# Supplementary material for: Pharmacologic inhibition of PCBP2 biomolecular condensates relieves Alzheimer’s disease
Source: Nat Commun. 2025 Nov 26;16:10514. doi: 10.1038/s41467-025-65547-9 (PMC12658114; doi:10.1038/s41467-025-65547-9)
Supplement: Supplementary file 5 — Supplementary Data 1 [file 41467_2025_65547_MOESM5_ESM.xlsx]

## Sheet: P-body
entrzid	Primary_protein_ID	ratio	adj_pvalue	YP_Presort_mean	YP_Sorted_mean	unipor	genesymbol	YP_presort	YP_sorted	log2fc	change
85364	sp|Q9NUD5|ZCHC3_HUMAN	3.24388	0.00631889	2.50294e+09	8.11922e+09	Q9NUD5	ZCCHC3	0.18	0.58	1.69772	up
56829	sp|Q7Z2W4|ZCCHV_HUMAN	1.79848	0.00820127	1.55879e+10	2.80344e+10	Q7Z2W4	ZC3HAV1	1	2	0.846775	up
5976	sp|Q92900|RENT1_HUMAN	1.51421	0.0332958	2.34304e+10	3.54786e+10	Q92900	UPF1	2	3	0.598567	up
7155	sp|Q02880|TOP2B_HUMAN	7.42223	0.0148632	1.78727e+09	1.32655e+10	Q02880	TOP2B	0.13	0.95	2.89185	up
7153	sp|P11388|TOP2A_HUMAN	8.12941	0.00154789	5.87557e+08	4776489001	P11388	TOP2A	0.04	0.34	3.02315	up
10492	sp|O60506|HNRPQ_HUMAN	1.31227	0.00385588	8.24592e+10	1.08333e+11	O60506	SYNCRIP	6	8	0.392062	up
27067	sp|Q9NUL3|STAU2_HUMAN	2.13727	0.00260013	7666148194	1.63846e+10	Q9NUL3	STAU2	0.55	1	1.09577	up
6711	sp|Q01082|SPTB2_HUMAN	1.48742	0.00124239	290000000000	4.31333e+11	Q01082	SPTBN1	21	31	0.572813	up
6709	sp|Q13813|SPTN1_HUMAN	1.42553	0.00488884	359000000000	5.11667e+11	Q13813	SPTAN1	26	37	0.511498	up
293	sp|P12236|ADT3_HUMAN	7.74398	0.00759798	138000000000	1070000000000	P12236	SLC25A6	10	77	2.95308	up
292	sp|P05141|ADT2_HUMAN	7.34919	0.00238969	2.25453e+10	166000000000	P05141	SLC25A5	2	12	2.87758	up
84154	sp|Q9H7B2|RPF2_HUMAN	2.79532	0.00663779	2.11798e+08	5.92042e+08	Q9H7B2	RPF2	0.02	0.04	1.48301	up
27316	sp|P38159|RBMX_HUMAN	3.53731	0.00276777	4.7807e+09	1.69108e+10	P38159	RBMX	0.34	1	1.82265	up
9698	sp|Q14671|PUM1_HUMAN	2.66889	0.041134	6.32821e+09	1.68893e+10	Q14671	PUM1	0.45	1	1.41624	up
4440	sp|O43347|MSI1H_HUMAN	2.0094	0.0479256	7578607454	1.52284e+10	O43347	MSI1	0.54	1	1.00676	up
4343	sp|Q9HCE1|MOV10_HUMAN	3.06667	0.0202572	12465044183	3.82262e+10	Q9HCE1	MOV10	0.9	3	1.61667	up
92312	sp|A1L020|MEX3A_HUMAN	9.7169	0.00186128	2.05155e+09	1.99347e+10	A1L020	MEX3A	0.15	1	3.2805	up
149986	sp|Q9BX40|LS14B_HUMAN	2.47138	0.0132007	3.34247e+09	8260523211	Q9BX40	LSM14B	0.24	0.59	1.30532	up
26065	sp|Q8ND56|LS14A_HUMAN	3.34878	0.0179306	2.48808e+09	8.33202e+09	Q8ND56	LSM14A	0.18	0.6	1.74364	up
4001	sp|P20700|LMNB1_HUMAN	6.8048	0.0150276	5.26754e+08	3.58446e+09	P20700	LMNB1	0.04	0.26	2.76655	up
9493	sp|Q02241|KIF23_HUMAN	7.65776	0.00543229	1.39182e+09	10658237540	Q02241	KIF23	0.1	0.77	2.93692	up
10643	sp|O00425|IF2B3_HUMAN	2.2459	0.0123464	44805982619	1.00489e+11	O00425	IGF2BP3	3	7	1.16729	up
10236	sp|O43390|HNRPR_HUMAN	1.31195	0.00842156	2.42786e+10	3.18524e+10	O43390	HNRNPR	2	2	0.391715	up
3183	sp|P07910|HNRPC_HUMAN	3.37573	0.0112343	8.02143e+09	2.70782e+10	P07910	HNRNPC	0.58	2	1.7552	up
23196	sp|Q9NZB2|F120A_HUMAN	1.5724	0.0103577	1.31466e+10	2.06716e+10	Q9NZB2	FAM120A	0.94	1	0.652967	up
1993	sp|Q12926|ELAV2_HUMAN	19.6642	0.016044	3.18146e+08	6.25607e+09	Q12926	ELAVL2	0.02	0.45	4.2975	up
1994	sp|Q15717|ELAV1_HUMAN	2.84259	0.0277746	6.47968e+09	1.84191e+10	Q15717	ELAVL1	0.47	1	1.50721	up
56478	sp|Q9NRA8|4ET_HUMAN	3.60552	0.0160276	1.33246e+09	4.80421e+09	Q9NRA8	EIF4ENIF1	0.1	0.35	1.85021	up
9775	sp|P38919|IF4A3_HUMAN	1.72873	0.014762	9702760465	16773489534	P38919	EIF4A3	0.7	1	0.789716	up
23644	sp|Q6P2E9|EDC4_HUMAN	7.93944	0.00336886	24018340319	1.90667e+11	Q6P2E9	EDC4	2	14	2.98904	up
1660	sp|Q08211|DHX9_HUMAN	1.56924	0.00820127	6.90182e+10	1.08333e+11	Q08211	DHX9	5	8	0.650064	up
22907	sp|Q7L2E3|DHX30_HUMAN	3.13523	0.00483795	2.5582e+10	8.02056e+10	Q7L2E3	DHX30	2	6	1.64857	up
1656	sp|P26196|DDX6_HUMAN	2.72379	0.00145923	2.87318e+10	78259347692	P26196	DDX6	2	6	1.44561	up
55661	sp|Q96GQ7|DDX27_HUMAN	1.41148	0.00629172	3765614371	5315084484	Q96GQ7	DDX27	0.27	0.38	0.497207	up
9188	sp|Q9NR30|DDX21_HUMAN	1.40501	0.0375175	1.38408e+10	19446520604	Q9NR30	DDX21	0.99	1	0.490583	up
167227	sp|Q8IU60|DCP2_HUMAN	9.48157	0.0270671	3.84126e+08	3.64212e+09	Q8IU60	DCP2	0.03	0.26	3.24513	up
196513	sp|Q8IZD4|DCP1B_HUMAN	7.12843	0.0197187	7.02079e+08	5004722289	Q8IZD4	DCP1B	0.05	0.36	2.83359	up
55802	sp|Q9NPI6|DCP1A_HUMAN	2.60638	0.0197677	5.59386e+09	14579696721	Q9NPI6	DCP1A	0.4	1	1.38205	up
9031	sp|Q9UIG0|BAZ1B_HUMAN	9.53216	0.0373375	1.50278e+08	1.43247e+09	Q9UIG0	BAZ1B	0.01	0.1	3.2528	up
55210	sp|Q9NVI7|ATD3A_HUMAN	7.38972	0.00686711	10835435682	80070807789	Q9NVI7	ATAD3A	0.78	6	2.88552	up
26523	sp|Q9UL18|AGO1_HUMAN	2.61438	0.00832343	9.62915e+08	2517428093	Q9UL18	AGO1	0.07	0.18	1.38647	up
55342	sp|Q96SI9|STRBP_HUMAN	1.90177	0.065333	1.85802e+09	3.53353e+09	Q96SI9	STRBP	0.13	0.25	0.927341	non
65083	sp|Q9H6R4|NOL6_HUMAN	1.65323	0.097573	6.31256e+08	1.04361e+09	Q9H6R4	NOL6	0.05	0.07	0.725287	non
55922	sp|O15226|NKRF_HUMAN	0.0862582	0.0638116	1.33308e+09	1.14989e+08	O15226	NKRF	0.1	0.01	-3.53519	non
84823	sp|Q03252|LMNB2_HUMAN	1.8717	0.0845108	2.3664e+08	4.4292e+08	Q03252	LMNB2	0.02	0.03	0.904348	non
3192	sp|Q00839|HNRPU_HUMAN	1.11849	0.0655452	114000000000	1.27667e+11	Q00839	HNRNPU	8	9	0.161558	non
27161	sp|Q9UKV8|AGO2_HUMAN	2.21378	0.0531065	5.61433e+09	1.24289e+10	Q9UKV8	AGO2	0.4	0.89	1.14651	non
2547	sp|P12956|XRCC6_HUMAN	0.615494	0.00899639	109000000000	6.7126e+10	P12956	XRCC6	8	5	-0.700183	down
7520	sp|P13010|XRCC5_HUMAN	0.548594	0.0394647	123000000000	6.74563e+10	P13010	XRCC5	9	5	-0.86619	down
9126	sp|Q9UQE7|SMC3_HUMAN	0.54047	0.00331226	19936094456	1.07749e+10	Q9UQE7	SMC3	1	0.77	-0.887712	down
8243	sp|Q14683|SMC1A_HUMAN	0.813818	0.0179792	2.10884e+10	17162104187	Q14683	SMC1A	2	1	-0.297221	down
23451	sp|O75533|SF3B1_HUMAN	0.60029	0.0196152	24730920794	1.48457e+10	O75533	SF3B1	2	1	-0.736268	down
6188	sp|P23396|RS3_HUMAN	0.895526	0.0350724	2.07333e+11	1.85667e+11	P23396	RPS3	15	13	-0.159193	down
55131	sp|Q9NW13|RBM28_HUMAN	0.346228	0.00192033	4.55594e+09	1.57739e+09	Q9NW13	RBM28	0.33	0.11	-1.53021	down
22827	sp|Q9UHX1|PUF60_HUMAN	0.577495	0.00835839	1.7141e+10	9.89881e+09	Q9UHX1	PUF60	1	0.71	-0.79212	down
4926	sp|Q14980|NUMA1_HUMAN	0.592143	0.00811043	31317280982	18544299750	Q14980	NUMA1	2	1	-0.755983	down
4686	sp|Q09161|NCBP1_HUMAN	0.781821	0.00649397	13120879547	1.02582e+10	Q09161	NCBP1	0.94	0.74	-0.355089	down
4641	sp|O00159|MYO1C_HUMAN	0.576693	0.0150887	2.98879e+10	1.72361e+10	O00159	MYO1C	2	1	-0.794124	down
4628	sp|P35580|MYH10_HUMAN	0.801626	0.00259355	1.57667e+11	1.26667e+11	P35580	MYH10	11	9	-0.318999	down
4176	sp|P33993|MCM7_HUMAN	0.687398	0.0357325	4.82811e+10	3.31883e+10	P33993	MCM7	3	2	-0.540783	down
3609	sp|Q12906|ILF3_HUMAN	0.884472	0.0202368	1.26333e+11	112000000000	Q12906	ILF3	9	8	-0.177111	down
3608	sp|Q12905|ILF2_HUMAN	0.810619	0.0211164	8.79404e+10	7.12862e+10	Q12905	ILF2	6	5	-0.302905	down
3306	sp|P54652|HSP72_HUMAN	0.380477	0.0460668	3.05728e+09	1.16323e+09	P54652	HSPA2	0.22	0.08	-1.39412	down
4670	sp|P52272|HNRPM_HUMAN	0.278776	0.00437141	213000000000	5.93572e+10	P52272	HNRNPM	15	4	-1.84282	down
23560	sp|Q9BZE4|GTPB4_HUMAN	0.548964	0.0144339	9.19194e+09	5.04604e+09	Q9BZE4	GTPBP4	0.66	0.36	-0.865217	down
2171	sp|Q01469|FABP5_HUMAN	0.504855	0.00437141	4.89815e+10	2.47286e+10	Q01469	FABP5	4	2	-0.98606	down
9343	sp|Q15029|U5S1_HUMAN	0.78722	0.0319903	2.72848e+10	2.14791e+10	Q15029	EFTUD2	2	2	-0.345161	down
1665	sp|O43143|DHX15_HUMAN	0.566054	0.0100222	3.8491e+10	2.1788e+10	O43143	DHX15	3	2	-0.820987	down

## Sheet: SG
entrzid	Primary_protein_ID	ratio	adj_pvalue	YP_Presort_mean	YP_Sorted_mean	unipor	genesymbol	YP_presort	YP_sorted	log2fc	change
10146	sp|Q13283|G3BP1_HUMAN	2.40709	0.00238195	2.41287e+10	58079917668	Q13283	G3BP1	2	4	1.26729	up
1153	sp|Q14011|CIRBP_HUMAN	1.83713	0.00507835	1.46649e+10	2.69413e+10	Q14011	CIRBP	1	2	0.877453	up
1654	sp|O00571|DDX3X_HUMAN	2.37577	0.00974373	4.21502e+10	9.98574e+10	O00571	DDX3X	3	7	1.2484	up
1656	sp|P26196|DDX6_HUMAN	2.72379	0.00145923	2.87318e+10	78259347692	P26196	DDX6	2	6	1.44561	up
23215	sp|Q9Y520|PRC2C_HUMAN	2.93527	0.00565192	1.50565e+10	4.4195e+10	Q9Y520	PRRC2C	1	3	1.55349	up
2332	sp|Q06787|FMR1_HUMAN	6.76152	0.00652269	1468315021	9.92803e+09	Q06787	FMR1	0.11	0.71	2.75735	up
23369	sp|Q8TB72|PUM2_HUMAN	4.91942	0.0168285	9.39863e+08	4.62358e+09	Q8TB72	PUM2	0.07	0.33	2.29849	up
26065	sp|Q8ND56|LS14A_HUMAN	3.34878	0.0179306	2.48808e+09	8.33202e+09	Q8ND56	LSM14A	0.18	0.6	1.74364	up
4076	sp|Q14444|CAPR1_HUMAN	2.37223	0.00201588	24121013636	57220576641	Q14444	CAPRIN1	2	4	1.24624	up
5562	sp|Q13131|AAPK1_HUMAN	1.56619	0.011132	4.4219e+09	6.92554e+09	Q13131	PRKAA1	0.32	0.5	0.64726	up
7072	sp|P31483|TIA1_HUMAN	2.28142	0.0128005	3485475057	7.95184e+09	P31483	TIA1	0.25	0.57	1.18993	up
7812	sp|O75534|CSDE1_HUMAN	1.84164	0.00654331	1.83852e+10	33858833440	O75534	CSDE1	1	2	0.88099	up
9100	sp|Q14694|UBP10_HUMAN	1.76222	0.0100533	6789515257	11964629977	Q14694	USP10	0.49	0.86	0.817395	up
9898	sp|Q14157|UBP2L_HUMAN	1.22301	0.0146313	3.496e+10	42756440065	Q14157	UBAP2L	3	3	0.290436	up
9908	sp|Q9UN86|G3BP2_HUMAN	2.91914	0.00584179	9.21779e+09	2.6908e+10	Q9UN86	G3BP2	0.66	2	1.54554	up
11273	sp|Q8WWM7|ATX2L_HUMAN	1.30595	0.0514895	1.50595e+10	19666927078	Q8WWM7	ATXN2L	1	1	0.385101	non
203228	sp|Q96LT7|CI072_HUMAN	0.403858	0.0670719	7.84051e+08	3.16645e+08	Q96LT7	C9orf72	0.06	0.02	-1.30808	non
253943	sp|Q7Z739|YTHD3_HUMAN	1.30286	0.0939928	5.25583e+09	6.8476e+09	Q7Z739	YTHDF3	0.38	0.49	0.38168	non
51441	sp|Q9Y5A9|YTHD2_HUMAN	1.59263	0.0740604	6.71418e+09	1.06932e+10	Q9Y5A9	YTHDF2	0.48	0.77	0.671413	non
1778	sp|Q14204|DYHC1_HUMAN	0.55092	0.00176507	5.34333e+11	294000000000	Q14204	DYNC1H1	38	21	-0.860085	down
1965	sp|P05198|IF2A_HUMAN	0.770561	0.047969	2.66258e+10	2.05168e+10	P05198	EIF2S1	2	1	-0.376019	down
4137	sp|P10636|TAU_HUMAN	0.630034	0.0495159	3.02945e+09	1908655194	P10636	MAPT	0.22	0.14	-0.666498	down

## Sheet: Ribo
entrzid	Primary_protein_ID	ratio	adj_pvalue	YP_Presort_mean	YP_Sorted_mean	unipor	genesymbol	YP_presort	YP_sorted	log2fc	change
10813	sp|Q9BVJ6|UT14A_HUMAN	2.47574	0.0200549	4.8768e+08	1.20737e+09	Q9BVJ6	UTP14A	0.04	0.09	1.30786	up
1654	sp|O00571|DDX3X_HUMAN	2.37577	0.00974373	4.21502e+10	9.98574e+10	O00571	DDX3X	3	7	1.2484	up
22868	sp|Q9NYY8|FAKD2_HUMAN	1.55841	0.0176402	2.27831e+09	3.55055e+09	Q9NYY8	FASTKD2	0.16	0.26	0.640076	up
22907	sp|Q7L2E3|DHX30_HUMAN	3.13523	0.00483795	2.5582e+10	8.02056e+10	Q7L2E3	DHX30	2	6	1.64857	up
26156	sp|O76021|RL1D1_HUMAN	1.63324	0.0103961	2.39142e+10	3.90577e+10	O76021	RSL1D1	2	3	0.707736	up
26284	sp|O75616|ERAL1_HUMAN	2.43422	0.0270517	2236707230	5444634445	O75616	ERAL1	0.16	0.39	1.28346	up
26574	sp|Q9NY61|AATF_HUMAN	4.50448	0.0382996	6.07715e+07	2.73744e+08	Q9NY61	AATF	0	0.02	2.17136	up
28987	sp|Q9ULX3|NOB1_HUMAN	2.00303	0.0232049	1.27813e+09	2560128728	Q9ULX3	NOB1	0.09	0.18	1.00218	up
51081	sp|Q9Y2R9|RT07_HUMAN	1.92965	0.0324189	5.44395e+09	10504915475	Q9Y2R9	MRPS7	0.39	0.75	0.94834	up
51335	sp|Q9NPE2|NGRN_HUMAN	3.57961	0.0153785	1.70614e+08	6.10731e+08	Q9NPE2	NGRN	0.01	0.04	1.8398	up
54505	sp|Q7Z478|DHX29_HUMAN	1.54882	0.0293767	2.51104e+09	3.88915e+09	Q7Z478	DHX29	0.18	0.28	0.631168	up
55052	sp|Q9BYC9|RM20_HUMAN	2.29402	0.00562192	2386281816	5.47419e+09	Q9BYC9	MRPL20	0.17	0.39	1.19788	up
55661	sp|Q96GQ7|DDX27_HUMAN	1.41148	0.00629172	3765614371	5315084484	Q96GQ7	DDX27	0.27	0.38	0.497207	up
55781	sp|Q9BVS4|RIOK2_HUMAN	2.01633	0.0294641	2.90146e+08	5.8503e+08	Q9BVS4	RIOK2	0.02	0.04	1.01173	up
55794	sp|Q9NUL7|DDX28_HUMAN	4.42618	0.00596306	9.35598e+08	4141125625	Q9NUL7	DDX28	0.07	0.3	2.14606	up
65080	sp|Q9H9J2|RM44_HUMAN	3.13402	0.00394823	4.7933e+09	1.50223e+10	Q9H9J2	MRPL44	0.34	1	1.64801	up
79707	sp|Q5SY16|NOL9_HUMAN	3.26459	0.00586431	1.16448e+09	3.80154e+09	Q5SY16	NOL9	0.08	0.27	1.7069	up
84154	sp|Q9H7B2|RPF2_HUMAN	2.79532	0.00663779	2.11798e+08	5.92042e+08	Q9H7B2	RPF2	0.02	0.04	1.48301	up
84273	sp|Q8NC60|NOA1_HUMAN	2.3009	0.00670693	9.01666e+08	2074646135	Q8NC60	NOA1	0.06	0.15	1.2022	up
84881	sp|Q96CM3|RUSD4_HUMAN	5.61936	0.0137052	1.61714e+08	9.08731e+08	Q96CM3	RPUSD4	0.01	0.07	2.49041	up
91582	sp|Q86WX3|AROS_HUMAN	3.17614	0.0245288	3.33171e+08	1.0582e+09	Q86WX3	RPS19BP1	0.02	0.08	1.66727	up
9188	sp|Q9NR30|DDX21_HUMAN	1.40501	0.0375175	1.38408e+10	19446520604	Q9NR30	DDX21	0.99	1	0.490583	up
9775	sp|P38919|IF4A3_HUMAN	1.72873	0.014762	9702760465	16773489534	P38919	EIF4A3	0.7	1	0.789716	up
10557	sp|P78345|RPP38_HUMAN	0.443274	0.0511607	8.96391e+08	3.97347e+08	P78345	RPP38	0.06	0.03	-1.17373	non
11137	sp|Q13610|PWP1_HUMAN	1.9576	0.0517054	7.21049e+08	1.41153e+09	Q13610	PWP1	0.05	0.1	0.969089	non
2091	sp|P22087|FBRL_HUMAN	1.68685	0.0578686	1.18718e+09	2.00261e+09	P22087	FBL	0.09	0.14	0.754335	non
22984	sp|Q14690|RRP5_HUMAN	0.643173	0.0555055	2116102435	1361019454	Q14690	PDCD11	0.15	0.1	-0.636722	non
26155	sp|Q9Y3T9|NOC2L_HUMAN	0.54977	0.065285	2.18567e+09	1.20162e+09	Q9Y3T9	NOC2L	0.16	0.09	-0.863099	non
26164	sp|Q9H4K7|MTG2_HUMAN	1.51869	0.0605882	2.49861e+08	3.79463e+08	Q9H4K7	MTG2	0.02	0.03	0.602832	non
29102	sp|Q9NRR4|RNC_HUMAN	0.468342	0.0975815	1.16092e+08	5.43709e+07	Q9NRR4	DROSHA	0.01	0	-1.09437	non
4839	sp|P46087|NOP2_HUMAN	0.700699	0.0566602	4880527276	3.41978e+09	P46087	NOP2	0.35	0.25	-0.513132	non
51065	sp|Q71UM5|RS27L_HUMAN	0.730526	0.0646845	3.19543e+09	2.33434e+09	Q71UM5	RPS27L	0.23	0.17	-0.452993	non
51116	sp|Q9Y399|RT02_HUMAN	1.66739	0.0837856	2.07181e+09	3.45451e+09	Q9Y399	MRPS2	0.15	0.25	0.737588	non
51121	sp|Q9UNX3|RL26L_HUMAN	0.86943	0.0868827	2.58388e+10	22465053755	Q9UNX3	RPL26L1	2	2	-0.201858	non
51154	sp|Q9UKD2|MRT4_HUMAN	1.29183	0.0578686	5542590589	7160097003	Q9UKD2	MRTO4	0.4	0.51	0.369419	non
51441	sp|Q9Y5A9|YTHD2_HUMAN	1.59263	0.0740604	6.71418e+09	1.06932e+10	Q9Y5A9	YTHDF2	0.48	0.77	0.671413	non
51504	sp|Q9UI30|TR112_HUMAN	1.76428	0.059364	4.27283e+09	7.53846e+09	Q9UI30	TRMT112	0.31	0.54	0.819079	non
54433	sp|Q9NY12|GAR1_HUMAN	0.770084	0.0697125	1661565886	1.27955e+09	Q9NY12	GAR1	0.12	0.09	-0.376912	non
55027	sp|Q7Z4Q2|HEAT3_HUMAN	0.330627	0.0825134	7.2032e+08	2.38157e+08	Q7Z4Q2	HEATR3	0.05	0.02	-1.59672	non
55319	sp|Q96EY4|TMA16_HUMAN	0.745127	0.0946555	2.2509e+09	1677206215	Q96EY4	TMA16	0.16	0.12	-0.424441	non
55341	sp|Q9H089|LSG1_HUMAN	2.28929	0.0587451	2.19692e+09	5029392054	Q9H089	LSG1	0.16	0.36	1.1949	non
56902	sp|Q9NRX1|PNO1_HUMAN	1.51606	0.0970058	1.7046e+09	2.58427e+09	Q9NRX1	PNO1	0.12	0.19	0.600326	non
6134	sp|P27635|RL10_HUMAN	0.906499	0.0839772	3.85815e+10	3.49741e+10	P27635	RPL10	3	3	-0.141622	non
6169	sp|P63173|RL38_HUMAN	1.32702	0.0857887	2.35334e+10	31229160287	P63173	RPL38	2	2	0.408185	non
6203	sp|P46781|RS9_HUMAN	0.905787	0.0851266	1.23333e+11	1.11333e+11	P46781	RPS9	9	8	-0.142756	non
6210	sp|P62244|RS15A_HUMAN	1.07507	0.0796209	76653856793	82408092580	P62244	RPS15A	6	6	0.104428	non
6227	sp|P63220|RS21_HUMAN	0.712478	0.0867558	3.7651e+10	2.68255e+10	P63220	RPS21	3	2	-0.489083	non
64745	sp|Q9H7H0|MET17_HUMAN	2.29751	0.0885674	2.32554e+08	5.34296e+08	Q9H7H0	METTL17	0.02	0.04	1.20007	non
65083	sp|Q9H6R4|NOL6_HUMAN	1.65323	0.097573	6.31256e+08	1.04361e+09	Q9H6R4	NOL6	0.05	0.07	0.725287	non
705	sp|Q13895|BYST_HUMAN	0.880723	0.0646954	3051617844	2687631535	Q13895	BYSL	0.22	0.19	-0.183239	non
81875	sp|Q9H9L3|I20L2_HUMAN	0.190452	0.0790534	5.1858e+08	9.87647e+07	Q9H9L3	ISG20L2	0.04	0.01	-2.3925	non
84231	sp|Q6Q0C0|TRAF7_HUMAN	0.697467	0.0944709	6.92354e+08	4.82894e+08	Q6Q0C0	TRAF7	0.05	0.03	-0.519803	non
84549	sp|Q9BXY0|MAK16_HUMAN	1.66821	0.0850883	9.74533e+07	1.62573e+08	Q9BXY0	MAK16	0.01	0.01	0.738301	non
85865	sp|A4D1E9|GTPBA_HUMAN	2.72302	0.0505638	1781929781	4.85223e+09	A4D1E9	GTPBP10	0.13	0.35	1.44521	non
8602	sp|P78316|NOP14_HUMAN	2.11354	0.0748819	3.16965e+08	6.69918e+08	P78316	NOP14	0.02	0.05	1.07966	non
9221	sp|Q14978|NOLC1_HUMAN	1.78806	0.0569277	1.51634e+09	2.71131e+09	Q14978	NOLC1	0.11	0.19	0.838398	non
10514	sp|Q9BQG0|MBB1A_HUMAN	0.403104	0.00663779	15074583548	6.07662e+09	Q9BQG0	MYBBP1A	1	0.44	-1.31078	down
10556	sp|P78346|RPP30_HUMAN	0.421599	0.00769775	2.73173e+09	1.15169e+09	P78346	RPP30	0.2	0.08	-1.24606	down
10607	sp|Q12788|TBL3_HUMAN	0.454392	0.0234043	2119366829	9.63023e+08	Q12788	TBL3	0.15	0.07	-1.13799	down
10775	sp|O95707|RPP29_HUMAN	0.28312	0.0345018	5.07884e+08	1.43792e+08	O95707	POP4	0.04	0.01	-1.82051	down
11340	sp|Q96B26|EXOS8_HUMAN	0.707414	0.000643069	2.60921e+09	1845792814	Q96B26	EXOSC8	0.19	0.13	-0.499373	down
117246	sp|Q8IY81|SPB1_HUMAN	0.255785	0.0137078	3.53979e+09	9.05424e+08	Q8IY81	FTSJ3	0.25	0.07	-1.967	down
118460	sp|Q5RKV6|EXOS6_HUMAN	0.526546	0.0454513	2940647550	1.54839e+09	Q5RKV6	EXOSC6	0.21	0.11	-0.925369	down
161424	sp|Q86U38|NOP9_HUMAN	0.071946	0.0364439	2.17107e+09	156199773	Q86U38	NOP9	0.16	0.01	-3.79694	down
166378	sp|Q8NB90|AFG2H_HUMAN	0.646721	0.00940077	8652600771	5.59582e+09	Q8NB90	AFG2A	0.62	0.4	-0.628784	down
2068	sp|P18074|ERCC2_HUMAN	0.434593	0.0176402	2884680324	1.25366e+09	P18074	ERCC2	0.21	0.09	-1.20226	down
22803	sp|Q9H0D6|XRN2_HUMAN	0.573233	0.00222898	1.66241e+10	9529457936	Q9H0D6	XRN2	1	0.68	-0.802807	down
22894	sp|Q9Y2L1|RRP44_HUMAN	0.365145	0.0150844	1.80723e+10	6.599e+09	Q9Y2L1	DIS3	1	0.47	-1.45346	down
23195	sp|Q9NU22|MDN1_HUMAN	0.524659	0.0313294	2.30802e+09	1.21092e+09	Q9NU22	MDN1	0.17	0.09	-0.930548	down
23404	sp|Q13868|EXOS2_HUMAN	0.674727	0.0170361	4.59605e+09	3.10108e+09	Q13868	EXOSC2	0.33	0.22	-0.567625	down
23560	sp|Q9BZE4|GTPB4_HUMAN	0.548964	0.0144339	9.19194e+09	5.04604e+09	Q9BZE4	GTPBP4	0.66	0.36	-0.865217	down
2483	sp|Q14331|FRG1_HUMAN	0.604373	0.0195046	2.32897e+09	1.40756e+09	Q14331	FRG1	0.17	0.1	-0.726488	down
25879	sp|Q9NV06|DCA13_HUMAN	0.532144	0.043754	6.29524e+08	3.34998e+08	Q9NV06	DCAF13	0.05	0.02	-0.910111	down
2752	sp|P15104|GLNA_HUMAN	0.478078	0.0427365	2.55015e+09	1.21917e+09	P15104	GLUL	0.18	0.09	-1.06468	down
29081	sp|Q9NRN9|METL5_HUMAN	0.311919	0.0315641	8.38146e+08	2.61434e+08	Q9NRN9	METTL5	0.06	0.02	-1.68076	down
3921	sp|P08865|RSSA_HUMAN	0.767217	0.00655635	1.56667e+11	120000000000	P08865	RPSA	11	9	-0.382293	down
4869	sp|P06748|NPM_HUMAN	0.777749	0.043993	2.46667e+11	192000000000	P06748	NPM1	18	14	-0.362623	down
5036	sp|Q9UQ80|PA2G4_HUMAN	0.800471	0.0072514	7.77853e+10	6.22648e+10	Q9UQ80	PA2G4	6	4	-0.32108	down
51010	sp|Q9NQT5|EXOS3_HUMAN	0.522204	0.00558753	3.60981e+09	1885059574	Q9NQT5	EXOSC3	0.26	0.14	-0.937314	down
51013	sp|Q9Y3B2|EXOS1_HUMAN	0.507755	0.0308963	1.77655e+09	9.02052e+08	Q9Y3B2	EXOSC1	0.13	0.06	-0.977795	down
51119	sp|Q9Y3A5|SBDS_HUMAN	0.398964	0.00978894	8.02013e+09	3.19974e+09	Q9Y3A5	SBDS	0.58	0.23	-1.32567	down
51729	sp|Q9Y2W2|WBP11_HUMAN	0.34734	0.0249191	6.16306e+09	2.14068e+09	Q9Y2W2	WBP11	0.44	0.15	-1.52558	down
5393	sp|Q06265|EXOS9_HUMAN	0.605467	0.0246538	2352911851	1424610925	Q06265	EXOSC9	0.17	0.1	-0.723879	down
5394	sp|Q01780|EXOSX_HUMAN	0.749276	0.0130164	8.12015e+09	6084229025	Q01780	EXOSC10	0.58	0.44	-0.416431	down
54475	sp|Q9NVX2|NLE1_HUMAN	0.499298	0.0468581	1.86401e+09	9.30696e+08	Q9NVX2	NLE1	0.13	0.07	-1.00203	down
54663	sp|Q6RFH5|WDR74_HUMAN	0.142848	0.0349932	7.24502e+08	1.03494e+08	Q6RFH5	WDR74	0.05	0.01	-2.80745	down
55646	sp|Q9NX58|LYAR_HUMAN	0.325892	0.0364439	2.3415e+09	7.63077e+08	Q9NX58	LYAR	0.17	0.05	-1.61754	down
55720	sp|Q2NL82|TSR1_HUMAN	0.728904	0.0413728	1.01194e+10	7.37608e+09	Q2NL82	TSR1	0.73	0.53	-0.456199	down
55759	sp|Q9GZL7|WDR12_HUMAN	0.397065	0.0202368	8026208602	3.18693e+09	Q9GZL7	WDR12	0.58	0.23	-1.33255	down
5591	sp|P78527|PRKDC_HUMAN	0.436308	0.00466356	3.74333e+11	163000000000	P78527	PRKDC	27	12	-1.19658	down
5901	sp|P62826|RAN_HUMAN	0.656444	0.00186128	1.49667e+11	9.81417e+10	P62826	RAN	11	7	-0.607256	down
6129	sp|P18124|RL7_HUMAN	0.859426	0.0373375	1.21667e+11	1.04559e+11	P18124	RPL7	9	8	-0.218555	down
6175	sp|P05388|RLA0_HUMAN	0.763617	0.0405754	134000000000	1.02024e+11	P05388	RPLP0	10	7	-0.389079	down
6189	sp|P61247|RS3A_HUMAN	0.830833	0.0278289	147000000000	1.22667e+11	P61247	RPS3A	11	9	-0.26737	down
6206	sp|P25398|RS12_HUMAN	0.853836	0.0336962	9.25079e+10	78986529026	P25398	RPS12	7	6	-0.22797	down
6223	sp|P39019|RS19_HUMAN	0.858536	0.0444083	72120562181	6.19181e+10	P39019	RPS19	5	4	-0.22005	down
6838	sp|O75683|SURF6_HUMAN	0.0629582	0.00753599	1.58847e+09	1.00007e+08	O75683	SURF6	0.11	0.01	-3.98946	down
708	sp|Q07021|C1QBP_HUMAN	0.729613	0.0401911	85121297396	6.21056e+10	Q07021	C1QBP	6	4	-0.454797	down
7514	sp|O14980|XPO1_HUMAN	0.440597	0.00180349	9.49697e+10	4.18433e+10	O14980	XPO1	7	3	-1.18247	down
7520	sp|P13010|XRCC5_HUMAN	0.548594	0.0394647	123000000000	6.74563e+10	P13010	XRCC5	9	5	-0.86619	down
79033	sp|O43414|ERI3_HUMAN	0.718861	0.002944	2364721558	1.69991e+09	O43414	ERI3	0.17	0.12	-0.476216	down
90459	sp|Q8IV48|ERI1_HUMAN	0.541665	0.0299196	2.32995e+09	1.26205e+09	Q8IV48	ERI1	0.17	0.09	-0.884526	down
9092	sp|O43290|SNUT1_HUMAN	0.495153	0.0277138	3.85244e+09	1907546481	O43290	SART1	0.28	0.14	-1.01405	down
9669	sp|O60841|IF2P_HUMAN	0.584324	0.00178368	2.28501e+10	1.33519e+10	O60841	EIF5B	2	0.96	-0.775159	down

## Sheet: Mito
entrzid	Primary_protein_ID	ratio	adj_pvalue	YP_Presort_mean	YP_Sorted_mean	unipor	genesymbol	YP_presort	YP_sorted	log2fc	change
100188893	sp|Q96B49|TOM6_HUMAN	8.22357	0.016625	1.60785e+09	1.32223e+10	Q96B49	TOMM6	0.12	0.95	3.03976	up
100287932	sp|O14925|TIM23_HUMAN	7.71219	0.0301759	2049302211	1.58046e+10	O14925	TIMM23	0.15	1	2.94714	up
10245	sp|O60830|TI17B_HUMAN	4.23899	0.00586431	2.26459e+09	9.59956e+09	O60830	TIMM17B	0.16	0.69	2.08372	up
10452	sp|O96008|TOM40_HUMAN	9.50396	0.0138151	1.29839e+10	1.23667e+11	O96008	TOMM40	0.93	9	3.24853	up
10463	sp|Q6PML9|ZNT9_HUMAN	4.95005	0.0424196	1.63074e+09	8072244246	Q6PML9	SLC30A9	0.12	0.58	2.30744	up
10651	sp|O75431|MTX2_HUMAN	12.1551	0.00970453	4754063397	57786020297	O75431	MTX2	0.34	4	3.60349	up
10730	sp|Q96TA2|YMEL1_HUMAN	9.58403	0.000852872	4285781376	4.1075e+10	Q96TA2	YME1L1	0.31	3	3.26063	up
10939	sp|Q9Y4W6|AFG32_HUMAN	5.50997	0.000500936	9898262272	5.45391e+10	Q9Y4W6	AFG3L2	0.71	4	2.46204	up
10989	sp|Q16891|MIC60_HUMAN	8.81764	0.00121572	4.59344e+10	405000000000	Q16891	IMMT	3	29	3.14039	up
11152	sp|Q9Y484|WIPI4_HUMAN	4.35198	0.0267431	5.07966e+08	2210654878	Q9Y484	WDR45	0.04	0.16	2.12167	up
11331	sp|Q99623|PHB2_HUMAN	6.76662	0.000195954	112000000000	758000000000	Q99623	PHB2	8	54	2.75844	up
116228	sp|Q5RI15|COX20_HUMAN	13.0018	0.0140822	1152624329	14986184983	Q5RI15	COX20	0.08	1	3.70064	up
125988	sp|Q5XKP0|MIC13_HUMAN	2.58863	0.0279297	2618203161	6.77757e+09	Q5XKP0	MICOS13	0.19	0.49	1.37219	up
126328	sp|Q86Y39|NDUAB_HUMAN	8.46447	0.00238195	2494599516	2.11155e+10	Q86Y39	NDUFA11	0.18	2	3.08142	up
1347	sp|P14406|CX7A2_HUMAN	6.36277	0.0165589	1.45679e+10	92725949991	P14406	COX7A2	1	7	2.66966	up
139322	sp|Q6UXV4|MIC27_HUMAN	10.4166	0.00154789	2221651253	2.31421e+10	Q6UXV4	APOOL	0.16	2	3.38081	up
140823	sp|P60602|ROMO1_HUMAN	2.96383	0.0327011	1.38866e+09	4115755656	P60602	ROMO1	0.1	0.3	1.56746	up
1525	sp|P78310|CXAR_HUMAN	5.9091	0.0211783	1.88034e+09	11111123871	P78310	CXADR	0.14	0.8	2.56294	up
1763	sp|P51530|DNA2_HUMAN	4.60066	0.0236749	2.18519e+08	1.00533e+09	P51530	DNA2	0.02	0.07	2.20184	up
192111	sp|Q96HS1|PGAM5_HUMAN	3.38256	0.00912662	1.79568e+10	60739841532	Q96HS1	PGAM5	1	4	1.75811	up
192286	sp|Q9BW72|HIG2A_HUMAN	7.89601	0.00373482	5.90534e+08	4.66287e+09	Q9BW72	HIGD2A	0.04	0.33	2.98112	up
201164	sp|Q8N2A8|PLD6_HUMAN	17.515	0.0310358	4.44571e+07	7.78666e+08	Q8N2A8	PLD6	0	0.06	4.13052	up
22906	sp|Q9UPV9|TRAK1_HUMAN	11.4466	0.0138151	7.01839e+07	8.03365e+08	Q9UPV9	TRAK1	0.01	0.06	3.51684	up
23369	sp|Q8TB72|PUM2_HUMAN	4.91942	0.0168285	9.39863e+08	4.62358e+09	Q8TB72	PUM2	0.07	0.33	2.29849	up
23770	sp|Q14318|FKBP8_HUMAN	2.31014	0.0120752	1.40634e+10	3.24885e+10	Q14318	FKBP8	1	2	1.20798	up
23788	sp|Q9Y6C9|MTCH2_HUMAN	4.83367	0.0214404	1.88618e+10	9.12796e+10	Q9Y6C9	MTCH2	1	7	2.27312	up
25813	sp|Q9Y512|SAM50_HUMAN	9.37341	0.00840135	1.21548e+10	114000000000	Q9Y512	SAMM50	0.87	8	3.22857	up
25915	sp|Q9BU61|NDUF3_HUMAN	2.74312	0.00727638	1.25936e+09	3454578333	Q9BU61	NDUFAF3	0.09	0.25	1.45582	up
2629	sp|P04062|GLCM_HUMAN	3.58427	0.0252514	1.76225e+10	6.31638e+10	P04062	GBA1	1	5	1.84168	up
26355	sp|Q96A26|F162A_HUMAN	2.50018	0.00377682	1.181e+10	2.95272e+10	Q96A26	FAM162A	0.85	2	1.32203	up
26515	sp|Q9Y5J6|T10B_HUMAN	7.90622	0.013302	2.17302e+08	1.71804e+09	Q9Y5J6	TIMM10B	0.02	0.12	2.98299	up
26519	sp|P62072|TIM10_HUMAN	10.4466	0.000500936	1.23187e+09	1.28688e+10	P62072	TIMM10	0.09	0.92	3.38496	up
26520	sp|Q9Y5J7|TIM9_HUMAN	6.16238	0.0104342	2399595706	1.47872e+10	Q9Y5J7	TIMM9	0.17	1	2.62349	up
27069	sp|Q9H3K2|GHITM_HUMAN	3.79473	0.0127589	2696870572	10233899753	Q9H3K2	GHITM	0.19	0.74	1.924	up
28958	sp|Q9Y2R0|COA3_HUMAN	6.63012	0.00652269	1.434e+09	9507618912	Q9Y2R0	COA3	0.1	0.68	2.72903	up
28976	sp|Q9H845|ACAD9_HUMAN	4.18416	0.00663588	9.0611e+09	3.79131e+10	Q9H845	ACAD9	0.65	3	2.06494	up
29090	sp|Q9BVV7|TIM21_HUMAN	4.26909	0.0252514	4.32174e+08	1.84499e+09	Q9BVV7	TIMM21	0.03	0.13	2.09393	up
291	sp|P12235|ADT1_HUMAN	5.99451	0.00788552	6781647201	40652618619	P12235	SLC25A4	0.49	3	2.58364	up
292	sp|P05141|ADT2_HUMAN	7.34919	0.00238969	2.25453e+10	166000000000	P05141	SLC25A5	2	12	2.87758	up
293	sp|P12236|ADT3_HUMAN	7.74398	0.00759798	138000000000	1070000000000	P12236	SLC25A6	10	77	2.95308	up
30968	sp|Q9UJZ1|STML2_HUMAN	5.88135	0.00217102	26688736394	1.56667e+11	Q9UJZ1	STOML2	2	11	2.55615	up
345778	sp|Q5HYI7|MTX3_HUMAN	3.82914	0.0100533	7.04118e+08	2696167638	Q5HYI7	MTX3	0.05	0.19	1.93702	up
374291	sp|O75251|NDUS7_HUMAN	6.42803	0.00647112	4.24276e+09	27272618987	O75251	NDUFS7	0.3	2	2.68438	up
3998	sp|P49257|LMAN1_HUMAN	1.73312	0.00284917	2.94207e+10	50989641450	P49257	LMAN1	2	4	0.793374	up
401505	sp|Q8N4H5|TOM5_HUMAN	4.94292	0.0166086	3.62712e+09	17928568912	Q8N4H5	TOMM5	0.26	1	2.30536	up
4124	sp|Q16706|MA2A1_HUMAN	3.41232	0.0357367	2.06198e+08	7.03612e+08	Q16706	MAN2A1	0.01	0.05	1.77075	up
440574	sp|Q5TGZ0|MIC10_HUMAN	5.80203	0.00238195	7.85607e+08	4558118266	Q5TGZ0	MICOS10	0.06	0.33	2.53656	up
4536	sp|P03891|NU2M_HUMAN	6.8237	0.000447138	1.16803e+09	7.97029e+09	P03891	ND2	0.08	0.57	2.77055	up
4538	sp|P03905|NU4M_HUMAN	7.10754	0.00348636	1180498561	8390435056	P03905	ND4	0.08	0.6	2.82935	up
4540	sp|P03915|NU5M_HUMAN	6.94261	0.00453007	1774537845	12319920818	P03915	ND5	0.13	0.88	2.79548	up
4541	sp|P03923|NU6M_HUMAN	6.16389	0.0116105	5.63596e+08	3473943490	P03923	ND6	0.04	0.25	2.62384	up
4580	sp|Q13505|MTX1_HUMAN	3.46548	0.00654331	5520575525	1.91315e+10	Q13505	MTX1	0.4	1	1.79306	up
4694	sp|O15239|NDUA1_HUMAN	5.38031	0.0133223	7.53113e+08	4051979983	O15239	NDUFA1	0.05	0.29	2.42769	up
4695	sp|O43678|NDUA2_HUMAN	6.3417	0.00270569	3.1532e+09	1.99966e+10	O43678	NDUFA2	0.23	1	2.66487	up
4696	sp|O95167|NDUA3_HUMAN	9.95397	0.00832343	1821617808	18132326758	O95167	NDUFA3	0.13	1	3.31527	up
4698	sp|Q16718|NDUA5_HUMAN	5.05903	0.00110419	8602698650	43521279389	Q16718	NDUFA5	0.62	3	2.33886	up
4700	sp|P56556|NDUA6_HUMAN	6.43987	0.0155446	1.9727e+09	1.27039e+10	P56556	NDUFA6	0.14	0.91	2.68703	up
4702	sp|P51970|NDUA8_HUMAN	9.1542	0.00195593	7669212850	70205492923	P51970	NDUFA8	0.55	5	3.19443	up
4704	sp|Q16795|NDUA9_HUMAN	6.70616	0.0495159	6.06675e+09	4.06846e+10	Q16795	NDUFA9	0.44	3	2.74549	up
4705	sp|O95299|NDUAA_HUMAN	8.12445	0.00136531	8.5866e+09	6.97614e+10	O95299	NDUFA10	0.62	5	3.02227	up
4706	sp|O14561|ACPM_HUMAN	2.28259	0.00832343	5633392734	1.28587e+10	O14561	NDUFAB1	0.4	0.92	1.19067	up
4707	sp|O75438|NDUB1_HUMAN	9.26002	0.000543322	1.99403e+09	1.84647e+10	O75438	NDUFB1	0.14	1	3.21101	up
4709	sp|O43676|NDUB3_HUMAN	7.04384	0.00257051	2.39286e+09	1.68549e+10	O43676	NDUFB3	0.17	1	2.81636	up
4710	sp|O95168|NDUB4_HUMAN	10.0087	0.0186948	2088031887	2.08984e+10	O95168	NDUFB4	0.15	2	3.32318	up
4711	sp|O43674|NDUB5_HUMAN	2.67812	0.00284151	5.72649e+09	1.53362e+10	O43674	NDUFB5	0.41	1	1.42122	up
4712	sp|O95139|NDUB6_HUMAN	7.64509	0.00794835	1.64061e+09	1.25426e+10	O95139	NDUFB6	0.12	0.9	2.93453	up
4713	sp|P17568|NDUB7_HUMAN	18.3799	0.00871931	4.97805e+08	9149636932	P17568	NDUFB7	0.04	0.66	4.20006	up
4714	sp|O95169|NDUB8_HUMAN	10.4952	0.00373482	2.99126e+09	3.13938e+10	O95169	NDUFB8	0.21	2	3.39165	up
4715	sp|Q9Y6M9|NDUB9_HUMAN	12.6479	0.0106673	2.88367e+09	3.64725e+10	Q9Y6M9	NDUFB9	0.21	3	3.66083	up
4716	sp|O96000|NDUBA_HUMAN	7.72878	0.0052115	8.04336e+09	62165382073	O96000	NDUFB10	0.58	4	2.95024	up
4717	sp|O43677|NDUC1_HUMAN	10.4142	0.0114313	6.25897e+08	6518199674	O43677	NDUFC1	0.04	0.47	3.38048	up
4718	sp|O95298|NDUC2_HUMAN	6.69898	0.0294387	3.07194e+09	20578898753	O95298	NDUFC2	0.22	1	2.74394	up
4719	sp|P28331|NDUS1_HUMAN	4.54616	0.000205061	3.90713e+10	1.77667e+11	P28331	NDUFS1	3	13	2.18465	up
4720	sp|O75306|NDUS2_HUMAN	5.04339	0.000500936	2.18551e+10	1.10333e+11	O75306	NDUFS2	2	8	2.33439	up
4722	sp|O75489|NDUS3_HUMAN	4.84607	0.00095729	18048350562	8.74635e+10	O75489	NDUFS3	1	6	2.27681	up
4724	sp|O43181|NDUS4_HUMAN	8.48215	0.00780021	2835151582	2.40482e+10	O43181	NDUFS4	0.2	2	3.08443	up
4725	sp|O43920|NDUS5_HUMAN	7.18894	0.0214404	3.91051e+09	2.81124e+10	O43920	NDUFS5	0.28	2	2.84578	up
4728	sp|O00217|NDUS8_HUMAN	13.8923	0.0350466	2275718034	3.16149e+10	O00217	NDUFS8	0.16	2	3.79621	up
4976	sp|O60313|OPA1_HUMAN	1.2737	0.0458457	3.14053e+10	4.00009e+10	O60313	OPA1	2	3	0.349024	up
5018	sp|Q15070|OXA1L_HUMAN	10.8109	0.00353111	1.1221e+09	1.21309e+10	Q15070	OXA1L	0.08	0.87	3.43441	up
51079	sp|Q9P0J0|NDUAD_HUMAN	9.94874	0.000852872	6.3415e+09	6.30899e+10	Q9P0J0	NDUFA13	0.46	5	3.31451	up
51103	sp|Q9Y375|CIA30_HUMAN	9.94933	0.0149083	4.6545e+08	4.63091e+09	Q9Y375	NDUFAF1	0.03	0.33	3.3146	up
51295	sp|Q9BQ95|ECSIT_HUMAN	5.86231	0.00136531	1.91646e+09	11234904848	Q9BQ95	ECSIT	0.14	0.81	2.55147	up
513	sp|P30049|ATPD_HUMAN	4.66833	0.000447138	1.72661e+10	80603940129	P30049	ATP5F1D	1	6	2.22291	up
51537	sp|Q9UDX5|MTFP1_HUMAN	5.51582	0.0321687	1103571237	6087102762	Q9UDX5	MTFP1	0.08	0.44	2.46358	up
51566	sp|Q9UH62|ARMX3_HUMAN	3.06195	0.0463733	3.07882e+09	9.42721e+09	Q9UH62	ARMCX3	0.22	0.68	1.61445	up
5245	sp|P35232|PHB1_HUMAN	7.09517	7.86e-05	1.12333e+11	799000000000	P35232	PHB1	8	57	2.82684	up
54332	sp|Q8TB36|GDAP1_HUMAN	1.5207	0.0214662	17040927696	25914089655	Q8TB36	GDAP1	1	2	0.604733	up
54539	sp|Q9NX14|NDUBB_HUMAN	6.71201	0.00154789	4268208564	28648243607	Q9NX14	NDUFB11	0.31	2	2.74674	up
54543	sp|Q9P0U1|TOM7_HUMAN	8.93167	0.0299303	1.30207e+09	11629680274	Q9P0U1	TOMM7	0.09	0.84	3.15893	up
54708	sp|Q9NX47|MARH5_HUMAN	4.69389	0.0193341	2.32848e+09	1.09296e+10	Q9NX47	MARCHF5	0.17	0.79	2.23078	up
54927	sp|Q9NX63|MIC19_HUMAN	8.31554	0.0022255	9.97649e+09	8.29599e+10	Q9NX63	CHCHD3	0.72	6	3.05581	up
54968	sp|Q9BUB7|TMM70_HUMAN	3.99668	0.00124239	1794027164	7.17014e+09	Q9BUB7	TMEM70	0.13	0.52	1.9988	up
55101	sp|Q9NW81|DMAC2_HUMAN	7.5277	0.00728555	3.26858e+08	2.46049e+09	Q9NW81	DMAC2	0.02	0.18	2.91221	up
55156	sp|Q9NVT9|ARMC1_HUMAN	1.65588	0.0250525	2637972895	4.36816e+09	Q9NVT9	ARMC1	0.19	0.31	0.727596	up
55210	sp|Q9NVI7|ATD3A_HUMAN	7.38972	0.00686711	10835435682	80070807789	Q9NVI7	ATAD3A	0.78	6	2.88552	up
55288	sp|Q8IXI2|MIRO1_HUMAN	2.52213	0.00348636	4.48232e+09	1.1305e+10	Q8IXI2	RHOT1	0.32	0.81	1.33464	up
55486	sp|Q9H300|PARL_HUMAN	8.2957	0.00186486	6.38842e+08	5299645058	Q9H300	PARL	0.05	0.38	3.05236	up
55572	sp|Q96CU9|FXRD1_HUMAN	2.25529	0.016461	2.99929e+09	6.76426e+09	Q96CU9	FOXRED1	0.22	0.49	1.17331	up
5562	sp|Q13131|AAPK1_HUMAN	1.56619	0.011132	4.4219e+09	6.92554e+09	Q13131	PRKAA1	0.32	0.5	0.64726	up
55669	sp|Q8IWA4|MFN1_HUMAN	2.57532	0.0138151	5126633657	1.32027e+10	Q8IWA4	MFN1	0.37	0.95	1.36475	up
55735	sp|Q9NVH1|DJC11_HUMAN	8.06817	0.00535234	7.15368e+09	57717086883	Q9NVH1	DNAJC11	0.51	4	3.01224	up
55750	sp|Q53H12|AGK_HUMAN	7.14073	0.000169734	16246450138	1.15667e+11	Q53H12	AGK	1	8	2.83607	up
55863	sp|Q8IUX1|T126B_HUMAN	4.03723	0.0010461	3.41385e+08	1378251692	Q8IUX1	TMEM126B	0.02	0.1	2.01337	up
55967	sp|Q9UI09|NDUAC_HUMAN	9.03773	0.0263603	2.85306e+09	2.57851e+10	Q9UI09	NDUFA12	0.2	2	3.17596	up
56181	sp|Q9H019|MFR1L_HUMAN	3.2652	0.00567491	807501798	2636655650	Q9H019	MTFR1L	0.06	0.19	1.70717	up
56947	sp|Q9GZY8|MFF_HUMAN	3.747	0.00238195	2.50632e+09	9.39118e+09	Q9GZY8	MFF	0.18	0.67	1.90574	up
56993	sp|Q9NS69|TOM22_HUMAN	9.05486	0.00124239	8875629525	80367577072	Q9NS69	TOMM22	0.64	6	3.17869	up
57048	sp|Q9NRY6|PLS3_HUMAN	7.91657	0.000880179	1.28706e+08	1.01891e+09	Q9NRY6	PLSCR3	0.01	0.07	2.98487	up
578	sp|Q16611|BAK_HUMAN	2.13816	0.0138151	8.95691e+08	1.91513e+09	Q16611	BAK1	0.06	0.14	1.09637	up
5864	sp|P20336|RAB3A_HUMAN	1.75455	0.0264573	6536145900	1.1468e+10	P20336	RAB3A	0.47	0.82	0.8111	up
5898	sp|P11233|RALA_HUMAN	1.84803	0.019751	8.04503e+09	1.48674e+10	P11233	RALA	0.58	1	0.885986	up
665	sp|O60238|BNI3L_HUMAN	3.50364	0.0120579	7.27722e+08	2549673031	O60238	BNIP3L	0.05	0.18	1.80885	up
6687	sp|Q9UQ90|SPG7_HUMAN	9.37896	0.000643069	6.8572e+08	6.43135e+09	Q9UQ90	SPG7	0.05	0.46	3.22943	up
6834	sp|Q15526|SURF1_HUMAN	3.61828	0.0103961	1.93722e+09	7009420554	Q15526	SURF1	0.14	0.5	1.8553	up
7037	sp|P02786|TFR1_HUMAN	1.61024	0.00663314	2.25462e+10	3.63048e+10	P02786	TFRC	2	3	0.687273	up
7156	sp|Q13472|TOP3A_HUMAN	4.68749	0.0183607	3.3711e+08	1.5802e+09	Q13472	TOP3A	0.02	0.11	2.22881	up
7386	sp|P47985|UCRI_HUMAN	5.25855	0.0111143	9.63244e+09	5.06527e+10	P47985	UQCRFS1	0.69	4	2.39467	up
7416	sp|P21796|VDAC1_HUMAN	6.3029	0.00510754	1.17333e+11	740000000000	P21796	VDAC1	8	53	2.65601	up
7417	sp|P45880|VDAC2_HUMAN	6.08742	0.00596074	82506796445	502000000000	P45880	VDAC2	6	36	2.60583	up
790955	sp|Q6UW78|UQCC3_HUMAN	2.61597	0.0218761	2.67788e+08	7.00524e+08	Q6UW78	UQCC3	0.02	0.05	1.38735	up
80179	sp|Q96H55|MYO19_HUMAN	12.9635	0.00358771	1.00202e+09	1.29897e+10	Q96H55	MYO19	0.07	0.93	3.69639	up
80821	sp|Q8NEL9|DDHD1_HUMAN	4.39618	0.0111701	3.69459e+08	1.62421e+09	Q8NEL9	DDHD1	0.03	0.12	2.13625	up
83858	sp|Q5T9A4|ATD3B_HUMAN	8.18286	0.00507835	1.21018e+10	99048442536	Q5T9A4	ATAD3B	0.87	7	3.03261	up
84233	sp|Q9H061|T126A_HUMAN	12.7123	0.0241808	3.31898e+08	4219181205	Q9H061	TMEM126A	0.02	0.3	3.66815	up
84273	sp|Q8NC60|NOA1_HUMAN	2.3009	0.00670693	9.01666e+08	2074646135	Q8NC60	NOA1	0.06	0.15	1.2022	up
84275	sp|Q9BSK2|S2533_HUMAN	6.99465	0.0124176	1.70763e+08	1194428998	Q9BSK2	SLC25A33	0.01	0.09	2.80625	up
84300	sp|Q9BRT2|UQCC2_HUMAN	1.38964	0.0472513	2272195949	3.15753e+09	Q9BRT2	UQCC2	0.16	0.23	0.474709	up
84303	sp|Q9BRQ6|MIC25_HUMAN	6.30618	0.00165958	5.89764e+08	3719163165	Q9BRQ6	CHCHD6	0.04	0.27	2.65677	up
84987	sp|Q96I36|COX14_HUMAN	1.91743	0.0349932	3.52299e+08	6.75509e+08	Q96I36	COX14	0.03	0.05	0.939174	up
8506	sp|P78357|CNTP1_HUMAN	4.3664	0.000767092	1.35649e+09	5.92296e+09	P78357	CNTNAP1	0.1	0.43	2.12644	up
8834	sp|P17152|TMM11_HUMAN	6.80958	0.0020341	1575406876	1.07279e+10	P17152	TMEM11	0.11	0.77	2.76757	up
8878	sp|Q13501|SQSTM_HUMAN	3.49095	0.0349405	3.84275e+08	1341486862	Q13501	SQSTM1	0.03	0.1	1.80362	up
89941	sp|Q8IXI1|MIRO2_HUMAN	6.67876	0.0090742	7.76213e+09	51841401611	Q8IXI1	RHOT2	0.56	4	2.73958	up
90550	sp|Q8NE86|MCU_HUMAN	6.38533	0.00124239	1509680740	9.6398e+09	Q8NE86	MCU	0.11	0.69	2.67476	up
90580	sp|Q9BSF4|TIM29_HUMAN	10.3513	0.0319658	7.80938e+08	8.08371e+09	Q9BSF4	TIMM29	0.06	0.58	3.37174	up
91137	sp|Q96AG3|S2546_HUMAN	6.87108	0.00725407	7.51675e+08	5.16482e+09	Q96AG3	SLC25A46	0.05	0.37	2.78054	up
9804	sp|Q15388|TOM20_HUMAN	7.92428	0.0212388	5.30412e+09	4.20313e+10	Q15388	TOMM20	0.38	3	2.98628	up
9868	sp|O94826|TOM70_HUMAN	3.46481	0.000116818	33306674944	1.15667e+11	O94826	TOMM70	2	8	1.79278	up
9927	sp|O95140|MFN2_HUMAN	4.64578	0.0116564	2650704051	1.23146e+10	O95140	MFN2	0.19	0.88	2.21592	up
10055	sp|Q9UBE0|SAE1_HUMAN	0.677165	0.0656258	2.82336e+10	19118804741	Q9UBE0	SAE1	2	1	-0.56242	non
10133	sp|Q96CV9|OPTN_HUMAN	0.379414	0.0594758	5.03346e+08	1.90976e+08	Q96CV9	OPTN	0.04	0.01	-1.39816	non
10962	sp|Q13015|AF1Q_HUMAN	3.76344	0.0616257	7.11748e+08	2678622402	Q13015	MLLT11	0.05	0.19	1.91205	non
113115	sp|Q6P444|MTFR2_HUMAN	0.493345	0.0669666	3.14116e+08	1.54968e+08	Q6P444	MTFR2	0.02	0.01	-1.01933	non
11345	sp|P60520|GBRL2_HUMAN	0.746628	0.0691647	4.4233e+09	3.30256e+09	P60520	GABARAPL2	0.32	0.24	-0.421539	non
1191	sp|P10909|CLUS_HUMAN	2.36281	0.072216	2.83952e+08	6.70925e+08	P10909	CLU	0.02	0.05	1.2405	non
1267	sp|P09543|CN37_HUMAN	0.614522	0.0615138	1.6788e+10	10316618555	P09543	CNP	1	0.74	-0.702464	non
137682	sp|Q330K2|NDUF6_HUMAN	2.61069	0.0791964	5.48585e+08	1.43219e+09	Q330K2	NDUFAF6	0.04	0.1	1.38443	non
1386	sp|P15336|ATF2_HUMAN	1.95759	0.0723866	1.1812e+08	2.3123e+08	P15336	ATF2	0.01	0.02	0.969079	non
2021	sp|Q14249|NUCG_HUMAN	0.628633	0.0674206	2636581108	1.65744e+09	Q14249	ENDOG	0.19	0.12	-0.66971	non
23277	sp|O75153|CLU_HUMAN	0.642207	0.0930287	5.41294e+09	3.47623e+09	O75153	CLUH	0.39	0.25	-0.63889	non
25793	sp|Q9Y3I1|FBX7_HUMAN	0.3418	0.0583395	9.42765e+08	3.22237e+08	Q9Y3I1	FBXO7	0.07	0.02	-1.54877	non
25994	sp|Q9Y241|HIG1A_HUMAN	6.20581	0.0538238	3.80362e+08	2.36045e+09	Q9Y241	HIGD1A	0.03	0.17	2.63362	non
26100	sp|Q9Y4P8|WIPI2_HUMAN	0.643122	0.0980776	3.31327e+09	2.13084e+09	Q9Y4P8	WIPI2	0.24	0.15	-0.636836	non
2876	sp|P07203|GPX1_HUMAN	0.591664	0.0527902	1.85535e+10	1.09774e+10	P07203	GPX1	1	0.79	-0.75715	non
29928	sp|Q9Y584|TIM22_HUMAN	2.77571	0.0545018	3.6646e+08	1.01719e+09	Q9Y584	TIMM22	0.03	0.07	1.47286	non
4358	sp|P39210|MPV17_HUMAN	4.27034	0.0611372	2995164494	1.27904e+10	P39210	MPV17	0.22	0.92	2.09435	non
4535	sp|P03886|NU1M_HUMAN	7.79431	0.0621775	5.89959e+08	4598324391	P03886	ND1	0.04	0.33	2.96242	non
51375	sp|Q9UNH6|SNX7_HUMAN	0.650947	0.0538234	3306436865	2152316104	Q9UNH6	SNX7	0.24	0.15	-0.619387	non
5339	sp|Q15149|PLEC_HUMAN	1.08787	0.050431	5.44187e+10	59200461992	Q15149	PLEC	4	4	0.121506	non
5428	sp|P54098|DPOG1_HUMAN	1.69278	0.0957453	2.34674e+09	3.97252e+09	P54098	POLG	0.17	0.29	0.759397	non
56270	sp|Q5MNZ6|WIPI3_HUMAN	0.554258	0.078353	2.08915e+09	1157928152	Q5MNZ6	WDR45B	0.15	0.08	-0.851371	non
56652	sp|Q96RR1|PEO1_HUMAN	3.99213	0.0857887	5.79516e+08	2.3135e+09	Q96RR1	TWNK	0.04	0.17	1.99716	non
5716	sp|O75832|PSD10_HUMAN	0.508159	0.0900062	3488023440	1772471604	O75832	PSMD10	0.25	0.13	-0.976647	non
581	sp|Q07812|BAX_HUMAN	0.515917	0.0663594	7.33598e+09	3784760278	Q07812	BAX	0.53	0.27	-0.954788	non
5819	sp|Q92692|NECT2_HUMAN	2.30757	0.052371	872730537	2.01389e+09	Q92692	NECTIN2	0.06	0.14	1.20637	non
64423	sp|Q27J81|INF2_HUMAN	0.519959	0.064578	2449825338	1273809533	Q27J81	INF2	0.18	0.09	-0.943529	non
7019	sp|Q00059|TFAM_HUMAN	1.60841	0.094102	3.75922e+09	6046348891	Q00059	TFAM	0.27	0.43	0.685632	non
79017	sp|O75223|GGCT_HUMAN	0.616641	0.0681455	8.84312e+09	5.45303e+09	O75223	GGCT	0.64	0.39	-0.697497	non
79135	sp|Q9BUR5|MIC26_HUMAN	4.10382	0.0806726	1.89017e+09	7756926729	Q9BUR5	APOO	0.14	0.56	2.03697	non
79594	sp|Q969V5|MUL1_HUMAN	5.2156	0.0689093	1.79882e+08	9.38193e+08	Q969V5	MUL1	0.01	0.07	2.38283	non
81858	sp|Q9H0F6|SHRPN_HUMAN	3.21649	0.0542846	2.67324e+08	8.59845e+08	Q9H0F6	SHARPIN	0.02	0.06	1.68549	non
81892	sp|Q9GZT3|SLIRP_HUMAN	1.3907	0.0677673	2.71998e+10	3.78268e+10	Q9GZT3	SLIRP	2	3	0.475811	non
84134	sp|Q969M1|TM40L_HUMAN	9.21559	0.0931196	2.99321e+08	2.75842e+09	Q969M1	TOMM40L	0.02	0.2	3.20408	non
84883	sp|Q9BRQ8|FSP1_HUMAN	2.33121	0.0885674	5.11215e+08	1.19175e+09	Q9BRQ8	AIFM2	0.04	0.09	1.22108	non
8546	sp|O00203|AP3B1_HUMAN	0.541474	0.0502381	7.94547e+09	4.30226e+09	O00203	AP3B1	0.57	0.31	-0.885037	non
8936	sp|Q92558|WASF1_HUMAN	0.402273	0.0540467	2.17321e+09	8.74223e+08	Q92558	WASF1	0.16	0.06	-1.31375	non
90624	sp|Q5U5X0|LYRM7_HUMAN	0.494043	0.0842576	1.75233e+09	8.65725e+08	Q5U5X0	LYRM7	0.13	0.06	-1.01729	non
9140	sp|O94817|ATG12_HUMAN	0.648348	0.0709747	3.33224e+08	2.16045e+08	O94817	ATG12	0.02	0.02	-0.62516	non
9167	sp|O14548|COX7R_HUMAN	14.0154	0.0594536	4.29525e+08	6019985316	O14548	COX7A2L	0.03	0.43	3.80895	non
987	sp|P50851|LRBA_HUMAN	0.27385	0.077208	4283040306	1.17291e+09	P50851	LRBA	0.31	0.08	-1.86854	non
10000	sp|Q9Y243|AKT3_HUMAN	0.463005	0.0429715	2.78417e+09	1.28909e+09	Q9Y243	AKT3	0.2	0.09	-1.1109	down
10013	sp|Q9UBN7|HDAC6_HUMAN	0.635925	0.00945155	3.97358e+09	2.5269e+09	Q9UBN7	HDAC6	0.29	0.18	-0.65307	down
10059	sp|O00429|DNM1L_HUMAN	0.669536	0.0144545	36482247143	2.44262e+10	O00429	DNM1L	3	2	-0.578766	down
10063	sp|Q14061|COX17_HUMAN	0.57118	0.0112343	2905666139	1.65966e+09	Q14061	COX17	0.21	0.12	-0.807982	down
10075	sp|Q7Z6Z7|HUWE1_HUMAN	0.326433	0.00258895	4.79797e+10	15662158478	Q7Z6Z7	HUWE1	3	1	-1.61514	down
10087	sp|Q9Y5P4|CERT_HUMAN	0.352754	0.00586431	2.27792e+09	8.03544e+08	Q9Y5P4	CERT1	0.16	0.06	-1.50327	down
10105	sp|P30405|PPIF_HUMAN	0.376232	0.0346489	9.50073e+09	3.57448e+09	P30405	PPIF	0.68	0.26	-1.41031	down
10134	sp|P51572|BAP31_HUMAN	0.471239	0.00685386	48313220578	2.27671e+10	P51572	BCAP31	3	2	-1.08547	down
10425	sp|O95376|ARI2_HUMAN	0.306323	0.0179306	3.49546e+09	1.07074e+09	O95376	ARIH2	0.25	0.08	-1.70688	down
10449	sp|P42765|THIM_HUMAN	0.394596	0.00937449	6.13926e+10	2.42253e+10	P42765	ACAA2	4	2	-1.34155	down
10469	sp|O43615|TIM44_HUMAN	0.427418	0.0126079	10643613378	4.54927e+09	O43615	TIMM44	0.76	0.33	-1.22628	down
10493	sp|Q99536|VAT1_HUMAN	0.353293	0.048804	5.71189e+10	2.01797e+10	Q99536	VAT1	4	1	-1.50106	down
10531	sp|Q5JRX3|PREP_HUMAN	0.38677	0.0150887	6.34144e+09	2.45268e+09	Q5JRX3	PITRM1	0.46	0.18	-1.37045	down
10645	sp|Q96RR4|KKCC2_HUMAN	0.416915	0.0495159	5.26884e+08	2.19666e+08	Q96RR4	CAMKK2	0.04	0.02	-1.26217	down
10928	sp|Q15311|RBP1_HUMAN	0.22893	0.00754619	9.58584e+08	2.19448e+08	Q15311	RALBP1	0.07	0.02	-2.12702	down
10935	sp|P30048|PRDX3_HUMAN	0.489503	0.00191627	1.05667e+11	5.16793e+10	P30048	PRDX3	8	4	-1.03061	down
10953	sp|Q15785|TOM34_HUMAN	0.709405	0.00833772	6240359322	4.42694e+09	Q15785	TOMM34	0.45	0.32	-0.495319	down
11232	sp|Q9UHN1|DPOG2_HUMAN	0.386325	0.0374776	2.10087e+09	8.11619e+08	Q9UHN1	POLG2	0.15	0.06	-1.37211	down
11315	sp|Q99497|PARK7_HUMAN	0.580939	0.00124239	116000000000	67284541658	Q99497	PARK7	8	5	-0.783542	down
142	sp|P09874|PARP1_HUMAN	0.749602	0.0102228	2.12667e+11	1.59333e+11	P09874	PARP1	15	11	-0.415803	down
1459	sp|P19784|CSK22_HUMAN	0.588329	0.0390584	10969022010	6453393937	P19784	CSNK2A2	0.79	0.46	-0.765305	down
1678	sp|O60220|TIM8A_HUMAN	0.523943	0.0141746	5.41164e+09	2835390862	O60220	TIMM8A	0.39	0.2	-0.932518	down
2017	sp|Q14247|SRC8_HUMAN	0.425506	0.00666446	3.14303e+10	13373775951	Q14247	CTTN	2	0.96	-1.23275	down
23203	sp|Q10713|MPPA_HUMAN	0.387878	0.0267431	2.64389e+10	10255091627	Q10713	PMPCA	2	0.74	-1.36632	down
23230	sp|Q96RL7|VP13A_HUMAN	0.433649	0.014372	5891001802	2.55463e+09	Q96RL7	VPS13A	0.42	0.18	-1.2054	down
23408	sp|Q9NXA8|SIR5_HUMAN	0.33372	0.0393521	1.13075e+09	3.77354e+08	Q9NXA8	SIRT5	0.08	0.03	-1.58329	down
23647	sp|P53365|ARFP2_HUMAN	0.244536	0.0198	1.0373e+09	2.53657e+08	P53365	ARFIP2	0.07	0.02	-2.03188	down
25989	sp|Q6PHR2|ULK3_HUMAN	0.3592	0.0468101	6.47284e+08	2.32504e+08	Q6PHR2	ULK3	0.05	0.02	-1.47714	down
2631	sp|O75323|NIPS2_HUMAN	0.370368	0.0118352	1.10559e+10	4094751546	O75323	NIPSNAP2	0.79	0.29	-1.43297	down
2729	sp|P48506|GSH1_HUMAN	0.376054	0.00822351	3.42438e+09	1.28775e+09	P48506	GCLC	0.25	0.09	-1.41099	down
3028	sp|Q99714|HCD2_HUMAN	0.418418	0.00573421	1.43667e+11	60036186911	Q99714	HSD17B10	10	4	-1.25698	down
3064	sp|P42858|HD_HUMAN	0.372946	0.0229624	8958330725	3.34098e+09	P42858	HTT	0.64	0.24	-1.42296	down
3155	sp|P35914|HMGCL_HUMAN	0.351586	0.0089916	5.67404e+09	1994911925	P35914	HMGCL	0.41	0.14	-1.50805	down
3303	sp|P0DMV8|HS71A_HUMAN	0.696987	0.0202506	259000000000	1.80333e+11	P0DMV8	HSPA1A	19	13	-0.520796	down
3308	sp|P34932|HSP74_HUMAN	0.510809	0.010322	113000000000	57746038568	P34932	HSPA4	8	4	-0.969144	down
3313	sp|P38646|GRP75_HUMAN	0.538708	0.0197117	2.68667e+11	1.44667e+11	P38646	HSPA9	19	10	-0.892424	down
3320	sp|P07900|HS90A_HUMAN	0.624578	0.0287781	1.68667e+12	1.05667e+12	P07900	HSP90AA1	121	76	-0.679047	down
3329	sp|P10809|CH60_HUMAN	0.489547	0.00125985	1280000000000	626000000000	P10809	HSPD1	92	45	-1.03048	down
3954	sp|O95202|LETM1_HUMAN	0.565094	0.0150887	29731519007	1.68011e+10	O95202	LETM1	2	1	-0.823437	down
3980	sp|P49916|DNLI3_HUMAN	0.403642	0.00190809	7.29505e+09	2944589866	P49916	LIG3	0.52	0.21	-1.30885	down
4137	sp|P10636|TAU_HUMAN	0.630034	0.0495159	3.02945e+09	1908655194	P10636	MAPT	0.22	0.14	-0.666498	down
4285	sp|Q99797|MIPEP_HUMAN	0.380027	0.0104857	2.40672e+09	9.14618e+08	Q99797	MIPEP	0.17	0.07	-1.39583	down
4836	sp|P30419|NMT1_HUMAN	0.552253	0.00165254	12531072743	6.92033e+09	P30419	NMT1	0.9	0.5	-0.856598	down
50484	sp|Q7LG56|RIR2B_HUMAN	0.420609	0.0232518	2499407562	1.05127e+09	Q7LG56	RRM2B	0.18	0.08	-1.24945	down
51100	sp|Q9Y371|SHLB1_HUMAN	0.483536	0.00747119	3.24255e+09	1.56789e+09	Q9Y371	SH3GLB1	0.23	0.11	-1.0483	down
51142	sp|Q9Y6H1|CHCH2_HUMAN	0.641091	0.0245659	1.5825e+10	10145282844	Q9Y6H1	CHCHD2	1	0.73	-0.641399	down
51571	sp|Q9NUQ9|CYRIB_HUMAN	0.297431	0.0219353	8.30193e+09	2.46926e+09	Q9NUQ9	CYRIB	0.6	0.18	-1.74937	down
538	sp|Q04656|ATP7A_HUMAN	0.810131	0.0144545	1.10589e+10	8.95919e+09	Q04656	ATP7A	0.79	0.64	-0.303773	down
54832	sp|Q709C8|VP13C_HUMAN	0.545073	0.0302272	1.28437e+10	7.00073e+09	Q709C8	VPS13C	0.92	0.5	-0.875479	down
55471	sp|Q7L592|NDUF7_HUMAN	0.355263	0.0045453	4933589143	1.75272e+09	Q7L592	NDUFAF7	0.35	0.13	-1.49304	down
55737	sp|Q96QK1|VPS35_HUMAN	0.63222	0.00443324	4.67414e+10	2.95508e+10	Q96QK1	VPS35	3	2	-0.661502	down
57103	sp|Q9NQ88|TIGAR_HUMAN	0.448773	0.0162593	3.05533e+09	1371149699	Q9NQ88	TIGAR	0.22	0.1	-1.15594	down
57226	sp|Q9NU23|LYRM2_HUMAN	0.385399	0.00588624	4.58655e+08	1.76765e+08	Q9NU23	LYRM2	0.03	0.01	-1.37558	down
57805	sp|Q8N163|CCAR2_HUMAN	0.501278	0.00493461	4.63994e+10	2.3259e+10	Q8N163	CCAR2	3	2	-0.996317	down
64422	sp|Q9NT62|ATG3_HUMAN	0.559659	0.0197807	2.20958e+09	1.23661e+09	Q9NT62	ATG3	0.16	0.09	-0.837379	down
6622	sp|P37840|SYUA_HUMAN	0.536428	0.0141831	3.90405e+09	2094243669	P37840	SNCA	0.28	0.15	-0.898542	down
6648	sp|P04179|SODM_HUMAN	0.2657	0.00270569	18533893302	4.92446e+09	P04179	SOD2	1	0.35	-1.91213	down
6742	sp|Q04837|SSBP_HUMAN	0.745584	0.0201507	8.95589e+10	6.67737e+10	Q04837	SSBP1	6	5	-0.423557	down
6832	sp|Q8IYB8|SUV3_HUMAN	0.671563	0.0458457	7599693798	5.10367e+09	Q8IYB8	SUPV3L1	0.55	0.37	-0.574406	down
80273	sp|Q9HAV7|GRPE1_HUMAN	0.391418	0.00154789	6.51711e+09	2.55091e+09	Q9HAV7	GRPEL1	0.47	0.18	-1.35322	down
81631	sp|Q9GZQ8|MLP3B_HUMAN	0.570861	0.0222533	12682029446	7.23967e+09	Q9GZQ8	MAP1LC3B	0.91	0.52	-0.808789	down
84557	sp|Q9H492|MLP3A_HUMAN	0.492021	0.00720161	2697806569	1327378048	Q9H492	MAP1LC3A	0.19	0.1	-1.02321	down
87178	sp|Q8TCS8|PNPT1_HUMAN	0.460319	0.0010461	17482697288	8.04762e+09	Q8TCS8	PNPT1	1	0.58	-1.11929	down
9026	sp|O75146|HIP1R_HUMAN	0.372587	0.0299196	3.89518e+09	1.45129e+09	O75146	HIP1R	0.28	0.1	-1.42435	down
9131	sp|O95831|AIFM1_HUMAN	0.699153	0.0182193	2.7486e+10	1.92169e+10	O95831	AIFM1	2	1	-0.51632	down
91647	sp|Q8N5M1|ATPF2_HUMAN	0.455188	0.00656117	3.41318e+09	1553635490	Q8N5M1	ATPAF2	0.25	0.11	-1.13547	down
92667	sp|Q9BQP7|MGME1_HUMAN	0.333944	0.00652269	3.33065e+09	1.11225e+09	Q9BQP7	MGME1	0.24	0.08	-1.58232	down
9361	sp|P36776|LONM_HUMAN	0.584743	0.0146928	62406667236	36491843879	P36776	LONP1	4	3	-0.774126	down
9520	sp|P55786|PSA_HUMAN	0.588917	0.0020341	6.82455e+10	4.01909e+10	P55786	NPEPPS	5	3	-0.763864	down
9530	sp|O95429|BAG4_HUMAN	0.675704	0.0460668	6.53585e+08	4.4163e+08	O95429	BAG4	0.05	0.03	-0.565537	down
