# Supplementary material for: Pharmacologic inhibition of PCBP2 biomolecular condensates relieves Alzheimer’s disease
Source: Nat Commun. 2025 Nov 26;16:10514. doi: 10.1038/s41467-025-65547-9 (PMC12658114; doi:10.1038/s41467-025-65547-9)
Supplement: Supplementary file 6 — Supplementary Data 2 [file 41467_2025_65547_MOESM6_ESM.xlsx]

## Sheet: Sheet1
	ONTOLOGY	ID	Description	GeneRatio	BgRatio	pvalue	p.adjust	qvalue	geneID	Count	ExpectedCount	FoldEnrichment
GO:1904646	BP	GO:1904646	cellular response to amyloid-beta	8/1198	15/7223	0.00120045	0.0139987	0.0119268	CACNA2D1/IGF1R/APP/ATP1A3/AGER/ABCC1/EPHB2/FYN	8	2.48789	3.21558
GO:0031629	BP	GO:0031629	synaptic vesicle fusion to presynaptic active zone membrane	8/1198	13/7223	0.000328323	0.00476923	0.00406334	SNAP25/STXBP1/STX1A/SNAP23/RAB3A/STX2/SNAP47/STX3	8	2.15617	3.71029
GO:0048499	BP	GO:0048499	synaptic vesicle membrane organization	9/1198	18/7223	0.00107329	0.0129672	0.0110479	SNAP25/STXBP1/STX1A/SNAP23/RAB3A/SYP/STX2/SNAP47/STX3	9	2.98546	3.01461
GO:0048786	CC	GO:0048786	presynaptic active zone	15/1198	35/7223	0.000216134	0.0033018	0.0028131	PHB2/CTNND1/CNTNAP1/CTNNB1/FLOT1/SNAP25/STXBP1/APP/STX1A/RAB3A/ATP2B4/SYP/STX2/STX3/SYT11	15	5.80507	2.58395
GO:0042734	CC	GO:0042734	presynaptic membrane	24/1198	59/7223	8.85424e-06	0.000180168	0.000153501	CTNNB1/SNAP25/SCRIB/SLC6A2/STXBP1/NCSTN/FMR1/CASK/ATP2B1/NPTN/PSENEN/LRRC4B/PSEN2/FXYD6/EPHB2/STX1A/SLC4A8/ATP2B4/CNTN1/SYP/STX2/STX3/SYT11/PICK1	24	9.78568	2.45256
GO:0097060	CC	GO:0097060	synaptic membrane	42/1198	119/7223	4.78126e-07	1.21983e-05	1.03928e-05	DBN1/CTNNB1/SNAP25/SCRIB/SRC/PPP1R9B/SLC6A2/STXBP1/NCSTN/NDUFS7/FMR1/CASK/ITGB1/ATP2B1/NPTN/PSENEN/ATAD1/LRRC4B/ANK2/TMUB1/PSEN2/DLG1/FXYD6/RALA/EPHB2/STX1A/FARP1/SLC4A8/EFNB2/ATP2B4/CNTN1/SYP/STX2/STX3/RAP2A/LIN7C/SYT11/ADAM10/DAG1/SLC30A1/PICK1/DMD	42	19.7372	2.12796
GO:0000290	BP	GO:0000290	deadenylation-dependent decapping of nuclear-transcribed mRNA	7/1198	10/7223	0.000256061	0.00380617	0.00324282	CAPRIN1/PATL1/EIF4ENIF1/DCP1B/DCP1A/DCP2/CNOT7	7	1.65859	4.22045
GO:1900368	BP	GO:1900368	regulation of post-transcriptional gene silencing by regulatory ncRNA	8/1198	13/7223	0.000328323	0.00476923	0.00406334	FXR1/ZMPSTE24/FMR1/TIAL1/PUM2/ADAR/ELAVL1/PUM1	8	2.15617	3.71029
GO:0070934	BP	GO:0070934	CRD-mediated mRNA stabilization	6/1198	10/7223	0.00235713	0.0242269	0.0206411	YBX1/PABPC1/CSDE1/DHX9/IGF2BP3/PAIP1	6	1.65859	3.61753
GO:0060964	BP	GO:0060964	regulation of miRNA-mediated gene silencing	7/1198	12/7223	0.00124101	0.0143898	0.01226	FXR1/ZMPSTE24/FMR1/TIAL1/PUM2/ELAVL1/PUM1	7	1.99031	3.51704
GO:0035198	MF	GO:0035198	miRNA binding	13/1198	23/7223	1.49684e-05	0.000295025	0.000251358	YBX1/ZC3H7B/HNRNPA2B1/FMR1/AGO1/ZC3H7A/PUM2/ELAVL1/AGO3/PUM1/AGO2/RC3H1/HNRNPA1	13	3.81476	3.40782
GO:0008266	MF	GO:0008266	poly(U) RNA binding	9/1198	16/7223	0.000346545	0.00496221	0.00422775	PABPC1/PABPC4/PATL1/FMR1/HNRNPC/MCRS1/MSI2/MSI1/RBMS3	9	2.65374	3.39143
GO:0110154	BP	GO:0110154	RNA decapping	9/1198	16/7223	0.000346545	0.00496221	0.00422775	CAPRIN1/EDC4/PATL1/EIF4ENIF1/DCP1B/DCP1A/DCP2/CNOT7/EDC3	9	2.65374	3.39143
GO:0034063	BP	GO:0034063	stress granule assembly	15/1198	28/7223	7.91021e-06	0.000163608	0.000139392	DDX6/CAPRIN1/G3BP1/CIRBP/PRRC2C/G3BP2/FMR1/CSDE1/DDX3X/USP10/PRKAA1/TIA1/PUM2/LSM14A/YTHDF2	15	4.64405	3.22994
GO:0060966	BP	GO:0060966	regulation of gene silencing by regulatory ncRNA	8/1198	15/7223	0.00120045	0.0139987	0.0119268	FXR1/ZMPSTE24/FMR1/TIAL1/PUM2/ADAR/ELAVL1/PUM1	8	2.48789	3.21558
GO:0061980	MF	GO:0061980	regulatory RNA binding	14/1198	28/7223	4.42267e-05	0.000791044	0.000673962	YBX1/ZC3H7B/HNRNPA2B1/FMR1/DHX9/AGO1/ZC3H7A/PUM2/ELAVL1/AGO3/PUM1/AGO2/RC3H1/HNRNPA1	14	4.64405	3.01461
GO:0008143	MF	GO:0008143	poly(A) binding	9/1198	18/7223	0.00107329	0.0129672	0.0110479	HNRNPDL/PABPC1/PABPC4/ELAVL4/LARP4/DDX3X/TIA1/EIF4A3/RBMS3	9	2.98546	3.01461
GO:0003730	MF	GO:0003730	mRNA 3'-UTR binding	32/1198	73/7223	3.50102e-08	1.06643e-06	9.08591e-07	LRPPRC/FXR2/PABPC1/HNRNPA2B1/PABPC4/HNRNPA3/CPEB4/FXR1/ELAVL3/CIRBP/ELAVL4/FMR1/TIAL1/DDX5/LARP4/RSL1D1/HNRNPC/IGF2BP3/TIA1/FUS/ELAVL2/PUM2/TAF15/SECISBP2L/ELAVL1/MEX3D/PUM1/RBMS3/RNPS1/AGO2/RC3H1/HNRNPA1	32	12.1077	2.64294
GO:0010494	CC	GO:0010494	cytoplasmic stress granule	30/1198	69/7223	1.17327e-07	3.29432e-06	2.80673e-06	FXR2/DDX6/YBX1/CAPRIN1/PABPC1/G3BP1/STAU2/CASC3/STAU1/PABPC4/FXR1/CIRBP/PRRC2C/G3BP2/FMR1/CSDE1/TIAL1/LARP4/DDX3X/TRIM25/IGF2BP3/TIA1/PUM2/LSM14A/MOV10/ELAVL1/NUFIP2/PUM1/RC3H1/YTHDF2	30	11.4443	2.6214
GO:0000932	CC	GO:0000932	P-body	30/1198	72/7223	3.65906e-07	9.57836e-06	8.16067e-06	DDX6/MEX3A/CAPRIN1/EDC4/XRN1/PATL1/CSDE1/TNRC6A/AGO1/IGF2BP3/EIF4ENIF1/LSM14A/DCP1B/DCP1A/MOV10/DCP2/ELAVL1/AGO3/UPF1/SQSTM1/MEX3B/PUM1/TNRC6C/CNOT7/AGO2/EDC3/CNOT8/BTBD2/RC3H1/YTHDF2	30	11.9419	2.51217
GO:0048255	BP	GO:0048255	mRNA stabilization	13/1198	37/7223	0.00477901	0.0420653	0.0358392	YBX1/PABPC1/CIRBP/ELAVL4/CSDE1/DHX9/HNRNPC/IGF2BP3/FUS/EIF4ENIF1/TAF15/ELAVL1/PAIP1	13	6.13679	2.11837
GO:0005753	CC	GO:0005753	mitochondrial proton-transporting ATP synthase complex	15/1198	15/7223	1.83733e-12	8.71171e-11	7.4223e-11	ATP5F1D/ATP5F1B/ATP5PD/ATP6/ATP5F1C/ATP5PF/ATP5MF/ATP5F1A/ATP5MK/ATP8/ATP5ME/ATP5MG/ATP5PO/ATP5MJ/ATP5PB	15	2.48789	6.02922
GO:0042776	BP	GO:0042776	proton motive force-driven mitochondrial ATP synthesis	59/1198	60/7223	1.38507e-45	6.32851e-43	5.39184e-43	NDUFV1/NDUFS1/ATP5F1D/ND2/ATP5F1B/NDUFS2/ATP5PD/NDUFB1/NDUFA13/NDUFS3/ATP6/NDUFA5/NDUFA10/NDUFB11/NDUFV2/ATP5F1C/NDUFA8/SDHD/STOML2/NDUFA11/NDUFB3/NDUFA2/ATP5PF/NDUFB5/SDHC/ATP5MF/ND4/NDUFB8/ATP5F1A/ND5/NDUFB10/ATP8/NDUFS7/SDHB/SDHA/ATP5ME/NDUFS4/NDUFB6/NDUFA7/NDUFA3/NDUFAB1/NDUFS6/NDUFB7/NDUFB9/NDUFC1/ND6/NDUFA1/NDUFA6/ATP5MG/NDUFB4/ATP5PO/NDUFS5/NDUFA12/NDUFC2/NDUFS8/ATP5PB/NDUFV3/NDUFA9/ND1	59	9.95154	5.92873
GO:0005747	CC	GO:0005747	mitochondrial respiratory chain complex I	43/1198	44/7223	5.50892e-33	9.54754e-31	8.13441e-31	NDUFV1/NDUFS1/ND2/NDUFS2/NDUFB1/NDUFA13/NDUFS3/NDUFA5/NDUFA10/NDUFB11/NDUFV2/NDUFA8/NDUFA11/NDUFB3/NDUFA2/NDUFB5/ND4/NDUFB8/ND5/NDUFB10/NDUFS7/NDUFS4/NDUFB6/NDUFA7/NDUFA3/NDUFAB1/NDUFS6/NDUFB7/NDUFB9/NDUFC1/ND6/NDUFA1/NDUFAF1/NDUFA6/FOXRED1/NDUFB4/NDUFS5/NDUFA12/NDUFC2/NDUFS8/NDUFV3/NDUFA9/ND1	43	7.2978	5.89219
GO:0030964	CC	GO:0030964	NADH dehydrogenase complex	43/1198	44/7223	5.50892e-33	9.54754e-31	8.13441e-31	NDUFV1/NDUFS1/ND2/NDUFS2/NDUFB1/NDUFA13/NDUFS3/NDUFA5/NDUFA10/NDUFB11/NDUFV2/NDUFA8/NDUFA11/NDUFB3/NDUFA2/NDUFB5/ND4/NDUFB8/ND5/NDUFB10/NDUFS7/NDUFS4/NDUFB6/NDUFA7/NDUFA3/NDUFAB1/NDUFS6/NDUFB7/NDUFB9/NDUFC1/ND6/NDUFA1/NDUFAF1/NDUFA6/FOXRED1/NDUFB4/NDUFS5/NDUFA12/NDUFC2/NDUFS8/NDUFV3/NDUFA9/ND1	43	7.2978	5.89219
GO:0045271	CC	GO:0045271	respiratory chain complex I	43/1198	44/7223	5.50892e-33	9.54754e-31	8.13441e-31	NDUFV1/NDUFS1/ND2/NDUFS2/NDUFB1/NDUFA13/NDUFS3/NDUFA5/NDUFA10/NDUFB11/NDUFV2/NDUFA8/NDUFA11/NDUFB3/NDUFA2/NDUFB5/ND4/NDUFB8/ND5/NDUFB10/NDUFS7/NDUFS4/NDUFB6/NDUFA7/NDUFA3/NDUFAB1/NDUFS6/NDUFB7/NDUFB9/NDUFC1/ND6/NDUFA1/NDUFAF1/NDUFA6/FOXRED1/NDUFB4/NDUFS5/NDUFA12/NDUFC2/NDUFS8/NDUFV3/NDUFA9/ND1	43	7.2978	5.89219
GO:0008137	MF	GO:0008137	NADH dehydrogenase (ubiquinone) activity	37/1198	38/7223	2.70388e-28	3.01993e-26	2.57295e-26	NDUFV1/NDUFS1/ND2/NDUFS2/NDUFB1/NDUFS3/NDUFA5/NDUFA10/NDUFV2/NDUFA8/NDUFB3/NDUFA2/NDUFB5/ND4/NDUFB8/ND5/NDUFB10/NDUFS7/NDUFS4/NDUFB6/NDUFA7/NDUFA3/NDUFS6/NDUFB7/NDUFB9/NDUFC1/ND6/NDUFA1/NDUFA6/NDUFB4/NDUFS5/NDUFA12/NDUFC2/NDUFS8/NDUFV3/NDUFA9/ND1	37	6.30264	5.87055
GO:0050136	MF	GO:0050136	NADH dehydrogenase (quinone) activity	37/1198	39/7223	4.44311e-27	4.37865e-25	3.73057e-25	NDUFV1/NDUFS1/ND2/NDUFS2/NDUFB1/NDUFS3/NDUFA5/NDUFA10/NDUFV2/NDUFA8/NDUFB3/NDUFA2/NDUFB5/ND4/NDUFB8/ND5/NDUFB10/NDUFS7/NDUFS4/NDUFB6/NDUFA7/NDUFA3/NDUFS6/NDUFB7/NDUFB9/NDUFC1/ND6/NDUFA1/NDUFA6/NDUFB4/NDUFS5/NDUFA12/NDUFC2/NDUFS8/NDUFV3/NDUFA9/ND1	37	6.4685	5.72002
GO:0005746	CC	GO:0005746	mitochondrial respirasome	71/1198	76/7223	5.39641e-50	3.39029e-47	2.8885e-47	NDUFV1/COX4I1/NDUFS1/UQCRC2/ND2/NDUFS2/NDUFB1/NDUFA13/UQCRQ/NDUFS3/NDUFA5/NDUFA10/NDUFB11/NDUFV2/UQCRC1/NDUFA8/SDHD/NDUFA11/NDUFB3/NDUFA2/NDUFB5/SDHC/COX5B/ND4/NDUFB8/COX3/ND5/COX2/NDUFB10/NDUFS7/COX1/CYC1/COX5A/SDHB/SDHA/COX6B1/UQCRB/NDUFS4/NDUFB6/NDUFA7/NDUFA3/NDUFAB1/NDUFS6/NDUFB7/SURF1/COX6C/NDUFB9/UQCRFS1/NDUFC1/ND6/NNT/NDUFA1/UQCR11/NDUFAF1/NDUFA6/FOXRED1/COX7A2/NDUFB4/COX6A1/NDUFS5/COX15/N…	71	12.6053	5.63256
GO:0098803	CC	GO:0098803	respiratory chain complex	68/1198	73/7223	1.1146e-47	6.22445e-45	5.30317e-45	NDUFV1/COX4I1/NDUFS1/UQCRC2/ND2/NDUFS2/NDUFB1/NDUFA13/UQCRQ/NDUFS3/NDUFA5/NDUFA10/NDUFB11/NDUFV2/UQCRC1/NDUFA8/SDHD/NDUFA11/NDUFB3/NDUFA2/NDUFB5/SDHC/COX5B/ND4/NDUFB8/COX3/ND5/COX2/NDUFB10/NDUFS7/COX1/CYC1/COX5A/SDHB/SDHA/COX6B1/UQCRB/NDUFS4/NDUFB6/NDUFA7/NDUFA3/NDUFAB1/NDUFS6/NDUFB7/COX6C/NDUFB9/UQCRFS1/NDUFC1/ND6/NDUFA1/UQCR11/NDUFAF1/NDUFA6/FOXRED1/COX7A2/NDUFB4/COX6A1/NDUFS5/NDUFA12/NDUFC2/CY…	68	12.1077	5.61626
GO:0015453	MF	GO:0015453	oxidoreduction-driven active transmembrane transporter activity	53/1198	57/7223	3.3316e-37	8.3723e-35	7.13312e-35	NDUFV1/COX4I1/NDUFS1/ND2/NDUFS2/NDUFB1/NDUFS3/NDUFA5/NDUFA10/NDUFV2/UQCRC1/NDUFA8/NDUFB3/NDUFA2/NDUFB5/COX5B/ND4/NDUFB8/COX3/ND5/COX2/NDUFB10/NDUFS7/COX1/CYC1/COX5A/COX6B1/NDUFS4/NDUFB6/NDUFA7/NDUFA3/NDUFS6/NDUFB7/SURF1/NDUFB9/UQCRFS1/NDUFC1/ND6/NDUFA1/NDUFA6/NDUFB4/NDUFS5/COX15/NDUFA12/NDUFC2/CYTB/NDUFS8/NDUFV3/UQCRH/NDUFA9/COX4I2/COX7A2L/ND1	53	9.45397	5.60611
