# Supplementary material for: Pharmacologic inhibition of PCBP2 biomolecular condensates relieves Alzheimer’s disease
Source: Nat Commun. 2025 Nov 26;16:10514. doi: 10.1038/s41467-025-65547-9 (PMC12658114; doi:10.1038/s41467-025-65547-9)
Supplement: Supplementary file 7 — Supplementary Data 3 [file 41467_2025_65547_MOESM7_ESM.xlsx]

## Sheet: Sheet1
	ONTOLOGY	ID	Description	GeneRatio	BgRatio	pvalue	p.adjust	qvalue	geneID	Count	Bg	BgT	Bgratio	ExpectedCount	FoldEnrichment
GO:0048787	CC	GO:0048787	presynaptic active zone membrane	8/1271	10/7279	2.7314e-05	0.000473956	0.000404446	STXBP1/ATP2B4/SNAP25/STX1A/STX2/ITGA3/SYT11/STX3	8	10	7279	0.00137382	1.74612	4.58159
GO:0031629	BP	GO:0031629	synaptic vesicle fusion to presynaptic active zone membrane	9/1271	13/7279	5.35235e-05	0.000891094	0.000760407	STXBP1/SNAP25/STX1A/RAB3A/SNAP23/STX2/SYT1/STX3/STX1B	9	13	7279	0.00178596	2.26995	3.96484
GO:0097401	BP	GO:0097401	synaptic vesicle lumen acidification	8/1271	13/7279	0.000474063	0.00595966	0.00508562	ATP6V1A/ATP6V1B2/ATP6V0A1/ATP6V0D1/ATP6V1E1/ATP6AP1/ATP6V1F/CLCN3	8	13	7279	0.00178596	2.26995	3.5243
GO:0048499	BP	GO:0048499	synaptic vesicle membrane organization	9/1271	17/7279	0.000929458	0.0107172	0.0091454	STXBP1/SNAP25/STX1A/RAB3A/SNAP23/STX2/SYT1/STX3/STX1B	9	17	7279	0.00233549	2.9684	3.03193
GO:0048786	CC	GO:0048786	presynaptic active zone	17/1271	35/7279	2.23243e-05	0.000404464	0.000345146	PHB2/FLOT1/CTNNB1/CTNND1/STXBP1/CTBP1/CTBP2/ATP2B4/SNAP25/STX1A/RAB3A/CNTNAP1/STX2/ITGA3/SYT11/STX3/BSN	17	35	7279	0.00480835	6.11142	2.78168
GO:0060211	BP	GO:0060211	regulation of nuclear-transcribed mRNA poly(A) tail shortening	7/1271	11/7279	0.000835211	0.0098467	0.00840259	PABPC1/CNOT1/AGO2/EIF4ENIF1/CNOT7/TNRC6A/TNRC6B	7	11	7279	0.0015112	1.92073	3.64445
GO:0000290	BP	GO:0000290	deadenylation-dependent decapping of nuclear-transcribed mRNA	6/1271	10/7279	0.00310184	0.0300903	0.0256773	DCP1A/PATL1/EIF4ENIF1/DCP2/DCP1B/CNOT7	6	10	7279	0.00137382	1.74612	3.43619
GO:1900368	BP	GO:1900368	regulation of post-transcriptional gene silencing by regulatory ncRNA	8/1271	14/7279	0.000937317	0.0107172	0.0091454	FXR1/ZMPSTE24/ADAR/ELAVL1/PUM1/FMR1/PUM2/TIAL1	8	14	7279	0.00192334	2.44457	3.27256
GO:0060964	BP	GO:0060964	regulation of miRNA-mediated gene silencing	7/1271	13/7279	0.00313704	0.0302531	0.0258162	FXR1/ZMPSTE24/ELAVL1/PUM1/FMR1/PUM2/TIAL1	7	13	7279	0.00178596	2.26995	3.08376
GO:0035198	MF	GO:0035198	miRNA binding	12/1271	23/7279	0.00015477	0.00225652	0.00192558	HNRNPA2B1/HNRNPA1/YBX1/ELAVL1/PUM1/ZC3H7A/AGO2/FMR1/PUM2/AGO3/ZC3H7B/TARBP2	12	23	7279	0.00315977	4.01607	2.98799
GO:0008266	MF	GO:0008266	poly(U) RNA binding	8/1271	16/7279	0.00288841	0.0285825	0.0243906	PABPC1/PABPC4/MSI2/MSI1/FMR1/PATL1/RBMS3/MCRS1	8	16	7279	0.0021981	2.79379	2.86349
GO:0110154	BP	GO:0110154	RNA decapping	8/1271	16/7279	0.00288841	0.0285825	0.0243906	EDC4/DCP1A/EDC3/PATL1/EIF4ENIF1/DCP2/DCP1B/CNOT7	8	16	7279	0.0021981	2.79379	2.86349
GO:0035195	BP	GO:0035195	miRNA-mediated post-transcriptional gene silencing	16/1271	34/7279	6.35248e-05	0.0010505	0.000896439	FXR1/DDX6/MOV10/CNOT1/ZMPSTE24/ELAVL1/PUM1/AGO2/FMR1/PUM2/AGO3/EIF4ENIF1/TIAL1/CNOT7/TNRC6A/TNRC6B	16	34	7279	0.00467097	5.9368	2.69505
GO:0000289	BP	GO:0000289	nuclear-transcribed mRNA poly(A) tail shortening	12/1271	28/7279	0.00147858	0.0160848	0.0137258	PABPC1/CNOT1/AGO2/TNKS1BP1/CNOT2/CNOT9/CNOT3/EIF4ENIF1/CNOT7/TNRC6A/CNOT10/TNRC6B	12	28	7279	0.00384668	4.88913	2.45442
GO:0061980	MF	GO:0061980	regulatory RNA binding	12/1271	28/7279	0.00147858	0.0160848	0.0137258	HNRNPA2B1/HNRNPA1/YBX1/ELAVL1/PUM1/ZC3H7A/AGO2/FMR1/PUM2/AGO3/ZC3H7B/TARBP2	12	28	7279	0.00384668	4.88913	2.45442
GO:0000932	CC	GO:0000932	P-body	25/1271	72/7279	0.000307521	0.00414061	0.00353335	EDC4/IGF2BP3/DDX6/MOV10/CNOT1/MEX3A/ELAVL1/PUM1/DCP1A/AGO2/EDC3/XRN1/CNOT2/LSM14A/PATL1/CNOT9/CNOT3/AGO3/EIF4ENIF1/DCP2/DCP1B/CNOT7/TNRC6A/TNRC6B/RBPMS	25	72	7279	0.00989147	12.5721	1.98854
GO:0003730	MF	GO:0003730	mRNA 3'-UTR binding	24/1271	72/7279	0.000792923	0.00953054	0.0081328	LRPPRC/HNRNPA2B1/HNRNPA1/PABPC1/FXR1/ELAVL4/HNRNPA0/IGF2BP3/HNRNPA3/RSL1D1/FXR2/PABPC4/ELAVL3/ELAVL1/PUM1/AGO2/FMR1/ELAVL2/LARP4/PUM2/TIAL1/RBMS3/CPEB4/SECISBP2L	24	72	7279	0.00989147	12.5721	1.909
GO:0010494	CC	GO:0010494	cytoplasmic stress granule	22/1271	67/7279	0.00161271	0.0171284	0.0146164	PABPC1/YBX1/FXR1/IGF2BP3/DDX6/MOV10/FXR2/PRRC2C/PABPC4/ELAVL1/TRIM25/STAU1/STAU2/PUM1/FMR1/NUFIP2/LSM14A/LARP4/PUM2/TIAL1/CASC3/RBPMS	22	67	7279	0.00920456	11.699	1.8805
GO:0005747	CC	GO:0005747	mitochondrial respiratory chain complex I	44/1271	44/7279	2.4033e-34	3.82047e-32	3.26016e-32	NDUFS1/NDUFS2/NDUFV1/NDUFS3/NDUFA8/NDUFA10/NDUFA13/NDUFB10/NDUFA9/NDUFA5/NDUFB9/NDUFS8/NDUFS5/NDUFB8/NDUFA12/NDUFV2/NDUFS7/NDUFB11/NDUFS4/NDUFB4/NDUFA11/NDUFA2/NDUFB1/NDUFA3/NDUFB3/NDUFA4/NDUFS6/NDUFB5/NDUFAB1/NDUFA6/NDUFB6/NDUFC2/ND5/NDUFV3/NDUFB7/NDUFA7/ND4/ND2/ND1/NDUFC1/FOXRED1/NDUFAF1/NDUFA1/ND6	44	44	7279	0.00604479	7.68292	5.72699
GO:0030964	CC	GO:0030964	NADH dehydrogenase complex	44/1271	44/7279	2.4033e-34	3.82047e-32	3.26016e-32	NDUFS1/NDUFS2/NDUFV1/NDUFS3/NDUFA8/NDUFA10/NDUFA13/NDUFB10/NDUFA9/NDUFA5/NDUFB9/NDUFS8/NDUFS5/NDUFB8/NDUFA12/NDUFV2/NDUFS7/NDUFB11/NDUFS4/NDUFB4/NDUFA11/NDUFA2/NDUFB1/NDUFA3/NDUFB3/NDUFA4/NDUFS6/NDUFB5/NDUFAB1/NDUFA6/NDUFB6/NDUFC2/ND5/NDUFV3/NDUFB7/NDUFA7/ND4/ND2/ND1/NDUFC1/FOXRED1/NDUFAF1/NDUFA1/ND6	44	44	7279	0.00604479	7.68292	5.72699
GO:0045271	CC	GO:0045271	respiratory chain complex I	44/1271	44/7279	2.4033e-34	3.82047e-32	3.26016e-32	NDUFS1/NDUFS2/NDUFV1/NDUFS3/NDUFA8/NDUFA10/NDUFA13/NDUFB10/NDUFA9/NDUFA5/NDUFB9/NDUFS8/NDUFS5/NDUFB8/NDUFA12/NDUFV2/NDUFS7/NDUFB11/NDUFS4/NDUFB4/NDUFA11/NDUFA2/NDUFB1/NDUFA3/NDUFB3/NDUFA4/NDUFS6/NDUFB5/NDUFAB1/NDUFA6/NDUFB6/NDUFC2/ND5/NDUFV3/NDUFB7/NDUFA7/ND4/ND2/ND1/NDUFC1/FOXRED1/NDUFAF1/NDUFA1/ND6	44	44	7279	0.00604479	7.68292	5.72699
GO:0008137	MF	GO:0008137	NADH dehydrogenase (ubiquinone) activity	38/1271	38/7279	9.95892e-30	1.16851e-27	9.9714e-28	NDUFS1/NDUFS2/NDUFV1/NDUFS3/NDUFA8/NDUFA10/NDUFB10/NDUFA9/NDUFA5/NDUFB9/NDUFS8/NDUFS5/NDUFB8/NDUFA12/NDUFV2/NDUFS7/NDUFS4/NDUFB4/NDUFA2/NDUFB1/NDUFA3/NDUFB3/NDUFA4/NDUFS6/NDUFB5/NDUFA6/NDUFB6/NDUFC2/ND5/NDUFV3/NDUFB7/NDUFA7/ND4/ND2/ND1/NDUFC1/NDUFA1/ND6	38	38	7279	0.0052205	6.63525	5.72699
GO:0050136	MF	GO:0050136	NADH dehydrogenase (quinone) activity	38/1271	39/7279	3.23957e-28	3.32596e-26	2.83818e-26	NDUFS1/NDUFS2/NDUFV1/NDUFS3/NDUFA8/NDUFA10/NDUFB10/NDUFA9/NDUFA5/NDUFB9/NDUFS8/NDUFS5/NDUFB8/NDUFA12/NDUFV2/NDUFS7/NDUFS4/NDUFB4/NDUFA2/NDUFB1/NDUFA3/NDUFB3/NDUFA4/NDUFS6/NDUFB5/NDUFA6/NDUFB6/NDUFC2/ND5/NDUFV3/NDUFB7/NDUFA7/ND4/ND2/ND1/NDUFC1/NDUFA1/ND6	38	39	7279	0.00535788	6.80986	5.58014
GO:0098799	CC	GO:0098799	outer mitochondrial membrane protein complex	21/1271	22/7279	1.94254e-15	1.12622e-13	9.61047e-14	IMMT/SAMM50/TOMM40/TOMM70/TOMM22/CHCHD3/DNAJC11/MTX2/TOMM20/APOOL/TOMM5/MTX1/TOMM7/TOMM6/MFN1/APOO/MICOS13/MICOS10/CHCHD6/TOMM40L/MTX3	21	22	7279	0.00302239	3.84146	5.46667
GO:0005746	CC	GO:0005746	mitochondrial respirasome	71/1271	76/7279	2.22748e-48	1.37213e-45	1.17089e-45	COX2/COX4I1/NNT/NDUFS1/UQCRC2/UQCRC1/SDHA/COX6B1/COX5B/NDUFS2/COX5A/COX7A2/NDUFV1/NDUFS3/COX6C/NDUFA8/NDUFA10/NDUFA13/NDUFB10/NDUFA9/NDUFA5/UQCRFS1/SDHB/CYC1/NDUFB9/NDUFS8/NDUFS5/NDUFB8/COX6A1/COX1/NDUFA12/NDUFV2/NDUFS7/NDUFB11/NDUFS4/NDUFB4/NDUFA11/UQCRB/NDUFA2/NDUFB1/NDUFA3/NDUFB3/NDUFA4/NDUFS6/NDUFB5/COX15/NDUFAB1/NDUFA6/NDUFB6/NDUFC2/ND5/COX7C/NDUFV3/NDUFB7/NDUFA7/ND4/ND2/UQCRH/ND1/SURF1/NDUF…	71	76	7279	0.010441	13.2705	5.35021
GO:0015453	MF	GO:0015453	oxidoreduction-driven active transmembrane transporter activity	54/1271	58/7279	9.44414e-37	2.21623e-34	1.8912e-34	COX2/COX4I1/NDUFS1/UQCRC1/COX6B1/COX5B/NDUFS2/COX5A/NDUFV1/NDUFS3/NDUFA8/NDUFA10/NDUFB10/NDUFA9/NDUFA5/UQCRFS1/CYC1/NDUFB9/NDUFS8/NDUFS5/NDUFB8/COX1/NDUFA12/NDUFV2/NDUFS7/NDUFS4/NDUFB4/NDUFA2/NDUFB1/NDUFA3/NDUFB3/NDUFA4/NDUFS6/NDUFB5/CYB5A/COX15/NDUFA6/NDUFB6/NDUFC2/ND5/NDUFV3/NDUFB7/NDUFA7/ND4/ND2/UQCRH/ND1/SURF1/NDUFC1/NDUFA1/ND6/CYTB/COX3/COX4I2	54	58	7279	0.00796813	10.1275	5.33202
GO:0001401	CC	GO:0001401	SAM complex	12/1271	13/7279	8.40366e-09	2.58833e-07	2.20873e-07	IMMT/SAMM50/CHCHD3/DNAJC11/MTX2/APOOL/MTX1/APOO/MICOS13/MICOS10/CHCHD6/MTX3	12	13	7279	0.00178596	2.26995	5.28645
GO:0015740	BP	GO:0015740	C4-dicarboxylate transport	12/1271	13/7279	8.40366e-09	2.58833e-07	2.20873e-07	SLC25A13/SLC25A11/SLC25A22/SLC25A10/SLC1A5/SLC16A1/SLC25A12/LRRC8A/SLC12A2/LRRC8C/SLC1A4/LRRC8D	12	13	7279	0.00178596	2.26995	5.28645
GO:0098803	CC	GO:0098803	respiratory chain complex	68/1271	74/7279	4.02175e-45	2.20213e-42	1.87917e-42	COX2/COX4I1/NDUFS1/UQCRC2/UQCRC1/SDHA/COX6B1/COX5B/NDUFS2/COX5A/COX7A2/NDUFV1/NDUFS3/COX6C/NDUFA8/NDUFA10/NDUFA13/NDUFB10/NDUFA9/NDUFA5/UQCRFS1/SDHB/CYC1/NDUFB9/NDUFS8/NDUFS5/NDUFB8/COX6A1/COX1/NDUFA12/NDUFV2/NDUFS7/NDUFB11/NDUFS4/NDUFB4/NDUFA11/UQCRB/NDUFA2/NDUFB1/NDUFA3/NDUFB3/NDUFA4/NDUFS6/NDUFB5/NDUFAB1/NDUFA6/NDUFB6/NDUFC2/ND5/COX7C/NDUFV3/NDUFB7/NDUFA7/ND4/ND2/UQCRH/ND1/NDUFC1/FOXRED1/SDHC/…	68	74	7279	0.0101662	12.9213	5.26264
