# Supplementary material for: Pharmacologic inhibition of PCBP2 biomolecular condensates relieves Alzheimer’s disease
Source: Nat Commun. 2025 Nov 26;16:10514. doi: 10.1038/s41467-025-65547-9 (PMC12658114; doi:10.1038/s41467-025-65547-9)
Supplement: Supplementary file 8 — Supplementary Data 4 [file 41467_2025_65547_MOESM8_ESM.xlsx]

## Sheet: pcDNA3.1-CTRL1
Description: The table shows the cytoplasmic extract proteins interacted with pcDNA3.1, which was indentified by using RNA pulldown combined with LC-MS/MS. This group was set as a blank control in contrast with proteins in BACE1 3'UTR .
ProteinID	ProteinName	gene_id	gene_name	BP	MF	CC	GO_Term
A0A024R4A0	-	-	-	-	-	A0A024R4A0	-
B2R5W3	Poly [ADP-ribose] polymerase			protein ADP-ribosylation [GO:0006471]	DNA binding [GO:0003677];NAD binding [GO:0051287];NAD+ ADP-ribosyltransferase activity [GO:0003950];zinc ion binding [GO:0008270]	nucleus [GO:0005634]	protein ADP-ribosylation [GO:0006471];DNA binding [GO:0003677];NAD binding [GO:0051287];NAD+ ADP-ribosyltransferase activity [GO:0003950];zinc ion binding [GO:0008270];nucleus [GO:0005634]
V9HWB8	Pyruvate kinase	5315	HEL-S-30	-	kinase activity [GO:0016301];magnesium ion binding [GO:0000287];potassium ion binding [GO:0030955];pyruvate kinase activity [GO:0004743]	cytosol [GO:0005829]	-;kinase activity [GO:0016301];magnesium ion binding [GO:0000287];potassium ion binding [GO:0030955];pyruvate kinase activity [GO:0004743];cytosol [GO:0005829]
P08238	Heat shock protein HSP 90-beta	3326	HSP90AB1	axon extension [GO:0048675];cellular response to drug [GO:0035690];cellular response to heat [GO:0034605];cellular response to interleukin-4 [GO:0071353];cellular response to organic cyclic compound [GO:0071407];central nervous system neuron axonogenesis [GO:0021955];chaperone-mediated protein complex assembly [GO:0051131];establishment of cell polarity [GO:0030010];Fc-gamma receptor signaling pa…	ATP binding [GO:0005524];ATP-dependent protein binding [GO:0043008];ATPase activity, coupled [GO:0042623];cadherin binding [GO:0045296];CTP binding [GO:0002135];dATP binding [GO:0032564];disordered domain specific binding [GO:0097718];DNA polymerase binding [GO:0070182];double-stranded RNA binding [GO:0003725];GTP binding [GO:0005525];heat shock protein binding [GO:0031072];histone deacetylase bi…	apical plasma membrane [GO:0016324];aryl hydrocarbon receptor complex [GO:0034751];axonal growth cone [GO:0044295];basolateral plasma membrane [GO:0016323];brush border membrane [GO:0031526];cell surface [GO:0009986];cytoplasm [GO:0005737];cytosol [GO:0005829];dendritic growth cone [GO:0044294];extracellular exosome [GO:0070062];extracellular region [GO:0005576];ficolin-1-rich granule lumen [GO:1…	axon extension [GO:0048675];cellular response to drug [GO:0035690];cellular response to heat [GO:0034605];cellular response to interleukin-4 [GO:0071353];cellular response to organic cyclic compound [GO:0071407];central nervous system neuron axonogenesis [GO:0021955];chaperone-mediated protein complex assembly [GO:0051131];establishment of cell polarity [GO:0030010];Fc-gamma receptor signaling pa…
K9JA46	Epididymis luminal secretory protein 52	3320	EL52	protein folding [GO:0006457];response to antibiotic [GO:0046677];response to cold [GO:0009409];response to heat [GO:0009408]	ATP binding [GO:0005524];unfolded protein binding [GO:0051082]	cytoplasm [GO:0005737];nucleus [GO:0005634]	protein folding [GO:0006457];response to antibiotic [GO:0046677];response to cold [GO:0009409];response to heat [GO:0009408];ATP binding [GO:0005524];unfolded protein binding [GO:0051082];cytoplasm [GO:0005737];nucleus [GO:0005634]
V9HW22	Epididymis luminal protein 33	3312	HEL-S-72p	-	ATP binding [GO:0005524]	-	-;ATP binding [GO:0005524];-
B0YJC4	Vimentin		VIM	-	-	intermediate filament [GO:0005882]	-;-;intermediate filament [GO:0005882]
A0A024R3X4	Epididymis secretory sperm binding protein	3329	HSPD1	protein refolding [GO:0042026];response to cold [GO:0009409]	ATP binding [GO:0005524]	mitochondrion [GO:0005739]	protein refolding [GO:0042026];response to cold [GO:0009409];ATP binding [GO:0005524];mitochondrion [GO:0005739]
A0A087X0X3	Heterogeneous nuclear ribonucleoprotein M		HNRNPM	mRNA splicing, via spliceosome [GO:0000398]	RNA binding [GO:0003723]	nucleoplasm [GO:0005654]	mRNA splicing, via spliceosome [GO:0000398];RNA binding [GO:0003723];nucleoplasm [GO:0005654]
P0DMV8	Heat shock 70 kDa protein 1A	3303	HSPA1A	ATP metabolic process [GO:0046034];cellular heat acclimation [GO:0070370];cellular response to heat [GO:0034605];cellular response to oxidative stress [GO:0034599];cellular response to unfolded protein [GO:0034620];chaperone cofactor-dependent protein refolding [GO:0051085];chaperone-mediated protein complex assembly [GO:0051131];lysosomal transport [GO:0007041];mRNA catabolic process [GO:0006402…	ATP binding [GO:0005524];ATPase activity [GO:0016887];ATPase activity, coupled [GO:0042623];C3HC4-type RING finger domain binding [GO:0055131];cadherin binding [GO:0045296];denatured protein binding [GO:0031249];disordered domain specific binding [GO:0097718];enzyme binding [GO:0019899];G protein-coupled receptor binding [GO:0001664];heat shock protein binding [GO:0031072];histone deacetylase bin…	aggresome [GO:0016235];blood microparticle [GO:0072562];centriole [GO:0005814];centrosome [GO:0005813];cytoplasm [GO:0005737];cytosol [GO:0005829];endoplasmic reticulum [GO:0005783];extracellular exosome [GO:0070062];extracellular region [GO:0005576];ficolin-1-rich granule lumen [GO:1904813];focal adhesion [GO:0005925];inclusion body [GO:0016234];mitochondrion [GO:0005739];nuclear speck [GO:00166…	ATP metabolic process [GO:0046034];cellular heat acclimation [GO:0070370];cellular response to heat [GO:0034605];cellular response to oxidative stress [GO:0034599];cellular response to unfolded protein [GO:0034620];chaperone cofactor-dependent protein refolding [GO:0051085];chaperone-mediated protein complex assembly [GO:0051131];lysosomal transport [GO:0007041];mRNA catabolic process [GO:0006402…
A0A384N6H1	Epididymis secretory sperm binding protein	1938		aging [GO:0007568];cellular response to brain-derived neurotrophic factor stimulus [GO:1990416];glial cell proliferation [GO:0014009];hematopoietic progenitor cell differentiation [GO:0002244];positive regulation of cytoplasmic translation [GO:2000767];response to endoplasmic reticulum stress [GO:0034976];response to estradiol [GO:0032355];response to ethanol [GO:0045471];response to folic acid […	5S rRNA binding [GO:0008097];actin filament binding [GO:0051015];GTP binding [GO:0005525];GTPase activity [GO:0003924];p53 binding [GO:0002039];ribosome binding [GO:0043022]	cytosol [GO:0005829];membrane raft [GO:0045121];polysomal ribosome [GO:0042788];synapse [GO:0045202]	aging [GO:0007568];cellular response to brain-derived neurotrophic factor stimulus [GO:1990416];glial cell proliferation [GO:0014009];hematopoietic progenitor cell differentiation [GO:0002244];positive regulation of cytoplasmic translation [GO:2000767];response to endoplasmic reticulum stress [GO:0034976];response to estradiol [GO:0032355];response to ethanol [GO:0045471];response to folic acid […
P22314	Ubiquitin-like modifier-activating enzyme 1	7317	UBA1	cellular response to DNA damage stimulus [GO:0006974];protein modification by small protein conjugation [GO:0032446];protein ubiquitination [GO:0016567];ubiquitin-dependent protein catabolic process [GO:0006511]	ATP binding [GO:0005524];RNA binding [GO:0003723];ubiquitin activating enzyme activity [GO:0004839]	cytoplasm [GO:0005737];cytosol [GO:0005829];extracellular exosome [GO:0070062];mitochondrion [GO:0005739];nucleoplasm [GO:0005654];nucleus [GO:0005634]	cellular response to DNA damage stimulus [GO:0006974];protein modification by small protein conjugation [GO:0032446];protein ubiquitination [GO:0016567];ubiquitin-dependent protein catabolic process [GO:0006511];ATP binding [GO:0005524];RNA binding [GO:0003723];ubiquitin activating enzyme activity [GO:0004839];cytoplasm [GO:0005737];cytosol [GO:0005829];extracellular exosome [GO:0070062];mitochon…
B4DUQ1	cDNA FLJ54552, highly similar to Heterogeneous nuclear ribonucleoprotein K	3190		regulation of transcription by RNA polymerase II [GO:0006357];RNA processing [GO:0006396]	DNA binding [GO:0003677];RNA binding [GO:0003723]	-	regulation of transcription by RNA polymerase II [GO:0006357];RNA processing [GO:0006396];DNA binding [GO:0003677];RNA binding [GO:0003723];-
A0A024R4F1	Epididymis secretory protein Li 17	2023	HEL-S-17	glycolytic process [GO:0006096]	magnesium ion binding [GO:0000287];phosphopyruvate hydratase activity [GO:0004634]	cytosol [GO:0005829];phosphopyruvate hydratase complex [GO:0000015];plasma membrane [GO:0005886]	glycolytic process [GO:0006096];magnesium ion binding [GO:0000287];phosphopyruvate hydratase activity [GO:0004634];cytosol [GO:0005829];phosphopyruvate hydratase complex [GO:0000015];plasma membrane [GO:0005886]
A0A1W2PP35	Heterogeneous nuclear ribonucleoprotein U		HNRNPU	-	-	nucleoplasm [GO:0005654]	-;-;nucleoplasm [GO:0005654]
Q53GK6	Beta actin variant			-	-	cytoskeleton [GO:0005856];dense body [GO:0097433];focal adhesion [GO:0005925];plasma membrane [GO:0005886]	-;-;cytoskeleton [GO:0005856];dense body [GO:0097433];focal adhesion [GO:0005925];plasma membrane [GO:0005886]
Q6IPN6	Elongation factor 1-alpha		EEF1A1	-	GTP binding [GO:0005525];GTPase activity [GO:0003924];translation elongation factor activity [GO:0003746]	-	-;GTP binding [GO:0005525];GTPase activity [GO:0003924];translation elongation factor activity [GO:0003746];-
P07437	Tubulin beta chain	203068	TUBB	cell division [GO:0051301];cellular process [GO:0009987];ciliary basal body-plasma membrane docking [GO:0097711];cytoskeleton-dependent intracellular transport [GO:0030705];G2/M transition of mitotic cell cycle [GO:0000086];microtubule cytoskeleton organization [GO:0000226];microtubule-based process [GO:0007017];mitotic cell cycle [GO:0000278];natural killer cell mediated cytotoxicity [GO:0042267…	GTP binding [GO:0005525];GTPase activating protein binding [GO:0032794];GTPase activity [GO:0003924];MHC class I protein binding [GO:0042288];protein domain specific binding [GO:0019904];protein-containing complex binding [GO:0044877];structural constituent of cytoskeleton [GO:0005200];structural molecule activity [GO:0005198];ubiquitin protein ligase binding [GO:0031625]	azurophil granule lumen [GO:0035578];cell body [GO:0044297];cytoplasm [GO:0005737];cytoplasmic ribonucleoprotein granule [GO:0036464];cytoskeleton [GO:0005856];extracellular exosome [GO:0070062];extracellular region [GO:0005576];membrane raft [GO:0045121];microtubule [GO:0005874];nuclear envelope lumen [GO:0005641];nucleus [GO:0005634];protein-containing complex [GO:0032991]	cell division [GO:0051301];cellular process [GO:0009987];ciliary basal body-plasma membrane docking [GO:0097711];cytoskeleton-dependent intracellular transport [GO:0030705];G2/M transition of mitotic cell cycle [GO:0000086];microtubule cytoskeleton organization [GO:0000226];microtubule-based process [GO:0007017];mitotic cell cycle [GO:0000278];natural killer cell mediated cytotoxicity [GO:0042267…
P25705	ATP synthase subunit alpha, mitochondrial	498	ATP5F1A	ATP biosynthetic process [GO:0006754];ATP synthesis coupled proton transport [GO:0015986];cristae formation [GO:0042407];lipid metabolic process [GO:0006629];mitochondrial ATP synthesis coupled proton transport [GO:0042776];negative regulation of endothelial cell proliferation [GO:0001937];positive regulation of blood vessel endothelial cell migration [GO:0043536]	ADP binding [GO:0043531];angiostatin binding [GO:0043532];ATP binding [GO:0005524];MHC class I protein binding [GO:0042288];proton-transporting ATP synthase activity, rotational mechanism [GO:0046933];RNA binding [GO:0003723];transmembrane transporter activity [GO:0022857]	extracellular exosome [GO:0070062];membrane [GO:0016020];mitochondrial inner membrane [GO:0005743];mitochondrial matrix [GO:0005759];mitochondrial proton-transporting ATP synthase complex [GO:0005753];mitochondrion [GO:0005739];plasma membrane [GO:0005886];proton-transporting ATP synthase complex [GO:0045259];proton-transporting ATP synthase complex, catalytic core F(1) [GO:0045261]	ATP biosynthetic process [GO:0006754];ATP synthesis coupled proton transport [GO:0015986];cristae formation [GO:0042407];lipid metabolic process [GO:0006629];mitochondrial ATP synthesis coupled proton transport [GO:0042776];negative regulation of endothelial cell proliferation [GO:0001937];positive regulation of blood vessel endothelial cell migration [GO:0043536];ADP binding [GO:0043531];angiost…
P78527	DNA-dependent protein kinase catalytic subunit	5591	PRKDC	activation of innate immune response [GO:0002218];B cell lineage commitment [GO:0002326];brain development [GO:0007420];cellular protein modification process [GO:0006464];cellular response to DNA damage stimulus [GO:0006974];cellular response to insulin stimulus [GO:0032869];double-strand break repair [GO:0006302];double-strand break repair via alternative nonhomologous end joining [GO:0097681];d…	ATP binding [GO:0005524];DNA-dependent protein kinase activity [GO:0004677];double-stranded DNA binding [GO:0003690];enzyme binding [GO:0019899];protein domain specific binding [GO:0019904];protein kinase activity [GO:0004672];protein serine/threonine kinase activity [GO:0004674];RNA binding [GO:0003723];transcription factor binding [GO:0008134]	cytosol [GO:0005829];DNA-dependent protein kinase-DNA ligase 4 complex [GO:0005958];membrane [GO:0016020];nonhomologous end joining complex [GO:0070419];nuclear chromosome, telomeric region [GO:0000784];nucleolus [GO:0005730];nucleoplasm [GO:0005654];nucleus [GO:0005634];protein-containing complex [GO:0032991];protein-DNA complex [GO:0032993];transcription factor complex [GO:0005667]	activation of innate immune response [GO:0002218];B cell lineage commitment [GO:0002326];brain development [GO:0007420];cellular protein modification process [GO:0006464];cellular response to DNA damage stimulus [GO:0006974];cellular response to insulin stimulus [GO:0032869];double-strand break repair [GO:0006302];double-strand break repair via alternative nonhomologous end joining [GO:0097681];d…
Q8IZ29	Tubulin beta chain		TUBB2C	microtubule-based process [GO:0007017]	GTP binding [GO:0005525];GTPase activity [GO:0003924];structural constituent of cytoskeleton [GO:0005200]	cytoplasm [GO:0005737];microtubule [GO:0005874]	microtubule-based process [GO:0007017];GTP binding [GO:0005525];GTPase activity [GO:0003924];structural constituent of cytoskeleton [GO:0005200];cytoplasm [GO:0005737];microtubule [GO:0005874]
P22626	Heterogeneous nuclear ribonucleoproteins A2/B1	3181	HNRNPA2B1	G-quadruplex DNA unwinding [GO:0044806];interleukin-12-mediated signaling pathway [GO:0035722];miRNA transport [GO:1990428];mRNA export from nucleus [GO:0006406];mRNA processing [GO:0006397];mRNA splicing, via spliceosome [GO:0000398];negative regulation of mRNA splicing, via spliceosome [GO:0048025];negative regulation of transcription by RNA polymerase II [GO:0000122];positive regulation of tel…	G-rich strand telomeric DNA binding [GO:0098505];identical protein binding [GO:0042802];miRNA binding [GO:0035198];mRNA 3'-UTR binding [GO:0003730];mRNA binding [GO:0003729];N6-methyladenosine-containing RNA binding [GO:1990247];pre-mRNA intronic binding [GO:0097157];RNA binding [GO:0003723];single-stranded telomeric DNA binding [GO:0043047]	Cajal body [GO:0015030];catalytic step 2 spliceosome [GO:0071013];chromosome, telomeric region [GO:0000781];cytoplasm [GO:0005737];extracellular exosome [GO:0070062];membrane [GO:0016020];nuclear matrix [GO:0016363];nucleoplasm [GO:0005654];nucleus [GO:0005634];ribonucleoprotein complex [GO:1990904];spliceosomal complex [GO:0005681]	G-quadruplex DNA unwinding [GO:0044806];interleukin-12-mediated signaling pathway [GO:0035722];miRNA transport [GO:1990428];mRNA export from nucleus [GO:0006406];mRNA processing [GO:0006397];mRNA splicing, via spliceosome [GO:0000398];negative regulation of mRNA splicing, via spliceosome [GO:0048025];negative regulation of transcription by RNA polymerase II [GO:0000122];positive regulation of tel…
A8K9A4	cDNA FLJ75154, highly similar to Homo sapiens heterogeneous nuclear ribonucleoprotein C (C1/C2), mRNA			-	RNA binding [GO:0003723]	-	-;RNA binding [GO:0003723];-
P68363	Tubulin alpha-1B chain	10376	TUBA1B	cell division [GO:0051301];cellular response to interleukin-4 [GO:0071353];cytoskeleton-dependent intracellular transport [GO:0030705];microtubule cytoskeleton organization [GO:0000226];microtubule-based process [GO:0007017];mitotic cell cycle [GO:0000278]	double-stranded RNA binding [GO:0003725];GTP binding [GO:0005525];GTPase activity [GO:0003924];structural constituent of cytoskeleton [GO:0005200];structural molecule activity [GO:0005198];ubiquitin protein ligase binding [GO:0031625]	cytoplasm [GO:0005737];cytoplasmic microtubule [GO:0005881];membrane raft [GO:0045121];microtubule [GO:0005874];microtubule cytoskeleton [GO:0015630]	cell division [GO:0051301];cellular response to interleukin-4 [GO:0071353];cytoskeleton-dependent intracellular transport [GO:0030705];microtubule cytoskeleton organization [GO:0000226];microtubule-based process [GO:0007017];mitotic cell cycle [GO:0000278];double-stranded RNA binding [GO:0003725];GTP binding [GO:0005525];GTPase activity [GO:0003924];structural constituent of cytoskeleton [GO:0005…
P00338	L-lactate dehydrogenase A chain	3939	LDHA	glycolytic process [GO:0006096];lactate metabolic process [GO:0006089];NAD metabolic process [GO:0019674];positive regulation of apoptotic process [GO:0043065];post-embryonic animal organ development [GO:0048569];pyruvate metabolic process [GO:0006090];response to cAMP [GO:0051591];response to estrogen [GO:0043627];response to glucose [GO:0009749];response to hydrogen peroxide [GO:0042542];respon…	cadherin binding [GO:0045296];identical protein binding [GO:0042802];kinase binding [GO:0019900];L-lactate dehydrogenase activity [GO:0004459];NAD binding [GO:0051287]	cytosol [GO:0005829];extracellular exosome [GO:0070062];membrane [GO:0016020];nucleus [GO:0005634]	glycolytic process [GO:0006096];lactate metabolic process [GO:0006089];NAD metabolic process [GO:0019674];positive regulation of apoptotic process [GO:0043065];post-embryonic animal organ development [GO:0048569];pyruvate metabolic process [GO:0006090];response to cAMP [GO:0051591];response to estrogen [GO:0043627];response to glucose [GO:0009749];response to hydrogen peroxide [GO:0042542];respon…
Q59GF8	Heat shock 70kDa protein 4 isoform a variant			-	-	-	-
Q08211	ATP-dependent RNA helicase A	1660	DHX9	alternative mRNA splicing, via spliceosome [GO:0000380];cellular protein-containing complex assembly [GO:0034622];cellular response to exogenous dsRNA [GO:0071360];cellular response to tumor necrosis factor [GO:0071356];CRD-mediated mRNA stabilization [GO:0070934];DNA duplex unwinding [GO:0032508];DNA replication [GO:0006260];DNA-templated transcription, termination [GO:0006353];DNA-templated vir…	3'-5' DNA helicase activity [GO:0043138];3'-5' DNA/RNA helicase activity [GO:0033679];3'-5' RNA helicase activity [GO:0034458];ATP binding [GO:0005524];ATPase activity [GO:0016887];chromatin DNA binding [GO:0031490];DNA binding [GO:0003677];DNA helicase activity [GO:0003678];DNA replication origin binding [GO:0003688];double-stranded DNA binding [GO:0003690];double-stranded RNA binding [GO:000372…	actin cytoskeleton [GO:0015629];centrosome [GO:0005813];CRD-mediated mRNA stability complex [GO:0070937];cytoplasm [GO:0005737];cytoplasmic ribonucleoprotein granule [GO:0036464];cytosol [GO:0005829];membrane [GO:0016020];nuclear body [GO:0016604];nuclear stress granule [GO:0097165];nucleolus [GO:0005730];nucleoplasm [GO:0005654];nucleus [GO:0005634];perichromatin fibrils [GO:0005726];polysomal r…	alternative mRNA splicing, via spliceosome [GO:0000380];cellular protein-containing complex assembly [GO:0034622];cellular response to exogenous dsRNA [GO:0071360];cellular response to tumor necrosis factor [GO:0071356];CRD-mediated mRNA stabilization [GO:0070934];DNA duplex unwinding [GO:0032508];DNA replication [GO:0006260];DNA-templated transcription, termination [GO:0006353];DNA-templated vir…
P13797	Plastin-3	5358	PLS3	actin filament bundle assembly [GO:0051017];actin filament network formation [GO:0051639];bone development [GO:0060348]	actin filament binding [GO:0051015];calcium ion binding [GO:0005509]	actin filament [GO:0005884];actin filament bundle [GO:0032432];cytoplasm [GO:0005737];cytosol [GO:0005829];plasma membrane [GO:0005886]	actin filament bundle assembly [GO:0051017];actin filament network formation [GO:0051639];bone development [GO:0060348];actin filament binding [GO:0051015];calcium ion binding [GO:0005509];actin filament [GO:0005884];actin filament bundle [GO:0032432];cytoplasm [GO:0005737];cytosol [GO:0005829];plasma membrane [GO:0005886]
A0A384N5Y3	C-1-tetrahydrofolate synthase, cytoplasmic	4522	MTHFD1	10-formyltetrahydrofolate biosynthetic process [GO:0009257];heart development [GO:0007507];methionine metabolic process [GO:0006555];neural tube closure [GO:0001843];neutrophil homeostasis [GO:0001780];purine nucleotide biosynthetic process [GO:0006164];somite development [GO:0061053];tetrahydrofolate interconversion [GO:0035999];transsulfuration [GO:0019346]	ATP binding [GO:0005524];formate-tetrahydrofolate ligase activity [GO:0004329];methylenetetrahydrofolate dehydrogenase (NAD+) activity [GO:0004487];methylenetetrahydrofolate dehydrogenase (NADP+) activity [GO:0004488]	-	10-formyltetrahydrofolate biosynthetic process [GO:0009257];heart development [GO:0007507];methionine metabolic process [GO:0006555];neural tube closure [GO:0001843];neutrophil homeostasis [GO:0001780];purine nucleotide biosynthetic process [GO:0006164];somite development [GO:0061053];tetrahydrofolate interconversion [GO:0035999];transsulfuration [GO:0019346];ATP binding [GO:0005524];formate-tetr…
P68032	Actin, alpha cardiac muscle 1	70	ACTC1	actin filament organization [GO:0007015];actin filament-based movement [GO:0030048];actin-myosin filament sliding [GO:0033275];actomyosin structure organization [GO:0031032];cardiac muscle contraction [GO:0060048];cardiac muscle tissue morphogenesis [GO:0055008];cardiac myofibril assembly [GO:0055003];heart contraction [GO:0060047];mesenchyme migration [GO:0090131];muscle filament sliding [GO:003…	ATP binding [GO:0005524];ATPase activity [GO:0016887];myosin binding [GO:0017022]	actin cytoskeleton [GO:0015629];actin filament [GO:0005884];actomyosin, actin portion [GO:0042643];blood microparticle [GO:0072562];cell body [GO:0044297];cytoplasm [GO:0005737];cytosol [GO:0005829];extracellular exosome [GO:0070062];extracellular space [GO:0005615];filopodium [GO:0030175];focal adhesion [GO:0005925];glutamatergic synapse [GO:0098978];I band [GO:0031674];lamellipodium [GO:0030027…	actin filament organization [GO:0007015];actin filament-based movement [GO:0030048];actin-myosin filament sliding [GO:0033275];actomyosin structure organization [GO:0031032];cardiac muscle contraction [GO:0060048];cardiac muscle tissue morphogenesis [GO:0055008];cardiac myofibril assembly [GO:0055003];heart contraction [GO:0060047];mesenchyme migration [GO:0090131];muscle filament sliding [GO:003…
P17987	T-complex protein 1 subunit alpha	6950	TCP1	binding of sperm to zona pellucida [GO:0007339];interleukin-12-mediated signaling pathway [GO:0035722];positive regulation of establishment of protein localization to telomere [GO:1904851];positive regulation of protein localization to Cajal body [GO:1904871];positive regulation of telomerase activity [GO:0051973];positive regulation of telomerase RNA localization to Cajal body [GO:1904874];posit…	ATP binding [GO:0005524];RNA binding [GO:0003723];ubiquitin protein ligase binding [GO:0031625];unfolded protein binding [GO:0051082]	acrosomal vesicle [GO:0001669];cell body [GO:0044297];centrosome [GO:0005813];chaperonin-containing T-complex [GO:0005832];cytosol [GO:0005829];extracellular exosome [GO:0070062];Golgi apparatus [GO:0005794];microtubule [GO:0005874];nuclear heterochromatin [GO:0005720];pericentriolar material [GO:0000242];zona pellucida receptor complex [GO:0002199]	binding of sperm to zona pellucida [GO:0007339];interleukin-12-mediated signaling pathway [GO:0035722];positive regulation of establishment of protein localization to telomere [GO:1904851];positive regulation of protein localization to Cajal body [GO:1904871];positive regulation of telomerase activity [GO:0051973];positive regulation of telomerase RNA localization to Cajal body [GO:1904874];posit…
A0A286YF22	D-3-phosphoglycerate dehydrogenase		PHGDH	L-serine biosynthetic process [GO:0006564]	NAD binding [GO:0051287];phosphoglycerate dehydrogenase activity [GO:0004617]	-	L-serine biosynthetic process [GO:0006564];NAD binding [GO:0051287];phosphoglycerate dehydrogenase activity [GO:0004617];-
V9HW80	Epididymis luminal protein 220	7415	HEL-S-70	activation of cysteine-type endopeptidase activity involved in apoptotic process [GO:0006919];aggresome assembly [GO:0070842];ATP metabolic process [GO:0046034];endoplasmic reticulum to Golgi vesicle-mediated transport [GO:0006888];positive regulation of mitochondrial membrane potential [GO:0010918];positive regulation of proteasomal ubiquitin-dependent protein catabolic process [GO:0032436];prot…	ADP binding [GO:0043531];ATP binding [GO:0005524];ATPase activity [GO:0016887];identical protein binding [GO:0042802];K48-linked polyubiquitin modification-dependent protein binding [GO:0036435];MHC class I protein binding [GO:0042288];protein-containing complex binding [GO:0044877];ubiquitin-specific protease binding [GO:1990381]	ATPase complex [GO:1904949];cytosol [GO:0005829];Derlin-1 retrotranslocation complex [GO:0036513];glutamatergic synapse [GO:0098978];nucleoplasm [GO:0005654];VCP-NPL4-UFD1 AAA ATPase complex [GO:0034098];VCP-NSFL1C complex [GO:1990730]	activation of cysteine-type endopeptidase activity involved in apoptotic process [GO:0006919];aggresome assembly [GO:0070842];ATP metabolic process [GO:0046034];endoplasmic reticulum to Golgi vesicle-mediated transport [GO:0006888];positive regulation of mitochondrial membrane potential [GO:0010918];positive regulation of proteasomal ubiquitin-dependent protein catabolic process [GO:0032436];prot…
P07195	L-lactate dehydrogenase B chain	3945	LDHB	carbohydrate metabolic process [GO:0005975];pyruvate metabolic process [GO:0006090]	identical protein binding [GO:0042802];L-lactate dehydrogenase activity [GO:0004459]	cytoplasm [GO:0005737];cytosol [GO:0005829];extracellular exosome [GO:0070062];membrane [GO:0016020];membrane raft [GO:0045121]	carbohydrate metabolic process [GO:0005975];pyruvate metabolic process [GO:0006090];identical protein binding [GO:0042802];L-lactate dehydrogenase activity [GO:0004459];cytoplasm [GO:0005737];cytosol [GO:0005829];extracellular exosome [GO:0070062];membrane [GO:0016020];membrane raft [GO:0045121]
V9HVZ4	Glyceraldehyde-3-phosphate dehydrogenase	2597	HEL-S-162eP	glucose metabolic process [GO:0006006];glycolytic process [GO:0006096]	glyceraldehyde-3-phosphate dehydrogenase (NAD+) (phosphorylating) activity [GO:0004365];NAD binding [GO:0051287];NADP binding [GO:0050661]	cytosol [GO:0005829];intracellular membrane-bounded organelle [GO:0043231];nuclear membrane [GO:0031965];plasma membrane [GO:0005886]	glucose metabolic process [GO:0006006];glycolytic process [GO:0006096];glyceraldehyde-3-phosphate dehydrogenase (NAD+) (phosphorylating) activity [GO:0004365];NAD binding [GO:0051287];NADP binding [GO:0050661];cytosol [GO:0005829];intracellular membrane-bounded organelle [GO:0043231];nuclear membrane [GO:0031965];plasma membrane [GO:0005886]
P11021	Endoplasmic reticulum chaperone BiP	3309	HSPA5	ATF6-mediated unfolded protein response [GO:0036500];cellular response to antibiotic [GO:0071236];cellular response to calcium ion [GO:0071277];cellular response to cAMP [GO:0071320];cellular response to drug [GO:0035690];cellular response to gamma radiation [GO:0071480];cellular response to glucose starvation [GO:0042149];cellular response to heat [GO:0034605];cellular response to interleukin-4 …	ATP binding [GO:0005524];ATPase activity [GO:0016887];ATPase activity, coupled [GO:0042623];cadherin binding [GO:0045296];calcium ion binding [GO:0005509];chaperone binding [GO:0051087];enzyme binding [GO:0019899];heat shock protein binding [GO:0031072];misfolded protein binding [GO:0051787];protein domain specific binding [GO:0019904];protein folding chaperone [GO:0044183];ribosome binding [GO:0…	cell surface [GO:0009986];cytoplasm [GO:0005737];cytosol [GO:0005829];endoplasmic reticulum [GO:0005783];endoplasmic reticulum chaperone complex [GO:0034663];endoplasmic reticulum lumen [GO:0005788];endoplasmic reticulum membrane [GO:0005789];endoplasmic reticulum-Golgi intermediate compartment [GO:0005793];extracellular exosome [GO:0070062];focal adhesion [GO:0005925];integral component of endop…	ATF6-mediated unfolded protein response [GO:0036500];cellular response to antibiotic [GO:0071236];cellular response to calcium ion [GO:0071277];cellular response to cAMP [GO:0071320];cellular response to drug [GO:0035690];cellular response to gamma radiation [GO:0071480];cellular response to glucose starvation [GO:0042149];cellular response to heat [GO:0034605];cellular response to interleukin-4 …
P26641	Elongation factor 1-gamma	1937	EEF1G	response to virus [GO:0009615];translational elongation [GO:0006414]	cadherin binding [GO:0045296];translation elongation factor activity [GO:0003746]	cytoplasm [GO:0005737];cytosol [GO:0005829];extracellular exosome [GO:0070062];membrane [GO:0016020];nucleus [GO:0005634]	response to virus [GO:0009615];translational elongation [GO:0006414];cadherin binding [GO:0045296];translation elongation factor activity [GO:0003746];cytoplasm [GO:0005737];cytosol [GO:0005829];extracellular exosome [GO:0070062];membrane [GO:0016020];nucleus [GO:0005634]
Q0QF37	Malate dehydrogenase		MDH2	carbohydrate metabolic process [GO:0005975];malate metabolic process [GO:0006108];tricarboxylic acid cycle [GO:0006099]	L-malate dehydrogenase activity [GO:0030060]	-	carbohydrate metabolic process [GO:0005975];malate metabolic process [GO:0006108];tricarboxylic acid cycle [GO:0006099];L-malate dehydrogenase activity [GO:0030060];-
Q8N1C8	HSPA9 protein		HSPA9	protein folding [GO:0006457]	ATP binding [GO:0005524];unfolded protein binding [GO:0051082]	-	protein folding [GO:0006457];ATP binding [GO:0005524];unfolded protein binding [GO:0051082];-
Q53HV1	Ribosomal protein S4, X-linked X isoform variant			translation [GO:0006412]	rRNA binding [GO:0019843];structural constituent of ribosome [GO:0003735]	ribosome [GO:0005840]	translation [GO:0006412];rRNA binding [GO:0019843];structural constituent of ribosome [GO:0003735];ribosome [GO:0005840]
P20700	Lamin-B1	4001	LMNB1	interleukin-12-mediated signaling pathway [GO:0035722]	phospholipase binding [GO:0043274];sequence-specific double-stranded DNA binding [GO:1990837];structural molecule activity [GO:0005198]	lamin filament [GO:0005638];membrane [GO:0016020];nuclear envelope [GO:0005635];nuclear inner membrane [GO:0005637];nuclear matrix [GO:0016363];nuclear membrane [GO:0031965];nucleoplasm [GO:0005654];nucleus [GO:0005634]	interleukin-12-mediated signaling pathway [GO:0035722];phospholipase binding [GO:0043274];sequence-specific double-stranded DNA binding [GO:1990837];structural molecule activity [GO:0005198];lamin filament [GO:0005638];membrane [GO:0016020];nuclear envelope [GO:0005635];nuclear inner membrane [GO:0005637];nuclear matrix [GO:0016363];nuclear membrane [GO:0031965];nucleoplasm [GO:0005654];nucleus […
A0A0S2Z471	Creatine kinase brain isoform 2		CKB	phosphocreatine biosynthetic process [GO:0046314]	ATP binding [GO:0005524];creatine kinase activity [GO:0004111]	-	phosphocreatine biosynthetic process [GO:0046314];ATP binding [GO:0005524];creatine kinase activity [GO:0004111];-
J3KPS3	Fructose-bisphosphate aldolase		ALDOA	glycolytic process [GO:0006096]	fructose-bisphosphate aldolase activity [GO:0004332]	cytosol [GO:0005829]	glycolytic process [GO:0006096];fructose-bisphosphate aldolase activity [GO:0004332];cytosol [GO:0005829]
V9HWF4	Phosphoglycerate kinase	5230	HEL-S-68p	glycolytic process [GO:0006096]	ATP binding [GO:0005524];phosphoglycerate kinase activity [GO:0004618]	-	glycolytic process [GO:0006096];ATP binding [GO:0005524];phosphoglycerate kinase activity [GO:0004618];-
A0A024R222	Phosphoserine aminotransferase	29968	PSAT1	L-serine biosynthetic process [GO:0006564]	O-phospho-L-serine [GO:0004648]	cytosol [GO:0005829]	L-serine biosynthetic process [GO:0006564];O-phospho-L-serine [GO:0004648];cytosol [GO:0005829]
A0A024RCM3	DDX39B	7919	hCG_2005638	liver development [GO:0001889];positive regulation of cell growth involved in cardiac muscle cell development [GO:0061051];positive regulation of DNA biosynthetic process [GO:2000573];positive regulation of translation [GO:0045727];positive regulation of vascular smooth muscle cell proliferation [GO:1904707]	ATP binding [GO:0005524];nucleic acid binding [GO:0003676];protein-containing complex binding [GO:0044877]	nuclear matrix [GO:0016363];nuclear speck [GO:0016607];protein-containing complex [GO:0032991]	liver development [GO:0001889];positive regulation of cell growth involved in cardiac muscle cell development [GO:0061051];positive regulation of DNA biosynthetic process [GO:2000573];positive regulation of translation [GO:0045727];positive regulation of vascular smooth muscle cell proliferation [GO:1904707];ATP binding [GO:0005524];nucleic acid binding [GO:0003676];protein-containing complex bin…
Q15233	Non-POU domain-containing octamer-binding protein	4841	NONO	activation of innate immune response [GO:0002218];circadian rhythm [GO:0007623];DNA recombination [GO:0006310];DNA repair [GO:0006281];innate immune response [GO:0045087];mRNA processing [GO:0006397];negative regulation of oxidative stress-induced neuron intrinsic apoptotic signaling pathway [GO:1903377];negative regulation of transcription, DNA-templated [GO:0045892];regulation of circadian rhyt…	chromatin binding [GO:0003682];E-box binding [GO:0070888];identical protein binding [GO:0042802];RNA binding [GO:0003723];RNA polymerase II cis-regulatory region sequence-specific DNA binding [GO:0000978];transcription regulatory region sequence-specific DNA binding [GO:0000976]	fibrillar center [GO:0001650];membrane [GO:0016020];nuclear matrix [GO:0016363];nuclear speck [GO:0016607];nucleoplasm [GO:0005654];nucleus [GO:0005634];paraspeckles [GO:0042382];RNA polymerase II transcription factor complex [GO:0090575]	activation of innate immune response [GO:0002218];circadian rhythm [GO:0007623];DNA recombination [GO:0006310];DNA repair [GO:0006281];innate immune response [GO:0045087];mRNA processing [GO:0006397];negative regulation of oxidative stress-induced neuron intrinsic apoptotic signaling pathway [GO:1903377];negative regulation of transcription, DNA-templated [GO:0045892];regulation of circadian rhyt…
P27348	14-3-3 protein theta	10971	YWHAQ	membrane organization [GO:0061024];negative regulation of ion transmembrane transport [GO:0034766];negative regulation of transcription, DNA-templated [GO:0045892];positive regulation of protein insertion into mitochondrial membrane involved in apoptotic signaling pathway [GO:1900740];protein targeting [GO:0006605];small GTPase mediated signal transduction [GO:0007264];substantia nigra developmen…	14-3-3 protein binding [GO:0071889];identical protein binding [GO:0042802];ion channel binding [GO:0044325];protein C-terminus binding [GO:0008022];protein domain specific binding [GO:0019904];protein N-terminus binding [GO:0047485]	cytoplasm [GO:0005737];cytosol [GO:0005829];extracellular exosome [GO:0070062];focal adhesion [GO:0005925];membrane [GO:0016020];mitochondrion [GO:0005739];protein-containing complex [GO:0032991];synapse [GO:0045202]	membrane organization [GO:0061024];negative regulation of ion transmembrane transport [GO:0034766];negative regulation of transcription, DNA-templated [GO:0045892];positive regulation of protein insertion into mitochondrial membrane involved in apoptotic signaling pathway [GO:1900740];protein targeting [GO:0006605];small GTPase mediated signal transduction [GO:0007264];substantia nigra developmen…
A0A1X7SBZ2	Probable ATP-dependent RNA helicase DDX17		DDX17	-	ATP binding [GO:0005524];helicase activity [GO:0004386];nucleic acid binding [GO:0003676]	nuclear speck [GO:0016607]	-;ATP binding [GO:0005524];helicase activity [GO:0004386];nucleic acid binding [GO:0003676];nuclear speck [GO:0016607]
E7EX29	14-3-3 protein zeta/delta		YWHAZ	-	protein domain specific binding [GO:0019904]	-	-;protein domain specific binding [GO:0019904];-
P54577	Tyrosine--tRNA ligase, cytoplasmic	8565	YARS	apoptotic process [GO:0006915];tRNA aminoacylation for protein translation [GO:0006418];tyrosyl-tRNA aminoacylation [GO:0006437]	ATP binding [GO:0005524];interleukin-8 receptor binding [GO:0005153];RNA binding [GO:0003723];tRNA binding [GO:0000049];tyrosine-tRNA ligase activity [GO:0004831]	cytoplasm [GO:0005737];cytosol [GO:0005829];extracellular space [GO:0005615];nuclear body [GO:0016604]	apoptotic process [GO:0006915];tRNA aminoacylation for protein translation [GO:0006418];tyrosyl-tRNA aminoacylation [GO:0006437];ATP binding [GO:0005524];interleukin-8 receptor binding [GO:0005153];RNA binding [GO:0003723];tRNA binding [GO:0000049];tyrosine-tRNA ligase activity [GO:0004831];cytoplasm [GO:0005737];cytosol [GO:0005829];extracellular space [GO:0005615];nuclear body [GO:0016604]
A0A087WVQ6	Clathrin heavy chain	1213	CLTC	intracellular protein transport [GO:0006886];vesicle-mediated transport [GO:0016192]	clathrin light chain binding [GO:0032051];protein kinase binding [GO:0019901];structural molecule activity [GO:0005198]	clathrin coat of coated pit [GO:0030132];clathrin coat of trans-Golgi network vesicle [GO:0030130];clathrin complex [GO:0071439];endosome [GO:0005768];lysosome [GO:0005764];mitotic spindle [GO:0072686];photoreceptor ribbon synapse [GO:0098684];presynaptic endocytic zone membrane [GO:0098835]	intracellular protein transport [GO:0006886];vesicle-mediated transport [GO:0016192];clathrin light chain binding [GO:0032051];protein kinase binding [GO:0019901];structural molecule activity [GO:0005198];clathrin coat of coated pit [GO:0030132];clathrin coat of trans-Golgi network vesicle [GO:0030130];clathrin complex [GO:0071439];endosome [GO:0005768];lysosome [GO:0005764];mitotic spindle [GO:0…
Q6IPF2	Heterogeneous nuclear ribonucleoprotein A1		HNRPA1	-	RNA binding [GO:0003723]	-	-;RNA binding [GO:0003723];-
V9HWF5	Peptidyl-prolyl cis-trans isomerase	5478	HEL-S-69p	protein folding [GO:0006457]	peptidyl-prolyl cis-trans isomerase activity [GO:0003755]	-	protein folding [GO:0006457];peptidyl-prolyl cis-trans isomerase activity [GO:0003755];-
Q53FV0	Prohibitin	5245		-	-	mitochondrial inner membrane [GO:0005743]	-;-;mitochondrial inner membrane [GO:0005743]
V9HWK1	Triosephosphate isomerase	7167	HEL-S-49	gluconeogenesis [GO:0006094];glycolytic process [GO:0006096]	triose-phosphate isomerase activity [GO:0004807]	-	gluconeogenesis [GO:0006094];glycolytic process [GO:0006096];triose-phosphate isomerase activity [GO:0004807];-
P05141	ADP/ATP translocase 2	292	SLC25A5	cellular response to leukemia inhibitory factor [GO:1990830];chromosome segregation [GO:0007059];negative regulation of mitochondrial outer membrane permeabilization involved in apoptotic signaling pathway [GO:1901029];positive regulation of cell population proliferation [GO:0008284];regulation of insulin secretion [GO:0050796];viral process [GO:0016032]	adenine transmembrane transporter activity [GO:0015207];ATP [GO:0005471];RNA binding [GO:0003723];ubiquitin protein ligase binding [GO:0031625]	integral component of plasma membrane [GO:0005887];membrane [GO:0016020];membrane raft [GO:0045121];mitochondrial inner membrane [GO:0005743];mitochondrial nucleoid [GO:0042645];mitochondrion [GO:0005739];MMXD complex [GO:0071817];nucleus [GO:0005634]	cellular response to leukemia inhibitory factor [GO:1990830];chromosome segregation [GO:0007059];negative regulation of mitochondrial outer membrane permeabilization involved in apoptotic signaling pathway [GO:1901029];positive regulation of cell population proliferation [GO:0008284];regulation of insulin secretion [GO:0050796];viral process [GO:0016032];adenine transmembrane transporter activity…
P31943	Heterogeneous nuclear ribonucleoprotein H	3187	HNRNPH1	fibroblast growth factor receptor signaling pathway [GO:0008543];mRNA splicing, via spliceosome [GO:0000398];regulation of RNA splicing [GO:0043484];RNA metabolic process [GO:0016070];RNA processing [GO:0006396]	poly(U) RNA binding [GO:0008266];RNA binding [GO:0003723]	catalytic step 2 spliceosome [GO:0071013];cytosol [GO:0005829];membrane [GO:0016020];nucleoplasm [GO:0005654];nucleus [GO:0005634]	fibroblast growth factor receptor signaling pathway [GO:0008543];mRNA splicing, via spliceosome [GO:0000398];regulation of RNA splicing [GO:0043484];RNA metabolic process [GO:0016070];RNA processing [GO:0006396];poly(U) RNA binding [GO:0008266];RNA binding [GO:0003723];catalytic step 2 spliceosome [GO:0071013];cytosol [GO:0005829];membrane [GO:0016020];nucleoplasm [GO:0005654];nucleus [GO:0005634]
P15880	40S ribosomal protein S2	6187	RPS2	cellular response to interleukin-4 [GO:0071353];nuclear-transcribed mRNA catabolic process, nonsense-mediated decay [GO:0000184];positive regulation of ubiquitin-protein transferase activity [GO:0051443];rRNA processing [GO:0006364];SRP-dependent cotranslational protein targeting to membrane [GO:0006614];translation [GO:0006412];translational initiation [GO:0006413];viral transcription [GO:001908…	cadherin binding [GO:0045296];enzyme binding [GO:0019899];fibroblast growth factor binding [GO:0017134];mRNA binding [GO:0003729];RNA binding [GO:0003723];structural constituent of ribosome [GO:0003735]	cytosol [GO:0005829];cytosolic small ribosomal subunit [GO:0022627];extracellular exosome [GO:0070062];focal adhesion [GO:0005925];membrane [GO:0016020];nucleoplasm [GO:0005654];nucleus [GO:0005634];synapse [GO:0045202]	cellular response to interleukin-4 [GO:0071353];nuclear-transcribed mRNA catabolic process, nonsense-mediated decay [GO:0000184];positive regulation of ubiquitin-protein transferase activity [GO:0051443];rRNA processing [GO:0006364];SRP-dependent cotranslational protein targeting to membrane [GO:0006614];translation [GO:0006412];translational initiation [GO:0006413];viral transcription [GO:001908…
P63244	Receptor of activated protein C kinase 1	10399	RACK1	activation of cysteine-type endopeptidase activity involved in apoptotic process [GO:0006919];cell cycle [GO:0007049];cellular response to glucose stimulus [GO:0071333];cellular response to growth factor stimulus [GO:0071363];gastrulation [GO:0007369];negative regulation of cell growth [GO:0030308];negative regulation of endoplasmic reticulum unfolded protein response [GO:1900102];negative regula…	cadherin binding [GO:0045296];cyclin binding [GO:0030332];cysteine-type endopeptidase activator activity involved in apoptotic process [GO:0008656];enzyme binding [GO:0019899];ion channel inhibitor activity [GO:0008200];molecular adaptor activity [GO:0060090];protein homodimerization activity [GO:0042803];protein kinase C binding [GO:0005080];protein phosphatase binding [GO:0019903];protein tyros…	cell [GO:0005623];cytoplasm [GO:0005737];cytosol [GO:0005829];cytosolic small ribosomal subunit [GO:0022627];dendrite [GO:0030425];extracellular exosome [GO:0070062];intracellular membrane-bounded organelle [GO:0043231];IRE1-RACK1-PP2A complex [GO:1990630];midbody [GO:0030496];mitochondrion [GO:0005739];neuronal cell body [GO:0043025];nucleoplasm [GO:0005654];nucleus [GO:0005634];perikaryon [GO:0…	activation of cysteine-type endopeptidase activity involved in apoptotic process [GO:0006919];cell cycle [GO:0007049];cellular response to glucose stimulus [GO:0071333];cellular response to growth factor stimulus [GO:0071363];gastrulation [GO:0007369];negative regulation of cell growth [GO:0030308];negative regulation of endoplasmic reticulum unfolded protein response [GO:1900102];negative regula…
Q99832	T-complex protein 1 subunit eta	10574	CCT7	binding of sperm to zona pellucida [GO:0007339];positive regulation of establishment of protein localization to telomere [GO:1904851];positive regulation of protein localization to Cajal body [GO:1904871];positive regulation of telomerase RNA localization to Cajal body [GO:1904874];positive regulation of telomere maintenance via telomerase [GO:0032212];protein folding [GO:0006457];protein stabili…	ATP binding [GO:0005524];identical protein binding [GO:0042802];unfolded protein binding [GO:0051082]	cell body [GO:0044297];chaperonin-containing T-complex [GO:0005832];cytoplasm [GO:0005737];cytosol [GO:0005829];extracellular exosome [GO:0070062];microtubule [GO:0005874]	binding of sperm to zona pellucida [GO:0007339];positive regulation of establishment of protein localization to telomere [GO:1904851];positive regulation of protein localization to Cajal body [GO:1904871];positive regulation of telomerase RNA localization to Cajal body [GO:1904874];positive regulation of telomere maintenance via telomerase [GO:0032212];protein folding [GO:0006457];protein stabili…
A0A024RBK3	60S ribosomal protein L6	6128	RPL6	translation [GO:0006412]	structural constituent of ribosome [GO:0003735]	postsynaptic density [GO:0014069];ribosome [GO:0005840]	translation [GO:0006412];structural constituent of ribosome [GO:0003735];postsynaptic density [GO:0014069];ribosome [GO:0005840]
P31946	14-3-3 protein beta/alpha	7529	YWHAB	cytoplasmic sequestering of protein [GO:0051220];hippo signaling [GO:0035329];MAPK cascade [GO:0000165];membrane organization [GO:0061024];negative regulation of G protein-coupled receptor signaling pathway [GO:0045744];negative regulation of protein dephosphorylation [GO:0035308];negative regulation of transcription, DNA-templated [GO:0045892];positive regulation of catalytic activity [GO:004308…	cadherin binding [GO:0045296];enzyme binding [GO:0019899];histone deacetylase binding [GO:0042826];identical protein binding [GO:0042802];phosphoprotein binding [GO:0051219];phosphoserine residue binding [GO:0050815];protein C-terminus binding [GO:0008022];protein domain specific binding [GO:0019904];protein-containing complex binding [GO:0044877]	cytoplasm [GO:0005737];cytosol [GO:0005829];extracellular exosome [GO:0070062];focal adhesion [GO:0005925];melanosome [GO:0042470];membrane [GO:0016020];mitochondrion [GO:0005739];nucleus [GO:0005634];perinuclear region of cytoplasm [GO:0048471];transcriptional repressor complex [GO:0017053];vacuolar membrane [GO:0005774]	cytoplasmic sequestering of protein [GO:0051220];hippo signaling [GO:0035329];MAPK cascade [GO:0000165];membrane organization [GO:0061024];negative regulation of G protein-coupled receptor signaling pathway [GO:0045744];negative regulation of protein dephosphorylation [GO:0035308];negative regulation of transcription, DNA-templated [GO:0045892];positive regulation of catalytic activity [GO:004308…
B2RCQ9	cDNA, FLJ96225, highly similar to Homo sapiens heat shock 70kDa protein 1-like (HSPA1L), mRNA			-	ATP binding [GO:0005524]	-	-;ATP binding [GO:0005524];-
Q59ET3	Chaperonin containing TCP1, subunit 6A isoform a variant			protein folding [GO:0006457]	ATP binding [GO:0005524];unfolded protein binding [GO:0051082]	-	protein folding [GO:0006457];ATP binding [GO:0005524];unfolded protein binding [GO:0051082];-
Q86VP6	Cullin-associated NEDD8-dissociated protein 1	55832	CAND1	cell differentiation [GO:0030154];cellular iron ion homeostasis [GO:0006879];negative regulation of catalytic activity [GO:0043086];neutrophil degranulation [GO:0043312];positive regulation of RNA polymerase II transcriptional preinitiation complex assembly [GO:0045899];post-translational protein modification [GO:0043687];protein ubiquitination [GO:0016567];SCF complex assembly [GO:0010265]	TBP-class protein binding [GO:0017025]	cell [GO:0005623];cullin-RING ubiquitin ligase complex [GO:0031461];cytoplasm [GO:0005737];cytosol [GO:0005829];extracellular exosome [GO:0070062];extracellular region [GO:0005576];ficolin-1-rich granule lumen [GO:1904813];Golgi apparatus [GO:0005794];membrane [GO:0016020];nucleoplasm [GO:0005654];nucleus [GO:0005634];secretory granule lumen [GO:0034774];ubiquitin ligase complex [GO:0000151]	cell differentiation [GO:0030154];cellular iron ion homeostasis [GO:0006879];negative regulation of catalytic activity [GO:0043086];neutrophil degranulation [GO:0043312];positive regulation of RNA polymerase II transcriptional preinitiation complex assembly [GO:0045899];post-translational protein modification [GO:0043687];protein ubiquitination [GO:0016567];SCF complex assembly [GO:0010265];TBP-c…
E7ENZ3	T-complex protein 1 subunit epsilon	22948	CCT5	-	ATP binding [GO:0005524]	-	-;ATP binding [GO:0005524];-
F4ZW66	NF110b			-	double-stranded RNA binding [GO:0003725]	-	-;double-stranded RNA binding [GO:0003725];-
P62805	Histone H4	121504	H4C1	cellular protein metabolic process [GO:0044267];CENP-A containing nucleosome assembly [GO:0034080];chromatin silencing at rDNA [GO:0000183];DNA replication-dependent nucleosome assembly [GO:0006335];DNA replication-independent nucleosome assembly [GO:0006336];DNA-templated transcription, initiation [GO:0006352];double-strand break repair via nonhomologous end joining [GO:0006303];negative regulat…	DNA binding [GO:0003677];protein domain specific binding [GO:0019904];protein heterodimerization activity [GO:0046982];RNA binding [GO:0003723]	extracellular exosome [GO:0070062];extracellular region [GO:0005576];membrane [GO:0016020];nuclear chromosome [GO:0000228];nuclear chromosome, telomeric region [GO:0000784];nuclear nucleosome [GO:0000788];nucleoplasm [GO:0005654];nucleosome [GO:0000786];nucleus [GO:0005634];protein-containing complex [GO:0032991]	cellular protein metabolic process [GO:0044267];CENP-A containing nucleosome assembly [GO:0034080];chromatin silencing at rDNA [GO:0000183];DNA replication-dependent nucleosome assembly [GO:0006335];DNA replication-independent nucleosome assembly [GO:0006336];DNA-templated transcription, initiation [GO:0006352];double-strand break repair via nonhomologous end joining [GO:0006303];negative regulat…
P23527	Histone H2B type 1-O	8348	HIST1H2BO	nucleosome assembly [GO:0006334];protein ubiquitination [GO:0016567]	DNA binding [GO:0003677];protein heterodimerization activity [GO:0046982]	cytosol [GO:0005829];nucleoplasm [GO:0005654];nucleosome [GO:0000786];nucleus [GO:0005634]	nucleosome assembly [GO:0006334];protein ubiquitination [GO:0016567];DNA binding [GO:0003677];protein heterodimerization activity [GO:0046982];cytosol [GO:0005829];nucleoplasm [GO:0005654];nucleosome [GO:0000786];nucleus [GO:0005634]
A0A024RCJ9	Histone H2B	8341	HIST1H2BN	-	DNA binding [GO:0003677];protein heterodimerization activity [GO:0046982]	cytosol [GO:0005829];nucleoplasm [GO:0005654];nucleosome [GO:0000786]	-;DNA binding [GO:0003677];protein heterodimerization activity [GO:0046982];cytosol [GO:0005829];nucleoplasm [GO:0005654];nucleosome [GO:0000786]
G9K388	YWHAE/FAM22A fusion protein		YWHAE/FAM22A fusion	-	protein domain specific binding [GO:0019904]	-	-;protein domain specific binding [GO:0019904];-
Q0QEN7	ATP synthase subunit beta		ATP5B	ATP synthesis coupled proton transport [GO:0015986]	ATP binding [GO:0005524];proton-transporting ATP synthase activity, rotational mechanism [GO:0046933]	proton-transporting ATP synthase complex, catalytic core F(1) [GO:0045261]	ATP synthesis coupled proton transport [GO:0015986];ATP binding [GO:0005524];proton-transporting ATP synthase activity, rotational mechanism [GO:0046933];proton-transporting ATP synthase complex, catalytic core F(1) [GO:0045261]
V9HW96	Chaperonin containing TCP1, subunit 2 (Beta), isoform CRA_b	10576	HEL-S-100n	binding of sperm to zona pellucida [GO:0007339];protein folding [GO:0006457];toxin transport [GO:1901998]	ATP binding [GO:0005524];unfolded protein binding [GO:0051082]	cell body [GO:0044297];chaperonin-containing T-complex [GO:0005832];cytosol [GO:0005829];zona pellucida receptor complex [GO:0002199]	binding of sperm to zona pellucida [GO:0007339];protein folding [GO:0006457];toxin transport [GO:1901998];ATP binding [GO:0005524];unfolded protein binding [GO:0051082];cell body [GO:0044297];chaperonin-containing T-complex [GO:0005832];cytosol [GO:0005829];zona pellucida receptor complex [GO:0002199]
Q53HU0	Chaperonin containing TCP1, subunit 8 (Theta) variant			protein folding [GO:0006457]	ATP binding [GO:0005524];unfolded protein binding [GO:0051082]	-	protein folding [GO:0006457];ATP binding [GO:0005524];unfolded protein binding [GO:0051082];-
Q2TU64	T-complex protein 1 subunit gamma			protein folding [GO:0006457]	ATP binding [GO:0005524];unfolded protein binding [GO:0051082]	cytoplasm [GO:0005737]	protein folding [GO:0006457];ATP binding [GO:0005524];unfolded protein binding [GO:0051082];cytoplasm [GO:0005737]
P06748	Nucleophosmin	4869	NPM1	cell aging [GO:0007569];cell volume homeostasis [GO:0006884];cellular response to UV [GO:0034644];CENP-A containing nucleosome assembly [GO:0034080];centrosome cycle [GO:0007098];chromatin remodeling [GO:0006338];DNA repair [GO:0006281];intracellular protein transport [GO:0006886];negative regulation of apoptotic process [GO:0043066];negative regulation of cell population proliferation [GO:000828…	activating transcription factor binding [GO:0033613];chromatin binding [GO:0003682];core promoter binding [GO:0001047];histone binding [GO:0042393];NF-kappaB binding [GO:0051059];protein heterodimerization activity [GO:0046982];protein homodimerization activity [GO:0042803];protein kinase binding [GO:0019901];protein kinase inhibitor activity [GO:0004860];protein N-terminus binding [GO:0047485];r…	cell [GO:0005623];centrosome [GO:0005813];cytoplasm [GO:0005737];cytosol [GO:0005829];focal adhesion [GO:0005925];granular component [GO:0001652];large ribosomal subunit [GO:0015934];membrane [GO:0016020];nuclear speck [GO:0016607];nucleolus [GO:0005730];nucleoplasm [GO:0005654];nucleus [GO:0005634];protein-containing complex [GO:0032991];protein-DNA complex [GO:0032993];ribonucleoprotein complex…	cell aging [GO:0007569];cell volume homeostasis [GO:0006884];cellular response to UV [GO:0034644];CENP-A containing nucleosome assembly [GO:0034080];centrosome cycle [GO:0007098];chromatin remodeling [GO:0006338];DNA repair [GO:0006281];intracellular protein transport [GO:0006886];negative regulation of apoptotic process [GO:0043066];negative regulation of cell population proliferation [GO:000828…
P17844	Probable ATP-dependent RNA helicase DDX5	1655	DDX5	alternative mRNA splicing, via spliceosome [GO:0000380];androgen receptor signaling pathway [GO:0030521];BMP signaling pathway [GO:0030509];epithelial to mesenchymal transition [GO:0001837];intracellular estrogen receptor signaling pathway [GO:0030520];intrinsic apoptotic signaling pathway by p53 class mediator [GO:0072332];mRNA splicing, via spliceosome [GO:0000398];mRNA transcription [GO:000929…	androgen receptor binding [GO:0050681];ATP binding [GO:0005524];calcium-dependent protein binding [GO:0048306];calmodulin binding [GO:0005516];enzyme binding [GO:0019899];MH2 domain binding [GO:0035500];mRNA 3'-UTR binding [GO:0003730];pre-mRNA binding [GO:0036002];primary miRNA binding [GO:0070878];promoter-specific chromatin binding [GO:1990841];R-SMAD binding [GO:0070412];ribonucleoprotein com…	catalytic step 2 spliceosome [GO:0071013];cytoplasm [GO:0005737];extracellular exosome [GO:0070062];membrane [GO:0016020];nucleolus [GO:0005730];nucleoplasm [GO:0005654];nucleus [GO:0005634];ribonucleoprotein complex [GO:1990904]	alternative mRNA splicing, via spliceosome [GO:0000380];androgen receptor signaling pathway [GO:0030521];BMP signaling pathway [GO:0030509];epithelial to mesenchymal transition [GO:0001837];intracellular estrogen receptor signaling pathway [GO:0030520];intrinsic apoptotic signaling pathway by p53 class mediator [GO:0072332];mRNA splicing, via spliceosome [GO:0000398];mRNA transcription [GO:000929…
P26599	Polypyrimidine tract-binding protein 1	5725	PTBP1	fibroblast growth factor receptor signaling pathway [GO:0008543];IRES-dependent viral translational initiation [GO:0075522];mRNA processing [GO:0006397];mRNA splicing, via spliceosome [GO:0000398];negative regulation of mRNA splicing, via spliceosome [GO:0048025];negative regulation of muscle cell differentiation [GO:0051148];negative regulation of RNA splicing [GO:0033119];positive regulation of…	poly-pyrimidine tract binding [GO:0008187];pre-mRNA binding [GO:0036002];RNA binding [GO:0003723]	extracellular exosome [GO:0070062];membrane [GO:0016020];nucleolus [GO:0005730];nucleoplasm [GO:0005654]	fibroblast growth factor receptor signaling pathway [GO:0008543];IRES-dependent viral translational initiation [GO:0075522];mRNA processing [GO:0006397];mRNA splicing, via spliceosome [GO:0000398];negative regulation of mRNA splicing, via spliceosome [GO:0048025];negative regulation of muscle cell differentiation [GO:0051148];negative regulation of RNA splicing [GO:0033119];positive regulation of…
P61981	14-3-3 protein gamma	7532	YWHAG	cellular response to insulin stimulus [GO:0032869];ciliary basal body-plasma membrane docking [GO:0097711];G2/M transition of mitotic cell cycle [GO:0000086];membrane organization [GO:0061024];negative regulation of protein kinase activity [GO:0006469];positive regulation of protein insertion into mitochondrial membrane involved in apoptotic signaling pathway [GO:1900740];protein targeting [GO:00…	identical protein binding [GO:0042802];insulin-like growth factor receptor binding [GO:0005159];protein domain specific binding [GO:0019904];protein kinase C binding [GO:0005080];protein kinase C inhibitor activity [GO:0008426];receptor tyrosine kinase binding [GO:0030971];RNA binding [GO:0003723]	cytosol [GO:0005829];extracellular exosome [GO:0070062];focal adhesion [GO:0005925];membrane [GO:0016020];mitochondrion [GO:0005739];presynapse [GO:0098793]	cellular response to insulin stimulus [GO:0032869];ciliary basal body-plasma membrane docking [GO:0097711];G2/M transition of mitotic cell cycle [GO:0000086];membrane organization [GO:0061024];negative regulation of protein kinase activity [GO:0006469];positive regulation of protein insertion into mitochondrial membrane involved in apoptotic signaling pathway [GO:1900740];protein targeting [GO:00…
A3R0T8	Histone 1, H1e	3008	HIST1H1E	histone H3-K27 trimethylation [GO:0098532];histone H3-K4 trimethylation [GO:0080182];negative regulation of transcription by RNA polymerase II [GO:0000122];nucleosome assembly [GO:0006334];nucleosome positioning [GO:0016584]	ADP binding [GO:0043531];AMP binding [GO:0016208];ATP binding [GO:0005524];calcium ion binding [GO:0005509];dATP binding [GO:0032564];double-stranded DNA binding [GO:0003690];GTP binding [GO:0005525]	nuclear nucleosome [GO:0000788]	histone H3-K27 trimethylation [GO:0098532];histone H3-K4 trimethylation [GO:0080182];negative regulation of transcription by RNA polymerase II [GO:0000122];nucleosome assembly [GO:0006334];nucleosome positioning [GO:0016584];ADP binding [GO:0043531];AMP binding [GO:0016208];ATP binding [GO:0005524];calcium ion binding [GO:0005509];dATP binding [GO:0032564];double-stranded DNA binding [GO:0003690]…
Q3B7A7	Trifunctional purine biosynthetic protein adenosine-3		GART	'de novo' IMP biosynthetic process [GO:0006189];purine nucleobase biosynthetic process [GO:0009113]	ATP binding [GO:0005524];metal ion binding [GO:0046872];phosphoribosylamine-glycine ligase activity [GO:0004637];phosphoribosylformylglycinamidine cyclo-ligase activity [GO:0004641];phosphoribosylglycinamide formyltransferase activity [GO:0004644]	-	'de novo' IMP biosynthetic process [GO:0006189];purine nucleobase biosynthetic process [GO:0009113];ATP binding [GO:0005524];metal ion binding [GO:0046872];phosphoribosylamine-glycine ligase activity [GO:0004637];phosphoribosylformylglycinamidine cyclo-ligase activity [GO:0004641];phosphoribosylglycinamide formyltransferase activity [GO:0004644];-
Q8TBW1	Uncharacterized protein			translation [GO:0006412]	structural constituent of ribosome [GO:0003735]	ribosome [GO:0005840]	translation [GO:0006412];structural constituent of ribosome [GO:0003735];ribosome [GO:0005840]
P05388	60S acidic ribosomal protein P0	6175	RPLP0	cytoplasmic translation [GO:0002181];interleukin-12-mediated signaling pathway [GO:0035722];nuclear-transcribed mRNA catabolic process, nonsense-mediated decay [GO:0000184];ribosomal large subunit assembly [GO:0000027];SRP-dependent cotranslational protein targeting to membrane [GO:0006614];translation [GO:0006412];translational initiation [GO:0006413];viral transcription [GO:0019083]	large ribosomal subunit rRNA binding [GO:0070180];RNA binding [GO:0003723];structural constituent of ribosome [GO:0003735]	cytoplasm [GO:0005737];cytoplasmic ribonucleoprotein granule [GO:0036464];cytosol [GO:0005829];cytosolic large ribosomal subunit [GO:0022625];endoplasmic reticulum [GO:0005783];extracellular exosome [GO:0070062];focal adhesion [GO:0005925];membrane [GO:0016020];nucleus [GO:0005634];postsynapse [GO:0098794];postsynaptic density [GO:0014069];ribonucleoprotein complex [GO:1990904]	cytoplasmic translation [GO:0002181];interleukin-12-mediated signaling pathway [GO:0035722];nuclear-transcribed mRNA catabolic process, nonsense-mediated decay [GO:0000184];ribosomal large subunit assembly [GO:0000027];SRP-dependent cotranslational protein targeting to membrane [GO:0006614];translation [GO:0006412];translational initiation [GO:0006413];viral transcription [GO:0019083];large ribos…
Q15365	Poly(rC)-binding protein 1	5093	PCBP1	mRNA splicing, via spliceosome [GO:0000398];positive regulation of transcription by RNA polymerase II [GO:0045944];RNA metabolic process [GO:0016070];viral RNA genome replication [GO:0039694]	cadherin binding [GO:0045296];DNA-binding transcription factor activity, RNA polymerase II-specific [GO:0000981];mRNA binding [GO:0003729];RNA binding [GO:0003723];sequence-specific single stranded DNA binding [GO:0098847];single-stranded DNA binding [GO:0003697]	cytoplasm [GO:0005737];cytoplasmic ribonucleoprotein granule [GO:0036464];cytosol [GO:0005829];extracellular exosome [GO:0070062];membrane [GO:0016020];nuclear speck [GO:0016607];nucleoplasm [GO:0005654]	mRNA splicing, via spliceosome [GO:0000398];positive regulation of transcription by RNA polymerase II [GO:0045944];RNA metabolic process [GO:0016070];viral RNA genome replication [GO:0039694];cadherin binding [GO:0045296];DNA-binding transcription factor activity, RNA polymerase II-specific [GO:0000981];mRNA binding [GO:0003729];RNA binding [GO:0003723];sequence-specific single stranded DNA bindi…
A0A0A0MSI0	Peroxiredoxin-1		PRDX1	cell redox homeostasis [GO:0045454]	antioxidant activity [GO:0016209];oxidoreductase activity [GO:0016491]	cell [GO:0005623]	cell redox homeostasis [GO:0045454];antioxidant activity [GO:0016209];oxidoreductase activity [GO:0016491];cell [GO:0005623]
Q53FI7	Four and a half LIM domains 1 variant			muscle organ development [GO:0007517]	metal ion binding [GO:0046872]	-	muscle organ development [GO:0007517];metal ion binding [GO:0046872];-
Q6NSF2	RPLP0 protein		RPLP0	ribosome biogenesis [GO:0042254]	-	-	ribosome biogenesis [GO:0042254];-;-
Q5RKT7	Ribosomal protein S27a		RPS27A	translation [GO:0006412]	structural constituent of ribosome [GO:0003735]	ribosome [GO:0005840]	translation [GO:0006412];structural constituent of ribosome [GO:0003735];ribosome [GO:0005840]
P23396	40S ribosomal protein S3	6188	RPS3	apoptotic process [GO:0006915];cell division [GO:0051301];cellular response to DNA damage stimulus [GO:0006974];cellular response to hydrogen peroxide [GO:0070301];cellular response to tumor necrosis factor [GO:0071356];chromosome segregation [GO:0007059];DNA damage response, detection of DNA damage [GO:0042769];DNA repair [GO:0006281];negative regulation of DNA repair [GO:0045738];negative regul…	class I DNA-(apurinic or apyrimidinic site) endonuclease activity [GO:0140078];damaged DNA binding [GO:0003684];DNA binding [GO:0003677];DNA-(apurinic or apyrimidinic site) endonuclease activity [GO:0003906];endodeoxyribonuclease activity [GO:0004520];enzyme binding [GO:0019899];Hsp70 protein binding [GO:0030544];Hsp90 protein binding [GO:0051879];iron-sulfur cluster binding [GO:0051536];kinase b…	cytoplasm [GO:0005737];cytosol [GO:0005829];cytosolic small ribosomal subunit [GO:0022627];endoplasmic reticulum [GO:0005783];extracellular exosome [GO:0070062];focal adhesion [GO:0005925];membrane [GO:0016020];mitochondrial inner membrane [GO:0005743];mitochondrial matrix [GO:0005759];mitotic spindle [GO:0072686];NF-kappaB complex [GO:0071159];nucleolus [GO:0005730];nucleoplasm [GO:0005654];nucl…	apoptotic process [GO:0006915];cell division [GO:0051301];cellular response to DNA damage stimulus [GO:0006974];cellular response to hydrogen peroxide [GO:0070301];cellular response to tumor necrosis factor [GO:0071356];chromosome segregation [GO:0007059];DNA damage response, detection of DNA damage [GO:0042769];DNA repair [GO:0006281];negative regulation of DNA repair [GO:0045738];negative regul…
B4E3E6	cDNA FLJ58832, highly similar to Heterogeneous nuclear ribonucleoprotein A3			-	RNA binding [GO:0003723]	-	-;RNA binding [GO:0003723];-
B5BUB5	Autoantigen La		SSB	RNA processing [GO:0006396]	RNA binding [GO:0003723]	nucleus [GO:0005634];ribonucleoprotein complex [GO:1990904]	RNA processing [GO:0006396];RNA binding [GO:0003723];nucleus [GO:0005634];ribonucleoprotein complex [GO:1990904]
B2RBS8	cDNA, FLJ95666, highly similar to Homo sapiens albumin (ALB), mRNA			-	metal ion binding [GO:0046872]	extracellular space [GO:0005615]	-;metal ion binding [GO:0046872];extracellular space [GO:0005615]
Q13151	Heterogeneous nuclear ribonucleoprotein A0	10949	HNRNPA0	3'-UTR-mediated mRNA stabilization [GO:0070935];inflammatory response [GO:0006954];mRNA processing [GO:0006397];mRNA splicing, via spliceosome [GO:0000398];response to lipopolysaccharide [GO:0032496];RNA metabolic process [GO:0016070]	mRNA 3'-UTR AU-rich region binding [GO:0035925];mRNA binding [GO:0003729];protein kinase binding [GO:0019901];RNA binding [GO:0003723]	nucleoplasm [GO:0005654];nucleus [GO:0005634];ribonucleoprotein complex [GO:1990904]	3'-UTR-mediated mRNA stabilization [GO:0070935];inflammatory response [GO:0006954];mRNA processing [GO:0006397];mRNA splicing, via spliceosome [GO:0000398];response to lipopolysaccharide [GO:0032496];RNA metabolic process [GO:0016070];mRNA 3'-UTR AU-rich region binding [GO:0035925];mRNA binding [GO:0003729];protein kinase binding [GO:0019901];RNA binding [GO:0003723];nucleoplasm [GO:0005654];nucl…
K7EK07	Histone H3		H3-3B	-	DNA binding [GO:0003677];protein heterodimerization activity [GO:0046982]	nucleosome [GO:0000786];nucleus [GO:0005634]	-;DNA binding [GO:0003677];protein heterodimerization activity [GO:0046982];nucleosome [GO:0000786];nucleus [GO:0005634]
Q6FI35	Proliferating cell nuclear antigen		PCNA	DNA replication [GO:0006260];regulation of DNA replication [GO:0006275]	DNA binding [GO:0003677];DNA polymerase processivity factor activity [GO:0030337]	nucleus [GO:0005634]	DNA replication [GO:0006260];regulation of DNA replication [GO:0006275];DNA binding [GO:0003677];DNA polymerase processivity factor activity [GO:0030337];nucleus [GO:0005634]
Q32Q12	Nucleoside diphosphate kinase		NME1-NME2	CTP biosynthetic process [GO:0006241];GTP biosynthetic process [GO:0006183];UTP biosynthetic process [GO:0006228]	ATP binding [GO:0005524];nucleoside diphosphate kinase activity [GO:0004550]	cytosol [GO:0005829]	CTP biosynthetic process [GO:0006241];GTP biosynthetic process [GO:0006183];UTP biosynthetic process [GO:0006228];ATP binding [GO:0005524];nucleoside diphosphate kinase activity [GO:0004550];cytosol [GO:0005829]
M0QYS1	60S ribosomal protein L13a		RPL13A	translation [GO:0006412]	structural constituent of ribosome [GO:0003735]	large ribosomal subunit [GO:0015934]	translation [GO:0006412];structural constituent of ribosome [GO:0003735];large ribosomal subunit [GO:0015934]
Q6I9V5	Epididymis secretory sperm binding protein	293	SLC25A6	-	transmembrane transporter activity [GO:0022857]	integral component of membrane [GO:0016021];mitochondrial inner membrane [GO:0005743];mitochondrion [GO:0005739]	-;transmembrane transporter activity [GO:0022857];integral component of membrane [GO:0016021];mitochondrial inner membrane [GO:0005743];mitochondrion [GO:0005739]
Q6PIN5	PA2G4 protein		PA2G4	-	-	-	-
O60506	Heterogeneous nuclear ribonucleoprotein Q	10492	SYNCRIP	cellular response to interferon-gamma [GO:0071346];CRD-mediated mRNA stabilization [GO:0070934];mRNA splicing, via spliceosome [GO:0000398];negative regulation of translation [GO:0017148];osteoblast differentiation [GO:0001649];RNA processing [GO:0006396];RNA splicing [GO:0008380];viral process [GO:0016032]	mRNA 5'-UTR binding [GO:0048027];mRNA binding [GO:0003729];poly(A) binding [GO:0008143];RNA binding [GO:0003723]	catalytic step 2 spliceosome [GO:0071013];CRD-mediated mRNA stability complex [GO:0070937];endoplasmic reticulum [GO:0005783];GAIT complex [GO:0097452];histone pre-mRNA 3'end processing complex [GO:0071204];membrane [GO:0016020];nucleoplasm [GO:0005654];nucleus [GO:0005634];ribonucleoprotein complex [GO:1990904]	cellular response to interferon-gamma [GO:0071346];CRD-mediated mRNA stabilization [GO:0070934];mRNA splicing, via spliceosome [GO:0000398];negative regulation of translation [GO:0017148];osteoblast differentiation [GO:0001649];RNA processing [GO:0006396];RNA splicing [GO:0008380];viral process [GO:0016032];mRNA 5'-UTR binding [GO:0048027];mRNA binding [GO:0003729];poly(A) binding [GO:0008143];RN…
P16403	Histone H1.2	3006	H1-2	chromosome condensation [GO:0030261];histone H3-K27 trimethylation [GO:0098532];histone H3-K4 trimethylation [GO:0080182];negative regulation of chromatin silencing [GO:0031936];negative regulation of DNA recombination [GO:0045910];negative regulation of transcription by RNA polymerase II [GO:0000122];nucleosome assembly [GO:0006334];nucleosome positioning [GO:0016584];regulation of transcription…	chromatin DNA binding [GO:0031490];double-stranded DNA binding [GO:0003690];nucleosomal DNA binding [GO:0031492];RNA binding [GO:0003723]	nuclear chromatin [GO:0000790];nuclear euchromatin [GO:0005719];nucleosome [GO:0000786];nucleus [GO:0005634];transcriptionally active chromatin [GO:0035327]	chromosome condensation [GO:0030261];histone H3-K27 trimethylation [GO:0098532];histone H3-K4 trimethylation [GO:0080182];negative regulation of chromatin silencing [GO:0031936];negative regulation of DNA recombination [GO:0045910];negative regulation of transcription by RNA polymerase II [GO:0000122];nucleosome assembly [GO:0006334];nucleosome positioning [GO:0016584];regulation of transcription…
P17066	Heat shock 70 kDa protein 6	3310	HSPA6	cellular response to heat [GO:0034605];cellular response to unfolded protein [GO:0034620];chaperone cofactor-dependent protein refolding [GO:0051085];neutrophil degranulation [GO:0043312];protein refolding [GO:0042026];response to unfolded protein [GO:0006986];vesicle-mediated transport [GO:0016192]	ATP binding [GO:0005524];ATPase activity [GO:0016887];ATPase activity, coupled [GO:0042623];enzyme binding [GO:0019899];heat shock protein binding [GO:0031072];misfolded protein binding [GO:0051787];protein folding chaperone [GO:0044183];unfolded protein binding [GO:0051082]	blood microparticle [GO:0072562];centriole [GO:0005814];cytoplasm [GO:0005737];cytosol [GO:0005829];extracellular exosome [GO:0070062];extracellular region [GO:0005576];ficolin-1-rich granule lumen [GO:1904813];nucleus [GO:0005634];plasma membrane [GO:0005886];protein-containing complex [GO:0032991];secretory granule lumen [GO:0034774]	cellular response to heat [GO:0034605];cellular response to unfolded protein [GO:0034620];chaperone cofactor-dependent protein refolding [GO:0051085];neutrophil degranulation [GO:0043312];protein refolding [GO:0042026];response to unfolded protein [GO:0006986];vesicle-mediated transport [GO:0016192];ATP binding [GO:0005524];ATPase activity [GO:0016887];ATPase activity, coupled [GO:0042623];enzyme…
Q04917	14-3-3 protein eta	7533	YWHAH	glucocorticoid catabolic process [GO:0006713];glucocorticoid receptor signaling pathway [GO:0042921];intracellular protein transport [GO:0006886];membrane depolarization during action potential [GO:0086010];membrane organization [GO:0061024];negative regulation of dendrite morphogenesis [GO:0050774];positive regulation of protein insertion into mitochondrial membrane involved in apoptotic signali…	actin binding [GO:0003779];enzyme binding [GO:0019899];glucocorticoid receptor binding [GO:0035259];identical protein binding [GO:0042802];insulin-like growth factor receptor binding [GO:0005159];ion channel binding [GO:0044325];protein domain specific binding [GO:0019904];protein heterodimerization activity [GO:0046982];sodium channel regulator activity [GO:0017080]	cytoplasm [GO:0005737];cytosol [GO:0005829];extracellular exosome [GO:0070062];intercalated disc [GO:0014704];mitochondrion [GO:0005739];plasma membrane [GO:0005886]	glucocorticoid catabolic process [GO:0006713];glucocorticoid receptor signaling pathway [GO:0042921];intracellular protein transport [GO:0006886];membrane depolarization during action potential [GO:0086010];membrane organization [GO:0061024];negative regulation of dendrite morphogenesis [GO:0050774];positive regulation of protein insertion into mitochondrial membrane involved in apoptotic signali…
A0A024R1N4	X-ray repair complementing defective repair in Chinese hamster cells 6 (Ku autoantigen, 70kDa), isoform CRA_a	2547	XRCC6	brain development [GO:0007420];cellular hyperosmotic salinity response [GO:0071475];cellular response to X-ray [GO:0071481];double-strand break repair via nonhomologous end joining [GO:0006303];telomere maintenance [GO:0000723]	damaged DNA binding [GO:0003684];DNA helicase activity [GO:0003678];double-stranded DNA binding [GO:0003690];telomeric DNA binding [GO:0042162]	cytoplasm [GO:0005737];Ku70 [GO:0043564];nucleolus [GO:0005730];nucleoplasm [GO:0005654]	brain development [GO:0007420];cellular hyperosmotic salinity response [GO:0071475];cellular response to X-ray [GO:0071481];double-strand break repair via nonhomologous end joining [GO:0006303];telomere maintenance [GO:0000723];damaged DNA binding [GO:0003684];DNA helicase activity [GO:0003678];double-stranded DNA binding [GO:0003690];telomeric DNA binding [GO:0042162];cytoplasm [GO:0005737];Ku70…
Q0VGD6	HNRPR protein	10236	HNRPR	-	RNA binding [GO:0003723]	-	-;RNA binding [GO:0003723];-
P14625	Endoplasmin	7184	HSP90B1	actin rod assembly [GO:0031247];ATF6-mediated unfolded protein response [GO:0036500];cellular protein metabolic process [GO:0044267];cellular response to ATP [GO:0071318];cytokine-mediated signaling pathway [GO:0019221];negative regulation of apoptotic process [GO:0043066];post-translational protein modification [GO:0043687];protein folding [GO:0006457];protein folding in endoplasmic reticulum [G…	ATP binding [GO:0005524];calcium ion binding [GO:0005509];low-density lipoprotein particle receptor binding [GO:0050750];protein phosphatase binding [GO:0019903];RNA binding [GO:0003723];unfolded protein binding [GO:0051082]	cell [GO:0005623];collagen-containing extracellular matrix [GO:0062023];cytosol [GO:0005829];endocytic vesicle lumen [GO:0071682];endoplasmic reticulum [GO:0005783];endoplasmic reticulum chaperone complex [GO:0034663];endoplasmic reticulum lumen [GO:0005788];endoplasmic reticulum membrane [GO:0005789];extracellular exosome [GO:0070062];extracellular region [GO:0005576];focal adhesion [GO:0005925]…	actin rod assembly [GO:0031247];ATF6-mediated unfolded protein response [GO:0036500];cellular protein metabolic process [GO:0044267];cellular response to ATP [GO:0071318];cytokine-mediated signaling pathway [GO:0019221];negative regulation of apoptotic process [GO:0043066];post-translational protein modification [GO:0043687];protein folding [GO:0006457];protein folding in endoplasmic reticulum [G…
P23246	Splicing factor, proline- and glutamine-rich	6421	SFPQ	activation of innate immune response [GO:0002218];alternative mRNA splicing, via spliceosome [GO:0000380];dendritic transport of messenger ribonucleoprotein complex [GO:0098963];double-strand break repair via homologous recombination [GO:0000724];histone H3 deacetylation [GO:0070932];innate immune response [GO:0045087];mRNA processing [GO:0006397];negative regulation of circadian rhythm [GO:00427…	chromatin binding [GO:0003682];DNA binding [GO:0003677];E-box binding [GO:0070888];histone deacetylase binding [GO:0042826];protein homodimerization activity [GO:0042803];RNA binding [GO:0003723];RNA polymerase II cis-regulatory region sequence-specific DNA binding [GO:0000978];transcription regulatory region DNA binding [GO:0044212];transcription regulatory region sequence-specific DNA binding […	chromatin [GO:0000785];dendrite cytoplasm [GO:0032839];nuclear matrix [GO:0016363];nuclear speck [GO:0016607];nucleoplasm [GO:0005654];nucleus [GO:0005634];paraspeckles [GO:0042382];RNA polymerase II transcription factor complex [GO:0090575]	activation of innate immune response [GO:0002218];alternative mRNA splicing, via spliceosome [GO:0000380];dendritic transport of messenger ribonucleoprotein complex [GO:0098963];double-strand break repair via homologous recombination [GO:0000724];histone H3 deacetylation [GO:0070932];innate immune response [GO:0045087];mRNA processing [GO:0006397];negative regulation of circadian rhythm [GO:00427…
P38159	RNA-binding motif protein, X chromosome	27316	RBMX	cellular response to interleukin-1 [GO:0071347];membrane protein ectodomain proteolysis [GO:0006509];mRNA splice site selection [GO:0006376];mRNA splicing, via spliceosome [GO:0000398];negative regulation of mRNA splicing, via spliceosome [GO:0048025];osteoblast differentiation [GO:0001649];positive regulation of mRNA splicing, via spliceosome [GO:0048026];positive regulation of transcription by …	chromatin binding [GO:0003682];identical protein binding [GO:0042802];mRNA binding [GO:0003729];protein domain specific binding [GO:0019904];RNA binding [GO:0003723];RNA polymerase II cis-regulatory region sequence-specific DNA binding [GO:0000978];single-stranded RNA binding [GO:0003727]	catalytic step 2 spliceosome [GO:0071013];extracellular exosome [GO:0070062];extracellular space [GO:0005615];membrane [GO:0016020];nuclear euchromatin [GO:0005719];nucleoplasm [GO:0005654];nucleus [GO:0005634];ribonucleoprotein complex [GO:1990904];spliceosomal complex [GO:0005681];supraspliceosomal complex [GO:0044530]	cellular response to interleukin-1 [GO:0071347];membrane protein ectodomain proteolysis [GO:0006509];mRNA splice site selection [GO:0006376];mRNA splicing, via spliceosome [GO:0000398];negative regulation of mRNA splicing, via spliceosome [GO:0048025];osteoblast differentiation [GO:0001649];positive regulation of mRNA splicing, via spliceosome [GO:0048026];positive regulation of transcription by …
P50991	T-complex protein 1 subunit delta	10575	CCT4	binding of sperm to zona pellucida [GO:0007339];positive regulation of establishment of protein localization to telomere [GO:1904851];positive regulation of protein localization to Cajal body [GO:1904871];positive regulation of telomerase activity [GO:0051973];positive regulation of telomerase RNA localization to Cajal body [GO:1904874];positive regulation of telomere maintenance via telomerase […	ATP binding [GO:0005524];RNA binding [GO:0003723];unfolded protein binding [GO:0051082]	cell body [GO:0044297];cell projection [GO:0042995];centrosome [GO:0005813];chaperonin-containing T-complex [GO:0005832];cytosol [GO:0005829];extracellular exosome [GO:0070062];melanosome [GO:0042470];microtubule [GO:0005874];nucleoplasm [GO:0005654];zona pellucida receptor complex [GO:0002199]	binding of sperm to zona pellucida [GO:0007339];positive regulation of establishment of protein localization to telomere [GO:1904851];positive regulation of protein localization to Cajal body [GO:1904871];positive regulation of telomerase activity [GO:0051973];positive regulation of telomerase RNA localization to Cajal body [GO:1904874];positive regulation of telomere maintenance via telomerase […
Q03252	Lamin-B2	84823	LMNB2	-	-	lamin filament [GO:0005638];nuclear inner membrane [GO:0005637];nuclear membrane [GO:0031965]	-;-;lamin filament [GO:0005638];nuclear inner membrane [GO:0005637];nuclear membrane [GO:0031965]
Q92945	Far upstream element-binding protein 2	8570	KHSRP	3'-UTR-mediated mRNA destabilization [GO:0061158];cellular response to cytokine stimulus [GO:0071345];miRNA metabolic process [GO:0010586];mRNA catabolic process [GO:0006402];mRNA processing [GO:0006397];mRNA transport [GO:0051028];negative regulation of low-density lipoprotein particle clearance [GO:0010989];negative regulation of nitric oxide biosynthetic process [GO:0045019];positive regulatio…	DNA binding [GO:0003677];mRNA 3'-UTR AU-rich region binding [GO:0035925];RNA binding [GO:0003723]	cytoplasmic stress granule [GO:0010494];cytosol [GO:0005829];membrane [GO:0016020];nucleoplasm [GO:0005654]	3'-UTR-mediated mRNA destabilization [GO:0061158];cellular response to cytokine stimulus [GO:0071345];miRNA metabolic process [GO:0010586];mRNA catabolic process [GO:0006402];mRNA processing [GO:0006397];mRNA transport [GO:0051028];negative regulation of low-density lipoprotein particle clearance [GO:0010989];negative regulation of nitric oxide biosynthetic process [GO:0045019];positive regulatio…
A0A140VK56	Transaldolase	6888		carbohydrate metabolic process [GO:0005975];fructose 6-phosphate metabolic process [GO:0006002];glyceraldehyde-3-phosphate metabolic process [GO:0019682];pentose-phosphate shunt, non-oxidative branch [GO:0009052]	monosaccharide binding [GO:0048029];sedoheptulose-7-phosphate [GO:0004801]	cytosol [GO:0005829];intracellular membrane-bounded organelle [GO:0043231]	carbohydrate metabolic process [GO:0005975];fructose 6-phosphate metabolic process [GO:0006002];glyceraldehyde-3-phosphate metabolic process [GO:0019682];pentose-phosphate shunt, non-oxidative branch [GO:0009052];monosaccharide binding [GO:0048029];sedoheptulose-7-phosphate [GO:0004801];cytosol [GO:0005829];intracellular membrane-bounded organelle [GO:0043231]
B4DQY1	cDNA FLJ56133, highly similar to Serine/threonine-protein phosphatase 2A 65 kDa regulatory subunit A alpha isoform			protein-containing complex assembly [GO:0065003]	protein phosphatase regulator activity [GO:0019888]	-	protein-containing complex assembly [GO:0065003];protein phosphatase regulator activity [GO:0019888];-
E9PC52	Histone-binding protein RBBP7		RBBP7	-	-	cytosol [GO:0005829];nucleoplasm [GO:0005654]	-;-;cytosol [GO:0005829];nucleoplasm [GO:0005654]
V9HVY3	Protein disulfide-isomerase	2923	HEL-S-269	cell redox homeostasis [GO:0045454];cellular response to interleukin-7 [GO:0098761];positive regulation of extrinsic apoptotic signaling pathway [GO:2001238]	protein disulfide isomerase activity [GO:0003756]	cell [GO:0005623];cell surface [GO:0009986];endoplasmic reticulum [GO:0005783]	cell redox homeostasis [GO:0045454];cellular response to interleukin-7 [GO:0098761];positive regulation of extrinsic apoptotic signaling pathway [GO:2001238];protein disulfide isomerase activity [GO:0003756];cell [GO:0005623];cell surface [GO:0009986];endoplasmic reticulum [GO:0005783]
Q59GW1	High-mobility group box 1 variant			-	DNA binding [GO:0003677]	nucleus [GO:0005634]	-;DNA binding [GO:0003677];nucleus [GO:0005634]
A0A1L1UHR1	Sperm binding protein 1a	7416		behavioral fear response [GO:0001662];learning [GO:0007612];mitochondrial calcium ion transmembrane transport [GO:0006851];negative regulation of reactive oxygen species metabolic process [GO:2000378];neuron-neuron synaptic transmission [GO:0007270];regulation of autophagy of mitochondrion [GO:1903146]	protein-containing complex binding [GO:0044877];voltage-gated anion channel activity [GO:0008308]	integral component of membrane [GO:0016021];mitochondrial outer membrane [GO:0005741];protein-containing complex [GO:0032991];synaptic vesicle [GO:0008021]	behavioral fear response [GO:0001662];learning [GO:0007612];mitochondrial calcium ion transmembrane transport [GO:0006851];negative regulation of reactive oxygen species metabolic process [GO:2000378];neuron-neuron synaptic transmission [GO:0007270];regulation of autophagy of mitochondrion [GO:1903146];protein-containing complex binding [GO:0044877];voltage-gated anion channel activity [GO:000830…
A0A0A0MR02	Voltage-dependent anion-selective channel protein 2		VDAC2	-	voltage-gated anion channel activity [GO:0008308]	mitochondrial outer membrane [GO:0005741];mitochondrion [GO:0005739]	-;voltage-gated anion channel activity [GO:0008308];mitochondrial outer membrane [GO:0005741];mitochondrion [GO:0005739]
A0A384P5U2	Epididymis secretory sperm binding protein	8125		-	-	-	-
P12532	Creatine kinase U-type, mitochondrial	1159	CKMT1A	creatine metabolic process [GO:0006600];phosphocreatine biosynthetic process [GO:0046314]	ATP binding [GO:0005524];creatine kinase activity [GO:0004111];kinase activity [GO:0016301]	mitochondrial inner membrane [GO:0005743];mitochondrion [GO:0005739]	creatine metabolic process [GO:0006600];phosphocreatine biosynthetic process [GO:0046314];ATP binding [GO:0005524];creatine kinase activity [GO:0004111];kinase activity [GO:0016301];mitochondrial inner membrane [GO:0005743];mitochondrion [GO:0005739]
P23526	Adenosylhomocysteinase	191	AHCY	chronic inflammatory response to antigenic stimulus [GO:0002439];circadian sleep/wake cycle [GO:0042745];methylation [GO:0032259];one-carbon metabolic process [GO:0006730];response to hypoxia [GO:0001666];response to nutrient [GO:0007584];S-adenosylhomocysteine catabolic process [GO:0019510];S-adenosylmethionine cycle [GO:0033353];sulfur amino acid metabolic process [GO:0000096]	adenosylhomocysteinase activity [GO:0004013];adenyl nucleotide binding [GO:0030554];identical protein binding [GO:0042802];NAD binding [GO:0051287]	cytosol [GO:0005829];extracellular exosome [GO:0070062];melanosome [GO:0042470];neuron projection [GO:0043005];nucleus [GO:0005634]	chronic inflammatory response to antigenic stimulus [GO:0002439];circadian sleep/wake cycle [GO:0042745];methylation [GO:0032259];one-carbon metabolic process [GO:0006730];response to hypoxia [GO:0001666];response to nutrient [GO:0007584];S-adenosylhomocysteine catabolic process [GO:0019510];S-adenosylmethionine cycle [GO:0033353];sulfur amino acid metabolic process [GO:0000096];adenosylhomocyste…
P84077	ADP-ribosylation factor 1	375	ARF1	actin filament organization [GO:0007015];antigen processing and presentation of exogenous peptide antigen via MHC class II [GO:0019886];cellular copper ion homeostasis [GO:0006878];cellular response to virus [GO:0098586];dendritic spine organization [GO:0097061];Golgi to transport vesicle transport [GO:0055108];interleukin-12-mediated signaling pathway [GO:0035722];intracellular protein transport…	GDP binding [GO:0019003];GTP binding [GO:0005525];GTPase activity [GO:0003924];magnesium ion binding [GO:0000287];phospholipase D activator activity [GO:1990583];protein domain specific binding [GO:0019904];protein heterodimerization activity [GO:0046982];RNA binding [GO:0003723]	cell [GO:0005623];cell leading edge [GO:0031252];COPI-coated vesicle [GO:0030137];cytoplasm [GO:0005737];cytosol [GO:0005829];extracellular exosome [GO:0070062];focal adhesion [GO:0005925];glutamatergic synapse [GO:0098978];Golgi membrane [GO:0000139];late endosome [GO:0005770];neuron projection [GO:0043005];perinuclear region of cytoplasm [GO:0048471];peroxisomal membrane [GO:0005778];plasma mem…	actin filament organization [GO:0007015];antigen processing and presentation of exogenous peptide antigen via MHC class II [GO:0019886];cellular copper ion homeostasis [GO:0006878];cellular response to virus [GO:0098586];dendritic spine organization [GO:0097061];Golgi to transport vesicle transport [GO:0055108];interleukin-12-mediated signaling pathway [GO:0035722];intracellular protein transport…
Q5JR94	40S ribosomal protein S8	6202	RPS8	translation [GO:0006412]	structural constituent of ribosome [GO:0003735]	cytosol [GO:0005829];endoplasmic reticulum [GO:0005783];ribosome [GO:0005840]	translation [GO:0006412];structural constituent of ribosome [GO:0003735];cytosol [GO:0005829];endoplasmic reticulum [GO:0005783];ribosome [GO:0005840]
P13010	X-ray repair cross-complementing protein 5	7520	XRCC5	activation of innate immune response [GO:0002218];brain development [GO:0007420];cell population proliferation [GO:0008283];cellular hyperosmotic salinity response [GO:0071475];cellular response to DNA damage stimulus [GO:0006974];cellular response to fatty acid [GO:0071398];cellular response to gamma radiation [GO:0071480];cellular response to leukemia inhibitory factor [GO:1990830];cellular res…	ATP binding [GO:0005524];damaged DNA binding [GO:0003684];DNA binding [GO:0003677];DNA end binding [GO:0045027];DNA helicase activity [GO:0003678];double-stranded DNA binding [GO:0003690];enzyme activator activity [GO:0008047];protein C-terminus binding [GO:0008022];protein-containing complex binding [GO:0044877];RNA binding [GO:0003723];telomeric DNA binding [GO:0042162];transcription regulatory…	cytosol [GO:0005829];extracellular region [GO:0005576];Ku70 [GO:0043564];membrane [GO:0016020];nonhomologous end joining complex [GO:0070419];nuclear chromosome, telomeric region [GO:0000784];nuclear telomere cap complex [GO:0000783];nucleolus [GO:0005730];nucleoplasm [GO:0005654];nucleus [GO:0005634];plasma membrane [GO:0005886];protein-containing complex [GO:0032991];protein-DNA complex [GO:003…	activation of innate immune response [GO:0002218];brain development [GO:0007420];cell population proliferation [GO:0008283];cellular hyperosmotic salinity response [GO:0071475];cellular response to DNA damage stimulus [GO:0006974];cellular response to fatty acid [GO:0071398];cellular response to gamma radiation [GO:0071480];cellular response to leukemia inhibitory factor [GO:1990830];cellular res…
P40925	Malate dehydrogenase, cytoplasmic	4190	MDH1	gluconeogenesis [GO:0006094];malate metabolic process [GO:0006108];NAD metabolic process [GO:0019674];NADH metabolic process [GO:0006734];oxaloacetate metabolic process [GO:0006107];tricarboxylic acid cycle [GO:0006099]	diiodophenylpyruvate reductase activity [GO:0047860];L-malate dehydrogenase activity [GO:0030060];malic enzyme activity [GO:0004470];NAD binding [GO:0051287]	cytosol [GO:0005829];extracellular exosome [GO:0070062];extracellular space [GO:0005615]	gluconeogenesis [GO:0006094];malate metabolic process [GO:0006108];NAD metabolic process [GO:0019674];NADH metabolic process [GO:0006734];oxaloacetate metabolic process [GO:0006107];tricarboxylic acid cycle [GO:0006099];diiodophenylpyruvate reductase activity [GO:0047860];L-malate dehydrogenase activity [GO:0030060];malic enzyme activity [GO:0004470];NAD binding [GO:0051287];cytosol [GO:0005829];…
P07737	Profilin-1	5216	PFN1	actin cytoskeleton organization [GO:0030036];modification of postsynaptic actin cytoskeleton [GO:0098885];negative regulation of actin filament bundle assembly [GO:0032232];negative regulation of actin filament polymerization [GO:0030837];negative regulation of stress fiber assembly [GO:0051497];neural tube closure [GO:0001843];positive regulation of actin filament bundle assembly [GO:0032233];po…	actin binding [GO:0003779];actin monomer binding [GO:0003785];adenyl-nucleotide exchange factor activity [GO:0000774];cadherin binding [GO:0045296];phosphatidylinositol-4,5-bisphosphate binding [GO:0005546];proline-rich region binding [GO:0070064];Rho GTPase binding [GO:0017048];RNA binding [GO:0003723]	blood microparticle [GO:0072562];cell cortex [GO:0005938];cytoplasm [GO:0005737];cytoskeleton [GO:0005856];cytosol [GO:0005829];extracellular exosome [GO:0070062];focal adhesion [GO:0005925];glutamatergic synapse [GO:0098978];membrane [GO:0016020];nucleus [GO:0005634]	actin cytoskeleton organization [GO:0030036];modification of postsynaptic actin cytoskeleton [GO:0098885];negative regulation of actin filament bundle assembly [GO:0032232];negative regulation of actin filament polymerization [GO:0030837];negative regulation of stress fiber assembly [GO:0051497];neural tube closure [GO:0001843];positive regulation of actin filament bundle assembly [GO:0032233];po…
P30086	Phosphatidylethanolamine-binding protein 1	5037	PEBP1	MAPK cascade [GO:0000165];negative regulation of MAPK cascade [GO:0043409]	ATP binding [GO:0005524];enzyme binding [GO:0019899];phosphatidylethanolamine binding [GO:0008429];protein kinase binding [GO:0019901];RNA binding [GO:0003723];serine-type endopeptidase inhibitor activity [GO:0004867]	cytosol [GO:0005829];extracellular exosome [GO:0070062];nucleus [GO:0005634]	MAPK cascade [GO:0000165];negative regulation of MAPK cascade [GO:0043409];ATP binding [GO:0005524];enzyme binding [GO:0019899];phosphatidylethanolamine binding [GO:0008429];protein kinase binding [GO:0019901];RNA binding [GO:0003723];serine-type endopeptidase inhibitor activity [GO:0004867];cytosol [GO:0005829];extracellular exosome [GO:0070062];nucleus [GO:0005634]
P50502	Hsc70-interacting protein	6767	ST13	chaperone cofactor-dependent protein refolding [GO:0051085];negative regulation of protein refolding [GO:0061084];protein folding [GO:0006457];protein homotetramerization [GO:0051289];response to bacterium [GO:0009617]	chaperone binding [GO:0051087];dATP binding [GO:0032564];Hsp70 protein binding [GO:0030544];identical protein binding [GO:0042802];protein binding, bridging [GO:0030674];protein dimerization activity [GO:0046983];protein domain specific binding [GO:0019904];protein-containing complex binding [GO:0044877];unfolded protein binding [GO:0051082]	cytoplasm [GO:0005737];cytosol [GO:0005829];extracellular exosome [GO:0070062];protein-containing complex [GO:0032991]	chaperone cofactor-dependent protein refolding [GO:0051085];negative regulation of protein refolding [GO:0061084];protein folding [GO:0006457];protein homotetramerization [GO:0051289];response to bacterium [GO:0009617];chaperone binding [GO:0051087];dATP binding [GO:0032564];Hsp70 protein binding [GO:0030544];identical protein binding [GO:0042802];protein binding, bridging [GO:0030674];protein di…
Q13263	Transcription intermediary factor 1-beta	10155	TRIM28	chromatin organization [GO:0006325];convergent extension involved in axis elongation [GO:0060028];DNA methylation involved in embryo development [GO:0043045];DNA repair [GO:0006281];embryo implantation [GO:0007566];embryonic placenta morphogenesis [GO:0060669];epithelial to mesenchymal transition [GO:0001837];innate immune response [GO:0045087];negative regulation of DNA demethylation [GO:1901536…	chromatin binding [GO:0003682];chromo shadow domain binding [GO:0070087];DNA binding [GO:0003677];Krueppel-associated box domain binding [GO:0035851];promoter-specific chromatin binding [GO:1990841];protein kinase activity [GO:0004672];RNA binding [GO:0003723];sequence-specific DNA binding [GO:0043565];SUMO transferase activity [GO:0019789];transcription coactivator activity [GO:0003713];transcri…	chromatin [GO:0000785];nuclear euchromatin [GO:0005719];nuclear heterochromatin [GO:0005720];nucleoplasm [GO:0005654];nucleus [GO:0005634];RNA polymerase II transcription factor complex [GO:0090575]	chromatin organization [GO:0006325];convergent extension involved in axis elongation [GO:0060028];DNA methylation involved in embryo development [GO:0043045];DNA repair [GO:0006281];embryo implantation [GO:0007566];embryonic placenta morphogenesis [GO:0060669];epithelial to mesenchymal transition [GO:0001837];innate immune response [GO:0045087];negative regulation of DNA demethylation [GO:1901536…
A0A024RD93	-	-	-	-	-	A0A024RD93	-
A0A090N8G0	Glycyl-tRNA synthetase	2617	GARS	glycyl-tRNA aminoacylation [GO:0006426]	ATP binding [GO:0005524];glycine-tRNA ligase activity [GO:0004820]	cytoplasm [GO:0005737]	glycyl-tRNA aminoacylation [GO:0006426];ATP binding [GO:0005524];glycine-tRNA ligase activity [GO:0004820];cytoplasm [GO:0005737]
H0Y4R1	Inosine-5'-monophosphate dehydrogenase 2		IMPDH2	purine nucleotide biosynthetic process [GO:0006164]	IMP dehydrogenase activity [GO:0003938]	cytosol [GO:0005829]	purine nucleotide biosynthetic process [GO:0006164];IMP dehydrogenase activity [GO:0003938];cytosol [GO:0005829]
V9HWJ0	Epididymis secretory sperm binding protein Li 164nA	23193	HEL-S-164nA	carbohydrate metabolic process [GO:0005975]	carbohydrate binding [GO:0030246];hydrolase activity, hydrolyzing O-glycosyl compounds [GO:0004553]	-	carbohydrate metabolic process [GO:0005975];carbohydrate binding [GO:0030246];hydrolase activity, hydrolyzing O-glycosyl compounds [GO:0004553];-
P55060	Exportin-2	1434	CSE1L	protein export from nucleus [GO:0006611];protein import into nucleus [GO:0006606]	nuclear export signal receptor activity [GO:0005049];Ran GTPase binding [GO:0008536]	cytoplasm [GO:0005737];cytosol [GO:0005829];extracellular exosome [GO:0070062];membrane [GO:0016020];nuclear envelope [GO:0005635];nucleoplasm [GO:0005654];nucleus [GO:0005634]	protein export from nucleus [GO:0006611];protein import into nucleus [GO:0006606];nuclear export signal receptor activity [GO:0005049];Ran GTPase binding [GO:0008536];cytoplasm [GO:0005737];cytosol [GO:0005829];extracellular exosome [GO:0070062];membrane [GO:0016020];nuclear envelope [GO:0005635];nucleoplasm [GO:0005654];nucleus [GO:0005634]
P62269	40S ribosomal protein S18	6222	RPS18	nuclear-transcribed mRNA catabolic process, nonsense-mediated decay [GO:0000184];SRP-dependent cotranslational protein targeting to membrane [GO:0006614];translation [GO:0006412];translational initiation [GO:0006413];viral transcription [GO:0019083]	RNA binding [GO:0003723];rRNA binding [GO:0019843];structural constituent of ribosome [GO:0003735]	cytosol [GO:0005829];cytosolic small ribosomal subunit [GO:0022627];extracellular exosome [GO:0070062];focal adhesion [GO:0005925];membrane [GO:0016020];nucleoplasm [GO:0005654];nucleus [GO:0005634];postsynaptic density [GO:0014069];ribosome [GO:0005840];small ribosomal subunit [GO:0015935]	nuclear-transcribed mRNA catabolic process, nonsense-mediated decay [GO:0000184];SRP-dependent cotranslational protein targeting to membrane [GO:0006614];translation [GO:0006412];translational initiation [GO:0006413];viral transcription [GO:0019083];RNA binding [GO:0003723];rRNA binding [GO:0019843];structural constituent of ribosome [GO:0003735];cytosol [GO:0005829];cytosolic small ribosomal sub…
Q15424	Scaffold attachment factor B1	6294	SAFB	chromatin organization [GO:0006325];hormone metabolic process [GO:0042445];intracellular estrogen receptor signaling pathway [GO:0030520];positive regulation of transcription by RNA polymerase II [GO:0045944];regulation of growth [GO:0040008];regulation of mRNA processing [GO:0050684];regulation of transcription by RNA polymerase II [GO:0006357]	chromatin binding [GO:0003682];double-stranded DNA binding [GO:0003690];RNA binding [GO:0003723];RNA polymerase II cis-regulatory region sequence-specific DNA binding [GO:0000978];sequence-specific DNA binding [GO:0043565]	nucleoplasm [GO:0005654];nucleus [GO:0005634]	chromatin organization [GO:0006325];hormone metabolic process [GO:0042445];intracellular estrogen receptor signaling pathway [GO:0030520];positive regulation of transcription by RNA polymerase II [GO:0045944];regulation of growth [GO:0040008];regulation of mRNA processing [GO:0050684];regulation of transcription by RNA polymerase II [GO:0006357];chromatin binding [GO:0003682];double-stranded DNA …
Q86YZ3	Hornerin	388697	HRNR	cell envelope organization [GO:0043163];establishment of skin barrier [GO:0061436];keratinization [GO:0031424];neutrophil degranulation [GO:0043312]	calcium ion binding [GO:0005509];transition metal ion binding [GO:0046914]	azurophil granule lumen [GO:0035578];collagen-containing extracellular matrix [GO:0062023];cornified envelope [GO:0001533];cytoplasm [GO:0005737];extracellular exosome [GO:0070062];extracellular region [GO:0005576];keratohyalin granule [GO:0036457];nucleus [GO:0005634];perinuclear region of cytoplasm [GO:0048471]	cell envelope organization [GO:0043163];establishment of skin barrier [GO:0061436];keratinization [GO:0031424];neutrophil degranulation [GO:0043312];calcium ion binding [GO:0005509];transition metal ion binding [GO:0046914];azurophil granule lumen [GO:0035578];collagen-containing extracellular matrix [GO:0062023];cornified envelope [GO:0001533];cytoplasm [GO:0005737];extracellular exosome [GO:007…
Q96AE4	Far upstream element-binding protein 1	8880	FUBP1	positive regulation of gene expression [GO:0010628];transcription by RNA polymerase II [GO:0006366]	DNA-binding transcription factor activity [GO:0003700];RNA binding [GO:0003723];single-stranded DNA binding [GO:0003697]	nucleoplasm [GO:0005654];nucleus [GO:0005634]	positive regulation of gene expression [GO:0010628];transcription by RNA polymerase II [GO:0006366];DNA-binding transcription factor activity [GO:0003700];RNA binding [GO:0003723];single-stranded DNA binding [GO:0003697];nucleoplasm [GO:0005654];nucleus [GO:0005634]
A0A0U1RQF0	Fatty acid synthase		FASN	biosynthetic process [GO:0009058]	fatty acid synthase activity [GO:0004312];hydrolase activity, acting on ester bonds [GO:0016788];oxidoreductase activity [GO:0016491];phosphopantetheine binding [GO:0031177]	cytosol [GO:0005829];Golgi apparatus [GO:0005794];plasma membrane [GO:0005886]	biosynthetic process [GO:0009058];fatty acid synthase activity [GO:0004312];hydrolase activity, acting on ester bonds [GO:0016788];oxidoreductase activity [GO:0016491];phosphopantetheine binding [GO:0031177];cytosol [GO:0005829];Golgi apparatus [GO:0005794];plasma membrane [GO:0005886]
B2RBR9	cDNA, FLJ95650, highly similar to Homo sapiens karyopherin (importin) beta 1 (KPNB1), mRNA			protein import into nucleus [GO:0006606]	Ran GTPase binding [GO:0008536]	-	protein import into nucleus [GO:0006606];Ran GTPase binding [GO:0008536];-
V9HWC7	Epididymis secretory sperm binding protein Li 128m	9588	HEL-S-128m	cell redox homeostasis [GO:0045454];hydrogen peroxide catabolic process [GO:0042744]	glutathione peroxidase activity [GO:0004602];peroxiredoxin activity [GO:0051920]	cell [GO:0005623]	cell redox homeostasis [GO:0045454];hydrogen peroxide catabolic process [GO:0042744];glutathione peroxidase activity [GO:0004602];peroxiredoxin activity [GO:0051920];cell [GO:0005623]
A0A384N6A4	Epididymis secretory sperm binding protein	3336		protein folding [GO:0006457]	ATP binding [GO:0005524]	-	protein folding [GO:0006457];ATP binding [GO:0005524];-
A4FTV9	Histone H2A	8329	HIST1H2AK	-	DNA binding [GO:0003677];protein heterodimerization activity [GO:0046982]	nucleosome [GO:0000786];nucleus [GO:0005634]	-;DNA binding [GO:0003677];protein heterodimerization activity [GO:0046982];nucleosome [GO:0000786];nucleus [GO:0005634]
G3V1A4	Cofilin 1 (Non-muscle), isoform CRA_a		CFL1	actin filament depolymerization [GO:0030042]	actin binding [GO:0003779]	actin cytoskeleton [GO:0015629]	actin filament depolymerization [GO:0030042];actin binding [GO:0003779];actin cytoskeleton [GO:0015629]
P30050	60S ribosomal protein L12	6136	RPL12	nuclear-transcribed mRNA catabolic process, nonsense-mediated decay [GO:0000184];ribosomal large subunit assembly [GO:0000027];SRP-dependent cotranslational protein targeting to membrane [GO:0006614];translation [GO:0006412];translational initiation [GO:0006413];viral transcription [GO:0019083]	large ribosomal subunit rRNA binding [GO:0070180];RNA binding [GO:0003723];rRNA binding [GO:0019843];structural constituent of ribosome [GO:0003735]	cytosol [GO:0005829];cytosolic large ribosomal subunit [GO:0022625];extracellular exosome [GO:0070062];focal adhesion [GO:0005925];large ribosomal subunit [GO:0015934];membrane [GO:0016020];nucleolus [GO:0005730];postsynaptic density [GO:0014069]	nuclear-transcribed mRNA catabolic process, nonsense-mediated decay [GO:0000184];ribosomal large subunit assembly [GO:0000027];SRP-dependent cotranslational protein targeting to membrane [GO:0006614];translation [GO:0006412];translational initiation [GO:0006413];viral transcription [GO:0019083];large ribosomal subunit rRNA binding [GO:0070180];RNA binding [GO:0003723];rRNA binding [GO:0019843];st…
D6RBZ0	Heterogeneous nuclear ribonucleoprotein A/B		HNRNPAB	-	RNA binding [GO:0003723]	nucleoplasm [GO:0005654]	-;RNA binding [GO:0003723];nucleoplasm [GO:0005654]
P26583	High mobility group protein B2	3148	HMGB2	apoptotic DNA fragmentation [GO:0006309];cell chemotaxis [GO:0060326];cellular response to lipopolysaccharide [GO:0071222];chromatin organization [GO:0006325];defense response to Gram-negative bacterium [GO:0050829];defense response to Gram-positive bacterium [GO:0050830];DNA geometric change [GO:0032392];DNA ligation involved in DNA repair [GO:0051103];DNA recombination [GO:0006310];DNA topologi…	chemoattractant activity [GO:0042056];damaged DNA binding [GO:0003684];DNA binding [GO:0003677];DNA binding, bending [GO:0008301];double-stranded DNA binding [GO:0003690];drug binding [GO:0008144];enhancer sequence-specific DNA binding [GO:0001158];four-way junction DNA binding [GO:0000400];non-sequence-specific DNA binding, bending [GO:0044378];protein domain specific binding [GO:0019904];RAGE r…	cell [GO:0005623];condensed chromosome [GO:0000793];cytoplasm [GO:0005737];extracellular space [GO:0005615];nuclear chromatin [GO:0000790];nucleolus [GO:0005730];nucleoplasm [GO:0005654];nucleus [GO:0005634];perinuclear region of cytoplasm [GO:0048471];protein-containing complex [GO:0032991]	apoptotic DNA fragmentation [GO:0006309];cell chemotaxis [GO:0060326];cellular response to lipopolysaccharide [GO:0071222];chromatin organization [GO:0006325];defense response to Gram-negative bacterium [GO:0050829];defense response to Gram-positive bacterium [GO:0050830];DNA geometric change [GO:0032392];DNA ligation involved in DNA repair [GO:0051103];DNA recombination [GO:0006310];DNA topologi…
P27824	Calnexin	821	CANX	aging [GO:0007568];antigen processing and presentation of exogenous peptide antigen via MHC class II [GO:0019886];antigen processing and presentation of peptide antigen via MHC class I [GO:0002474];clathrin-dependent endocytosis [GO:0072583];endoplasmic reticulum unfolded protein response [GO:0030968];interleukin-27-mediated signaling pathway [GO:0070106];interleukin-35-mediated signaling pathway…	apolipoprotein binding [GO:0034185];calcium ion binding [GO:0005509];carbohydrate binding [GO:0030246];ionotropic glutamate receptor binding [GO:0035255];RNA binding [GO:0003723];unfolded protein binding [GO:0051082]	axon [GO:0030424];dendrite cytoplasm [GO:0032839];dendritic spine [GO:0043197];endoplasmic reticulum [GO:0005783];endoplasmic reticulum lumen [GO:0005788];endoplasmic reticulum membrane [GO:0005789];endoplasmic reticulum quality control compartment [GO:0044322];extracellular exosome [GO:0070062];glutamatergic synapse [GO:0098978];integral component of lumenal side of endoplasmic reticulum membran…	aging [GO:0007568];antigen processing and presentation of exogenous peptide antigen via MHC class II [GO:0019886];antigen processing and presentation of peptide antigen via MHC class I [GO:0002474];clathrin-dependent endocytosis [GO:0072583];endoplasmic reticulum unfolded protein response [GO:0030968];interleukin-27-mediated signaling pathway [GO:0070106];interleukin-35-mediated signaling pathway…
B2R9U2	Peptidylprolyl isomerase			-	FK506 binding [GO:0005528];heat shock protein binding [GO:0031072];peptidyl-prolyl cis-trans isomerase activity [GO:0003755]	-	-;FK506 binding [GO:0005528];heat shock protein binding [GO:0031072];peptidyl-prolyl cis-trans isomerase activity [GO:0003755];-
G3V203	60S ribosomal protein L18		RPL18	translation [GO:0006412]	structural constituent of ribosome [GO:0003735]	cytosol [GO:0005829];endoplasmic reticulum [GO:0005783];nucleolus [GO:0005730];ribosome [GO:0005840]	translation [GO:0006412];structural constituent of ribosome [GO:0003735];cytosol [GO:0005829];endoplasmic reticulum [GO:0005783];nucleolus [GO:0005730];ribosome [GO:0005840]
V9HW21	Epididymis luminal protein 76	760	HEL-76	carbon dioxide transport [GO:0015670];cellular response to fluid shear stress [GO:0071498];kidney development [GO:0001822];morphogenesis of an epithelium [GO:0002009];odontogenesis of dentin-containing tooth [GO:0042475];positive regulation of bone resorption [GO:0045780];positive regulation of cellular pH reduction [GO:0032849];positive regulation of dipeptide transmembrane transport [GO:2001150…	carbonate dehydratase activity [GO:0004089];zinc ion binding [GO:0008270]	apical part of cell [GO:0045177];axon [GO:0030424];basolateral plasma membrane [GO:0016323];cell [GO:0005623];cytosol [GO:0005829];extracellular space [GO:0005615];microvillus [GO:0005902];myelin sheath [GO:0043209]	carbon dioxide transport [GO:0015670];cellular response to fluid shear stress [GO:0071498];kidney development [GO:0001822];morphogenesis of an epithelium [GO:0002009];odontogenesis of dentin-containing tooth [GO:0042475];positive regulation of bone resorption [GO:0045780];positive regulation of cellular pH reduction [GO:0032849];positive regulation of dipeptide transmembrane transport [GO:2001150…
A0A0S2Z4G4	Tropomyosin 3 isoform 1	7170	TPM3	-	-	actin cytoskeleton [GO:0015629];cytosol [GO:0005829]	-;-;actin cytoskeleton [GO:0015629];cytosol [GO:0005829]
A8K7F6	cDNA FLJ78244, highly similar to Homo sapiens eukaryotic translation initiation factor 4A, isoform 1 (EIF4A1), mRNA			-	ATP binding [GO:0005524];helicase activity [GO:0004386];translation initiation factor activity [GO:0003743]	-	-;ATP binding [GO:0005524];helicase activity [GO:0004386];translation initiation factor activity [GO:0003743];-
D3DP78	Aspartyl-tRNA synthetase, isoform CRA_b		DARS	aspartyl-tRNA aminoacylation [GO:0006422]	aspartate-tRNA ligase activity [GO:0004815];ATP binding [GO:0005524];nucleic acid binding [GO:0003676]	cytoplasm [GO:0005737]	aspartyl-tRNA aminoacylation [GO:0006422];aspartate-tRNA ligase activity [GO:0004815];ATP binding [GO:0005524];nucleic acid binding [GO:0003676];cytoplasm [GO:0005737]
P37802	Transgelin-2	8407	TAGLN2	epithelial cell differentiation [GO:0030855];platelet degranulation [GO:0002576]	cadherin binding [GO:0045296]	cytosol [GO:0005829];extracellular exosome [GO:0070062];extracellular region [GO:0005576];vesicle [GO:0031982]	epithelial cell differentiation [GO:0030855];platelet degranulation [GO:0002576];cadherin binding [GO:0045296];cytosol [GO:0005829];extracellular exosome [GO:0070062];extracellular region [GO:0005576];vesicle [GO:0031982]
P43243	Matrin-3	9782	MATR3	activation of innate immune response [GO:0002218];heart valve development [GO:0003170];innate immune response [GO:0045087];posttranscriptional regulation of gene expression [GO:0010608];ventricular septum development [GO:0003281]	identical protein binding [GO:0042802];miRNA binding [GO:0035198];RNA binding [GO:0003723];structural molecule activity [GO:0005198];zinc ion binding [GO:0008270]	membrane [GO:0016020];nuclear inner membrane [GO:0005637];nuclear matrix [GO:0016363]	activation of innate immune response [GO:0002218];heart valve development [GO:0003170];innate immune response [GO:0045087];posttranscriptional regulation of gene expression [GO:0010608];ventricular septum development [GO:0003281];identical protein binding [GO:0042802];miRNA binding [GO:0035198];RNA binding [GO:0003723];structural molecule activity [GO:0005198];zinc ion binding [GO:0008270];membra…
P60891	Ribose-phosphate pyrophosphokinase 1	5631	PRPS1	5-phosphoribose 1-diphosphate biosynthetic process [GO:0006015];hypoxanthine biosynthetic process [GO:0046101];nervous system development [GO:0007399];nucleoside metabolic process [GO:0009116];nucleotide biosynthetic process [GO:0009165];purine nucleobase metabolic process [GO:0006144];purine nucleotide biosynthetic process [GO:0006164];pyrimidine nucleotide biosynthetic process [GO:0006221];ribo…	ATP binding [GO:0005524];identical protein binding [GO:0042802];kinase activity [GO:0016301];magnesium ion binding [GO:0000287];protein homodimerization activity [GO:0042803];ribose phosphate diphosphokinase activity [GO:0004749]	cytoplasm [GO:0005737];cytosol [GO:0005829];ribose phosphate diphosphokinase complex [GO:0002189]	5-phosphoribose 1-diphosphate biosynthetic process [GO:0006015];hypoxanthine biosynthetic process [GO:0046101];nervous system development [GO:0007399];nucleoside metabolic process [GO:0009116];nucleotide biosynthetic process [GO:0009165];purine nucleobase metabolic process [GO:0006144];purine nucleotide biosynthetic process [GO:0006164];pyrimidine nucleotide biosynthetic process [GO:0006221];ribo…
M0QXS5	Heterogeneous nuclear ribonucleoprotein L		HNRNPL	mRNA processing [GO:0006397]	RNA binding [GO:0003723]	nucleoplasm [GO:0005654]	mRNA processing [GO:0006397];RNA binding [GO:0003723];nucleoplasm [GO:0005654]
V9HW06	Serine hydroxymethyltransferase	6472	HEL-S-51e	glycine biosynthetic process from serine [GO:0019264];L-serine biosynthetic process [GO:0006564];methylation [GO:0032259];positive regulation of cell population proliferation [GO:0008284];protein homotetramerization [GO:0051289];regulation of aerobic respiration [GO:1903715];regulation of mitochondrial translation [GO:0070129];regulation of oxidative phosphorylation [GO:0002082];tetrahydrofolate …	amino acid binding [GO:0016597];glycine hydroxymethyltransferase activity [GO:0004372];identical protein binding [GO:0042802];L-allo-threonine aldolase activity [GO:0008732];methyltransferase activity [GO:0008168];pyridoxal phosphate binding [GO:0030170]	microtubule cytoskeleton [GO:0015630];mitochondrial inner membrane [GO:0005743];mitochondrial intermembrane space [GO:0005758];mitochondrial matrix [GO:0005759];mitochondrion [GO:0005739]	glycine biosynthetic process from serine [GO:0019264];L-serine biosynthetic process [GO:0006564];methylation [GO:0032259];positive regulation of cell population proliferation [GO:0008284];protein homotetramerization [GO:0051289];regulation of aerobic respiration [GO:1903715];regulation of mitochondrial translation [GO:0070129];regulation of oxidative phosphorylation [GO:0002082];tetrahydrofolate …
V9HWC6	Peptidyl-prolyl cis-trans isomerase		HEL-S-39	protein folding [GO:0006457]	peptidyl-prolyl cis-trans isomerase activity [GO:0003755]	-	protein folding [GO:0006457];peptidyl-prolyl cis-trans isomerase activity [GO:0003755];-
O75347	Tubulin-specific chaperone A	6902	TBCA	post-chaperonin tubulin folding pathway [GO:0007023];protein folding [GO:0006457];tubulin complex assembly [GO:0007021]	beta-tubulin binding [GO:0048487];chaperone binding [GO:0051087];RNA binding [GO:0003723];tubulin binding [GO:0015631]	cytoplasm [GO:0005737];cytosol [GO:0005829];microtubule [GO:0005874];microtubule cytoskeleton [GO:0015630];nucleolus [GO:0005730]	post-chaperonin tubulin folding pathway [GO:0007023];protein folding [GO:0006457];tubulin complex assembly [GO:0007021];beta-tubulin binding [GO:0048487];chaperone binding [GO:0051087];RNA binding [GO:0003723];tubulin binding [GO:0015631];cytoplasm [GO:0005737];cytosol [GO:0005829];microtubule [GO:0005874];microtubule cytoskeleton [GO:0015630];nucleolus [GO:0005730]
P02545	Prelamin-A/C	4000	LMNA	cellular protein localization [GO:0034613];cellular response to hypoxia [GO:0071456];establishment or maintenance of microtubule cytoskeleton polarity [GO:0030951];IRE1-mediated unfolded protein response [GO:0036498];mitotic nuclear envelope reassembly [GO:0007084];muscle organ development [GO:0007517];negative regulation of cardiac muscle hypertrophy in response to stress [GO:1903243];negative r…	identical protein binding [GO:0042802];structural molecule activity [GO:0005198]	cytosol [GO:0005829];intermediate filament [GO:0005882];lamin filament [GO:0005638];nuclear body [GO:0016604];nuclear envelope [GO:0005635];nuclear lamina [GO:0005652];nuclear membrane [GO:0031965];nuclear speck [GO:0016607];nucleoplasm [GO:0005654];nucleus [GO:0005634];perinuclear region of cytoplasm [GO:0048471]	cellular protein localization [GO:0034613];cellular response to hypoxia [GO:0071456];establishment or maintenance of microtubule cytoskeleton polarity [GO:0030951];IRE1-mediated unfolded protein response [GO:0036498];mitotic nuclear envelope reassembly [GO:0007084];muscle organ development [GO:0007517];negative regulation of cardiac muscle hypertrophy in response to stress [GO:1903243];negative r…
P06744	Glucose-6-phosphate isomerase	2821	GPI	canonical glycolysis [GO:0061621];carbohydrate metabolic process [GO:0005975];gluconeogenesis [GO:0006094];glucose 6-phosphate metabolic process [GO:0051156];glycolytic process [GO:0006096];hemostasis [GO:0007599];humoral immune response [GO:0006959];neutrophil degranulation [GO:0043312];positive regulation of endothelial cell migration [GO:0010595];positive regulation of immunoglobulin secretion…	cytokine activity [GO:0005125];glucose-6-phosphate isomerase activity [GO:0004347];growth factor activity [GO:0008083];intramolecular transferase activity [GO:0016866];monosaccharide binding [GO:0048029];ubiquitin protein ligase binding [GO:0031625]	cytosol [GO:0005829];extracellular exosome [GO:0070062];extracellular region [GO:0005576];ficolin-1-rich granule lumen [GO:1904813];membrane [GO:0016020];nucleoplasm [GO:0005654];plasma membrane [GO:0005886];secretory granule lumen [GO:0034774]	canonical glycolysis [GO:0061621];carbohydrate metabolic process [GO:0005975];gluconeogenesis [GO:0006094];glucose 6-phosphate metabolic process [GO:0051156];glycolytic process [GO:0006096];hemostasis [GO:0007599];humoral immune response [GO:0006959];neutrophil degranulation [GO:0043312];positive regulation of endothelial cell migration [GO:0010595];positive regulation of immunoglobulin secretion…
P21333	Filamin-A	2316	FLNA	actin crosslink formation [GO:0051764];actin cytoskeleton reorganization [GO:0031532];adenylate cyclase-inhibiting dopamine receptor signaling pathway [GO:0007195];cell junction assembly [GO:0034329];cerebral cortex development [GO:0021987];cilium assembly [GO:0060271];cytoplasmic sequestering of protein [GO:0051220];defense response to virus [GO:0051607];establishment of protein localization [GO…	actin filament binding [GO:0051015];cadherin binding [GO:0045296];Fc-gamma receptor I complex binding [GO:0034988];G protein-coupled receptor binding [GO:0001664];GTPase binding [GO:0051020];ion channel binding [GO:0044325];kinase binding [GO:0019900];mu-type opioid receptor binding [GO:0031852];potassium channel regulator activity [GO:0015459];protein homodimerization activity [GO:0042803];Rac G…	actin cytoskeleton [GO:0015629];actin filament [GO:0005884];apical dendrite [GO:0097440];cell-cell junction [GO:0005911];cortical cytoskeleton [GO:0030863];cytoplasm [GO:0005737];cytosol [GO:0005829];dendritic shaft [GO:0043198];extracellular exosome [GO:0070062];extracellular region [GO:0005576];focal adhesion [GO:0005925];glutamatergic synapse [GO:0098978];growth cone [GO:0030426];membrane [GO:…	actin crosslink formation [GO:0051764];actin cytoskeleton reorganization [GO:0031532];adenylate cyclase-inhibiting dopamine receptor signaling pathway [GO:0007195];cell junction assembly [GO:0034329];cerebral cortex development [GO:0021987];cilium assembly [GO:0060271];cytoplasmic sequestering of protein [GO:0051220];defense response to virus [GO:0051607];establishment of protein localization [GO…
P26373	60S ribosomal protein L13	6137	RPL13	nuclear-transcribed mRNA catabolic process, nonsense-mediated decay [GO:0000184];SRP-dependent cotranslational protein targeting to membrane [GO:0006614];translation [GO:0006412];translational initiation [GO:0006413];viral transcription [GO:0019083]	RNA binding [GO:0003723];structural constituent of ribosome [GO:0003735]	cytosol [GO:0005829];cytosolic large ribosomal subunit [GO:0022625];cytosolic ribosome [GO:0022626];endoplasmic reticulum [GO:0005783];membrane [GO:0016020];nucleolus [GO:0005730];nucleus [GO:0005634]	nuclear-transcribed mRNA catabolic process, nonsense-mediated decay [GO:0000184];SRP-dependent cotranslational protein targeting to membrane [GO:0006614];translation [GO:0006412];translational initiation [GO:0006413];viral transcription [GO:0019083];RNA binding [GO:0003723];structural constituent of ribosome [GO:0003735];cytosol [GO:0005829];cytosolic large ribosomal subunit [GO:0022625];cytosoli…
P31948	Stress-induced-phosphoprotein 1	10963	STIP1	cellular response to interleukin-7 [GO:0098761]	chaperone binding [GO:0051087];Hsp70 protein binding [GO:0030544];Hsp90 protein binding [GO:0051879];protein C-terminus binding [GO:0008022];RNA binding [GO:0003723]	chaperone complex [GO:0101031];cytosol [GO:0005829];Golgi apparatus [GO:0005794];nucleus [GO:0005634];protein-containing complex [GO:0032991]	cellular response to interleukin-7 [GO:0098761];chaperone binding [GO:0051087];Hsp70 protein binding [GO:0030544];Hsp90 protein binding [GO:0051879];protein C-terminus binding [GO:0008022];RNA binding [GO:0003723];chaperone complex [GO:0101031];cytosol [GO:0005829];Golgi apparatus [GO:0005794];nucleus [GO:0005634];protein-containing complex [GO:0032991]
P42166	Lamina-associated polypeptide 2, isoform alpha	7112	TMPO	regulation of transcription, DNA-templated [GO:0006355]	cadherin binding [GO:0045296];DNA binding [GO:0003677];lamin binding [GO:0005521]	chromatin [GO:0000785];nuclear envelope [GO:0005635];nucleus [GO:0005634]	regulation of transcription, DNA-templated [GO:0006355];cadherin binding [GO:0045296];DNA binding [GO:0003677];lamin binding [GO:0005521];chromatin [GO:0000785];nuclear envelope [GO:0005635];nucleus [GO:0005634]
P46777	60S ribosomal protein L5	6125	RPL5	negative regulation of protein neddylation [GO:2000435];negative regulation of ubiquitin protein ligase activity [GO:1904667];negative regulation of ubiquitin-dependent protein catabolic process [GO:2000059];nuclear-transcribed mRNA catabolic process, nonsense-mediated decay [GO:0000184];positive regulation of gene expression [GO:0010628];positive regulation of translation [GO:0045727];protein st…	5S rRNA binding [GO:0008097];mRNA 3'-UTR binding [GO:0003730];mRNA 5'-UTR binding [GO:0048027];RNA binding [GO:0003723];structural constituent of ribosome [GO:0003735];ubiquitin ligase inhibitor activity [GO:1990948];ubiquitin protein ligase binding [GO:0031625]	cytoplasm [GO:0005737];cytosol [GO:0005829];cytosolic large ribosomal subunit [GO:0022625];endoplasmic reticulum [GO:0005783];extracellular exosome [GO:0070062];focal adhesion [GO:0005925];membrane [GO:0016020];nucleolus [GO:0005730];nucleoplasm [GO:0005654];nucleus [GO:0005634];protein-containing complex [GO:0032991];ribonucleoprotein complex [GO:1990904]	negative regulation of protein neddylation [GO:2000435];negative regulation of ubiquitin protein ligase activity [GO:1904667];negative regulation of ubiquitin-dependent protein catabolic process [GO:2000059];nuclear-transcribed mRNA catabolic process, nonsense-mediated decay [GO:0000184];positive regulation of gene expression [GO:0010628];positive regulation of translation [GO:0045727];protein st…
P49588	Alanine--tRNA ligase, cytoplasmic	16	AARS	alanyl-tRNA aminoacylation [GO:0006419];cerebellar Purkinje cell layer development [GO:0021680];mitochondrial alanyl-tRNA aminoacylation [GO:0070143];negative regulation of neuron apoptotic process [GO:0043524];neuromuscular process controlling balance [GO:0050885];regulation of cytoplasmic translational fidelity [GO:0140018];tRNA aminoacylation for protein translation [GO:0006418];tRNA modificat…	alanine-tRNA ligase activity [GO:0004813];amino acid binding [GO:0016597];aminoacyl-tRNA editing activity [GO:0002161];ATP binding [GO:0005524];Ser-tRNA(Ala) hydrolase activity [GO:0002196];translation regulator activity [GO:0045182];tRNA binding [GO:0000049];zinc ion binding [GO:0008270]	cytoplasm [GO:0005737];cytosol [GO:0005829];extracellular exosome [GO:0070062];membrane [GO:0016020];mitochondrion [GO:0005739]	alanyl-tRNA aminoacylation [GO:0006419];cerebellar Purkinje cell layer development [GO:0021680];mitochondrial alanyl-tRNA aminoacylation [GO:0070143];negative regulation of neuron apoptotic process [GO:0043524];neuromuscular process controlling balance [GO:0050885];regulation of cytoplasmic translational fidelity [GO:0140018];tRNA aminoacylation for protein translation [GO:0006418];tRNA modificat…
P62277	40S ribosomal protein S13	6207	RPS13	negative regulation of RNA splicing [GO:0033119];nuclear-transcribed mRNA catabolic process, nonsense-mediated decay [GO:0000184];SRP-dependent cotranslational protein targeting to membrane [GO:0006614];translation [GO:0006412];translational initiation [GO:0006413];viral transcription [GO:0019083]	mRNA 5'-UTR binding [GO:0048027];mRNA binding [GO:0003729];RNA binding [GO:0003723];small ribosomal subunit rRNA binding [GO:0070181];structural constituent of ribosome [GO:0003735]	cytosol [GO:0005829];cytosolic small ribosomal subunit [GO:0022627];extracellular exosome [GO:0070062];focal adhesion [GO:0005925];membrane [GO:0016020];nucleolus [GO:0005730];nucleoplasm [GO:0005654];nucleus [GO:0005634];postsynaptic density [GO:0014069];ribosome [GO:0005840]	negative regulation of RNA splicing [GO:0033119];nuclear-transcribed mRNA catabolic process, nonsense-mediated decay [GO:0000184];SRP-dependent cotranslational protein targeting to membrane [GO:0006614];translation [GO:0006412];translational initiation [GO:0006413];viral transcription [GO:0019083];mRNA 5'-UTR binding [GO:0048027];mRNA binding [GO:0003729];RNA binding [GO:0003723];small ribosomal …
Q08170	Serine/arginine-rich splicing factor 4	6429	SRSF4	mRNA 3'-end processing [GO:0031124];mRNA cis splicing, via spliceosome [GO:0045292];mRNA export from nucleus [GO:0006406];mRNA processing [GO:0006397];mRNA splicing, via spliceosome [GO:0000398];negative regulation of mRNA splicing, via spliceosome [GO:0048025];regulation of alternative mRNA splicing, via spliceosome [GO:0000381];response to insulin [GO:0032868];RNA export from nucleus [GO:000640…	RNA binding [GO:0003723];sequence-specific mRNA binding [GO:1990825]	nuclear speck [GO:0016607];nucleoplasm [GO:0005654];nucleus [GO:0005634]	mRNA 3'-end processing [GO:0031124];mRNA cis splicing, via spliceosome [GO:0045292];mRNA export from nucleus [GO:0006406];mRNA processing [GO:0006397];mRNA splicing, via spliceosome [GO:0000398];negative regulation of mRNA splicing, via spliceosome [GO:0048025];regulation of alternative mRNA splicing, via spliceosome [GO:0000381];response to insulin [GO:0032868];RNA export from nucleus [GO:000640…
Q08945	FACT complex subunit SSRP1	6749	SSRP1	DNA repair [GO:0006281];DNA replication [GO:0006260];regulation of signal transduction by p53 class mediator [GO:1901796];transcription by RNA polymerase II [GO:0006366];transcription elongation from RNA polymerase II promoter [GO:0006368]	DNA binding [GO:0003677];histone binding [GO:0042393];nucleosome binding [GO:0031491];RNA binding [GO:0003723]	FACT complex [GO:0035101];nuclear chromatin [GO:0000790];nucleolus [GO:0005730];nucleoplasm [GO:0005654]	DNA repair [GO:0006281];DNA replication [GO:0006260];regulation of signal transduction by p53 class mediator [GO:1901796];transcription by RNA polymerase II [GO:0006366];transcription elongation from RNA polymerase II promoter [GO:0006368];DNA binding [GO:0003677];histone binding [GO:0042393];nucleosome binding [GO:0031491];RNA binding [GO:0003723];FACT complex [GO:0035101];nuclear chromatin [GO:…
Q8NC51	Plasminogen activator inhibitor 1 RNA-binding protein	26135	SERBP1	PML body organization [GO:0030578];regulation of apoptotic process [GO:0042981];regulation of mRNA stability [GO:0043488]	cadherin binding [GO:0045296];mRNA 3'-UTR binding [GO:0003730];RNA binding [GO:0003723];SUMO binding [GO:0032183]	cytoplasm [GO:0005737];cytosol [GO:0005829];extracellular exosome [GO:0070062];membrane [GO:0016020];nucleus [GO:0005634];perinuclear region of cytoplasm [GO:0048471];plasma membrane [GO:0005886]	PML body organization [GO:0030578];regulation of apoptotic process [GO:0042981];regulation of mRNA stability [GO:0043488];cadherin binding [GO:0045296];mRNA 3'-UTR binding [GO:0003730];RNA binding [GO:0003723];SUMO binding [GO:0032183];cytoplasm [GO:0005737];cytosol [GO:0005829];extracellular exosome [GO:0070062];membrane [GO:0016020];nucleus [GO:0005634];perinuclear region of cytoplasm [GO:00484…
Q92688	Acidic leucine-rich nuclear phosphoprotein 32 family member B	10541	ANP32B	activation of cysteine-type endopeptidase activity involved in apoptotic process [GO:0006919];inner ear development [GO:0048839];negative regulation of cell differentiation [GO:0045596];nucleosome assembly [GO:0006334];positive regulation of protein export from nucleus [GO:0046827];roof of mouth development [GO:0060021];vasculature development [GO:0001944];ventricular system development [GO:00215…	histone binding [GO:0042393];RNA polymerase binding [GO:0070063]	cytoplasm [GO:0005737];extracellular exosome [GO:0070062];nucleoplasm [GO:0005654];nucleus [GO:0005634]	activation of cysteine-type endopeptidase activity involved in apoptotic process [GO:0006919];inner ear development [GO:0048839];negative regulation of cell differentiation [GO:0045596];nucleosome assembly [GO:0006334];positive regulation of protein export from nucleus [GO:0046827];roof of mouth development [GO:0060021];vasculature development [GO:0001944];ventricular system development [GO:00215…
Q9NZI8	Insulin-like growth factor 2 mRNA-binding protein 1	10642	IGF2BP1	CRD-mediated mRNA stabilization [GO:0070934];mRNA transport [GO:0051028];negative regulation of translation [GO:0017148];neuronal stem cell population maintenance [GO:0097150];pallium cell proliferation in forebrain [GO:0022013];regulation of cytokine biosynthetic process [GO:0042035];regulation of mRNA stability [GO:0043488];regulation of mRNA stability involved in response to stress [GO:0010610]	mRNA 3'-UTR binding [GO:0003730];mRNA 5'-UTR binding [GO:0048027];mRNA binding [GO:0003729];RNA binding [GO:0003723];translation regulator activity [GO:0045182]	cell junction [GO:0030054];CRD-mediated mRNA stability complex [GO:0070937];cytoplasm [GO:0005737];cytoplasmic stress granule [GO:0010494];cytosol [GO:0005829];dendritic spine [GO:0043197];filopodium [GO:0030175];growth cone [GO:0030426];lamellipodium [GO:0030027];nucleoplasm [GO:0005654];perinuclear region of cytoplasm [GO:0048471];ribonucleoprotein complex [GO:1990904]	CRD-mediated mRNA stabilization [GO:0070934];mRNA transport [GO:0051028];negative regulation of translation [GO:0017148];neuronal stem cell population maintenance [GO:0097150];pallium cell proliferation in forebrain [GO:0022013];regulation of cytokine biosynthetic process [GO:0042035];regulation of mRNA stability [GO:0043488];regulation of mRNA stability involved in response to stress [GO:0010610…
A0A024R1N1	Myosin, heavy polypeptide 9, non-muscle, isoform CRA_a	4627	MYH9	cell morphogenesis involved in differentiation [GO:0000904];cell-cell adhesion [GO:0098609];establishment of meiotic spindle localization [GO:0051295];establishment of T cell polarity [GO:0001768];in utero embryonic development [GO:0001701];meiotic spindle organization [GO:0000212];myoblast fusion [GO:0007520];negative regulation of actin filament severing [GO:1903919];phagocytosis, engulfment [G…	actin filament binding [GO:0051015];ATP binding [GO:0005524];motor activity [GO:0003774];protein domain specific binding [GO:0019904]	brush border [GO:0005903];cell [GO:0005623];cell-cell adherens junction [GO:0005913];cortical cytoskeleton [GO:0030863];focal adhesion [GO:0005925];immunological synapse [GO:0001772];myosin II complex [GO:0016460];neuromuscular junction [GO:0031594];spindle [GO:0005819];stress fiber [GO:0001725];uropod [GO:0001931]	cell morphogenesis involved in differentiation [GO:0000904];cell-cell adhesion [GO:0098609];establishment of meiotic spindle localization [GO:0051295];establishment of T cell polarity [GO:0001768];in utero embryonic development [GO:0001701];meiotic spindle organization [GO:0000212];myoblast fusion [GO:0007520];negative regulation of actin filament severing [GO:1903919];phagocytosis, engulfment [G…
B3KQH1	cDNA FLJ90452 fis, clone NT2RP3001475, highly similar to Splicing factor 3B subunit 3			-	nucleic acid binding [GO:0003676]	nucleus [GO:0005634]	-;nucleic acid binding [GO:0003676];nucleus [GO:0005634]
B4DMJ6	cDNA FLJ50996, highly similar to 60S ribosomal protein L4			translation [GO:0006412]	structural constituent of ribosome [GO:0003735]	ribosome [GO:0005840]	translation [GO:0006412];structural constituent of ribosome [GO:0003735];ribosome [GO:0005840]
H0Y9Y4	40S ribosomal protein S3a		RPS3A	translation [GO:0006412]	structural constituent of ribosome [GO:0003735]	cytosol [GO:0005829];endoplasmic reticulum [GO:0005783];nucleolus [GO:0005730];ribosome [GO:0005840]	translation [GO:0006412];structural constituent of ribosome [GO:0003735];cytosol [GO:0005829];endoplasmic reticulum [GO:0005783];nucleolus [GO:0005730];ribosome [GO:0005840]
Q4LE36	ACLY variant protein	47	ACLY variant protein	acetyl-CoA biosynthetic process [GO:0006085];citrate metabolic process [GO:0006101]	ATP citrate synthase activity [GO:0003878];cofactor binding [GO:0048037]	-	acetyl-CoA biosynthetic process [GO:0006085];citrate metabolic process [GO:0006101];ATP citrate synthase activity [GO:0003878];cofactor binding [GO:0048037];-
Q4LE79	DSP variant protein	1832	DSP variant protein	cell-cell adhesion [GO:0098609]	cell adhesion molecule binding [GO:0050839]	cell junction [GO:0030054];cytoskeleton [GO:0005856]	cell-cell adhesion [GO:0098609];cell adhesion molecule binding [GO:0050839];cell junction [GO:0030054];cytoskeleton [GO:0005856]
Q53G35	Phosphoglycerate mutase			glycolytic process [GO:0006096]	bisphosphoglycerate mutase activity [GO:0004082];phosphoglycerate mutase activity [GO:0004619]	-	glycolytic process [GO:0006096];bisphosphoglycerate mutase activity [GO:0004082];phosphoglycerate mutase activity [GO:0004619];-
Q5U0A0	Proteasome subunit alpha type			proteasome-mediated ubiquitin-dependent protein catabolic process [GO:0043161]	threonine-type endopeptidase activity [GO:0004298]	cytoplasm [GO:0005737];nucleus [GO:0005634];proteasome core complex, alpha-subunit complex [GO:0019773]	proteasome-mediated ubiquitin-dependent protein catabolic process [GO:0043161];threonine-type endopeptidase activity [GO:0004298];cytoplasm [GO:0005737];nucleus [GO:0005634];proteasome core complex, alpha-subunit complex [GO:0019773]
V9HWE0	Annexin	308	HEL-S-7	negative regulation of coagulation [GO:0050819];response to organic substance [GO:0010033]	calcium ion binding [GO:0005509];calcium-dependent phospholipid binding [GO:0005544]	endothelial microparticle [GO:0072563];external side of plasma membrane [GO:0009897]	negative regulation of coagulation [GO:0050819];response to organic substance [GO:0010033];calcium ion binding [GO:0005509];calcium-dependent phospholipid binding [GO:0005544];endothelial microparticle [GO:0072563];external side of plasma membrane [GO:0009897]
X5DNM4	Lactoylglutathione lyase	2739	GLO1	carbohydrate metabolic process [GO:0005975];glutathione metabolic process [GO:0006749];methylglyoxal metabolic process [GO:0009438];osteoclast differentiation [GO:0030316];regulation of transcription by RNA polymerase II [GO:0006357]	lactoylglutathione lyase activity [GO:0004462];zinc ion binding [GO:0008270]	cytosol [GO:0005829];nucleoplasm [GO:0005654];plasma membrane [GO:0005886]	carbohydrate metabolic process [GO:0005975];glutathione metabolic process [GO:0006749];methylglyoxal metabolic process [GO:0009438];osteoclast differentiation [GO:0030316];regulation of transcription by RNA polymerase II [GO:0006357];lactoylglutathione lyase activity [GO:0004462];zinc ion binding [GO:0008270];cytosol [GO:0005829];nucleoplasm [GO:0005654];plasma membrane [GO:0005886]
P63241	Eukaryotic translation initiation factor 5A-1	1984	EIF5A	apoptotic process [GO:0006915];mRNA export from nucleus [GO:0006406];nucleocytoplasmic transport [GO:0006913];positive regulation of cell population proliferation [GO:0008284];positive regulation of translational elongation [GO:0045901];positive regulation of translational termination [GO:0045905];protein export from nucleus [GO:0006611];translational frameshifting [GO:0006452]	protein N-terminus binding [GO:0047485];ribosome binding [GO:0043022];RNA binding [GO:0003723];translation elongation factor activity [GO:0003746];U6 snRNA binding [GO:0017070]	annulate lamellae [GO:0005642];cytoplasm [GO:0005737];cytosol [GO:0005829];endoplasmic reticulum membrane [GO:0005789];membrane [GO:0016020];nuclear pore [GO:0005643];nucleus [GO:0005634]	apoptotic process [GO:0006915];mRNA export from nucleus [GO:0006406];nucleocytoplasmic transport [GO:0006913];positive regulation of cell population proliferation [GO:0008284];positive regulation of translational elongation [GO:0045901];positive regulation of translational termination [GO:0045905];protein export from nucleus [GO:0006611];translational frameshifting [GO:0006452];protein N-terminus…
H9ZYJ2	Thioredoxin	7295	TXN	cell redox homeostasis [GO:0045454];glycerol ether metabolic process [GO:0006662];negative regulation of protein export from nucleus [GO:0046826];negative regulation of transcription by RNA polymerase II [GO:0000122]	peptide disulfide oxidoreductase activity [GO:0015037];protein disulfide oxidoreductase activity [GO:0015035]	cell [GO:0005623];cytosol [GO:0005829];nucleoplasm [GO:0005654]	cell redox homeostasis [GO:0045454];glycerol ether metabolic process [GO:0006662];negative regulation of protein export from nucleus [GO:0046826];negative regulation of transcription by RNA polymerase II [GO:0000122];peptide disulfide oxidoreductase activity [GO:0015037];protein disulfide oxidoreductase activity [GO:0015035];cell [GO:0005623];cytosol [GO:0005829];nucleoplasm [GO:0005654]
P14678	Small nuclear ribonucleoprotein-associated proteins B and B'	6628	SNRPB	brain development [GO:0007420];histone mRNA metabolic process [GO:0008334];import into nucleus [GO:0051170];mRNA splicing, via spliceosome [GO:0000398];protein methylation [GO:0006479];RNA splicing [GO:0008380];spliceosomal snRNP assembly [GO:0000387];termination of RNA polymerase II transcription [GO:0006369]	histone pre-mRNA DCP binding [GO:0071208];RNA binding [GO:0003723];telomerase RNA binding [GO:0070034];U1 snRNP binding [GO:1990446];U2 snRNP binding [GO:1990447]	catalytic step 2 spliceosome [GO:0071013];cytoplasm [GO:0005737];cytosol [GO:0005829];histone pre-mRNA 3'end processing complex [GO:0071204];methylosome [GO:0034709];nucleoplasm [GO:0005654];nucleus [GO:0005634];small nuclear ribonucleoprotein complex [GO:0030532];SMN-Sm protein complex [GO:0034719];spliceosomal complex [GO:0005681];telomerase holoenzyme complex [GO:0005697];U1 snRNP [GO:0005685]…	brain development [GO:0007420];histone mRNA metabolic process [GO:0008334];import into nucleus [GO:0051170];mRNA splicing, via spliceosome [GO:0000398];protein methylation [GO:0006479];RNA splicing [GO:0008380];spliceosomal snRNP assembly [GO:0000387];termination of RNA polymerase II transcription [GO:0006369];histone pre-mRNA DCP binding [GO:0071208];RNA binding [GO:0003723];telomerase RNA bindi…
A0A024R9D3	Ribosomal protein L30, isoform CRA_b	6156	RPL30	liver regeneration [GO:0097421];positive regulation of selenocysteine incorporation [GO:1904571]	selenocysteine insertion sequence binding [GO:0035368];structural constituent of ribosome [GO:0003735]	cytosolic large ribosomal subunit [GO:0022625];postsynaptic density [GO:0014069]	liver regeneration [GO:0097421];positive regulation of selenocysteine incorporation [GO:1904571];selenocysteine insertion sequence binding [GO:0035368];structural constituent of ribosome [GO:0003735];cytosolic large ribosomal subunit [GO:0022625];postsynaptic density [GO:0014069]
P24534	Elongation factor 1-beta	1933	EEF1B2	response to ethanol [GO:0045471];translational elongation [GO:0006414]	guanyl-nucleotide exchange factor activity [GO:0005085];translation elongation factor activity [GO:0003746]	cytoplasm [GO:0005737];cytosol [GO:0005829];eukaryotic translation elongation factor 1 complex [GO:0005853]	response to ethanol [GO:0045471];translational elongation [GO:0006414];guanyl-nucleotide exchange factor activity [GO:0005085];translation elongation factor activity [GO:0003746];cytoplasm [GO:0005737];cytosol [GO:0005829];eukaryotic translation elongation factor 1 complex [GO:0005853]
A0A024RDF3	Heterogeneous nuclear ribonucleoprotein D (AU-rich element RNA binding protein 1, 37kDa), isoform CRA_d	3184	HNRPD	3'-UTR-mediated mRNA destabilization [GO:0061158];cellular response to amino acid stimulus [GO:0071230];cellular response to estradiol stimulus [GO:0071392];cellular response to nitric oxide [GO:0071732];cellular response to putrescine [GO:1904586];cerebellum development [GO:0021549];hepatocyte dedifferentiation [GO:1990828];liver development [GO:0001889];mRNA stabilization [GO:0048255];positive …	AT DNA binding [GO:0003680];chromatin binding [GO:0003682];histone deacetylase binding [GO:0042826];mRNA 3'-UTR AU-rich region binding [GO:0035925];transcription factor binding [GO:0008134]	cytosol [GO:0005829];nucleoplasm [GO:0005654];synapse [GO:0045202]	3'-UTR-mediated mRNA destabilization [GO:0061158];cellular response to amino acid stimulus [GO:0071230];cellular response to estradiol stimulus [GO:0071392];cellular response to nitric oxide [GO:0071732];cellular response to putrescine [GO:1904586];cerebellum development [GO:0021549];hepatocyte dedifferentiation [GO:1990828];liver development [GO:0001889];mRNA stabilization [GO:0048255];positive …
E7EQV9	Ribosomal protein L15		RPL15	translation [GO:0006412]	structural constituent of ribosome [GO:0003735]	ribosome [GO:0005840]	translation [GO:0006412];structural constituent of ribosome [GO:0003735];ribosome [GO:0005840]
P18085	ADP-ribosylation factor 4	378	ARF4	activation of phospholipase D activity [GO:0031584];apical protein localization [GO:0045176];brain development [GO:0007420];cell migration [GO:0016477];dendritic spine development [GO:0060996];endoplasmic reticulum to Golgi vesicle-mediated transport [GO:0006888];epidermal growth factor receptor signaling pathway [GO:0007173];establishment or maintenance of epithelial cell apical/basal polarity […	ARF guanyl-nucleotide exchange factor activity [GO:0005086];epidermal growth factor receptor binding [GO:0005154];GTP binding [GO:0005525];GTPase activity [GO:0003924]	cytoplasm [GO:0005737];cytosol [GO:0005829];dendritic spine [GO:0043197];extracellular exosome [GO:0070062];glutamatergic synapse [GO:0098978];Golgi apparatus [GO:0005794];membrane [GO:0016020];ruffle membrane [GO:0032587]	activation of phospholipase D activity [GO:0031584];apical protein localization [GO:0045176];brain development [GO:0007420];cell migration [GO:0016477];dendritic spine development [GO:0060996];endoplasmic reticulum to Golgi vesicle-mediated transport [GO:0006888];epidermal growth factor receptor signaling pathway [GO:0007173];establishment or maintenance of epithelial cell apical/basal polarity […
P31942	Heterogeneous nuclear ribonucleoprotein H3	3189	HNRNPH3	epithelial cell differentiation [GO:0030855];mRNA splicing, via spliceosome [GO:0000398];RNA processing [GO:0006396];RNA splicing [GO:0008380]	RNA binding [GO:0003723]	nucleoplasm [GO:0005654];nucleus [GO:0005634];spliceosomal complex [GO:0005681]	epithelial cell differentiation [GO:0030855];mRNA splicing, via spliceosome [GO:0000398];RNA processing [GO:0006396];RNA splicing [GO:0008380];RNA binding [GO:0003723];nucleoplasm [GO:0005654];nucleus [GO:0005634];spliceosomal complex [GO:0005681]
Q12905	Interleukin enhancer-binding factor 2	3608	ILF2	neutrophil degranulation [GO:0043312];positive regulation of transcription, DNA-templated [GO:0045893];transcription, DNA-templated [GO:0006351]	ATP binding [GO:0005524];DNA binding [GO:0003677];double-stranded RNA binding [GO:0003725];RNA binding [GO:0003723];transferase activity [GO:0016740]	extracellular region [GO:0005576];ficolin-1-rich granule lumen [GO:1904813];membrane [GO:0016020];nucleolus [GO:0005730];nucleoplasm [GO:0005654];nucleus [GO:0005634];ribonucleoprotein complex [GO:1990904];specific granule lumen [GO:0035580];tertiary granule lumen [GO:1904724]	neutrophil degranulation [GO:0043312];positive regulation of transcription, DNA-templated [GO:0045893];transcription, DNA-templated [GO:0006351];ATP binding [GO:0005524];DNA binding [GO:0003677];double-stranded RNA binding [GO:0003725];RNA binding [GO:0003723];transferase activity [GO:0016740];extracellular region [GO:0005576];ficolin-1-rich granule lumen [GO:1904813];membrane [GO:0016020];nucleo…
A0A024R2Z6	Guanine nucleotide binding protein-like 3 (Nucleolar), isoform CRA_b		GNL3	-	GTP binding [GO:0005525]	-	-;GTP binding [GO:0005525];-
A8K4H1	cDNA FLJ78268, highly similar to Homo sapiens fusion (involved in t(12;16) in malignant liposarcoma), transcript variant 1, mRNA			regulation of transcription, DNA-templated [GO:0006355]	metal ion binding [GO:0046872];RNA binding [GO:0003723]	-	regulation of transcription, DNA-templated [GO:0006355];metal ion binding [GO:0046872];RNA binding [GO:0003723];-
M0R2Q4	rRNA 2'-O-methyltransferase fibrillarin		FBL	rRNA processing [GO:0006364]	methyltransferase activity [GO:0008168];RNA binding [GO:0003723]	fibrillar center [GO:0001650];nucleoplasm [GO:0005654]	rRNA processing [GO:0006364];methyltransferase activity [GO:0008168];RNA binding [GO:0003723];fibrillar center [GO:0001650];nucleoplasm [GO:0005654]
P05387	60S acidic ribosomal protein P2	6181	RPLP2	nuclear-transcribed mRNA catabolic process, nonsense-mediated decay [GO:0000184];SRP-dependent cotranslational protein targeting to membrane [GO:0006614];translation [GO:0006412];translational elongation [GO:0006414];translational initiation [GO:0006413];viral transcription [GO:0019083]	structural constituent of ribosome [GO:0003735]	cytosol [GO:0005829];cytosolic large ribosomal subunit [GO:0022625];extracellular exosome [GO:0070062];focal adhesion [GO:0005925];membrane [GO:0016020]	nuclear-transcribed mRNA catabolic process, nonsense-mediated decay [GO:0000184];SRP-dependent cotranslational protein targeting to membrane [GO:0006614];translation [GO:0006412];translational elongation [GO:0006414];translational initiation [GO:0006413];viral transcription [GO:0019083];structural constituent of ribosome [GO:0003735];cytosol [GO:0005829];cytosolic large ribosomal subunit [GO:0022…
P09211	Glutathione S-transferase P	2950	GSTP1	animal organ regeneration [GO:0031100];cellular response to cell-matrix adhesion [GO:0071460];cellular response to epidermal growth factor stimulus [GO:0071364];cellular response to glucocorticoid stimulus [GO:0071385];cellular response to insulin stimulus [GO:0032869];cellular response to lipopolysaccharide [GO:0071222];cellular response to oxidative stress [GO:0034599];central nervous system de…	dinitrosyl-iron complex binding [GO:0035731];drug binding [GO:0008144];glutathione binding [GO:0043295];glutathione peroxidase activity [GO:0004602];glutathione transferase activity [GO:0004364];JUN kinase binding [GO:0008432];kinase regulator activity [GO:0019207];nitric oxide binding [GO:0070026];S-nitrosoglutathione binding [GO:0035730]	cytoplasm [GO:0005737];cytosol [GO:0005829];extracellular exosome [GO:0070062];extracellular region [GO:0005576];extracellular space [GO:0005615];ficolin-1-rich granule lumen [GO:1904813];mitochondrion [GO:0005739];nucleus [GO:0005634];plasma membrane [GO:0005886];secretory granule lumen [GO:0034774];TRAF2-GSTP1 complex [GO:0097057];vesicle [GO:0031982]	animal organ regeneration [GO:0031100];cellular response to cell-matrix adhesion [GO:0071460];cellular response to epidermal growth factor stimulus [GO:0071364];cellular response to glucocorticoid stimulus [GO:0071385];cellular response to insulin stimulus [GO:0032869];cellular response to lipopolysaccharide [GO:0071222];cellular response to oxidative stress [GO:0034599];central nervous system de…
P13667	Protein disulfide-isomerase A4	9601	PDIA4	cell redox homeostasis [GO:0045454];chaperone-mediated protein folding [GO:0061077];protein folding [GO:0006457];protein secretion [GO:0009306];response to endoplasmic reticulum stress [GO:0034976]	peptide disulfide oxidoreductase activity [GO:0015037];protein disulfide isomerase activity [GO:0003756];RNA binding [GO:0003723]	cell [GO:0005623];cell surface [GO:0009986];endoplasmic reticulum [GO:0005783];endoplasmic reticulum lumen [GO:0005788];extracellular space [GO:0005615];melanosome [GO:0042470]	cell redox homeostasis [GO:0045454];chaperone-mediated protein folding [GO:0061077];protein folding [GO:0006457];protein secretion [GO:0009306];response to endoplasmic reticulum stress [GO:0034976];peptide disulfide oxidoreductase activity [GO:0015037];protein disulfide isomerase activity [GO:0003756];RNA binding [GO:0003723];cell [GO:0005623];cell surface [GO:0009986];endoplasmic reticulum [GO:0…
P27695	DNA-(apurinic or apyrimidinic site) lyase	328	APEX1	aging [GO:0007568];base-excision repair [GO:0006284];base-excision repair, base-free sugar-phosphate removal [GO:0006286];cell redox homeostasis [GO:0045454];cellular response to cAMP [GO:0071320];cellular response to hydrogen peroxide [GO:0070301];cellular response to peptide hormone stimulus [GO:0071375];DNA demethylation [GO:0080111];DNA recombination [GO:0006310];DNA repair [GO:0006281];negat…	3'-5' exonuclease activity [GO:0008408];chromatin DNA binding [GO:0031490];class I DNA-(apurinic or apyrimidinic site) endonuclease activity [GO:0140078];damaged DNA binding [GO:0003684];DNA binding [GO:0003677];DNA-(apurinic or apyrimidinic site) endonuclease activity [GO:0003906];double-stranded DNA 3'-5' exodeoxyribonuclease activity [GO:0008311];double-stranded DNA exodeoxyribonuclease activi…	cell [GO:0005623];centrosome [GO:0005813];cytoplasm [GO:0005737];endoplasmic reticulum [GO:0005783];mitochondrion [GO:0005739];nuclear chromosome, telomeric region [GO:0000784];nuclear speck [GO:0016607];nucleolus [GO:0005730];nucleoplasm [GO:0005654];nucleus [GO:0005634];perinuclear region of cytoplasm [GO:0048471];ribosome [GO:0005840];transcription factor complex [GO:0005667]	aging [GO:0007568];base-excision repair [GO:0006284];base-excision repair, base-free sugar-phosphate removal [GO:0006286];cell redox homeostasis [GO:0045454];cellular response to cAMP [GO:0071320];cellular response to hydrogen peroxide [GO:0070301];cellular response to peptide hormone stimulus [GO:0071375];DNA demethylation [GO:0080111];DNA recombination [GO:0006310];DNA repair [GO:0006281];negat…
P41252	Isoleucine--tRNA ligase, cytoplasmic	3376	IARS	isoleucyl-tRNA aminoacylation [GO:0006428];osteoblast differentiation [GO:0001649];tRNA aminoacylation for protein translation [GO:0006418]	aminoacyl-tRNA editing activity [GO:0002161];ATP binding [GO:0005524];GTPase binding [GO:0051020];isoleucine-tRNA ligase activity [GO:0004822];tRNA binding [GO:0000049]	aminoacyl-tRNA synthetase multienzyme complex [GO:0017101];cytoplasm [GO:0005737];cytosol [GO:0005829];extracellular exosome [GO:0070062];membrane [GO:0016020]	isoleucyl-tRNA aminoacylation [GO:0006428];osteoblast differentiation [GO:0001649];tRNA aminoacylation for protein translation [GO:0006418];aminoacyl-tRNA editing activity [GO:0002161];ATP binding [GO:0005524];GTPase binding [GO:0051020];isoleucine-tRNA ligase activity [GO:0004822];tRNA binding [GO:0000049];aminoacyl-tRNA synthetase multienzyme complex [GO:0017101];cytoplasm [GO:0005737];cytosol …
P60660	Myosin light polypeptide 6	4637	MYL6	muscle contraction [GO:0006936];muscle filament sliding [GO:0030049];skeletal muscle tissue development [GO:0007519]	actin-dependent ATPase activity [GO:0030898];calcium ion binding [GO:0005509];motor activity [GO:0003774];structural constituent of muscle [GO:0008307]	brush border [GO:0005903];cytosol [GO:0005829];extracellular exosome [GO:0070062];membrane [GO:0016020];myosin complex [GO:0016459];unconventional myosin complex [GO:0016461];vesicle [GO:0031982]	muscle contraction [GO:0006936];muscle filament sliding [GO:0030049];skeletal muscle tissue development [GO:0007519];actin-dependent ATPase activity [GO:0030898];calcium ion binding [GO:0005509];motor activity [GO:0003774];structural constituent of muscle [GO:0008307];brush border [GO:0005903];cytosol [GO:0005829];extracellular exosome [GO:0070062];membrane [GO:0016020];myosin complex [GO:0016459…
P62280	40S ribosomal protein S11	6205	RPS11	nuclear-transcribed mRNA catabolic process, nonsense-mediated decay [GO:0000184];SRP-dependent cotranslational protein targeting to membrane [GO:0006614];translation [GO:0006412];translational initiation [GO:0006413];viral transcription [GO:0019083]	RNA binding [GO:0003723];rRNA binding [GO:0019843];structural constituent of ribosome [GO:0003735]	cytoplasm [GO:0005737];cytosol [GO:0005829];cytosolic small ribosomal subunit [GO:0022627];extracellular exosome [GO:0070062];focal adhesion [GO:0005925];membrane [GO:0016020];nucleolus [GO:0005730];nucleoplasm [GO:0005654];ribosome [GO:0005840]	nuclear-transcribed mRNA catabolic process, nonsense-mediated decay [GO:0000184];SRP-dependent cotranslational protein targeting to membrane [GO:0006614];translation [GO:0006412];translational initiation [GO:0006413];viral transcription [GO:0019083];RNA binding [GO:0003723];rRNA binding [GO:0019843];structural constituent of ribosome [GO:0003735];cytoplasm [GO:0005737];cytosol [GO:0005829];cytoso…
P62318	Small nuclear ribonucleoprotein Sm D3	6634	SNRPD3	histone mRNA metabolic process [GO:0008334];import into nucleus [GO:0051170];mRNA splicing, via spliceosome [GO:0000398];protein methylation [GO:0006479];RNA splicing [GO:0008380];spliceosomal snRNP assembly [GO:0000387];termination of RNA polymerase II transcription [GO:0006369]	enzyme binding [GO:0019899];histone pre-mRNA DCP binding [GO:0071208];RNA binding [GO:0003723];telomerase RNA binding [GO:0070034];U1 snRNP binding [GO:1990446];U7 snRNA binding [GO:0071209]	catalytic step 2 spliceosome [GO:0071013];commitment complex [GO:0000243];cytosol [GO:0005829];methylosome [GO:0034709];nuclear body [GO:0016604];nucleoplasm [GO:0005654];nucleus [GO:0005634];pICln-Sm protein complex [GO:0034715];small nuclear ribonucleoprotein complex [GO:0030532];SMN-Sm protein complex [GO:0034719];spliceosomal complex [GO:0005681];telomerase holoenzyme complex [GO:0005697];U1 …	histone mRNA metabolic process [GO:0008334];import into nucleus [GO:0051170];mRNA splicing, via spliceosome [GO:0000398];protein methylation [GO:0006479];RNA splicing [GO:0008380];spliceosomal snRNP assembly [GO:0000387];termination of RNA polymerase II transcription [GO:0006369];enzyme binding [GO:0019899];histone pre-mRNA DCP binding [GO:0071208];RNA binding [GO:0003723];telomerase RNA binding …
P62826	GTP-binding nuclear protein Ran	5901	RAN	androgen receptor signaling pathway [GO:0030521];cell division [GO:0051301];DNA metabolic process [GO:0006259];GTP metabolic process [GO:0046039];intracellular transport of virus [GO:0075733];miRNA metabolic process [GO:0010586];mitotic cell cycle [GO:0000278];mitotic sister chromatid segregation [GO:0000070];mitotic spindle organization [GO:0007052];positive regulation of protein binding [GO:003…	androgen receptor binding [GO:0050681];cadherin binding [GO:0045296];chromatin binding [GO:0003682];GDP binding [GO:0019003];GTP binding [GO:0005525];GTPase activity [GO:0003924];magnesium ion binding [GO:0000287];protein heterodimerization activity [GO:0046982];RNA binding [GO:0003723]	centriole [GO:0005814];cytoplasm [GO:0005737];cytosol [GO:0005829];extracellular exosome [GO:0070062];host cell [GO:0043657];melanosome [GO:0042470];membrane [GO:0016020];midbody [GO:0030496];nuclear envelope [GO:0005635];nuclear pore [GO:0005643];nucleolus [GO:0005730];nucleoplasm [GO:0005654];nucleus [GO:0005634];protein-containing complex [GO:0032991];recycling endosome [GO:0055037];RNA nuclea…	androgen receptor signaling pathway [GO:0030521];cell division [GO:0051301];DNA metabolic process [GO:0006259];GTP metabolic process [GO:0046039];intracellular transport of virus [GO:0075733];miRNA metabolic process [GO:0010586];mitotic cell cycle [GO:0000278];mitotic sister chromatid segregation [GO:0000070];mitotic spindle organization [GO:0007052];positive regulation of protein binding [GO:003…
Q13242	Serine/arginine-rich splicing factor 9	8683	SRSF9	mRNA 3'-end processing [GO:0031124];mRNA cis splicing, via spliceosome [GO:0045292];mRNA export from nucleus [GO:0006406];mRNA processing [GO:0006397];mRNA splice site selection [GO:0006376];mRNA splicing, via spliceosome [GO:0000398];negative regulation of mRNA splicing, via spliceosome [GO:0048025];regulation of alternative mRNA splicing, via spliceosome [GO:0000381];response to alkaloid [GO:00…	protein domain specific binding [GO:0019904];RNA binding [GO:0003723]	nuclear speck [GO:0016607];nucleolus [GO:0005730];nucleoplasm [GO:0005654];nucleus [GO:0005634]	mRNA 3'-end processing [GO:0031124];mRNA cis splicing, via spliceosome [GO:0045292];mRNA export from nucleus [GO:0006406];mRNA processing [GO:0006397];mRNA splice site selection [GO:0006376];mRNA splicing, via spliceosome [GO:0000398];negative regulation of mRNA splicing, via spliceosome [GO:0048025];regulation of alternative mRNA splicing, via spliceosome [GO:0000381];response to alkaloid [GO:00…
Q9UMS4	Pre-mRNA-processing factor 19	27339	PRPF19	cellular protein localization [GO:0034613];double-strand break repair via nonhomologous end joining [GO:0006303];generation of catalytic spliceosome for first transesterification step [GO:0000349];inner cell mass cell proliferation [GO:0001833];lipid biosynthetic process [GO:0008610];mRNA splicing, via spliceosome [GO:0000398];positive regulation of astrocyte differentiation [GO:0048711];positive…	identical protein binding [GO:0042802];ubiquitin protein ligase activity [GO:0061630];ubiquitin-protein transferase activity [GO:0004842];ubiquitin-ubiquitin ligase activity [GO:0034450]	catalytic step 2 spliceosome [GO:0071013];cytoplasm [GO:0005737];lipid droplet [GO:0005811];membrane [GO:0016020];nuclear speck [GO:0016607];nucleoplasm [GO:0005654];nucleus [GO:0005634];Prp19 complex [GO:0000974];site of double-strand break [GO:0035861];spindle [GO:0005819];U2-type catalytic step 1 spliceosome [GO:0071006];U2-type catalytic step 2 spliceosome [GO:0071007]	cellular protein localization [GO:0034613];double-strand break repair via nonhomologous end joining [GO:0006303];generation of catalytic spliceosome for first transesterification step [GO:0000349];inner cell mass cell proliferation [GO:0001833];lipid biosynthetic process [GO:0008610];mRNA splicing, via spliceosome [GO:0000398];positive regulation of astrocyte differentiation [GO:0048711];positive…
Q9Y230	RuvB-like 2	10856	RUVBL2	box C/D snoRNP assembly [GO:0000492];cellular response to estradiol stimulus [GO:0071392];cellular response to UV [GO:0034644];chromatin remodeling [GO:0006338];DNA recombination [GO:0006310];DNA repair [GO:0006281];establishment of protein localization to chromatin [GO:0071169];histone acetylation [GO:0016573];histone H2A acetylation [GO:0043968];histone H4 acetylation [GO:0043967];negative regu…	5'-3' DNA helicase activity [GO:0043139];ADP binding [GO:0043531];ATP binding [GO:0005524];ATPase binding [GO:0051117];beta-catenin binding [GO:0008013];chromatin DNA binding [GO:0031490];DNA helicase activity [GO:0003678];identical protein binding [GO:0042802];protein homodimerization activity [GO:0042803];RNA polymerase II cis-regulatory region sequence-specific DNA binding [GO:0000978];RNA pol…	centrosome [GO:0005813];cytoplasm [GO:0005737];cytosol [GO:0005829];extracellular exosome [GO:0070062];Ino80 complex [GO:0031011];intracellular [GO:0005622];membrane [GO:0016020];MLL1 complex [GO:0071339];NuA4 histone acetyltransferase complex [GO:0035267];nuclear euchromatin [GO:0005719];nuclear matrix [GO:0016363];nucleoplasm [GO:0005654];nucleus [GO:0005634];R2TP complex [GO:0097255];ribonucle…	box C/D snoRNP assembly [GO:0000492];cellular response to estradiol stimulus [GO:0071392];cellular response to UV [GO:0034644];chromatin remodeling [GO:0006338];DNA recombination [GO:0006310];DNA repair [GO:0006281];establishment of protein localization to chromatin [GO:0071169];histone acetylation [GO:0016573];histone H2A acetylation [GO:0043968];histone H4 acetylation [GO:0043967];negative regu…
Q9Y5B9	FACT complex subunit SPT16	11198	SUPT16H	DNA repair [GO:0006281];DNA replication [GO:0006260];DNA replication-independent nucleosome organization [GO:0034724];nucleosome disassembly [GO:0006337];positive regulation of DNA-templated transcription, elongation [GO:0032786];positive regulation of transcription elongation from RNA polymerase II promoter [GO:0032968];regulation of signal transduction by p53 class mediator [GO:1901796];transcr…	histone binding [GO:0042393];nucleosome binding [GO:0031491];RNA binding [GO:0003723]	chromosome [GO:0005694];FACT complex [GO:0035101];nucleoplasm [GO:0005654]	DNA repair [GO:0006281];DNA replication [GO:0006260];DNA replication-independent nucleosome organization [GO:0034724];nucleosome disassembly [GO:0006337];positive regulation of DNA-templated transcription, elongation [GO:0032786];positive regulation of transcription elongation from RNA polymerase II promoter [GO:0032968];regulation of signal transduction by p53 class mediator [GO:1901796];transcr…
A0A024R9C1	Polyadenylate-binding protein	26986	PABPC1	-	RNA binding [GO:0003723]	cytosol [GO:0005829]	-;RNA binding [GO:0003723];cytosol [GO:0005829]
A0A024RBB7	Nucleosome assembly protein 1-like 1, isoform CRA_a	4673	NAP1L1	nucleosome assembly [GO:0006334];positive regulation of neural precursor cell proliferation [GO:2000179];positive regulation of neurogenesis [GO:0050769]	-	cytoplasm [GO:0005737];nucleus [GO:0005634]	nucleosome assembly [GO:0006334];positive regulation of neural precursor cell proliferation [GO:2000179];positive regulation of neurogenesis [GO:0050769];-;cytoplasm [GO:0005737];nucleus [GO:0005634]
A0A024RDY0	RAN binding protein 5, isoform CRA_d		RANBP5	protein import into nucleus [GO:0006606]	Ran GTPase binding [GO:0008536]	-	protein import into nucleus [GO:0006606];Ran GTPase binding [GO:0008536];-
A0A0S2Z3G9	Actinin alpha 4 isoform 1	81	ACTN4	actin filament bundle assembly [GO:0051017];bicellular tight junction assembly [GO:0070830];negative regulation of cellular component movement [GO:0051271];positive regulation of cellular component movement [GO:0051272];positive regulation of pinocytosis [GO:0048549];protein localization to bicellular tight junction [GO:1902396];regulation of apoptotic process [GO:0042981];response to hypoxia [GO…	actin filament binding [GO:0051015];calcium ion binding [GO:0005509];protein N-terminus binding [GO:0047485]	brush border [GO:0005903];cell-cell junction [GO:0005911];cortical cytoskeleton [GO:0030863];cytosol [GO:0005829];neuron projection [GO:0043005];nuclear body [GO:0016604];protein-containing complex [GO:0032991];pseudopodium [GO:0031143];stress fiber [GO:0001725];Z disc [GO:0030018]	actin filament bundle assembly [GO:0051017];bicellular tight junction assembly [GO:0070830];negative regulation of cellular component movement [GO:0051271];positive regulation of cellular component movement [GO:0051272];positive regulation of pinocytosis [GO:0048549];protein localization to bicellular tight junction [GO:1902396];regulation of apoptotic process [GO:0042981];response to hypoxia [GO…
A8KAQ5	cDNA FLJ77404, highly similar to Homo sapiens small nuclear ribonucleoprotein 70kDa polypeptide (RNP antigen) (SNRP70), transcript variant 1, mRNA			-	U1 snRNA binding [GO:0030619]	-	-;U1 snRNA binding [GO:0030619];-
A8MUD9	60S ribosomal protein L7		RPL7	maturation of LSU-rRNA from tricistronic rRNA transcript (SSU-rRNA, 5.8S rRNA, LSU-rRNA) [GO:0000463]	structural constituent of ribosome [GO:0003735]	cytosolic large ribosomal subunit [GO:0022625]	maturation of LSU-rRNA from tricistronic rRNA transcript (SSU-rRNA, 5.8S rRNA, LSU-rRNA) [GO:0000463];structural constituent of ribosome [GO:0003735];cytosolic large ribosomal subunit [GO:0022625]
B2R6F3	Epididymis secretory sperm binding protein	6428	SFRS3	cellular response to leukemia inhibitory factor [GO:1990830]	phospholipase binding [GO:0043274];sequence-specific mRNA binding [GO:1990825]	nuclear speck [GO:0016607]	cellular response to leukemia inhibitory factor [GO:1990830];phospholipase binding [GO:0043274];sequence-specific mRNA binding [GO:1990825];nuclear speck [GO:0016607]
B2R7B5	cDNA, FLJ93365, highly similar to Homo sapiens KH domain containing, RNA binding, signal transduction associated 1 (KHDRBS1), mRNA			-	RNA binding [GO:0003723]	-	-;RNA binding [GO:0003723];-
B2RDF5	SUMO-activating enzyme subunit 2			protein sumoylation [GO:0016925]	ATP binding [GO:0005524];metal ion binding [GO:0046872];SUMO activating enzyme activity [GO:0019948]	SUMO activating enzyme complex [GO:0031510]	protein sumoylation [GO:0016925];ATP binding [GO:0005524];metal ion binding [GO:0046872];SUMO activating enzyme activity [GO:0019948];SUMO activating enzyme complex [GO:0031510]
B3KUZ8	Aspartate aminotransferase			biosynthetic process [GO:0009058];cellular amino acid metabolic process [GO:0006520]	L-aspartate [GO:0004069];pyridoxal phosphate binding [GO:0030170]	-	biosynthetic process [GO:0009058];cellular amino acid metabolic process [GO:0006520];L-aspartate [GO:0004069];pyridoxal phosphate binding [GO:0030170];-
B4DF70	cDNA FLJ60461, highly similar to Peroxiredoxin-2			cell redox homeostasis [GO:0045454]	antioxidant activity [GO:0016209];oxidoreductase activity [GO:0016491]	cell [GO:0005623]	cell redox homeostasis [GO:0045454];antioxidant activity [GO:0016209];oxidoreductase activity [GO:0016491];cell [GO:0005623]
B4DJQ5	cDNA FLJ59211, highly similar to Glucosidase 2 subunit beta	5589		N-glycan processing [GO:0006491]	calcium ion binding [GO:0005509]	-	N-glycan processing [GO:0006491];calcium ion binding [GO:0005509];-
B4DRA2	cDNA FLJ57828, highly similar to Treacle protein	6949		-	-	-	-
B4DZP5	cDNA FLJ51165, highly similar to DNA damage-binding protein 1			DNA repair [GO:0006281]	nucleic acid binding [GO:0003676]	nucleus [GO:0005634]	DNA repair [GO:0006281];nucleic acid binding [GO:0003676];nucleus [GO:0005634]
C9J9K3	40S ribosomal protein SA		RPSA	translation [GO:0006412]	structural constituent of ribosome [GO:0003735]	cytoplasm [GO:0005737];small ribosomal subunit [GO:0015935]	translation [GO:0006412];structural constituent of ribosome [GO:0003735];cytoplasm [GO:0005737];small ribosomal subunit [GO:0015935]
E5KNY5	Leucine-rich PPR-motif containing	10128	LRPPRC	negative regulation of mitochondrial RNA catabolic process [GO:0000961];regulation of mitochondrial translation [GO:0070129]	RNA binding [GO:0003723];single-stranded DNA binding [GO:0003697]	mitochondrion [GO:0005739];nucleus [GO:0005634];ribonucleoprotein complex [GO:1990904]	negative regulation of mitochondrial RNA catabolic process [GO:0000961];regulation of mitochondrial translation [GO:0070129];RNA binding [GO:0003723];single-stranded DNA binding [GO:0003697];mitochondrion [GO:0005739];nucleus [GO:0005634];ribonucleoprotein complex [GO:1990904]
Q5T8U3	60S ribosomal protein L7a		RPL7A	-	-	ribosome [GO:0005840]	-;-;ribosome [GO:0005840]
Q6MZV7	Uncharacterized protein DKFZp686C11235		DKFZp686C11235	-	-	-	-
Q6NZ52	Ribosomal protein L27a		RPL27A	translation [GO:0006412]	structural constituent of ribosome [GO:0003735]	large ribosomal subunit [GO:0015934]	translation [GO:0006412];structural constituent of ribosome [GO:0003735];large ribosomal subunit [GO:0015934]
Q8NI62	Ribosomal protein S2		OK/KNS-cl.6	translation [GO:0006412]	structural constituent of ribosome [GO:0003735]	ribosome [GO:0005840]	translation [GO:0006412];structural constituent of ribosome [GO:0003735];ribosome [GO:0005840]
V9HW74	Ubiquitin carboxyl-terminal hydrolase	7345	HEL-117	adult walking behavior [GO:0007628];axon target recognition [GO:0007412];axonal transport of mitochondrion [GO:0019896];cell population proliferation [GO:0008283];cellular response to drug [GO:0035690];eating behavior [GO:0042755];muscle fiber development [GO:0048747];neuromuscular process [GO:0050905];protein deubiquitination [GO:0016579];response to ischemia [GO:0002931];sensory perception of p…	ligase activity [GO:0016874];thiol-dependent ubiquitin-specific protease activity [GO:0004843];ubiquitin binding [GO:0043130]	axon cytoplasm [GO:1904115];cytosol [GO:0005829];neuron projection terminus [GO:0044306];neuronal cell body [GO:0043025]	adult walking behavior [GO:0007628];axon target recognition [GO:0007412];axonal transport of mitochondrion [GO:0019896];cell population proliferation [GO:0008283];cellular response to drug [GO:0035690];eating behavior [GO:0042755];muscle fiber development [GO:0048747];neuromuscular process [GO:0050905];protein deubiquitination [GO:0016579];response to ischemia [GO:0002931];sensory perception of p…
V9HWD9	Epididymis luminal protein 107	7086	HEL107	-	catalytic activity [GO:0003824]	nuclear body [GO:0016604];nuclear speck [GO:0016607];nucleoplasm [GO:0005654]	-;catalytic activity [GO:0003824];nuclear body [GO:0016604];nuclear speck [GO:0016607];nucleoplasm [GO:0005654]
X1WI28	60S ribosomal protein L10		RPL10	translation [GO:0006412]	structural constituent of ribosome [GO:0003735]	cytosol [GO:0005829];endoplasmic reticulum [GO:0005783];ribosome [GO:0005840]	translation [GO:0006412];structural constituent of ribosome [GO:0003735];cytosol [GO:0005829];endoplasmic reticulum [GO:0005783];ribosome [GO:0005840]
C9J0D1	Histone H2A		H2AZ2	-	DNA binding [GO:0003677];protein heterodimerization activity [GO:0046982]	nucleosome [GO:0000786];nucleus [GO:0005634]	-;DNA binding [GO:0003677];protein heterodimerization activity [GO:0046982];nucleosome [GO:0000786];nucleus [GO:0005634]
P62316	Small nuclear ribonucleoprotein Sm D2	6633	SNRPD2	import into nucleus [GO:0051170];mRNA splicing, via spliceosome [GO:0000398];RNA splicing [GO:0008380];spliceosomal complex assembly [GO:0000245];spliceosomal snRNP assembly [GO:0000387]	RNA binding [GO:0003723];U1 snRNP binding [GO:1990446]	catalytic step 2 spliceosome [GO:0071013];cytosol [GO:0005829];extracellular exosome [GO:0070062];methylosome [GO:0034709];nucleoplasm [GO:0005654];nucleus [GO:0005634];pICln-Sm protein complex [GO:0034715];small nuclear ribonucleoprotein complex [GO:0030532];SMN-Sm protein complex [GO:0034719];spliceosomal complex [GO:0005681];U1 snRNP [GO:0005685];U12-type spliceosomal complex [GO:0005689];U2 s…	import into nucleus [GO:0051170];mRNA splicing, via spliceosome [GO:0000398];RNA splicing [GO:0008380];spliceosomal complex assembly [GO:0000245];spliceosomal snRNP assembly [GO:0000387];RNA binding [GO:0003723];U1 snRNP binding [GO:1990446];catalytic step 2 spliceosome [GO:0071013];cytosol [GO:0005829];extracellular exosome [GO:0070062];methylosome [GO:0034709];nucleoplasm [GO:0005654];nucleus […
Q07021	Complement component 1 Q subcomponent-binding protein, mitochondrial	708	C1QBP	apoptotic process [GO:0006915];blood coagulation, intrinsic pathway [GO:0007597];complement activation, classical pathway [GO:0006958];immune response [GO:0006955];innate immune response [GO:0045087];mature ribosome assembly [GO:0042256];mRNA processing [GO:0006397];negative regulation of defense response to virus [GO:0050687];negative regulation of interferon-gamma production [GO:0032689];negati…	adrenergic receptor binding [GO:0031690];complement component C1q binding [GO:0001849];hyaluronic acid binding [GO:0005540];kininogen binding [GO:0030984];mitochondrial ribosome binding [GO:0097177];mRNA binding [GO:0003729];protein kinase C binding [GO:0005080];transcription corepressor activity [GO:0003714];transcription factor binding [GO:0008134];translation activator activity [GO:0008494]	cell surface [GO:0009986];cytoplasm [GO:0005737];cytosol [GO:0005829];extracellular space [GO:0005615];GABA-ergic synapse [GO:0098982];glutamatergic synapse [GO:0098978];membrane [GO:0016020];mitochondrial matrix [GO:0005759];mitochondrion [GO:0005739];nucleolus [GO:0005730];nucleus [GO:0005634];plasma membrane [GO:0005886];presynaptic active zone [GO:0048786]	apoptotic process [GO:0006915];blood coagulation, intrinsic pathway [GO:0007597];complement activation, classical pathway [GO:0006958];immune response [GO:0006955];innate immune response [GO:0045087];mature ribosome assembly [GO:0042256];mRNA processing [GO:0006397];negative regulation of defense response to virus [GO:0050687];negative regulation of interferon-gamma production [GO:0032689];negati…
F8W0W4	Nascent polypeptide-associated complex subunit alpha		NACA	-	-	nascent polypeptide-associated complex [GO:0005854]	-;-;nascent polypeptide-associated complex [GO:0005854]
A2A2D0	Stathmin		STMN1	regulation of microtubule polymerization or depolymerization [GO:0031110]	-	-	regulation of microtubule polymerization or depolymerization [GO:0031110];-;-
F5GY37	Prohibitin		PHB2	-	-	mitochondrial inner membrane [GO:0005743]	-;-;mitochondrial inner membrane [GO:0005743]
P02765	Alpha-2-HS-glycoprotein	197	AHSG	acute-phase response [GO:0006953];cellular protein metabolic process [GO:0044267];negative regulation of bone mineralization [GO:0030502];negative regulation of endopeptidase activity [GO:0010951];negative regulation of insulin receptor signaling pathway [GO:0046627];neutrophil degranulation [GO:0043312];pinocytosis [GO:0006907];platelet degranulation [GO:0002576];positive regulation of phagocyto…	cysteine-type endopeptidase inhibitor activity [GO:0004869];kinase inhibitor activity [GO:0019210]	blood microparticle [GO:0072562];collagen-containing extracellular matrix [GO:0062023];endoplasmic reticulum lumen [GO:0005788];extracellular exosome [GO:0070062];extracellular region [GO:0005576];extracellular space [GO:0005615];Golgi apparatus [GO:0005794];platelet alpha granule lumen [GO:0031093];secretory granule lumen [GO:0034774]	acute-phase response [GO:0006953];cellular protein metabolic process [GO:0044267];negative regulation of bone mineralization [GO:0030502];negative regulation of endopeptidase activity [GO:0010951];negative regulation of insulin receptor signaling pathway [GO:0046627];neutrophil degranulation [GO:0043312];pinocytosis [GO:0006907];platelet degranulation [GO:0002576];positive regulation of phagocyto…
Q53S24	Prothymosin, alpha	5757	PTMAP7	-	-	cytosol [GO:0005829];nucleoplasm [GO:0005654]	-;-;cytosol [GO:0005829];nucleoplasm [GO:0005654]
Q6I9T7	CBX5 protein		CBX5	-	-	nucleus [GO:0005634]	-;-;nucleus [GO:0005634]
Q6IPH7	RPL14 protein		RPL14	translation [GO:0006412]	RNA binding [GO:0003723];structural constituent of ribosome [GO:0003735]	ribosome [GO:0005840]	translation [GO:0006412];RNA binding [GO:0003723];structural constituent of ribosome [GO:0003735];ribosome [GO:0005840]
P18206	Vinculin	7414	VCL	adherens junction assembly [GO:0034333];apical junction assembly [GO:0043297];axon extension [GO:0048675];cell adhesion [GO:0007155];cell-matrix adhesion [GO:0007160];epithelial cell-cell adhesion [GO:0090136];lamellipodium assembly [GO:0030032];morphogenesis of an epithelium [GO:0002009];muscle contraction [GO:0006936];negative regulation of cell migration [GO:0030336];neutrophil degranulation […	actin binding [GO:0003779];alpha-catenin binding [GO:0045294];beta-catenin binding [GO:0008013];cadherin binding [GO:0045296];dystroglycan binding [GO:0002162];structural molecule activity [GO:0005198];ubiquitin protein ligase binding [GO:0031625]	adherens junction [GO:0005912];brush border [GO:0005903];cell [GO:0005623];cell-cell adherens junction [GO:0005913];cell-cell contact zone [GO:0044291];cell-cell junction [GO:0005911];cell-substrate junction [GO:0030055];costamere [GO:0043034];cytoskeleton [GO:0005856];cytosol [GO:0005829];extracellular exosome [GO:0070062];extracellular region [GO:0005576];extracellular vesicle [GO:1903561];fasc…	adherens junction assembly [GO:0034333];apical junction assembly [GO:0043297];axon extension [GO:0048675];cell adhesion [GO:0007155];cell-matrix adhesion [GO:0007160];epithelial cell-cell adhesion [GO:0090136];lamellipodium assembly [GO:0030032];morphogenesis of an epithelium [GO:0002009];muscle contraction [GO:0006936];negative regulation of cell migration [GO:0030336];neutrophil degranulation […
Q15084	Protein disulfide-isomerase A6	10130	PDIA6	cell redox homeostasis [GO:0045454];cellular protein metabolic process [GO:0044267];IRE1-mediated unfolded protein response [GO:0036498];post-translational protein modification [GO:0043687];protein folding [GO:0006457]	peptide disulfide oxidoreductase activity [GO:0015037];protein disulfide isomerase activity [GO:0003756]	cell [GO:0005623];cytosol [GO:0005829];endoplasmic reticulum [GO:0005783];endoplasmic reticulum chaperone complex [GO:0034663];endoplasmic reticulum lumen [GO:0005788];endoplasmic reticulum membrane [GO:0005789];endoplasmic reticulum-Golgi intermediate compartment [GO:0005793];extracellular exosome [GO:0070062];extracellular space [GO:0005615];melanosome [GO:0042470];plasma membrane [GO:0005886]	cell redox homeostasis [GO:0045454];cellular protein metabolic process [GO:0044267];IRE1-mediated unfolded protein response [GO:0036498];post-translational protein modification [GO:0043687];protein folding [GO:0006457];peptide disulfide oxidoreductase activity [GO:0015037];protein disulfide isomerase activity [GO:0003756];cell [GO:0005623];cytosol [GO:0005829];endoplasmic reticulum [GO:0005783];e…
A0A0C4DFV9	Protein SET	6418	SET	nucleosome assembly [GO:0006334]	-	nucleus [GO:0005634]	nucleosome assembly [GO:0006334];-;nucleus [GO:0005634]
A4FU77	SNRNP200 protein		SNRNP200	-	ATP binding [GO:0005524];nucleic acid binding [GO:0003676]	-	-;ATP binding [GO:0005524];nucleic acid binding [GO:0003676];-
B2R4C0	60S ribosomal protein L18a			translation [GO:0006412]	structural constituent of ribosome [GO:0003735]	ribosome [GO:0005840]	translation [GO:0006412];structural constituent of ribosome [GO:0003735];ribosome [GO:0005840]
B2R825	Alpha-1,4 glucan phosphorylase			carbohydrate metabolic process [GO:0005975]	glycogen phosphorylase activity [GO:0008184];linear malto-oligosaccharide phosphorylase activity [GO:0102250];pyridoxal phosphate binding [GO:0030170];SHG alpha-glucan phosphorylase activity [GO:0102499]	-	carbohydrate metabolic process [GO:0005975];glycogen phosphorylase activity [GO:0008184];linear malto-oligosaccharide phosphorylase activity [GO:0102250];pyridoxal phosphate binding [GO:0030170];SHG alpha-glucan phosphorylase activity [GO:0102499];-
B3KUY2	Prostaglandin E synthase 3 (Cytosolic), isoform CRA_c	10728	PTGES3	-	-	-	-
B4DHR1	cDNA FLJ53009, highly similar to Calreticulin			protein folding [GO:0006457]	calcium ion binding [GO:0005509];unfolded protein binding [GO:0051082]	endoplasmic reticulum [GO:0005783]	protein folding [GO:0006457];calcium ion binding [GO:0005509];unfolded protein binding [GO:0051082];endoplasmic reticulum [GO:0005783]
B4DRH6	cDNA FLJ54509, highly similar to Trifunctional enzyme subunit alpha, mitochondrial			fatty acid beta-oxidation [GO:0006635]	3-hydroxyacyl-CoA dehydrogenase activity [GO:0003857];enoyl-CoA hydratase activity [GO:0004300]	mitochondrial fatty acid beta-oxidation multienzyme complex [GO:0016507]	fatty acid beta-oxidation [GO:0006635];3-hydroxyacyl-CoA dehydrogenase activity [GO:0003857];enoyl-CoA hydratase activity [GO:0004300];mitochondrial fatty acid beta-oxidation multienzyme complex [GO:0016507]
G3V1Q4	Septin-7	989	SEPTIN7	-	GTP binding [GO:0005525]	septin complex [GO:0031105]	-;GTP binding [GO:0005525];septin complex [GO:0031105]
Q53Z07	NPC-A-16	6133	RPL9	translation [GO:0006412]	rRNA binding [GO:0019843];structural constituent of ribosome [GO:0003735]	ribosome [GO:0005840]	translation [GO:0006412];rRNA binding [GO:0019843];structural constituent of ribosome [GO:0003735];ribosome [GO:0005840]
A6NHL2	Tubulin alpha chain-like 3	79861	TUBAL3	microtubule cytoskeleton organization [GO:0000226];microtubule-based process [GO:0007017];mitotic cell cycle [GO:0000278]	GTP binding [GO:0005525];GTPase activity [GO:0003924];structural constituent of cytoskeleton [GO:0005200]	cytoplasm [GO:0005737];microtubule [GO:0005874]	microtubule cytoskeleton organization [GO:0000226];microtubule-based process [GO:0007017];mitotic cell cycle [GO:0000278];GTP binding [GO:0005525];GTPase activity [GO:0003924];structural constituent of cytoskeleton [GO:0005200];cytoplasm [GO:0005737];microtubule [GO:0005874]
O14980	Exportin-1	7514	XPO1	intracellular transport of virus [GO:0075733];mRNA transport [GO:0051028];negative regulation of transcription by RNA polymerase II [GO:0000122];nucleocytoplasmic transport [GO:0006913];protein export from nucleus [GO:0006611];protein localization to nucleus [GO:0034504];regulation of centrosome duplication [GO:0010824];regulation of mRNA stability [GO:0043488];regulation of protein catabolic pro…	nuclear export signal receptor activity [GO:0005049];protein domain specific binding [GO:0019904];Ran GTPase binding [GO:0008536];RNA binding [GO:0003723]	annulate lamellae [GO:0005642];Cajal body [GO:0015030];cytoplasm [GO:0005737];cytosol [GO:0005829];host cell [GO:0043657];intracellular membrane-bounded organelle [GO:0043231];kinetochore [GO:0000776];membrane [GO:0016020];nuclear envelope [GO:0005635];nuclear membrane [GO:0031965];nucleolus [GO:0005730];nucleoplasm [GO:0005654];nucleus [GO:0005634];protein-containing complex [GO:0032991];ribonuc…	intracellular transport of virus [GO:0075733];mRNA transport [GO:0051028];negative regulation of transcription by RNA polymerase II [GO:0000122];nucleocytoplasmic transport [GO:0006913];protein export from nucleus [GO:0006611];protein localization to nucleus [GO:0034504];regulation of centrosome duplication [GO:0010824];regulation of mRNA stability [GO:0043488];regulation of protein catabolic pro…
O43143	Pre-mRNA-splicing factor ATP-dependent RNA helicase DHX15	1665	DHX15	mRNA processing [GO:0006397];mRNA splicing, via spliceosome [GO:0000398];response to alkaloid [GO:0043279];response to toxic substance [GO:0009636];RNA splicing [GO:0008380]	ATP binding [GO:0005524];double-stranded RNA binding [GO:0003725];RNA binding [GO:0003723];RNA helicase activity [GO:0003724]	nuclear speck [GO:0016607];nucleolus [GO:0005730];nucleoplasm [GO:0005654];nucleus [GO:0005634];U12-type spliceosomal complex [GO:0005689]	mRNA processing [GO:0006397];mRNA splicing, via spliceosome [GO:0000398];response to alkaloid [GO:0043279];response to toxic substance [GO:0009636];RNA splicing [GO:0008380];ATP binding [GO:0005524];double-stranded RNA binding [GO:0003725];RNA binding [GO:0003723];RNA helicase activity [GO:0003724];nuclear speck [GO:0016607];nucleolus [GO:0005730];nucleoplasm [GO:0005654];nucleus [GO:0005634];U12…
O75533	Splicing factor 3B subunit 1	23451	SF3B1	mRNA splicing, via spliceosome [GO:0000398];positive regulation of gene expression, epigenetic [GO:0045815];RNA splicing [GO:0008380];RNA splicing, via transesterification reactions [GO:0000375];spliceosomal complex assembly [GO:0000245]	mRNA binding [GO:0003729];RNA binding [GO:0003723];splicing factor binding [GO:1990935]	catalytic step 2 spliceosome [GO:0071013];nuclear speck [GO:0016607];nucleoplasm [GO:0005654];nucleus [GO:0005634];spliceosomal complex [GO:0005681];U11/U12 snRNP [GO:0034693];U12-type spliceosomal complex [GO:0005689];U2 snRNP [GO:0005686];U2-type precatalytic spliceosome [GO:0071005];U2-type prespliceosome [GO:0071004]	mRNA splicing, via spliceosome [GO:0000398];positive regulation of gene expression, epigenetic [GO:0045815];RNA splicing [GO:0008380];RNA splicing, via transesterification reactions [GO:0000375];spliceosomal complex assembly [GO:0000245];mRNA binding [GO:0003729];RNA binding [GO:0003723];splicing factor binding [GO:1990935];catalytic step 2 spliceosome [GO:0071013];nuclear speck [GO:0016607];nucl…
P00492	Hypoxanthine-guanine phosphoribosyltransferase	3251	HPRT1	adenine salvage [GO:0006168];central nervous system neuron development [GO:0021954];cerebral cortex neuron differentiation [GO:0021895];dendrite morphogenesis [GO:0048813];dopamine metabolic process [GO:0042417];GMP catabolic process [GO:0046038];GMP salvage [GO:0032263];grooming behavior [GO:0007625];guanine salvage [GO:0006178];hypoxanthine metabolic process [GO:0046100];hypoxanthine salvage [G…	guanine phosphoribosyltransferase activity [GO:0052657];hypoxanthine phosphoribosyltransferase activity [GO:0004422];identical protein binding [GO:0042802];magnesium ion binding [GO:0000287];nucleotide binding [GO:0000166];protein homodimerization activity [GO:0042803]	cytoplasm [GO:0005737];cytosol [GO:0005829];extracellular exosome [GO:0070062]	adenine salvage [GO:0006168];central nervous system neuron development [GO:0021954];cerebral cortex neuron differentiation [GO:0021895];dendrite morphogenesis [GO:0048813];dopamine metabolic process [GO:0042417];GMP catabolic process [GO:0046038];GMP salvage [GO:0032263];grooming behavior [GO:0007625];guanine salvage [GO:0006178];hypoxanthine metabolic process [GO:0046100];hypoxanthine salvage [G…
P0DP25	Calmodulin-3	801	CALM3	activation of adenylate cyclase activity [GO:0007190];calcium-mediated signaling [GO:0019722];detection of calcium ion [GO:0005513];establishment of protein localization to mitochondrial membrane [GO:0090151];G protein-coupled receptor signaling pathway [GO:0007186];G2/M transition of mitotic cell cycle [GO:0000086];negative regulation of peptidyl-threonine phosphorylation [GO:0010801];negative r…	adenylate cyclase activator activity [GO:0010856];adenylate cyclase binding [GO:0008179];calcium ion binding [GO:0005509];calcium-dependent protein binding [GO:0048306];disordered domain specific binding [GO:0097718];ion channel binding [GO:0044325];N-terminal myristoylation domain binding [GO:0031997];nitric-oxide synthase binding [GO:0050998];nitric-oxide synthase regulator activity [GO:0030235…	calcium channel complex [GO:0034704];catalytic complex [GO:1902494];cell [GO:0005623];centrosome [GO:0005813];cytoplasm [GO:0005737];growth cone [GO:0030426];mitochondrial membrane [GO:0031966];myelin sheath [GO:0043209];nucleus [GO:0005634];plasma membrane [GO:0005886];protein-containing complex [GO:0032991];sarcomere [GO:0030017];spindle microtubule [GO:0005876];spindle pole [GO:0000922];synapt…	activation of adenylate cyclase activity [GO:0007190];calcium-mediated signaling [GO:0019722];detection of calcium ion [GO:0005513];establishment of protein localization to mitochondrial membrane [GO:0090151];G protein-coupled receptor signaling pathway [GO:0007186];G2/M transition of mitotic cell cycle [GO:0000086];negative regulation of peptidyl-threonine phosphorylation [GO:0010801];negative r…
P25398	40S ribosomal protein S12	6206	RPS12	nuclear-transcribed mRNA catabolic process, nonsense-mediated decay [GO:0000184];SRP-dependent cotranslational protein targeting to membrane [GO:0006614];translation [GO:0006412];translational initiation [GO:0006413];viral transcription [GO:0019083]	RNA binding [GO:0003723];structural constituent of ribosome [GO:0003735]	cytosol [GO:0005829];cytosolic small ribosomal subunit [GO:0022627];Golgi apparatus [GO:0005794];intracellular membrane-bounded organelle [GO:0043231];membrane [GO:0016020];nucleoplasm [GO:0005654]	nuclear-transcribed mRNA catabolic process, nonsense-mediated decay [GO:0000184];SRP-dependent cotranslational protein targeting to membrane [GO:0006614];translation [GO:0006412];translational initiation [GO:0006413];viral transcription [GO:0019083];RNA binding [GO:0003723];structural constituent of ribosome [GO:0003735];cytosol [GO:0005829];cytosolic small ribosomal subunit [GO:0022627];Golgi ap…
P28072	Proteasome subunit beta type-6	5694	PSMB6	anaphase-promoting complex-dependent catabolic process [GO:0031145];antigen processing and presentation of exogenous peptide antigen via MHC class I, TAP-dependent [GO:0002479];Fc-epsilon receptor signaling pathway [GO:0038095];interleukin-1-mediated signaling pathway [GO:0070498];MAPK cascade [GO:0000165];negative regulation of canonical Wnt signaling pathway [GO:0090090];negative regulation of …	cadherin binding [GO:0045296];endopeptidase activity [GO:0004175];threonine-type endopeptidase activity [GO:0004298]	cytoplasm [GO:0005737];cytosol [GO:0005829];extracellular exosome [GO:0070062];nucleoplasm [GO:0005654];nucleus [GO:0005634];proteasome complex [GO:0000502];proteasome core complex [GO:0005839];proteasome core complex, beta-subunit complex [GO:0019774]	anaphase-promoting complex-dependent catabolic process [GO:0031145];antigen processing and presentation of exogenous peptide antigen via MHC class I, TAP-dependent [GO:0002479];Fc-epsilon receptor signaling pathway [GO:0038095];interleukin-1-mediated signaling pathway [GO:0070498];MAPK cascade [GO:0000165];negative regulation of canonical Wnt signaling pathway [GO:0090090];negative regulation of …
P35268	60S ribosomal protein L22	6146	RPL22	alpha-beta T cell differentiation [GO:0046632];cytoplasmic translation [GO:0002181];nuclear-transcribed mRNA catabolic process, nonsense-mediated decay [GO:0000184];regulation of translation at presynapse, modulating synaptic transmission [GO:0099577];SRP-dependent cotranslational protein targeting to membrane [GO:0006614];translation [GO:0006412];translational initiation [GO:0006413];viral trans…	heparin binding [GO:0008201];RNA binding [GO:0003723];structural constituent of ribosome [GO:0003735];translation regulator activity [GO:0045182]	cytoplasm [GO:0005737];cytosol [GO:0005829];cytosolic large ribosomal subunit [GO:0022625];extracellular exosome [GO:0070062];focal adhesion [GO:0005925];glutamatergic synapse [GO:0098978];nucleus [GO:0005634];presynapse [GO:0098793];ribonucleoprotein complex [GO:1990904]	alpha-beta T cell differentiation [GO:0046632];cytoplasmic translation [GO:0002181];nuclear-transcribed mRNA catabolic process, nonsense-mediated decay [GO:0000184];regulation of translation at presynapse, modulating synaptic transmission [GO:0099577];SRP-dependent cotranslational protein targeting to membrane [GO:0006614];translation [GO:0006412];translational initiation [GO:0006413];viral trans…
P36776	Lon protease homolog, mitochondrial	9361	LONP1	aging [GO:0007568];cellular response to oxidative stress [GO:0034599];chaperone-mediated protein complex assembly [GO:0051131];mitochondrial DNA metabolic process [GO:0032042];mitochondrial genome maintenance [GO:0000002];mitochondrion organization [GO:0007005];oxidation-dependent protein catabolic process [GO:0070407];protein homooligomerization [GO:0051260];protein quality control for misfolded…	ADP binding [GO:0043531];ATP binding [GO:0005524];ATP-dependent peptidase activity [GO:0004176];DNA polymerase binding [GO:0070182];G-quadruplex DNA binding [GO:0051880];mitochondrial promoter sequence-specific DNA binding [GO:0001018];sequence-specific DNA binding [GO:0043565];serine-type endopeptidase activity [GO:0004252];single-stranded DNA binding [GO:0003697];single-stranded RNA binding [GO…	cytosol [GO:0005829];membrane [GO:0016020];mitochondrial matrix [GO:0005759];mitochondrial nucleoid [GO:0042645];mitochondrion [GO:0005739];nucleoplasm [GO:0005654]	aging [GO:0007568];cellular response to oxidative stress [GO:0034599];chaperone-mediated protein complex assembly [GO:0051131];mitochondrial DNA metabolic process [GO:0032042];mitochondrial genome maintenance [GO:0000002];mitochondrion organization [GO:0007005];oxidation-dependent protein catabolic process [GO:0070407];protein homooligomerization [GO:0051260];protein quality control for misfolded…
P48047	ATP synthase subunit O, mitochondrial	539	ATP5PO	ATP biosynthetic process [GO:0006754];cristae formation [GO:0042407];mitochondrial ATP synthesis coupled proton transport [GO:0042776];proton transmembrane transport [GO:1902600]	ATPase activity [GO:0016887];drug binding [GO:0008144];proton-transporting ATP synthase activity, rotational mechanism [GO:0046933];transmembrane transporter activity [GO:0022857]	mitochondrial inner membrane [GO:0005743];mitochondrial proton-transporting ATP synthase complex [GO:0005753];mitochondrion [GO:0005739];nucleus [GO:0005634];plasma membrane [GO:0005886]	ATP biosynthetic process [GO:0006754];cristae formation [GO:0042407];mitochondrial ATP synthesis coupled proton transport [GO:0042776];proton transmembrane transport [GO:1902600];ATPase activity [GO:0016887];drug binding [GO:0008144];proton-transporting ATP synthase activity, rotational mechanism [GO:0046933];transmembrane transporter activity [GO:0022857];mitochondrial inner membrane [GO:0005743…
P49006	MARCKS-related protein	65108	MARCKSL1	positive regulation of cell population proliferation [GO:0008284]	actin binding [GO:0003779];calmodulin binding [GO:0005516]	cytoplasm [GO:0005737];cytoskeleton [GO:0005856];extracellular exosome [GO:0070062];plasma membrane [GO:0005886]	positive regulation of cell population proliferation [GO:0008284];actin binding [GO:0003779];calmodulin binding [GO:0005516];cytoplasm [GO:0005737];cytoskeleton [GO:0005856];extracellular exosome [GO:0070062];plasma membrane [GO:0005886]
P61163	Alpha-centractin	10121	ACTR1A	antigen processing and presentation of exogenous peptide antigen via MHC class II [GO:0019886];ciliary basal body-plasma membrane docking [GO:0097711];endoplasmic reticulum to Golgi vesicle-mediated transport [GO:0006888];establishment of mitotic spindle orientation [GO:0000132];G2/M transition of mitotic cell cycle [GO:0000086];nuclear migration along microtubule [GO:0030473];regulation of G2/M …	ATP binding [GO:0005524]	cell [GO:0005623];cell cortex region [GO:0099738];centriole [GO:0005814];centrosome [GO:0005813];COPI-coated vesicle [GO:0030137];cytoplasm [GO:0005737];cytosol [GO:0005829];dynactin complex [GO:0005869];extracellular exosome [GO:0070062];manchette [GO:0002177];microtubule associated complex [GO:0005875];microtubule cytoskeleton [GO:0015630]	antigen processing and presentation of exogenous peptide antigen via MHC class II [GO:0019886];ciliary basal body-plasma membrane docking [GO:0097711];endoplasmic reticulum to Golgi vesicle-mediated transport [GO:0006888];establishment of mitotic spindle orientation [GO:0000132];G2/M transition of mitotic cell cycle [GO:0000086];nuclear migration along microtubule [GO:0030473];regulation of G2/M …
P62879	Guanine nucleotide-binding protein G(I)/G(S)/G(T) subunit beta-2	2783	GNB2	G protein-coupled receptor signaling pathway [GO:0007186];protein folding [GO:0006457]	calcium channel regulator activity [GO:0005246];GTPase activity [GO:0003924];GTPase binding [GO:0051020];protein-containing complex binding [GO:0044877]	cell body [GO:0044297];cytosol [GO:0005829];extracellular exosome [GO:0070062];extracellular space [GO:0005615];focal adhesion [GO:0005925];lysosomal membrane [GO:0005765];membrane [GO:0016020];perinuclear region of cytoplasm [GO:0048471];plasma membrane [GO:0005886];protein-containing complex [GO:0032991];vesicle [GO:0031982]	G protein-coupled receptor signaling pathway [GO:0007186];protein folding [GO:0006457];calcium channel regulator activity [GO:0005246];GTPase activity [GO:0003924];GTPase binding [GO:0051020];protein-containing complex binding [GO:0044877];cell body [GO:0044297];cytosol [GO:0005829];extracellular exosome [GO:0070062];extracellular space [GO:0005615];focal adhesion [GO:0005925];lysosomal membrane …
P67809	Y-box-binding protein 1	4904	YBX1	cellular response to interleukin-7 [GO:0098761];CRD-mediated mRNA stabilization [GO:0070934];embryonic morphogenesis [GO:0048598];epidermis development [GO:0008544];in utero embryonic development [GO:0001701];miRNA transport [GO:1990428];mRNA splicing, via spliceosome [GO:0000398];mRNA stabilization [GO:0048255];negative regulation of cellular senescence [GO:2000773];negative regulation of striat…	C5-methylcytidine-containing RNA binding [GO:0062153];chromatin binding [GO:0003682];DNA binding [GO:0003677];DNA-binding transcription activator activity, RNA polymerase II-specific [GO:0001228];DNA-binding transcription factor activity [GO:0003700];DNA-binding transcription factor activity, RNA polymerase II-specific [GO:0000981];double-stranded DNA binding [GO:0003690];GTPase binding [GO:00510…	CRD-mediated mRNA stability complex [GO:0070937];cytoplasm [GO:0005737];cytoplasmic stress granule [GO:0010494];cytosol [GO:0005829];extracellular exosome [GO:0070062];extracellular region [GO:0005576];histone pre-mRNA 3'end processing complex [GO:0071204];intracellular membrane-bounded organelle [GO:0043231];nuclear membrane [GO:0031965];nucleoplasm [GO:0005654];nucleus [GO:0005634];ribonucleopr…	cellular response to interleukin-7 [GO:0098761];CRD-mediated mRNA stabilization [GO:0070934];embryonic morphogenesis [GO:0048598];epidermis development [GO:0008544];in utero embryonic development [GO:0001701];miRNA transport [GO:1990428];mRNA splicing, via spliceosome [GO:0000398];mRNA stabilization [GO:0048255];negative regulation of cellular senescence [GO:2000773];negative regulation of striat…
P84098	60S ribosomal protein L19	6143	RPL19	cytoplasmic translation [GO:0002181];nuclear-transcribed mRNA catabolic process, nonsense-mediated decay [GO:0000184];SRP-dependent cotranslational protein targeting to membrane [GO:0006614];translation [GO:0006412];translational initiation [GO:0006413];viral transcription [GO:0019083]	RNA binding [GO:0003723];structural constituent of ribosome [GO:0003735]	cytosol [GO:0005829];cytosolic large ribosomal subunit [GO:0022625];focal adhesion [GO:0005925];membrane [GO:0016020];nucleolus [GO:0005730];polysomal ribosome [GO:0042788];synapse [GO:0045202]	cytoplasmic translation [GO:0002181];nuclear-transcribed mRNA catabolic process, nonsense-mediated decay [GO:0000184];SRP-dependent cotranslational protein targeting to membrane [GO:0006614];translation [GO:0006412];translational initiation [GO:0006413];viral transcription [GO:0019083];RNA binding [GO:0003723];structural constituent of ribosome [GO:0003735];cytosol [GO:0005829];cytosolic large ri…
Q01130	Serine/arginine-rich splicing factor 2	6427	SRSF2	mRNA 3'-end processing [GO:0031124];mRNA cis splicing, via spliceosome [GO:0045292];mRNA export from nucleus [GO:0006406];mRNA processing [GO:0006397];mRNA splicing, via spliceosome [GO:0000398];regulation of alternative mRNA splicing, via spliceosome [GO:0000381];RNA export from nucleus [GO:0006405];RNA splicing [GO:0008380]	RNA binding [GO:0003723];transcription corepressor activity [GO:0003714]	cytosol [GO:0005829];nuclear speck [GO:0016607];nucleoplasm [GO:0005654];nucleus [GO:0005634]	mRNA 3'-end processing [GO:0031124];mRNA cis splicing, via spliceosome [GO:0045292];mRNA export from nucleus [GO:0006406];mRNA processing [GO:0006397];mRNA splicing, via spliceosome [GO:0000398];regulation of alternative mRNA splicing, via spliceosome [GO:0000381];RNA export from nucleus [GO:0006405];RNA splicing [GO:0008380];RNA binding [GO:0003723];transcription corepressor activity [GO:0003714…
Q13435	Splicing factor 3B subunit 2	10992	SF3B2	mRNA processing [GO:0006397];mRNA splicing, via spliceosome [GO:0000398];RNA splicing [GO:0008380];viral process [GO:0016032]	RNA binding [GO:0003723]	catalytic step 2 spliceosome [GO:0071013];nuclear speck [GO:0016607];nucleoplasm [GO:0005654];nucleus [GO:0005634];spliceosomal complex [GO:0005681];U12-type spliceosomal complex [GO:0005689];U2 snRNP [GO:0005686];U2-type precatalytic spliceosome [GO:0071005]	mRNA processing [GO:0006397];mRNA splicing, via spliceosome [GO:0000398];RNA splicing [GO:0008380];viral process [GO:0016032];RNA binding [GO:0003723];catalytic step 2 spliceosome [GO:0071013];nuclear speck [GO:0016607];nucleoplasm [GO:0005654];nucleus [GO:0005634];spliceosomal complex [GO:0005681];U12-type spliceosomal complex [GO:0005689];U2 snRNP [GO:0005686];U2-type precatalytic spliceosome […
Q14204	Cytoplasmic dynein 1 heavy chain 1	1778	DYNC1H1	antigen processing and presentation of exogenous peptide antigen via MHC class II [GO:0019886];cell division [GO:0051301];ciliary basal body-plasma membrane docking [GO:0097711];cytoplasmic microtubule organization [GO:0031122];cytoplasmic mRNA processing body assembly [GO:0033962];endoplasmic reticulum to Golgi vesicle-mediated transport [GO:0006888];establishment of spindle localization [GO:005…	ATP binding [GO:0005524];ATP-dependent microtubule motor activity, minus-end-directed [GO:0008569];dynein intermediate chain binding [GO:0045505];dynein light intermediate chain binding [GO:0051959];RNA binding [GO:0003723]	axon cytoplasm [GO:1904115];azurophil granule lumen [GO:0035578];cell [GO:0005623];cell cortex [GO:0005938];centrosome [GO:0005813];cytoplasmic dynein complex [GO:0005868];cytoplasmic microtubule [GO:0005881];cytosol [GO:0005829];dynein complex [GO:0030286];extracellular exosome [GO:0070062];extracellular region [GO:0005576];filopodium [GO:0030175];membrane [GO:0016020];microtubule [GO:0005874]	antigen processing and presentation of exogenous peptide antigen via MHC class II [GO:0019886];cell division [GO:0051301];ciliary basal body-plasma membrane docking [GO:0097711];cytoplasmic microtubule organization [GO:0031122];cytoplasmic mRNA processing body assembly [GO:0033962];endoplasmic reticulum to Golgi vesicle-mediated transport [GO:0006888];establishment of spindle localization [GO:005…
Q15181	Inorganic pyrophosphatase	5464	PPA1	diphosphate metabolic process [GO:0071344];phosphate-containing compound metabolic process [GO:0006796];tRNA aminoacylation for protein translation [GO:0006418]	inorganic diphosphatase activity [GO:0004427];magnesium ion binding [GO:0000287]	cytoplasm [GO:0005737];cytosol [GO:0005829];extracellular exosome [GO:0070062]	diphosphate metabolic process [GO:0071344];phosphate-containing compound metabolic process [GO:0006796];tRNA aminoacylation for protein translation [GO:0006418];inorganic diphosphatase activity [GO:0004427];magnesium ion binding [GO:0000287];cytoplasm [GO:0005737];cytosol [GO:0005829];extracellular exosome [GO:0070062]
Q92804	TATA-binding protein-associated factor 2N	8148	TAF15	mRNA stabilization [GO:0048255];positive regulation of transcription, DNA-templated [GO:0045893];regulation of signal transduction by p53 class mediator [GO:1901796];RNA splicing [GO:0008380];transcription by RNA polymerase II [GO:0006366];transcription initiation from RNA polymerase II promoter [GO:0006367]	DNA binding [GO:0003677];metal ion binding [GO:0046872];mRNA 3'-UTR binding [GO:0003730];RNA binding [GO:0003723]	cytoplasm [GO:0005737];nucleoplasm [GO:0005654];nucleus [GO:0005634]	mRNA stabilization [GO:0048255];positive regulation of transcription, DNA-templated [GO:0045893];regulation of signal transduction by p53 class mediator [GO:1901796];RNA splicing [GO:0008380];transcription by RNA polymerase II [GO:0006366];transcription initiation from RNA polymerase II promoter [GO:0006367];DNA binding [GO:0003677];metal ion binding [GO:0046872];mRNA 3'-UTR binding [GO:0003730];…
Q9HAV0	Guanine nucleotide-binding protein subunit beta-4	59345	GNB4	protein folding [GO:0006457];signal transduction [GO:0007165];substantia nigra development [GO:0021762]	protein-containing complex binding [GO:0044877]	cytosol [GO:0005829];extracellular exosome [GO:0070062];lysosomal membrane [GO:0005765]	protein folding [GO:0006457];signal transduction [GO:0007165];substantia nigra development [GO:0021762];protein-containing complex binding [GO:0044877];cytosol [GO:0005829];extracellular exosome [GO:0070062];lysosomal membrane [GO:0005765]
A0A024R1P2	Ras-related C3 botulinum toxin substrate 2 (Rho family, small GTP binding protein Rac2), isoform CRA_a	5880	RAC2	actin cytoskeleton organization [GO:0030036];bone resorption [GO:0045453];cell projection assembly [GO:0030031];chemotaxis [GO:0006935];G protein-coupled receptor signaling pathway [GO:0007186];positive regulation of cell population proliferation [GO:0008284];positive regulation of lamellipodium assembly [GO:0010592];positive regulation of neutrophil chemotaxis [GO:0090023];regulation of mast cel…	GTP binding [GO:0005525];GTPase activity [GO:0003924];protein kinase regulator activity [GO:0019887]	cytoplasm [GO:0005737];membrane [GO:0016020];nuclear envelope [GO:0005635]	actin cytoskeleton organization [GO:0030036];bone resorption [GO:0045453];cell projection assembly [GO:0030031];chemotaxis [GO:0006935];G protein-coupled receptor signaling pathway [GO:0007186];positive regulation of cell population proliferation [GO:0008284];positive regulation of lamellipodium assembly [GO:0010592];positive regulation of neutrophil chemotaxis [GO:0090023];regulation of mast cel…
A0A024R3A8	Splicing factor, arginine/serine-rich, 46kD, isoform CRA_a	10929	SRP46	-	RNA binding [GO:0003723]	cytosol [GO:0005829];nuclear speck [GO:0016607];nucleoplasm [GO:0005654]	-;RNA binding [GO:0003723];cytosol [GO:0005829];nuclear speck [GO:0016607];nucleoplasm [GO:0005654]
A0A024RDH8	Ribosomal protein L34, isoform CRA_a	6164	RPL34	translation [GO:0006412]	structural constituent of ribosome [GO:0003735]	ribosome [GO:0005840]	translation [GO:0006412];structural constituent of ribosome [GO:0003735];ribosome [GO:0005840]
A0A140VK94	RAN binding protein 1, isoform CRA_g	5902	RANBP1	intracellular transport [GO:0046907]	-	cytosol [GO:0005829]	intracellular transport [GO:0046907];-;cytosol [GO:0005829]
A0A1B0GTJ4	Alpha-aminoadipic semialdehyde dehydrogenase		ALDH7A1	-	oxidoreductase activity, acting on the aldehyde or oxo group of donors, NAD or NADP as acceptor [GO:0016620]	cytosol [GO:0005829];mitochondrion [GO:0005739]	-;oxidoreductase activity, acting on the aldehyde or oxo group of donors, NAD or NADP as acceptor [GO:0016620];cytosol [GO:0005829];mitochondrion [GO:0005739]
A0A2R8Y645	ATP-dependent RNA helicase DDX3X		DDX3X	-	ATP binding [GO:0005524];helicase activity [GO:0004386];nucleic acid binding [GO:0003676]	integral component of membrane [GO:0016021]	-;ATP binding [GO:0005524];helicase activity [GO:0004386];nucleic acid binding [GO:0003676];integral component of membrane [GO:0016021]
A0A494C028	Protein DEK		DEK	-	-	-	-
A5PLK7	RCC2 protein		RCC2	-	-	-	-
B0AZQ4	Structural maintenance of chromosomes protein			chromosome organization [GO:0051276]	ATP binding [GO:0005524]	chromosome [GO:0005694];nucleus [GO:0005634]	chromosome organization [GO:0051276];ATP binding [GO:0005524];chromosome [GO:0005694];nucleus [GO:0005634]
B0ZBD0	40S ribosomal protein S19	6223	RPS19	Notch signaling pathway [GO:0007219];translation [GO:0006412]	structural constituent of ribosome [GO:0003735]	nucleoplasm [GO:0005654];ribosome [GO:0005840];synapse [GO:0045202]	Notch signaling pathway [GO:0007219];translation [GO:0006412];structural constituent of ribosome [GO:0003735];nucleoplasm [GO:0005654];ribosome [GO:0005840];synapse [GO:0045202]
B2RDX5	cDNA, FLJ96812, highly similar to Homo sapiens threonyl-tRNA synthetase (TARS), mRNA			threonyl-tRNA aminoacylation [GO:0006435]	ATP binding [GO:0005524];threonine-tRNA ligase activity [GO:0004829]	cytoplasm [GO:0005737]	threonyl-tRNA aminoacylation [GO:0006435];ATP binding [GO:0005524];threonine-tRNA ligase activity [GO:0004829];cytoplasm [GO:0005737]
B3KN82	cDNA FLJ13913 fis, clone Y79AA1000231, highly similar to Nucleolar protein NOP5			-	-	-	-
B3KNI2	cDNA FLJ14650 fis, clone NT2RP2002185, highly similar to Ubiquilin-1			-	-	-	-
B4DGC2	cDNA FLJ56690, highly similar to Tropomyosin beta chain			-	-	-	-
B4DKN9	cDNA FLJ57740, highly similar to Transforming protein RhoA	387		small GTPase mediated signal transduction [GO:0007264]	GTP binding [GO:0005525];GTPase activity [GO:0003924]	-	small GTPase mediated signal transduction [GO:0007264];GTP binding [GO:0005525];GTPase activity [GO:0003924];-
B4DM33	cDNA FLJ52068, highly similar to Microtubule-associated protein RP/EB family member 1			regulation of microtubule polymerization or depolymerization [GO:0031110]	microtubule plus-end binding [GO:0051010]	microtubule [GO:0005874];microtubule organizing center [GO:0005815]	regulation of microtubule polymerization or depolymerization [GO:0031110];microtubule plus-end binding [GO:0051010];microtubule [GO:0005874];microtubule organizing center [GO:0005815]
B7Z268	Single-stranded DNA binding protein 1, isoform CRA_c	6742	SSBP1	DNA replication [GO:0006260]	single-stranded DNA binding [GO:0003697]	-	DNA replication [GO:0006260];single-stranded DNA binding [GO:0003697];-
C0JYZ2	Titin		TTN	-	ATP binding [GO:0005524];protein kinase activity [GO:0004672]	-	-;ATP binding [GO:0005524];protein kinase activity [GO:0004672];-
C9JCK5	Proteasome endopeptidase complex		PSMA2	proteolysis involved in cellular protein catabolic process [GO:0051603]	threonine-type endopeptidase activity [GO:0004298]	cytoplasm [GO:0005737];proteasome core complex, alpha-subunit complex [GO:0019773]	proteolysis involved in cellular protein catabolic process [GO:0051603];threonine-type endopeptidase activity [GO:0004298];cytoplasm [GO:0005737];proteasome core complex, alpha-subunit complex [GO:0019773]
C9JM19	40S ribosomal protein S9		RPS9	translation [GO:0006412]	rRNA binding [GO:0019843];structural constituent of ribosome [GO:0003735]	small ribosomal subunit [GO:0015935]	translation [GO:0006412];rRNA binding [GO:0019843];structural constituent of ribosome [GO:0003735];small ribosomal subunit [GO:0015935]
E4W6B6	RPL27/NME2 fusion protein		RPL27	translation [GO:0006412]	structural constituent of ribosome [GO:0003735]	ribosome [GO:0005840]	translation [GO:0006412];structural constituent of ribosome [GO:0003735];ribosome [GO:0005840]
E5RJX2	40S ribosomal protein S20		RPS20	translation [GO:0006412]	RNA binding [GO:0003723];structural constituent of ribosome [GO:0003735]	ribosome [GO:0005840]	translation [GO:0006412];RNA binding [GO:0003723];structural constituent of ribosome [GO:0003735];ribosome [GO:0005840]
E9PL71	Elongation factor 1-delta		EEF1D	-	translation elongation factor activity [GO:0003746]	eukaryotic translation elongation factor 1 complex [GO:0005853]	-;translation elongation factor activity [GO:0003746];eukaryotic translation elongation factor 1 complex [GO:0005853]
H0YMU9	Annexin		ANXA2	-	calcium ion binding [GO:0005509];calcium-dependent phospholipid binding [GO:0005544];cytoskeletal protein binding [GO:0008092];phospholipase inhibitor activity [GO:0004859]	-	-;calcium ion binding [GO:0005509];calcium-dependent phospholipid binding [GO:0005544];cytoskeletal protein binding [GO:0008092];phospholipase inhibitor activity [GO:0004859];-
H7BZ94	Protein disulfide-isomerase		P4HB	cell redox homeostasis [GO:0045454]	isomerase activity [GO:0016853]	cell [GO:0005623];endoplasmic reticulum [GO:0005783]	cell redox homeostasis [GO:0045454];isomerase activity [GO:0016853];cell [GO:0005623];endoplasmic reticulum [GO:0005783]
H7BZJ3	Protein disulfide-isomerase A3		PDIA3	cell redox homeostasis [GO:0045454]	isomerase activity [GO:0016853]	cell [GO:0005623]	cell redox homeostasis [GO:0045454];isomerase activity [GO:0016853];cell [GO:0005623]
M0R0F0	40S ribosomal protein S5		RPS5	translation [GO:0006412]	RNA binding [GO:0003723];structural constituent of ribosome [GO:0003735]	small ribosomal subunit [GO:0015935]	translation [GO:0006412];RNA binding [GO:0003723];structural constituent of ribosome [GO:0003735];small ribosomal subunit [GO:0015935]
Q53H26	Transferrin variant			cellular iron ion homeostasis [GO:0006879]	ferric iron binding [GO:0008199];ferric iron transmembrane transporter activity [GO:0015091]	cell [GO:0005623];extracellular space [GO:0005615]	cellular iron ion homeostasis [GO:0006879];ferric iron binding [GO:0008199];ferric iron transmembrane transporter activity [GO:0015091];cell [GO:0005623];extracellular space [GO:0005615]
Q53HC2	Peroxiredoxin 3 isoform a variant			cell redox homeostasis [GO:0045454]	peroxiredoxin activity [GO:0051920]	cell [GO:0005623]	cell redox homeostasis [GO:0045454];peroxiredoxin activity [GO:0051920];cell [GO:0005623]
Q5MJP6	Poly(RC) binding protein 3		PCBP3	-	RNA binding [GO:0003723]	-	-;RNA binding [GO:0003723];-
Q5T5C7	Seryl-tRNA synthetase 1	6301	SARS1	seryl-tRNA aminoacylation [GO:0006434]	ATP binding [GO:0005524];serine-tRNA ligase activity [GO:0004828]	cytosol [GO:0005829]	seryl-tRNA aminoacylation [GO:0006434];ATP binding [GO:0005524];serine-tRNA ligase activity [GO:0004828];cytosol [GO:0005829]
Q5VVC8	60S ribosomal protein L11		RPL11	translation [GO:0006412]	structural constituent of ribosome [GO:0003735]	ribosome [GO:0005840]	translation [GO:0006412];structural constituent of ribosome [GO:0003735];ribosome [GO:0005840]
Q6FIG4	RAB1B protein		RAB1B	-	GTP binding [GO:0005525];GTPase activity [GO:0003924]	-	-;GTP binding [GO:0005525];GTPase activity [GO:0003924];-
Q6IBA2	PC4 protein	10923	PC4	DNA duplex unwinding [GO:0032508];protein homooligomerization [GO:0051260];regulation of transcription, DNA-templated [GO:0006355];SMAD protein signal transduction [GO:0060395]	activating transcription factor binding [GO:0033613];DNA helicase activity [GO:0003678];double-stranded DNA binding [GO:0003690];identical protein binding [GO:0042802];single-stranded DNA binding [GO:0003697]	nucleolus [GO:0005730];nucleoplasm [GO:0005654]	DNA duplex unwinding [GO:0032508];protein homooligomerization [GO:0051260];regulation of transcription, DNA-templated [GO:0006355];SMAD protein signal transduction [GO:0060395];activating transcription factor binding [GO:0033613];DNA helicase activity [GO:0003678];double-stranded DNA binding [GO:0003690];identical protein binding [GO:0042802];single-stranded DNA binding [GO:0003697];nucleolus [GO…
Q96DV6	40S ribosomal protein S6		RPS6	translation [GO:0006412]	structural constituent of ribosome [GO:0003735]	ribosome [GO:0005840]	translation [GO:0006412];structural constituent of ribosome [GO:0003735];ribosome [GO:0005840]
Q9H8E3	cDNA FLJ13715 fis, clone PLACE2000404, moderately similar to PROBABLE LEUCYL-TRNA SYNTHETASE			leucyl-tRNA aminoacylation [GO:0006429]	aminoacyl-tRNA editing activity [GO:0002161];ATP binding [GO:0005524];leucine-tRNA ligase activity [GO:0004823]	-	leucyl-tRNA aminoacylation [GO:0006429];aminoacyl-tRNA editing activity [GO:0002161];ATP binding [GO:0005524];leucine-tRNA ligase activity [GO:0004823];-
V9HWC9	Superoxide dismutase [Cu-Zn]	6647	HEL-S-44	activation of MAPK activity [GO:0000187];aging [GO:0007568];anterograde axonal transport [GO:0008089];auditory receptor cell stereocilium organization [GO:0060088];cellular iron ion homeostasis [GO:0006879];cellular response to ATP [GO:0071318];cellular response to cadmium ion [GO:0071276];cellular response to potassium ion [GO:0035865];embryo implantation [GO:0007566];glutathione metabolic proce…	copper ion binding [GO:0005507];protein phosphatase 2B binding [GO:0030346];superoxide dismutase activity [GO:0004784]	axon cytoplasm [GO:1904115];cell [GO:0005623];cytosol [GO:0005829];dense core granule [GO:0031045];extracellular space [GO:0005615];lysosome [GO:0005764];mitochondrial intermembrane space [GO:0005758];neuronal cell body [GO:0043025];nucleoplasm [GO:0005654];peroxisome [GO:0005777];protein-containing complex [GO:0032991]	activation of MAPK activity [GO:0000187];aging [GO:0007568];anterograde axonal transport [GO:0008089];auditory receptor cell stereocilium organization [GO:0060088];cellular iron ion homeostasis [GO:0006879];cellular response to ATP [GO:0071318];cellular response to cadmium ion [GO:0071276];cellular response to potassium ion [GO:0035865];embryo implantation [GO:0007566];glutathione metabolic proce…
P25788	Proteasome subunit alpha type-3	5684	PSMA3	anaphase-promoting complex-dependent catabolic process [GO:0031145];antigen processing and presentation of exogenous peptide antigen via MHC class I, TAP-dependent [GO:0002479];Fc-epsilon receptor signaling pathway [GO:0038095];interleukin-1-mediated signaling pathway [GO:0070498];MAPK cascade [GO:0000165];negative regulation of canonical Wnt signaling pathway [GO:0090090];negative regulation of …	endopeptidase activity [GO:0004175];threonine-type endopeptidase activity [GO:0004298];ubiquitin protein ligase binding [GO:0031625]	cytoplasm [GO:0005737];cytosol [GO:0005829];extracellular exosome [GO:0070062];nucleoplasm [GO:0005654];nucleus [GO:0005634];proteasome complex [GO:0000502];proteasome core complex [GO:0005839];proteasome core complex, alpha-subunit complex [GO:0019773];synapse [GO:0045202]	anaphase-promoting complex-dependent catabolic process [GO:0031145];antigen processing and presentation of exogenous peptide antigen via MHC class I, TAP-dependent [GO:0002479];Fc-epsilon receptor signaling pathway [GO:0038095];interleukin-1-mediated signaling pathway [GO:0070498];MAPK cascade [GO:0000165];negative regulation of canonical Wnt signaling pathway [GO:0090090];negative regulation of …
A6NFX8	ADP-sugar pyrophosphatase		NUDT5	-	hydrolase activity [GO:0016787]	-	-;hydrolase activity [GO:0016787];-
P14174	Macrophage migration inhibitory factor	4282	MIF	carboxylic acid metabolic process [GO:0019752];cell aging [GO:0007569];cell surface receptor signaling pathway [GO:0007166];DNA damage response, signal transduction by p53 class mediator [GO:0030330];inflammatory response [GO:0006954];innate immune response [GO:0045087];interleukin-12-mediated signaling pathway [GO:0035722];leukocyte migration [GO:0050900];negative regulation of apoptotic process…	chemoattractant activity [GO:0042056];cytokine activity [GO:0005125];cytokine receptor binding [GO:0005126];dopachrome isomerase activity [GO:0004167];identical protein binding [GO:0042802];phenylpyruvate tautomerase activity [GO:0050178];protease binding [GO:0002020]	cell surface [GO:0009986];cytoplasm [GO:0005737];cytosol [GO:0005829];extracellular exosome [GO:0070062];extracellular region [GO:0005576];extracellular space [GO:0005615];ficolin-1-rich granule lumen [GO:1904813];nucleoplasm [GO:0005654];plasma membrane [GO:0005886];secretory granule lumen [GO:0034774];vesicle [GO:0031982]	carboxylic acid metabolic process [GO:0019752];cell aging [GO:0007569];cell surface receptor signaling pathway [GO:0007166];DNA damage response, signal transduction by p53 class mediator [GO:0030330];inflammatory response [GO:0006954];innate immune response [GO:0045087];interleukin-12-mediated signaling pathway [GO:0035722];leukocyte migration [GO:0050900];negative regulation of apoptotic process…
Q13185	Chromobox protein homolog 3	11335	CBX3	cellular response to dexamethasone stimulus [GO:0071549];cellular response to DNA damage stimulus [GO:0006974];chromatin remodeling [GO:0006338];negative regulation of G0 to G1 transition [GO:0070317];negative regulation of transcription, DNA-templated [GO:0045892];rhythmic process [GO:0048511]	enzyme binding [GO:0019899];histone methyltransferase binding [GO:1990226];identical protein binding [GO:0042802];protein domain specific binding [GO:0019904]	chromatin [GO:0000785];chromosome, centromeric region [GO:0000775];condensed chromosome, centromeric region [GO:0000779];nuclear chromosome, telomeric region [GO:0000784];nuclear envelope [GO:0005635];nuclear euchromatin [GO:0005719];nuclear heterochromatin [GO:0005720];nuclear inner membrane [GO:0005637];nuclear pericentric heterochromatin [GO:0031618];nucleoplasm [GO:0005654];nucleus [GO:000563…	cellular response to dexamethasone stimulus [GO:0071549];cellular response to DNA damage stimulus [GO:0006974];chromatin remodeling [GO:0006338];negative regulation of G0 to G1 transition [GO:0070317];negative regulation of transcription, DNA-templated [GO:0045892];rhythmic process [GO:0048511];enzyme binding [GO:0019899];histone methyltransferase binding [GO:1990226];identical protein binding [G…
Q13041	p67			regulation of protein catabolic process [GO:0042176]	enzyme regulator activity [GO:0030234]	proteasome complex [GO:0000502]	regulation of protein catabolic process [GO:0042176];enzyme regulator activity [GO:0030234];proteasome complex [GO:0000502]
A0A087WUK2	Heterogeneous nuclear ribonucleoprotein D-like	9987	HNRNPDL	-	RNA binding [GO:0003723]	nucleoplasm [GO:0005654]	-;RNA binding [GO:0003723];nucleoplasm [GO:0005654]
F8VYE8	Serine/threonine-protein phosphatase		PPP1CC	-	metal ion binding [GO:0046872];protein serine/threonine phosphatase activity [GO:0004722]	protein phosphatase type 1 complex [GO:0000164]	-;metal ion binding [GO:0046872];protein serine/threonine phosphatase activity [GO:0004722];protein phosphatase type 1 complex [GO:0000164]
Q9BTQ7	Similar to ribosomal protein L23			translation [GO:0006412]	structural constituent of ribosome [GO:0003735]	ribosome [GO:0005840]	translation [GO:0006412];structural constituent of ribosome [GO:0003735];ribosome [GO:0005840]
V9HW04	Serine/threonine-protein phosphatase	5500	HEL-S-80p	circadian regulation of gene expression [GO:0032922];entrainment of circadian clock by photoperiod [GO:0043153];regulation of glycogen biosynthetic process [GO:0005979];regulation of glycogen catabolic process [GO:0005981]	metal ion binding [GO:0046872];protein serine/threonine phosphatase activity [GO:0004722]	cytosol [GO:0005829];glycogen granule [GO:0042587];nucleoplasm [GO:0005654];plasma membrane [GO:0005886];protein phosphatase type 1 complex [GO:0000164]	circadian regulation of gene expression [GO:0032922];entrainment of circadian clock by photoperiod [GO:0043153];regulation of glycogen biosynthetic process [GO:0005979];regulation of glycogen catabolic process [GO:0005981];metal ion binding [GO:0046872];protein serine/threonine phosphatase activity [GO:0004722];cytosol [GO:0005829];glycogen granule [GO:0042587];nucleoplasm [GO:0005654];plasma mem…
P29966	Myristoylated alanine-rich C-kinase substrate	4082	MARCKS	actin crosslink formation [GO:0051764];actin filament bundle assembly [GO:0051017];protein homooligomerization [GO:0051260]	actin filament binding [GO:0051015];calmodulin binding [GO:0005516];identical protein binding [GO:0042802];protein kinase C binding [GO:0005080]	actin cytoskeleton [GO:0015629];actin filament bundle [GO:0032432];cell cortex [GO:0005938];centrosome [GO:0005813];extracellular exosome [GO:0070062];focal adhesion [GO:0005925];germinal vesicle [GO:0042585];plasma membrane [GO:0005886]	actin crosslink formation [GO:0051764];actin filament bundle assembly [GO:0051017];protein homooligomerization [GO:0051260];actin filament binding [GO:0051015];calmodulin binding [GO:0005516];identical protein binding [GO:0042802];protein kinase C binding [GO:0005080];actin cytoskeleton [GO:0015629];actin filament bundle [GO:0032432];cell cortex [GO:0005938];centrosome [GO:0005813];extracellular …
P41091	Eukaryotic translation initiation factor 2 subunit 3	1968	EIF2S3	formation of translation preinitiation complex [GO:0001731];positive regulation of translational fidelity [GO:0045903];translational initiation [GO:0006413];transmembrane transport [GO:0055085]	cadherin binding [GO:0045296];GTP binding [GO:0005525];GTPase activity [GO:0003924];translation factor activity, RNA binding [GO:0008135];translation initiation factor activity [GO:0003743]	cytoplasm [GO:0005737];cytosol [GO:0005829];eukaryotic translation initiation factor 2 complex [GO:0005850];extracellular exosome [GO:0070062]	formation of translation preinitiation complex [GO:0001731];positive regulation of translational fidelity [GO:0045903];translational initiation [GO:0006413];transmembrane transport [GO:0055085];cadherin binding [GO:0045296];GTP binding [GO:0005525];GTPase activity [GO:0003924];translation factor activity, RNA binding [GO:0008135];translation initiation factor activity [GO:0003743];cytoplasm [GO:0…
P62910	60S ribosomal protein L32	6161	RPL32	cytoplasmic translation [GO:0002181];nuclear-transcribed mRNA catabolic process, nonsense-mediated decay [GO:0000184];SRP-dependent cotranslational protein targeting to membrane [GO:0006614];translation [GO:0006412];translational initiation [GO:0006413];viral transcription [GO:0019083]	RNA binding [GO:0003723];structural constituent of ribosome [GO:0003735]	cytosol [GO:0005829];cytosolic large ribosomal subunit [GO:0022625];membrane [GO:0016020];polysomal ribosome [GO:0042788]	cytoplasmic translation [GO:0002181];nuclear-transcribed mRNA catabolic process, nonsense-mediated decay [GO:0000184];SRP-dependent cotranslational protein targeting to membrane [GO:0006614];translation [GO:0006412];translational initiation [GO:0006413];viral transcription [GO:0019083];RNA binding [GO:0003723];structural constituent of ribosome [GO:0003735];cytosol [GO:0005829];cytosolic large ri…
P62942	Peptidyl-prolyl cis-trans isomerase FKBP1A	2280	FKBP1A	'de novo' protein folding [GO:0006458];amyloid fibril formation [GO:1990000];calcium ion transmembrane transport [GO:0070588];chaperone-mediated protein folding [GO:0061077];heart morphogenesis [GO:0003007];heart trabecula formation [GO:0060347];negative regulation of phosphoprotein phosphatase activity [GO:0032515];positive regulation of I-kappaB kinase/NF-kappaB signaling [GO:0043123];positive …	activin binding [GO:0048185];FK506 binding [GO:0005528];ion channel binding [GO:0044325];macrolide binding [GO:0005527];peptidyl-prolyl cis-trans isomerase activity [GO:0003755];SMAD binding [GO:0046332];transforming growth factor beta receptor binding [GO:0005160];type I transforming growth factor beta receptor binding [GO:0034713]	cytoplasm [GO:0005737];cytoplasmic side of membrane [GO:0098562];cytosol [GO:0005829];extrinsic component of organelle membrane [GO:0031312];membrane [GO:0016020];ryanodine receptor complex [GO:1990425];sarcoplasmic reticulum [GO:0016529];terminal cisterna [GO:0014802];Z disc [GO:0030018]	'de novo' protein folding [GO:0006458];amyloid fibril formation [GO:1990000];calcium ion transmembrane transport [GO:0070588];chaperone-mediated protein folding [GO:0061077];heart morphogenesis [GO:0003007];heart trabecula formation [GO:0060347];negative regulation of phosphoprotein phosphatase activity [GO:0032515];positive regulation of I-kappaB kinase/NF-kappaB signaling [GO:0043123];positive …
Q58FF6	Putative heat shock protein HSP 90-beta 4		HSP90AB4P	cellular response to heat [GO:0034605];protein folding [GO:0006457];protein stabilization [GO:0050821]	ATP binding [GO:0005524];disordered domain specific binding [GO:0097718];unfolded protein binding [GO:0051082]	cell surface [GO:0009986];cytoplasm [GO:0005737];cytosol [GO:0005829];perinuclear region of cytoplasm [GO:0048471];plasma membrane [GO:0005886];protein-containing complex [GO:0032991]	cellular response to heat [GO:0034605];protein folding [GO:0006457];protein stabilization [GO:0050821];ATP binding [GO:0005524];disordered domain specific binding [GO:0097718];unfolded protein binding [GO:0051082];cell surface [GO:0009986];cytoplasm [GO:0005737];cytosol [GO:0005829];perinuclear region of cytoplasm [GO:0048471];plasma membrane [GO:0005886];protein-containing complex [GO:0032991]
Q9Y277	Voltage-dependent anion-selective channel protein 3	7419	VDAC3	adenine transport [GO:0015853];behavioral fear response [GO:0001662];learning [GO:0007612];neuron-neuron synaptic transmission [GO:0007270];regulation of cilium assembly [GO:1902017]	nucleotide binding [GO:0000166];porin activity [GO:0015288];voltage-gated anion channel activity [GO:0008308]	extracellular exosome [GO:0070062];mitochondrial outer membrane [GO:0005741];mitochondrion [GO:0005739];nucleus [GO:0005634];pore complex [GO:0046930];synapse [GO:0045202]	adenine transport [GO:0015853];behavioral fear response [GO:0001662];learning [GO:0007612];neuron-neuron synaptic transmission [GO:0007270];regulation of cilium assembly [GO:1902017];nucleotide binding [GO:0000166];porin activity [GO:0015288];voltage-gated anion channel activity [GO:0008308];extracellular exosome [GO:0070062];mitochondrial outer membrane [GO:0005741];mitochondrion [GO:0005739];nu…
A0A0S2Z4T1	DNA helicase	4172	MCM3	DNA replication initiation [GO:0006270]	ATP binding [GO:0005524];DNA binding [GO:0003677];DNA helicase activity [GO:0003678]	centrosome [GO:0005813];MCM complex [GO:0042555];nucleoplasm [GO:0005654]	DNA replication initiation [GO:0006270];ATP binding [GO:0005524];DNA binding [GO:0003677];DNA helicase activity [GO:0003678];centrosome [GO:0005813];MCM complex [GO:0042555];nucleoplasm [GO:0005654]
A0A140VJY2	Testicular tissue protein Li 209	10131		negative regulation of intrinsic apoptotic signaling pathway in response to hydrogen peroxide [GO:1903751];protein folding [GO:0006457]	ATP binding [GO:0005524];protein kinase binding [GO:0019901];unfolded protein binding [GO:0051082]	mitochondrial inner membrane [GO:0005743];mitochondrial intermembrane space [GO:0005758];mitochondrion [GO:0005739];nucleoplasm [GO:0005654]	negative regulation of intrinsic apoptotic signaling pathway in response to hydrogen peroxide [GO:1903751];protein folding [GO:0006457];ATP binding [GO:0005524];protein kinase binding [GO:0019901];unfolded protein binding [GO:0051082];mitochondrial inner membrane [GO:0005743];mitochondrial intermembrane space [GO:0005758];mitochondrion [GO:0005739];nucleoplasm [GO:0005654]
A1A508	PRSS3 protein		PRSS3	-	serine-type endopeptidase activity [GO:0004252]	-	-;serine-type endopeptidase activity [GO:0004252];-
B3KSH1	Eukaryotic translation initiation factor 3 subunit F		EIF3F	formation of cytoplasmic translation initiation complex [GO:0001732]	translation initiation factor activity [GO:0003743];translation initiation factor binding [GO:0031369]	eukaryotic 43S preinitiation complex [GO:0016282];eukaryotic 48S preinitiation complex [GO:0033290];eukaryotic translation initiation factor 3 complex [GO:0005852]	formation of cytoplasmic translation initiation complex [GO:0001732];translation initiation factor activity [GO:0003743];translation initiation factor binding [GO:0031369];eukaryotic 43S preinitiation complex [GO:0016282];eukaryotic 48S preinitiation complex [GO:0033290];eukaryotic translation initiation factor 3 complex [GO:0005852]
Q6IPI1	60S ribosomal protein L29		RPL29	translation [GO:0006412]	structural constituent of ribosome [GO:0003735]	ribosome [GO:0005840]	translation [GO:0006412];structural constituent of ribosome [GO:0003735];ribosome [GO:0005840]
Q75MU2	Uncharacterized protein WBSCR1		WBSCR1	-	RNA binding [GO:0003723]	-	-;RNA binding [GO:0003723];-
O00487	26S proteasome non-ATPase regulatory subunit 14	10213	PSMD14	anaphase-promoting complex-dependent catabolic process [GO:0031145];antigen processing and presentation of exogenous peptide antigen via MHC class I, TAP-dependent [GO:0002479];double-strand break repair via homologous recombination [GO:0000724];double-strand break repair via nonhomologous end joining [GO:0006303];Fc-epsilon receptor signaling pathway [GO:0038095];interleukin-1-mediated signaling…	endopeptidase activator activity [GO:0061133];Lys63-specific deubiquitinase activity [GO:0061578];metal ion binding [GO:0046872];metallopeptidase activity [GO:0008237];proteasome binding [GO:0070628];thiol-dependent ubiquitin-specific protease activity [GO:0004843];thiol-dependent ubiquitinyl hydrolase activity [GO:0036459]	cytosol [GO:0005829];cytosolic proteasome complex [GO:0031597];extracellular region [GO:0005576];ficolin-1-rich granule lumen [GO:1904813];nucleoplasm [GO:0005654];nucleus [GO:0005634];proteasome accessory complex [GO:0022624];proteasome complex [GO:0000502];proteasome regulatory particle, lid subcomplex [GO:0008541];secretory granule lumen [GO:0034774]	anaphase-promoting complex-dependent catabolic process [GO:0031145];antigen processing and presentation of exogenous peptide antigen via MHC class I, TAP-dependent [GO:0002479];double-strand break repair via homologous recombination [GO:0000724];double-strand break repair via nonhomologous end joining [GO:0006303];Fc-epsilon receptor signaling pathway [GO:0038095];interleukin-1-mediated signaling…
O75390	Citrate synthase, mitochondrial	1431	CS	carbohydrate metabolic process [GO:0005975];citrate metabolic process [GO:0006101];tricarboxylic acid cycle [GO:0006099]	citrate (Si)-synthase activity [GO:0004108];RNA binding [GO:0003723]	extracellular exosome [GO:0070062];mitochondrial matrix [GO:0005759];mitochondrion [GO:0005739];nucleus [GO:0005634]	carbohydrate metabolic process [GO:0005975];citrate metabolic process [GO:0006101];tricarboxylic acid cycle [GO:0006099];citrate (Si)-synthase activity [GO:0004108];RNA binding [GO:0003723];extracellular exosome [GO:0070062];mitochondrial matrix [GO:0005759];mitochondrion [GO:0005739];nucleus [GO:0005634]
P00491	Purine nucleoside phosphorylase	4860	PNP	immune response [GO:0006955];inosine catabolic process [GO:0006148];interleukin-2 secretion [GO:0070970];neutrophil degranulation [GO:0043312];nicotinamide riboside catabolic process [GO:0006738];nucleobase-containing compound metabolic process [GO:0006139];nucleotide biosynthetic process [GO:0009165];positive regulation of alpha-beta T cell differentiation [GO:0046638];positive regulation of T c…	drug binding [GO:0008144];nucleoside binding [GO:0001882];phosphate ion binding [GO:0042301];purine nucleobase binding [GO:0002060];purine-nucleoside phosphorylase activity [GO:0004731]	cytoplasm [GO:0005737];cytoskeleton [GO:0005856];cytosol [GO:0005829];extracellular exosome [GO:0070062];extracellular region [GO:0005576];ficolin-1-rich granule lumen [GO:1904813];nucleus [GO:0005634];secretory granule lumen [GO:0034774]	immune response [GO:0006955];inosine catabolic process [GO:0006148];interleukin-2 secretion [GO:0070970];neutrophil degranulation [GO:0043312];nicotinamide riboside catabolic process [GO:0006738];nucleobase-containing compound metabolic process [GO:0006139];nucleotide biosynthetic process [GO:0009165];positive regulation of alpha-beta T cell differentiation [GO:0046638];positive regulation of T c…
P04843	Dolichyl-diphosphooligosaccharide--protein glycosyltransferase subunit 1	6184	RPN1	cellular protein modification process [GO:0006464];protein N-linked glycosylation via asparagine [GO:0018279]	dolichyl-diphosphooligosaccharide-protein glycotransferase activity [GO:0004579];RNA binding [GO:0003723]	cytosol [GO:0005829];endoplasmic reticulum [GO:0005783];endoplasmic reticulum membrane [GO:0005789];integral component of membrane [GO:0016021];melanosome [GO:0042470];membrane [GO:0016020];oligosaccharyltransferase complex [GO:0008250];rough endoplasmic reticulum [GO:0005791]	cellular protein modification process [GO:0006464];protein N-linked glycosylation via asparagine [GO:0018279];dolichyl-diphosphooligosaccharide-protein glycotransferase activity [GO:0004579];RNA binding [GO:0003723];cytosol [GO:0005829];endoplasmic reticulum [GO:0005783];endoplasmic reticulum membrane [GO:0005789];integral component of membrane [GO:0016021];melanosome [GO:0042470];membrane [GO:00…
P05023	Sodium/potassium-transporting ATPase subunit alpha-1	476	ATP1A1	cardiac muscle cell action potential involved in contraction [GO:0086002];cell communication by electrical coupling involved in cardiac conduction [GO:0086064];cellular potassium ion homeostasis [GO:0030007];cellular response to mechanical stimulus [GO:0071260];cellular response to steroid hormone stimulus [GO:0071383];cellular sodium ion homeostasis [GO:0006883];ion transmembrane transport [GO:0…	ADP binding [GO:0043531];ankyrin binding [GO:0030506];ATP binding [GO:0005524];chaperone binding [GO:0051087];phosphatase activity [GO:0016791];phosphatidylinositol 3-kinase binding [GO:0043548];potassium ion binding [GO:0030955];protein domain specific binding [GO:0019904];protein heterodimerization activity [GO:0046982];protein kinase binding [GO:0019901];sodium ion binding [GO:0031402];sodium …	apical plasma membrane [GO:0016324];basolateral plasma membrane [GO:0016323];caveola [GO:0005901];cell [GO:0005623];endoplasmic reticulum [GO:0005783];endosome [GO:0005768];extracellular exosome [GO:0070062];extracellular vesicle [GO:1903561];Golgi apparatus [GO:0005794];integral component of membrane [GO:0016021];intercalated disc [GO:0014704];lateral plasma membrane [GO:0016328];melanosome [GO:…	cardiac muscle cell action potential involved in contraction [GO:0086002];cell communication by electrical coupling involved in cardiac conduction [GO:0086064];cellular potassium ion homeostasis [GO:0030007];cellular response to mechanical stimulus [GO:0071260];cellular response to steroid hormone stimulus [GO:0071383];cellular sodium ion homeostasis [GO:0006883];ion transmembrane transport [GO:0…
P07305	Histone H1.0	3005	H1-0	apoptotic DNA fragmentation [GO:0006309];chromatin silencing [GO:0006342];chromosome condensation [GO:0030261];negative regulation of chromatin silencing [GO:0031936];negative regulation of DNA recombination [GO:0045910];negative regulation of transcription by RNA polymerase II [GO:0000122];nucleosome assembly [GO:0006334];nucleosome positioning [GO:0016584];positive regulation of transcription r…	AT DNA binding [GO:0003680];chromatin DNA binding [GO:0031490];double-stranded DNA binding [GO:0003690];nucleosomal DNA binding [GO:0031492];RNA binding [GO:0003723]	actin cytoskeleton [GO:0015629];Golgi apparatus [GO:0005794];nuclear body [GO:0016604];nuclear chromatin [GO:0000790];nuclear euchromatin [GO:0005719];nucleoplasm [GO:0005654];nucleosome [GO:0000786];nucleus [GO:0005634];transcriptional repressor complex [GO:0017053]	apoptotic DNA fragmentation [GO:0006309];chromatin silencing [GO:0006342];chromosome condensation [GO:0030261];negative regulation of chromatin silencing [GO:0031936];negative regulation of DNA recombination [GO:0045910];negative regulation of transcription by RNA polymerase II [GO:0000122];nucleosome assembly [GO:0006334];nucleosome positioning [GO:0016584];positive regulation of transcription r…
P08579	U2 small nuclear ribonucleoprotein B''	6629	SNRPB2	mRNA splicing, via spliceosome [GO:0000398]	snRNP binding [GO:0070990];U1 snRNA binding [GO:0030619]	catalytic step 2 spliceosome [GO:0071013];cytoplasmic ribonucleoprotein granule [GO:0036464];fibrillar center [GO:0001650];nuclear speck [GO:0016607];nucleoplasm [GO:0005654];nucleus [GO:0005634];spliceosomal complex [GO:0005681];U1 snRNP [GO:0005685];U2 snRNP [GO:0005686];U2-type catalytic step 2 spliceosome [GO:0071007];U2-type precatalytic spliceosome [GO:0071005]	mRNA splicing, via spliceosome [GO:0000398];snRNP binding [GO:0070990];U1 snRNA binding [GO:0030619];catalytic step 2 spliceosome [GO:0071013];cytoplasmic ribonucleoprotein granule [GO:0036464];fibrillar center [GO:0001650];nuclear speck [GO:0016607];nucleoplasm [GO:0005654];nucleus [GO:0005634];spliceosomal complex [GO:0005681];U1 snRNP [GO:0005685];U2 snRNP [GO:0005686];U2-type catalytic step 2…
P09622	Dihydrolipoyl dehydrogenase, mitochondrial	1738	DLD	2-oxoglutarate metabolic process [GO:0006103];aging [GO:0007568];branched-chain amino acid catabolic process [GO:0009083];cell redox homeostasis [GO:0045454];dihydrolipoamide metabolic process [GO:0051068];gastrulation [GO:0007369];histone succinylation [GO:0106077];lipoate metabolic process [GO:0009106];lysine catabolic process [GO:0006554];mitochondrial acetyl-CoA biosynthetic process from pyru…	dihydrolipoyl dehydrogenase activity [GO:0004148];electron transfer activity [GO:0009055];flavin adenine dinucleotide binding [GO:0050660];lipoamide binding [GO:0043544];NAD binding [GO:0051287]	acrosomal matrix [GO:0043159];cell [GO:0005623];mitochondrial matrix [GO:0005759];mitochondrion [GO:0005739];motile cilium [GO:0031514];nucleoplasm [GO:0005654];nucleus [GO:0005634];oxoglutarate dehydrogenase complex [GO:0045252];pyruvate dehydrogenase complex [GO:0045254]	2-oxoglutarate metabolic process [GO:0006103];aging [GO:0007568];branched-chain amino acid catabolic process [GO:0009083];cell redox homeostasis [GO:0045454];dihydrolipoamide metabolic process [GO:0051068];gastrulation [GO:0007369];histone succinylation [GO:0106077];lipoate metabolic process [GO:0009106];lysine catabolic process [GO:0006554];mitochondrial acetyl-CoA biosynthetic process from pyru…
P12270	Nucleoprotein TPR	7175	TPR	cell division [GO:0051301];cellular response to heat [GO:0034605];cellular response to interferon-alpha [GO:0035457];intracellular transport of virus [GO:0075733];mitotic spindle assembly checkpoint [GO:0007094];mRNA export from nucleus [GO:0006406];mRNA export from nucleus in response to heat stress [GO:0031990];negative regulation of RNA export from nucleus [GO:0046832];negative regulation of t…	chromatin binding [GO:0003682];dynein complex binding [GO:0070840];heat shock protein binding [GO:0031072];mitogen-activated protein kinase binding [GO:0051019];mRNA binding [GO:0003729];protein homodimerization activity [GO:0042803];RNA binding [GO:0003723];structural constituent of nuclear pore [GO:0017056];tubulin binding [GO:0015631]	cytoplasm [GO:0005737];cytoplasmic dynein complex [GO:0005868];extrinsic component of membrane [GO:0019898];host cell [GO:0043657];kinetochore [GO:0000776];mitotic spindle [GO:0072686];nuclear envelope [GO:0005635];nuclear inclusion body [GO:0042405];nuclear membrane [GO:0031965];nuclear periphery [GO:0034399];nuclear pore [GO:0005643];nuclear pore nuclear basket [GO:0044615];nucleoplasm [GO:0005…	cell division [GO:0051301];cellular response to heat [GO:0034605];cellular response to interferon-alpha [GO:0035457];intracellular transport of virus [GO:0075733];mitotic spindle assembly checkpoint [GO:0007094];mRNA export from nucleus [GO:0006406];mRNA export from nucleus in response to heat stress [GO:0031990];negative regulation of RNA export from nucleus [GO:0046832];negative regulation of t…
P15311	Ezrin	7430	EZR	actin cytoskeleton reorganization [GO:0031532];actin filament bundle assembly [GO:0051017];astral microtubule organization [GO:0030953];axon guidance [GO:0007411];cellular protein-containing complex localization [GO:0034629];cellular response to cAMP [GO:0071320];cortical microtubule organization [GO:0043622];cytoskeletal anchoring at plasma membrane [GO:0007016];establishment of centrosome local…	actin binding [GO:0003779];actin filament binding [GO:0051015];ATPase binding [GO:0051117];cadherin binding [GO:0045296];cell adhesion molecule binding [GO:0050839];disordered domain specific binding [GO:0097718];identical protein binding [GO:0042802];microtubule binding [GO:0008017];protein C-terminus binding [GO:0008022];protein domain specific binding [GO:0019904];protein kinase A binding [GO:…	actin cytoskeleton [GO:0015629];actin filament [GO:0005884];apical part of cell [GO:0045177];apical plasma membrane [GO:0016324];astrocyte projection [GO:0097449];basolateral plasma membrane [GO:0016323];brush border [GO:0005903];cell [GO:0005623];cell body [GO:0044297];cell periphery [GO:0071944];cell projection [GO:0042995];cell tip [GO:0051286];ciliary basal body [GO:0036064];cortical cytoskel…	actin cytoskeleton reorganization [GO:0031532];actin filament bundle assembly [GO:0051017];astral microtubule organization [GO:0030953];axon guidance [GO:0007411];cellular protein-containing complex localization [GO:0034629];cellular response to cAMP [GO:0071320];cortical microtubule organization [GO:0043622];cytoskeletal anchoring at plasma membrane [GO:0007016];establishment of centrosome local…
P16152	Carbonyl reductase [NADPH] 1	873	CBR1	cyclooxygenase pathway [GO:0019371];drug metabolic process [GO:0017144];epithelial cell differentiation [GO:0030855];oxidation-reduction process [GO:0055114];vitamin K metabolic process [GO:0042373]	15-hydroxyprostaglandin dehydrogenase (NADP+) activity [GO:0047021];carbonyl reductase (NADPH) activity [GO:0004090];oxidoreductase activity, acting on NAD(P)H, quinone or similar compound as acceptor [GO:0016655];prostaglandin-E2 9-reductase activity [GO:0050221]	cytosol [GO:0005829];extracellular exosome [GO:0070062];extracellular vesicle [GO:1903561]	cyclooxygenase pathway [GO:0019371];drug metabolic process [GO:0017144];epithelial cell differentiation [GO:0030855];oxidation-reduction process [GO:0055114];vitamin K metabolic process [GO:0042373];15-hydroxyprostaglandin dehydrogenase (NADP+) activity [GO:0047021];carbonyl reductase (NADPH) activity [GO:0004090];oxidoreductase activity, acting on NAD(P)H, quinone or similar compound as acceptor…
P26038	Moesin	4478	MSN	cellular response to testosterone stimulus [GO:0071394];establishment of endothelial barrier [GO:0061028];establishment of epithelial cell apical/basal polarity [GO:0045198];gland morphogenesis [GO:0022612];immunological synapse formation [GO:0001771];interleukin-12-mediated signaling pathway [GO:0035722];leukocyte cell-cell adhesion [GO:0007159];leukocyte migration [GO:0050900];membrane to membr…	actin binding [GO:0003779];cell adhesion molecule binding [GO:0050839];double-stranded RNA binding [GO:0003725];enzyme binding [GO:0019899];protein kinase binding [GO:0019901];signaling receptor binding [GO:0005102];structural constituent of cytoskeleton [GO:0005200]	apical part of cell [GO:0045177];apical plasma membrane [GO:0016324];basolateral plasma membrane [GO:0016323];blood microparticle [GO:0072562];cell periphery [GO:0071944];cell surface [GO:0009986];cytoplasm [GO:0005737];cytoskeleton [GO:0005856];cytosol [GO:0005829];extracellular exosome [GO:0070062];extracellular space [GO:0005615];filopodium [GO:0030175];focal adhesion [GO:0005925];invadopodium…	cellular response to testosterone stimulus [GO:0071394];establishment of endothelial barrier [GO:0061028];establishment of epithelial cell apical/basal polarity [GO:0045198];gland morphogenesis [GO:0022612];immunological synapse formation [GO:0001771];interleukin-12-mediated signaling pathway [GO:0035722];leukocyte cell-cell adhesion [GO:0007159];leukocyte migration [GO:0050900];membrane to membr…
P28838	Cytosol aminopeptidase	51056	LAP3	proteolysis [GO:0006508]	aminopeptidase activity [GO:0004177];manganese ion binding [GO:0030145];metalloexopeptidase activity [GO:0008235]	cytosol [GO:0005829];extracellular exosome [GO:0070062];focal adhesion [GO:0005925];midbody [GO:0030496];nucleoplasm [GO:0005654];nucleus [GO:0005634];trans-Golgi network [GO:0005802]	proteolysis [GO:0006508];aminopeptidase activity [GO:0004177];manganese ion binding [GO:0030145];metalloexopeptidase activity [GO:0008235];cytosol [GO:0005829];extracellular exosome [GO:0070062];focal adhesion [GO:0005925];midbody [GO:0030496];nucleoplasm [GO:0005654];nucleus [GO:0005634];trans-Golgi network [GO:0005802]
P30044	Peroxiredoxin-5, mitochondrial	25824	PRDX5	cell redox homeostasis [GO:0045454];cellular response to oxidative stress [GO:0034599];cellular response to reactive oxygen species [GO:0034614];hydrogen peroxide catabolic process [GO:0042744];inflammatory response [GO:0006954];NADPH oxidation [GO:0070995];negative regulation of apoptotic process [GO:0043066];negative regulation of oxidoreductase activity [GO:0051354];negative regulation of tran…	antioxidant activity [GO:0016209];cysteine-type endopeptidase inhibitor activity involved in apoptotic process [GO:0043027];peroxidase activity [GO:0004601];peroxiredoxin activity [GO:0051920];peroxynitrite reductase activity [GO:0072541];protein dimerization activity [GO:0046983];RNA polymerase III regulatory region DNA binding [GO:0001016];signaling receptor binding [GO:0005102];thioredoxin per…	cell [GO:0005623];cytoplasm [GO:0005737];cytoplasmic vesicle [GO:0031410];cytosol [GO:0005829];extracellular exosome [GO:0070062];extracellular space [GO:0005615];intracellular membrane-bounded organelle [GO:0043231];mitochondrial matrix [GO:0005759];mitochondrion [GO:0005739];nucleus [GO:0005634];perinuclear region of cytoplasm [GO:0048471];peroxisomal matrix [GO:0005782];peroxisome [GO:0005777]	cell redox homeostasis [GO:0045454];cellular response to oxidative stress [GO:0034599];cellular response to reactive oxygen species [GO:0034614];hydrogen peroxide catabolic process [GO:0042744];inflammatory response [GO:0006954];NADPH oxidation [GO:0070995];negative regulation of apoptotic process [GO:0043066];negative regulation of oxidoreductase activity [GO:0051354];negative regulation of tran…
P30084	Enoyl-CoA hydratase, mitochondrial	1892	ECHS1	fatty acid beta-oxidation [GO:0006635]	enoyl-CoA hydratase activity [GO:0004300];isomerase activity [GO:0016853]	mitochondrial matrix [GO:0005759];mitochondrion [GO:0005739]	fatty acid beta-oxidation [GO:0006635];enoyl-CoA hydratase activity [GO:0004300];isomerase activity [GO:0016853];mitochondrial matrix [GO:0005759];mitochondrion [GO:0005739]
P31150	Rab GDP dissociation inhibitor alpha	2664	GDI1	negative regulation of axonogenesis [GO:0050771];negative regulation of protein targeting to membrane [GO:0090315];positive regulation of axon extension [GO:0045773];protein transport [GO:0015031];Rab protein signal transduction [GO:0032482];regulation of small GTPase mediated signal transduction [GO:0051056];response to calcium ion [GO:0051592];signal transduction [GO:0007165];vesicle-mediated t…	GDP-dissociation inhibitor activity [GO:0005092];GTPase activator activity [GO:0005096];Rab GDP-dissociation inhibitor activity [GO:0005093];Rab GTPase binding [GO:0017137]	axon [GO:0030424];cytoplasm [GO:0005737];cytosol [GO:0005829];Golgi apparatus [GO:0005794];midbody [GO:0030496];myelin sheath [GO:0043209];neuronal cell body [GO:0043025];protein-containing complex [GO:0032991]	negative regulation of axonogenesis [GO:0050771];negative regulation of protein targeting to membrane [GO:0090315];positive regulation of axon extension [GO:0045773];protein transport [GO:0015031];Rab protein signal transduction [GO:0032482];regulation of small GTPase mediated signal transduction [GO:0051056];response to calcium ion [GO:0051592];signal transduction [GO:0007165];vesicle-mediated t…
P31153	S-adenosylmethionine synthase isoform type-2	4144	MAT2A	cellular response to leukemia inhibitory factor [GO:1990830];methylation [GO:0032259];one-carbon metabolic process [GO:0006730];protein heterooligomerization [GO:0051291];protein hexamerization [GO:0034214];S-adenosylmethionine biosynthetic process [GO:0006556]	ATP binding [GO:0005524];identical protein binding [GO:0042802];metal ion binding [GO:0046872];methionine adenosyltransferase activity [GO:0004478]	cytosol [GO:0005829];methionine adenosyltransferase complex [GO:0048269]	cellular response to leukemia inhibitory factor [GO:1990830];methylation [GO:0032259];one-carbon metabolic process [GO:0006730];protein heterooligomerization [GO:0051291];protein hexamerization [GO:0034214];S-adenosylmethionine biosynthetic process [GO:0006556];ATP binding [GO:0005524];identical protein binding [GO:0042802];metal ion binding [GO:0046872];methionine adenosyltransferase activity [G…
P31930	Cytochrome b-c1 complex subunit 1, mitochondrial	7384	UQCRC1	aerobic respiration [GO:0009060];mitochondrial electron transport, ubiquinol to cytochrome c [GO:0006122];oxidation-reduction process [GO:0055114];oxidative phosphorylation [GO:0006119];response to activity [GO:0014823];response to alkaloid [GO:0043279]	metal ion binding [GO:0046872];protein-containing complex binding [GO:0044877];ubiquinol-cytochrome-c reductase activity [GO:0008121];ubiquitin protein ligase binding [GO:0031625]	cytosol [GO:0005829];mitochondrial inner membrane [GO:0005743];mitochondrial respirasome [GO:0005746];mitochondrial respiratory chain complex III [GO:0005750];mitochondrion [GO:0005739]	aerobic respiration [GO:0009060];mitochondrial electron transport, ubiquinol to cytochrome c [GO:0006122];oxidation-reduction process [GO:0055114];oxidative phosphorylation [GO:0006119];response to activity [GO:0014823];response to alkaloid [GO:0043279];metal ion binding [GO:0046872];protein-containing complex binding [GO:0044877];ubiquinol-cytochrome-c reductase activity [GO:0008121];ubiquitin p…
P35241	Radixin	5962	RDX	apical protein localization [GO:0045176];barbed-end actin filament capping [GO:0051016];cellular response to platelet-derived growth factor stimulus [GO:0036120];cellular response to thyroid hormone stimulus [GO:0097067];establishment of endothelial barrier [GO:0061028];establishment of protein localization [GO:0045184];microvillus assembly [GO:0030033];negative regulation of adherens junction or…	actin binding [GO:0003779];ATPase binding [GO:0051117];cadherin binding [GO:0045296];protein domain specific binding [GO:0019904];protein homodimerization activity [GO:0042803];protein kinase A binding [GO:0051018];RNA binding [GO:0003723]	apical plasma membrane [GO:0016324];cell periphery [GO:0071944];cell tip [GO:0051286];cell-cell adherens junction [GO:0005913];cleavage furrow [GO:0032154];cortical actin cytoskeleton [GO:0030864];extracellular exosome [GO:0070062];extracellular space [GO:0005615];filopodium [GO:0030175];focal adhesion [GO:0005925];lamellipodium [GO:0030027];microvillus [GO:0005902];midbody [GO:0030496];plasma me…	apical protein localization [GO:0045176];barbed-end actin filament capping [GO:0051016];cellular response to platelet-derived growth factor stimulus [GO:0036120];cellular response to thyroid hormone stimulus [GO:0097067];establishment of endothelial barrier [GO:0061028];establishment of protein localization [GO:0045184];microvillus assembly [GO:0030033];negative regulation of adherens junction or…
P38919	Eukaryotic initiation factor 4A-III	9775	EIF4A3	associative learning [GO:0008306];cellular response to brain-derived neurotrophic factor stimulus [GO:1990416];cellular response to selenite ion [GO:0072715];embryonic cranial skeleton morphogenesis [GO:0048701];exploration behavior [GO:0035640];mRNA 3'-end processing [GO:0031124];mRNA export from nucleus [GO:0006406];mRNA splicing, via spliceosome [GO:0000398];negative regulation of excitatory p…	ATP binding [GO:0005524];mRNA binding [GO:0003729];poly(A) binding [GO:0008143];ribonucleoprotein complex binding [GO:0043021];RNA binding [GO:0003723];RNA helicase activity [GO:0003724];RNA stem-loop binding [GO:0035613];selenocysteine insertion sequence binding [GO:0035368];translation regulator activity [GO:0045182]	catalytic step 2 spliceosome [GO:0071013];cytoplasm [GO:0005737];cytosol [GO:0005829];dendrite [GO:0030425];exon-exon junction complex [GO:0035145];glutamatergic synapse [GO:0098978];membrane [GO:0016020];neuronal cell body [GO:0043025];nuclear speck [GO:0016607];nucleolus [GO:0005730];nucleoplasm [GO:0005654];nucleus [GO:0005634];postsynaptic cytosol [GO:0099524];U2-type catalytic step 1 spliceo…	associative learning [GO:0008306];cellular response to brain-derived neurotrophic factor stimulus [GO:1990416];cellular response to selenite ion [GO:0072715];embryonic cranial skeleton morphogenesis [GO:0048701];exploration behavior [GO:0035640];mRNA 3'-end processing [GO:0031124];mRNA export from nucleus [GO:0006406];mRNA splicing, via spliceosome [GO:0000398];negative regulation of excitatory p…
P42677	40S ribosomal protein S27	6232	RPS27	nuclear-transcribed mRNA catabolic process, nonsense-mediated decay [GO:0000184];ribosomal small subunit assembly [GO:0000028];rRNA processing [GO:0006364];SRP-dependent cotranslational protein targeting to membrane [GO:0006614];translation [GO:0006412];translational initiation [GO:0006413];viral transcription [GO:0019083]	DNA binding [GO:0003677];RNA binding [GO:0003723];structural constituent of ribosome [GO:0003735];zinc ion binding [GO:0008270]	cytosol [GO:0005829];cytosolic small ribosomal subunit [GO:0022627];nucleoplasm [GO:0005654];nucleus [GO:0005634];postsynaptic density [GO:0014069];ribosome [GO:0005840]	nuclear-transcribed mRNA catabolic process, nonsense-mediated decay [GO:0000184];ribosomal small subunit assembly [GO:0000028];rRNA processing [GO:0006364];SRP-dependent cotranslational protein targeting to membrane [GO:0006614];translation [GO:0006412];translational initiation [GO:0006413];viral transcription [GO:0019083];DNA binding [GO:0003677];RNA binding [GO:0003723];structural constituent o…
P52209	6-phosphogluconate dehydrogenase, decarboxylating	5226	PGD	D-gluconate catabolic process [GO:0046177];oxidation-reduction process [GO:0055114];pentose biosynthetic process [GO:0019322];pentose-phosphate shunt [GO:0006098];pentose-phosphate shunt, oxidative branch [GO:0009051]	NADP binding [GO:0050661];phosphogluconate dehydrogenase (decarboxylating) activity [GO:0004616]	cytosol [GO:0005829];extracellular exosome [GO:0070062];nucleus [GO:0005634]	D-gluconate catabolic process [GO:0046177];oxidation-reduction process [GO:0055114];pentose biosynthetic process [GO:0019322];pentose-phosphate shunt [GO:0006098];pentose-phosphate shunt, oxidative branch [GO:0009051];NADP binding [GO:0050661];phosphogluconate dehydrogenase (decarboxylating) activity [GO:0004616];cytosol [GO:0005829];extracellular exosome [GO:0070062];nucleus [GO:0005634]
P52815	39S ribosomal protein L12, mitochondrial	6182	MRPL12	mitochondrial transcription [GO:0006390];mitochondrial translational elongation [GO:0070125];mitochondrial translational termination [GO:0070126];positive regulation of transcription, DNA-templated [GO:0045893]	RNA binding [GO:0003723];structural constituent of ribosome [GO:0003735]	mitochondrial inner membrane [GO:0005743];mitochondrial large ribosomal subunit [GO:0005762];mitochondrion [GO:0005739]	mitochondrial transcription [GO:0006390];mitochondrial translational elongation [GO:0070125];mitochondrial translational termination [GO:0070126];positive regulation of transcription, DNA-templated [GO:0045893];RNA binding [GO:0003723];structural constituent of ribosome [GO:0003735];mitochondrial inner membrane [GO:0005743];mitochondrial large ribosomal subunit [GO:0005762];mitochondrion [GO:0005…
P53621	Coatomer subunit alpha	1314	COPA	endoplasmic reticulum to Golgi vesicle-mediated transport [GO:0006888];intra-Golgi vesicle-mediated transport [GO:0006891];intracellular protein transport [GO:0006886];pancreatic juice secretion [GO:0030157];protein localization to axon [GO:0099612];protein localization to cell leading edge [GO:1902463];retrograde vesicle-mediated transport, Golgi to endoplasmic reticulum [GO:0006890]	hormone activity [GO:0005179];mRNA binding [GO:0003729];structural molecule activity [GO:0005198]	COPI vesicle coat [GO:0030126];cytoplasm [GO:0005737];cytosol [GO:0005829];endoplasmic reticulum membrane [GO:0005789];extracellular exosome [GO:0070062];extracellular space [GO:0005615];Golgi membrane [GO:0000139];growth cone [GO:0030426];membrane [GO:0016020];transport vesicle [GO:0030133]	endoplasmic reticulum to Golgi vesicle-mediated transport [GO:0006888];intra-Golgi vesicle-mediated transport [GO:0006891];intracellular protein transport [GO:0006886];pancreatic juice secretion [GO:0030157];protein localization to axon [GO:0099612];protein localization to cell leading edge [GO:1902463];retrograde vesicle-mediated transport, Golgi to endoplasmic reticulum [GO:0006890];hormone act…
P54819	Adenylate kinase 2, mitochondrial	204	AK2	ADP biosynthetic process [GO:0006172];AMP metabolic process [GO:0046033];ATP metabolic process [GO:0046034];nucleobase-containing small molecule interconversion [GO:0015949]	adenylate kinase activity [GO:0004017];ATP binding [GO:0005524]	extracellular exosome [GO:0070062];mitochondrial intermembrane space [GO:0005758]	ADP biosynthetic process [GO:0006172];AMP metabolic process [GO:0046033];ATP metabolic process [GO:0046034];nucleobase-containing small molecule interconversion [GO:0015949];adenylate kinase activity [GO:0004017];ATP binding [GO:0005524];extracellular exosome [GO:0070062];mitochondrial intermembrane space [GO:0005758]
P55265	Double-stranded RNA-specific adenosine deaminase	103	ADAR	adenosine to inosine editing [GO:0006382];base conversion or substitution editing [GO:0016553];cellular response to virus [GO:0098586];defense response to virus [GO:0051607];definitive hemopoiesis [GO:0060216];erythrocyte differentiation [GO:0030218];hematopoietic progenitor cell differentiation [GO:0002244];hematopoietic stem cell homeostasis [GO:0061484];innate immune response [GO:0045087];miRN…	DNA binding [GO:0003677];double-stranded RNA adenosine deaminase activity [GO:0003726];double-stranded RNA binding [GO:0003725];metal ion binding [GO:0046872];RNA binding [GO:0003723];tRNA-specific adenosine deaminase activity [GO:0008251]	cytoplasm [GO:0005737];membrane [GO:0016020];nucleolus [GO:0005730];nucleoplasm [GO:0005654];nucleus [GO:0005634];supraspliceosomal complex [GO:0044530]	adenosine to inosine editing [GO:0006382];base conversion or substitution editing [GO:0016553];cellular response to virus [GO:0098586];defense response to virus [GO:0051607];definitive hemopoiesis [GO:0060216];erythrocyte differentiation [GO:0030218];hematopoietic progenitor cell differentiation [GO:0002244];hematopoietic stem cell homeostasis [GO:0061484];innate immune response [GO:0045087];miRN…
P62081	40S ribosomal protein S7	6201	RPS7	cell differentiation [GO:0030154];negative regulation of ubiquitin protein ligase activity [GO:1904667];negative regulation of ubiquitin-dependent protein catabolic process [GO:2000059];neural tube closure [GO:0001843];nuclear-transcribed mRNA catabolic process, nonsense-mediated decay [GO:0000184];positive regulation of gene expression [GO:0010628];positive regulation of intrinsic apoptotic sign…	mRNA 3'-UTR binding [GO:0003730];mRNA 5'-UTR binding [GO:0048027];protein kinase binding [GO:0019901];RNA binding [GO:0003723];structural constituent of ribosome [GO:0003735];ubiquitin ligase inhibitor activity [GO:1990948]	cytosol [GO:0005829];cytosolic small ribosomal subunit [GO:0022627];focal adhesion [GO:0005925];membrane [GO:0016020];microtubule organizing center [GO:0005815];nucleolus [GO:0005730];nucleoplasm [GO:0005654];nucleus [GO:0005634];protein-containing complex [GO:0032991];ribonucleoprotein complex [GO:1990904];ribosome [GO:0005840];small-subunit processome [GO:0032040];synapse [GO:0045202]	cell differentiation [GO:0030154];negative regulation of ubiquitin protein ligase activity [GO:1904667];negative regulation of ubiquitin-dependent protein catabolic process [GO:2000059];neural tube closure [GO:0001843];nuclear-transcribed mRNA catabolic process, nonsense-mediated decay [GO:0000184];positive regulation of gene expression [GO:0010628];positive regulation of intrinsic apoptotic sign…
P62195	26S proteasome regulatory subunit 8	5705	PSMC5	anaphase-promoting complex-dependent catabolic process [GO:0031145];antigen processing and presentation of exogenous peptide antigen via MHC class I, TAP-dependent [GO:0002479];Fc-epsilon receptor signaling pathway [GO:0038095];interleukin-1-mediated signaling pathway [GO:0070498];MAPK cascade [GO:0000165];modulation of chemical synaptic transmission [GO:0050804];negative regulation of canonical …	ATP binding [GO:0005524];ATPase activity [GO:0016887];TBP-class protein binding [GO:0017025];thyrotropin-releasing hormone receptor binding [GO:0031531];transcription factor binding [GO:0008134]	blood microparticle [GO:0072562];cytoplasm [GO:0005737];cytoplasmic vesicle [GO:0031410];cytosol [GO:0005829];cytosolic proteasome complex [GO:0031597];extracellular exosome [GO:0070062];inclusion body [GO:0016234];membrane [GO:0016020];nuclear proteasome complex [GO:0031595];nucleoplasm [GO:0005654];nucleus [GO:0005634];postsynapse [GO:0098794];proteasome accessory complex [GO:0022624];proteasom…	anaphase-promoting complex-dependent catabolic process [GO:0031145];antigen processing and presentation of exogenous peptide antigen via MHC class I, TAP-dependent [GO:0002479];Fc-epsilon receptor signaling pathway [GO:0038095];interleukin-1-mediated signaling pathway [GO:0070498];MAPK cascade [GO:0000165];modulation of chemical synaptic transmission [GO:0050804];negative regulation of canonical …
P62314	Small nuclear ribonucleoprotein Sm D1	6632	SNRPD1	import into nucleus [GO:0051170];mRNA splicing, via spliceosome [GO:0000398];RNA splicing [GO:0008380];spliceosomal complex assembly [GO:0000245];spliceosomal snRNP assembly [GO:0000387]	RNA binding [GO:0003723];U1 snRNP binding [GO:1990446]	catalytic step 2 spliceosome [GO:0071013];commitment complex [GO:0000243];cytosol [GO:0005829];methylosome [GO:0034709];nucleoplasm [GO:0005654];nucleus [GO:0005634];pICln-Sm protein complex [GO:0034715];small nuclear ribonucleoprotein complex [GO:0030532];SMN-Sm protein complex [GO:0034719];U1 snRNP [GO:0005685];U12-type spliceosomal complex [GO:0005689];U2 snRNP [GO:0005686];U2-type catalytic s…	import into nucleus [GO:0051170];mRNA splicing, via spliceosome [GO:0000398];RNA splicing [GO:0008380];spliceosomal complex assembly [GO:0000245];spliceosomal snRNP assembly [GO:0000387];RNA binding [GO:0003723];U1 snRNP binding [GO:1990446];catalytic step 2 spliceosome [GO:0071013];commitment complex [GO:0000243];cytosol [GO:0005829];methylosome [GO:0034709];nucleoplasm [GO:0005654];nucleus [GO:…
P62750	60S ribosomal protein L23a	6147	RPL23A	nuclear-transcribed mRNA catabolic process, nonsense-mediated decay [GO:0000184];ribosomal large subunit assembly [GO:0000027];SRP-dependent cotranslational protein targeting to membrane [GO:0006614];translation [GO:0006412];translational initiation [GO:0006413];viral transcription [GO:0019083]	cadherin binding [GO:0045296];RNA binding [GO:0003723];rRNA binding [GO:0019843];structural constituent of ribosome [GO:0003735];TORC2 complex binding [GO:1904841]	cytoplasm [GO:0005737];cytosol [GO:0005829];cytosolic large ribosomal subunit [GO:0022625];extracellular exosome [GO:0070062];nucleolus [GO:0005730];nucleus [GO:0005634]	nuclear-transcribed mRNA catabolic process, nonsense-mediated decay [GO:0000184];ribosomal large subunit assembly [GO:0000027];SRP-dependent cotranslational protein targeting to membrane [GO:0006614];translation [GO:0006412];translational initiation [GO:0006413];viral transcription [GO:0019083];cadherin binding [GO:0045296];RNA binding [GO:0003723];rRNA binding [GO:0019843];structural constituent…
P62851	40S ribosomal protein S25	6230	RPS25	nuclear-transcribed mRNA catabolic process, nonsense-mediated decay [GO:0000184];SRP-dependent cotranslational protein targeting to membrane [GO:0006614];translation [GO:0006412];translational initiation [GO:0006413];viral transcription [GO:0019083]	RNA binding [GO:0003723];structural constituent of ribosome [GO:0003735]	cytosol [GO:0005829];cytosolic small ribosomal subunit [GO:0022627];extracellular exosome [GO:0070062];nucleolus [GO:0005730];nucleoplasm [GO:0005654];nucleus [GO:0005634];postsynaptic density [GO:0014069];ribosome [GO:0005840];small ribosomal subunit [GO:0015935]	nuclear-transcribed mRNA catabolic process, nonsense-mediated decay [GO:0000184];SRP-dependent cotranslational protein targeting to membrane [GO:0006614];translation [GO:0006412];translational initiation [GO:0006413];viral transcription [GO:0019083];RNA binding [GO:0003723];structural constituent of ribosome [GO:0003735];cytosol [GO:0005829];cytosolic small ribosomal subunit [GO:0022627];extracel…
P62854	40S ribosomal protein S26	6231	RPS26	cytoplasmic translation [GO:0002181];negative regulation of RNA splicing [GO:0033119];nuclear-transcribed mRNA catabolic process, nonsense-mediated decay [GO:0000184];SRP-dependent cotranslational protein targeting to membrane [GO:0006614];translation [GO:0006412];translational initiation [GO:0006413];viral transcription [GO:0019083]	cadherin binding [GO:0045296];mRNA binding [GO:0003729];RNA binding [GO:0003723];structural constituent of ribosome [GO:0003735]	cytoplasmic side of rough endoplasmic reticulum membrane [GO:0098556];cytosol [GO:0005829];cytosolic small ribosomal subunit [GO:0022627];extracellular exosome [GO:0070062];membrane [GO:0016020];nucleoplasm [GO:0005654];polysomal ribosome [GO:0042788];small ribosomal subunit [GO:0015935]	cytoplasmic translation [GO:0002181];negative regulation of RNA splicing [GO:0033119];nuclear-transcribed mRNA catabolic process, nonsense-mediated decay [GO:0000184];SRP-dependent cotranslational protein targeting to membrane [GO:0006614];translation [GO:0006412];translational initiation [GO:0006413];viral transcription [GO:0019083];cadherin binding [GO:0045296];mRNA binding [GO:0003729];RNA bin…
P83731	60S ribosomal protein L24	6152	RPL24	assembly of large subunit precursor of preribosome [GO:1902626];cytoplasmic translation [GO:0002181];exit from mitosis [GO:0010458];mitotic cell cycle checkpoint [GO:0007093];nuclear-transcribed mRNA catabolic process, nonsense-mediated decay [GO:0000184];optic nerve development [GO:0021554];retina development in camera-type eye [GO:0060041];retinal ganglion cell axon guidance [GO:0031290];riboso…	cadherin binding [GO:0045296];RNA binding [GO:0003723];structural constituent of ribosome [GO:0003735]	cytoplasm [GO:0005737];cytosol [GO:0005829];cytosolic large ribosomal subunit [GO:0022625];endoplasmic reticulum [GO:0005783];extracellular exosome [GO:0070062];membrane [GO:0016020];polysomal ribosome [GO:0042788];synapse [GO:0045202]	assembly of large subunit precursor of preribosome [GO:1902626];cytoplasmic translation [GO:0002181];exit from mitosis [GO:0010458];mitotic cell cycle checkpoint [GO:0007093];nuclear-transcribed mRNA catabolic process, nonsense-mediated decay [GO:0000184];optic nerve development [GO:0021554];retina development in camera-type eye [GO:0060041];retinal ganglion cell axon guidance [GO:0031290];riboso…
Q13620	Cullin-4B	8450	CUL4B	DNA damage response, detection of DNA damage [GO:0042769];G1/S transition of mitotic cell cycle [GO:0000082];global genome nucleotide-excision repair [GO:0070911];histone H2A monoubiquitination [GO:0035518];neuron projection development [GO:0031175];nucleotide-excision repair, DNA damage recognition [GO:0000715];nucleotide-excision repair, DNA duplex unwinding [GO:0000717];nucleotide-excision rep…	ubiquitin protein ligase binding [GO:0031625]	Cul4-RING E3 ubiquitin ligase complex [GO:0080008];Cul4B-RING E3 ubiquitin ligase complex [GO:0031465];cullin-RING ubiquitin ligase complex [GO:0031461];cytosol [GO:0005829];extracellular exosome [GO:0070062];nucleoplasm [GO:0005654];SCF ubiquitin ligase complex [GO:0019005]	DNA damage response, detection of DNA damage [GO:0042769];G1/S transition of mitotic cell cycle [GO:0000082];global genome nucleotide-excision repair [GO:0070911];histone H2A monoubiquitination [GO:0035518];neuron projection development [GO:0031175];nucleotide-excision repair, DNA damage recognition [GO:0000715];nucleotide-excision repair, DNA duplex unwinding [GO:0000717];nucleotide-excision rep…
Q14152	Eukaryotic translation initiation factor 3 subunit A	8661	EIF3A	formation of cytoplasmic translation initiation complex [GO:0001732];IRES-dependent viral translational initiation [GO:0075522];negative regulation of ERK1 and ERK2 cascade [GO:0070373];translation reinitiation [GO:0002188];translational initiation [GO:0006413];viral translational termination-reinitiation [GO:0075525]	mRNA binding [GO:0003729];receptor tyrosine kinase binding [GO:0030971];RNA binding [GO:0003723];structural molecule activity [GO:0005198];translation initiation factor activity [GO:0003743]	cytoplasm [GO:0005737];cytosol [GO:0005829];eukaryotic 43S preinitiation complex [GO:0016282];eukaryotic 48S preinitiation complex [GO:0033290];eukaryotic translation initiation factor 3 complex [GO:0005852];eukaryotic translation initiation factor 3 complex, eIF3e [GO:0071540];eukaryotic translation initiation factor 3 complex, eIF3m [GO:0071541];membrane [GO:0016020];microtubule [GO:0005874];mu…	formation of cytoplasmic translation initiation complex [GO:0001732];IRES-dependent viral translational initiation [GO:0075522];negative regulation of ERK1 and ERK2 cascade [GO:0070373];translation reinitiation [GO:0002188];translational initiation [GO:0006413];viral translational termination-reinitiation [GO:0075525];mRNA binding [GO:0003729];receptor tyrosine kinase binding [GO:0030971];RNA bin…
Q15459	Splicing factor 3A subunit 1	10291	SF3A1	mRNA 3'-splice site recognition [GO:0000389];mRNA processing [GO:0006397];mRNA splicing, via spliceosome [GO:0000398];U2-type prespliceosome assembly [GO:1903241]	RNA binding [GO:0003723]	catalytic step 2 spliceosome [GO:0071013];nuclear speck [GO:0016607];nucleoplasm [GO:0005654];nucleus [GO:0005634];spliceosomal complex [GO:0005681];U2 snRNP [GO:0005686];U2-type precatalytic spliceosome [GO:0071005];U2-type prespliceosome [GO:0071004];U2-type spliceosomal complex [GO:0005684]	mRNA 3'-splice site recognition [GO:0000389];mRNA processing [GO:0006397];mRNA splicing, via spliceosome [GO:0000398];U2-type prespliceosome assembly [GO:1903241];RNA binding [GO:0003723];catalytic step 2 spliceosome [GO:0071013];nuclear speck [GO:0016607];nucleoplasm [GO:0005654];nucleus [GO:0005634];spliceosomal complex [GO:0005681];U2 snRNP [GO:0005686];U2-type precatalytic spliceosome [GO:007…
Q15717	ELAV-like protein 1	1994	ELAVL1	3'-UTR-mediated mRNA stabilization [GO:0070935];mRNA splicing, via spliceosome [GO:0000398];mRNA stabilization [GO:0048255];negative regulation of gene silencing by miRNA [GO:0060965];positive regulation of translation [GO:0045727];protein homooligomerization [GO:0051260];regulation of mRNA stability [GO:0043488];regulation of stem cell population maintenance [GO:2000036]	AU-rich element binding [GO:0017091];double-stranded RNA binding [GO:0003725];miRNA binding [GO:0035198];mRNA 3'-UTR AU-rich region binding [GO:0035925];mRNA 3'-UTR binding [GO:0003730];mRNA binding [GO:0003729];protein homodimerization activity [GO:0042803];protein kinase binding [GO:0019901];RNA binding [GO:0003723]	cytoplasm [GO:0005737];cytoplasmic stress granule [GO:0010494];cytosol [GO:0005829];glutamatergic synapse [GO:0098978];membrane [GO:0016020];nucleoplasm [GO:0005654];nucleus [GO:0005634];postsynapse [GO:0098794];ribonucleoprotein complex [GO:1990904]	3'-UTR-mediated mRNA stabilization [GO:0070935];mRNA splicing, via spliceosome [GO:0000398];mRNA stabilization [GO:0048255];negative regulation of gene silencing by miRNA [GO:0060965];positive regulation of translation [GO:0045727];protein homooligomerization [GO:0051260];regulation of mRNA stability [GO:0043488];regulation of stem cell population maintenance [GO:2000036];AU-rich element binding …
Q53T94	TATA box-binding protein-associated factor RNA polymerase I subunit B	9014	TAF1B	nucleolar large rRNA transcription by RNA polymerase I [GO:0042790];positive regulation of gene expression, epigenetic [GO:0045815];RNA polymerase I preinitiation complex assembly [GO:0001188];termination of RNA polymerase I transcription [GO:0006363];transcription elongation from RNA polymerase I promoter [GO:0006362];transcription initiation from RNA polymerase I promoter [GO:0006361];transcrip…	metal ion binding [GO:0046872];RNA polymerase I core promoter sequence-specific DNA binding [GO:0001164];TBP-class protein binding [GO:0017025]	nucleolus [GO:0005730];nucleoplasm [GO:0005654];nucleus [GO:0005634];RNA polymerase I core factor complex [GO:0070860];RNA polymerase transcription factor SL1 complex [GO:0005668]	nucleolar large rRNA transcription by RNA polymerase I [GO:0042790];positive regulation of gene expression, epigenetic [GO:0045815];RNA polymerase I preinitiation complex assembly [GO:0001188];termination of RNA polymerase I transcription [GO:0006363];transcription elongation from RNA polymerase I promoter [GO:0006362];transcription initiation from RNA polymerase I promoter [GO:0006361];transcrip…
Q8WUM4	Programmed cell death 6-interacting protein	10015	PDCD6IP	actomyosin contractile ring assembly [GO:0000915];apoptotic process [GO:0006915];bicellular tight junction assembly [GO:0070830];maintenance of epithelial cell apical/basal polarity [GO:0045199];midbody abscission [GO:0061952];mitotic cytokinesis [GO:0000281];multivesicular body assembly [GO:0036258];positive regulation of exosomal secretion [GO:1903543];positive regulation of extracellular exoso…	calcium-dependent protein binding [GO:0048306];protein homodimerization activity [GO:0042803];proteinase activated receptor binding [GO:0031871]	actomyosin [GO:0042641];bicellular tight junction [GO:0005923];cell [GO:0005623];cytosol [GO:0005829];endoplasmic reticulum exit site [GO:0070971];extracellular exosome [GO:0070062];extracellular vesicle [GO:1903561];Flemming body [GO:0090543];focal adhesion [GO:0005925];immunological synapse [GO:0001772];intracellular membrane-bounded organelle [GO:0043231];melanosome [GO:0042470];membrane [GO:0…	actomyosin contractile ring assembly [GO:0000915];apoptotic process [GO:0006915];bicellular tight junction assembly [GO:0070830];maintenance of epithelial cell apical/basal polarity [GO:0045199];midbody abscission [GO:0061952];mitotic cytokinesis [GO:0000281];multivesicular body assembly [GO:0036258];positive regulation of exosomal secretion [GO:1903543];positive regulation of extracellular exoso…
Q92522	Histone H1x	8971	H1FX	chromosome condensation [GO:0030261];negative regulation of chromatin silencing [GO:0031936];negative regulation of DNA recombination [GO:0045910];nucleosome assembly [GO:0006334];nucleosome positioning [GO:0016584];regulation of transcription, DNA-templated [GO:0006355]	cadherin binding [GO:0045296];double-stranded DNA binding [GO:0003690];nucleosomal DNA binding [GO:0031492];RNA binding [GO:0003723]	nucleolus [GO:0005730];nucleoplasm [GO:0005654];nucleosome [GO:0000786];nucleus [GO:0005634]	chromosome condensation [GO:0030261];negative regulation of chromatin silencing [GO:0031936];negative regulation of DNA recombination [GO:0045910];nucleosome assembly [GO:0006334];nucleosome positioning [GO:0016584];regulation of transcription, DNA-templated [GO:0006355];cadherin binding [GO:0045296];double-stranded DNA binding [GO:0003690];nucleosomal DNA binding [GO:0031492];RNA binding [GO:000…
Q96M86	Dynein heavy chain domain-containing protein 1	144132	DNHD1	microtubule-based movement [GO:0007018]	ATP binding [GO:0005524];ATP-dependent microtubule motor activity, minus-end-directed [GO:0008569];dynein intermediate chain binding [GO:0045505];dynein light intermediate chain binding [GO:0051959]	axoneme [GO:0005930];dynein complex [GO:0030286];extracellular exosome [GO:0070062]	microtubule-based movement [GO:0007018];ATP binding [GO:0005524];ATP-dependent microtubule motor activity, minus-end-directed [GO:0008569];dynein intermediate chain binding [GO:0045505];dynein light intermediate chain binding [GO:0051959];axoneme [GO:0005930];dynein complex [GO:0030286];extracellular exosome [GO:0070062]
Q99497	Protein/nucleic acid deglycase DJ-1	11315	PARK7	activation of protein kinase B activity [GO:0032148];adult locomotory behavior [GO:0008344];autophagy [GO:0006914];cellular response to glyoxal [GO:0036471];cellular response to hydrogen peroxide [GO:0070301];cellular response to oxidative stress [GO:0034599];detoxification of copper ion [GO:0010273];detoxification of mercury ion [GO:0050787];DNA repair [GO:0006281];dopamine uptake involved in sy…	androgen receptor binding [GO:0050681];cadherin binding [GO:0045296];copper ion binding [GO:0005507];cupric ion binding [GO:1903135];cuprous ion binding [GO:1903136];cytokine binding [GO:0019955];enzyme binding [GO:0019899];identical protein binding [GO:0042802];kinase binding [GO:0019900];L-dopa decarboxylase activator activity [GO:0036478];mercury ion binding [GO:0045340];mRNA binding [GO:00037…	axon [GO:0030424];cell [GO:0005623];cell body [GO:0044297];cell-cell adherens junction [GO:0005913];chromatin [GO:0000785];cytoplasm [GO:0005737];cytosol [GO:0005829];endoplasmic reticulum [GO:0005783];extracellular exosome [GO:0070062];membrane raft [GO:0045121];mitochondrial intermembrane space [GO:0005758];mitochondrial matrix [GO:0005759];mitochondrion [GO:0005739];nucleoplasm [GO:0005654];nu…	activation of protein kinase B activity [GO:0032148];adult locomotory behavior [GO:0008344];autophagy [GO:0006914];cellular response to glyoxal [GO:0036471];cellular response to hydrogen peroxide [GO:0070301];cellular response to oxidative stress [GO:0034599];detoxification of copper ion [GO:0010273];detoxification of mercury ion [GO:0050787];DNA repair [GO:0006281];dopamine uptake involved in sy…
Q99714	3-hydroxyacyl-CoA dehydrogenase type-2	3028	HSD17B10	branched-chain amino acid catabolic process [GO:0009083];lipid metabolic process [GO:0006629];mitochondrial tRNA 3'-end processing [GO:1990180];mitochondrial tRNA 5'-end processing [GO:0097745];mitochondrial tRNA methylation [GO:0070901];mitochondrial tRNA processing [GO:0090646];mitochondrion organization [GO:0007005];protein homotetramerization [GO:0051289]	3-hydroxy-2-methylbutyryl-CoA dehydrogenase activity [GO:0047015];3-hydroxyacyl-CoA dehydrogenase activity [GO:0003857];cholate 7-alpha-dehydrogenase activity [GO:0008709];dihydrotestosterone 17-beta-dehydrogenase activity [GO:0035410];RNA binding [GO:0003723];testosterone dehydrogenase [NAD(P)] activity [GO:0030283];tRNA binding [GO:0000049]	cytoplasm [GO:0005737];mitochondrial matrix [GO:0005759];mitochondrial ribonuclease P complex [GO:0030678];mitochondrion [GO:0005739];plasma membrane [GO:0005886]	branched-chain amino acid catabolic process [GO:0009083];lipid metabolic process [GO:0006629];mitochondrial tRNA 3'-end processing [GO:1990180];mitochondrial tRNA 5'-end processing [GO:0097745];mitochondrial tRNA methylation [GO:0070901];mitochondrial tRNA processing [GO:0090646];mitochondrion organization [GO:0007005];protein homotetramerization [GO:0051289];3-hydroxy-2-methylbutyryl-CoA dehydro…
Q9NUJ1	Mycophenolic acid acyl-glucuronide esterase, mitochondrial	55347	ABHD10	cellular glucuronidation [GO:0052695];glucuronoside catabolic process [GO:0019391]	hydrolase activity, hydrolyzing O-glycosyl compounds [GO:0004553];mycophenolic acid acyl-glucuronide esterase activity [GO:0102390]	cytosol [GO:0005829];mitochondrial matrix [GO:0005759];mitochondrion [GO:0005739]	cellular glucuronidation [GO:0052695];glucuronoside catabolic process [GO:0019391];hydrolase activity, hydrolyzing O-glycosyl compounds [GO:0004553];mycophenolic acid acyl-glucuronide esterase activity [GO:0102390];cytosol [GO:0005829];mitochondrial matrix [GO:0005759];mitochondrion [GO:0005739]
Q9UBE0	SUMO-activating enzyme subunit 1	10055	SAE1	positive regulation of protein targeting to mitochondrion [GO:1903955];protein modification by small protein conjugation [GO:0032446];protein sumoylation [GO:0016925];protein ubiquitination [GO:0016567]	ATP-dependent protein binding [GO:0043008];enzyme activator activity [GO:0008047];protein C-terminus binding [GO:0008022];protein heterodimerization activity [GO:0046982];small protein activating enzyme binding [GO:0044388];SUMO activating enzyme activity [GO:0019948];ubiquitin activating enzyme activity [GO:0004839]	cytoplasm [GO:0005737];nucleoplasm [GO:0005654];nucleus [GO:0005634];SUMO activating enzyme complex [GO:0031510]	positive regulation of protein targeting to mitochondrion [GO:1903955];protein modification by small protein conjugation [GO:0032446];protein sumoylation [GO:0016925];protein ubiquitination [GO:0016567];ATP-dependent protein binding [GO:0043008];enzyme activator activity [GO:0008047];protein C-terminus binding [GO:0008022];protein heterodimerization activity [GO:0046982];small protein activating …
Q9UJZ1	Stomatin-like protein 2, mitochondrial	30968	STOML2	CD4-positive, alpha-beta T cell activation [GO:0035710];cellular calcium ion homeostasis [GO:0006874];interleukin-2 production [GO:0032623];lipid localization [GO:0010876];mitochondrial ATP synthesis coupled proton transport [GO:0042776];mitochondrial calcium ion transmembrane transport [GO:0006851];mitochondrial protein processing [GO:0034982];mitochondrion organization [GO:0007005];positive reg…	cardiolipin binding [GO:1901612];GTPase binding [GO:0051020];signaling receptor binding [GO:0005102]	cell [GO:0005623];cytoskeleton [GO:0005856];extrinsic component of plasma membrane [GO:0019897];membrane raft [GO:0045121];mitochondrial inner membrane [GO:0005743];mitochondrial intermembrane space [GO:0005758]	CD4-positive, alpha-beta T cell activation [GO:0035710];cellular calcium ion homeostasis [GO:0006874];interleukin-2 production [GO:0032623];lipid localization [GO:0010876];mitochondrial ATP synthesis coupled proton transport [GO:0042776];mitochondrial calcium ion transmembrane transport [GO:0006851];mitochondrial protein processing [GO:0034982];mitochondrion organization [GO:0007005];positive reg…
Q9UK45	U6 snRNA-associated Sm-like protein LSm7	51690	LSM7	exonucleolytic catabolism of deadenylated mRNA [GO:0043928];mRNA splicing, via spliceosome [GO:0000398]	U6 snRNA binding [GO:0017070]	catalytic step 2 spliceosome [GO:0071013];cytosol [GO:0005829];Lsm1-7-Pat1 complex [GO:1990726];Lsm2-8 complex [GO:0120115];nucleoplasm [GO:0005654];nucleus [GO:0005634];U12-type spliceosomal complex [GO:0005689];U2-type precatalytic spliceosome [GO:0071005];U2-type prespliceosome [GO:0071004];U4/U6 x U5 tri-snRNP complex [GO:0046540];U6 snRNP [GO:0005688]	exonucleolytic catabolism of deadenylated mRNA [GO:0043928];mRNA splicing, via spliceosome [GO:0000398];U6 snRNA binding [GO:0017070];catalytic step 2 spliceosome [GO:0071013];cytosol [GO:0005829];Lsm1-7-Pat1 complex [GO:1990726];Lsm2-8 complex [GO:0120115];nucleoplasm [GO:0005654];nucleus [GO:0005634];U12-type spliceosomal complex [GO:0005689];U2-type precatalytic spliceosome [GO:0071005];U2-typ…
Q9Y224	RNA transcription, translation and transport factor protein	51637	RTRAF	negative regulation of protein kinase activity [GO:0006469];positive regulation of transcription by RNA polymerase II [GO:0045944];RNA transport [GO:0050658];tRNA splicing, via endonucleolytic cleavage and ligation [GO:0006388];viral process [GO:0016032]	identical protein binding [GO:0042802];RNA binding [GO:0003723];RNA polymerase II complex binding [GO:0000993]	centrosome [GO:0005813];cytoplasm [GO:0005737];cytosol [GO:0005829];mitotic spindle [GO:0072686];nucleoplasm [GO:0005654];nucleus [GO:0005634];perinuclear region of cytoplasm [GO:0048471];tRNA-splicing ligase complex [GO:0072669]	negative regulation of protein kinase activity [GO:0006469];positive regulation of transcription by RNA polymerase II [GO:0045944];RNA transport [GO:0050658];tRNA splicing, via endonucleolytic cleavage and ligation [GO:0006388];viral process [GO:0016032];identical protein binding [GO:0042802];RNA binding [GO:0003723];RNA polymerase II complex binding [GO:0000993];centrosome [GO:0005813];cytoplasm…
A0A023T787	RNA-binding protein 8A	9939	RBM8	mRNA processing [GO:0006397];mRNA transport [GO:0051028];RNA splicing [GO:0008380]	mRNA binding [GO:0003729]	cytoplasm [GO:0005737];dendrite [GO:0030425];neuronal cell body [GO:0043025];nuclear speck [GO:0016607]	mRNA processing [GO:0006397];mRNA transport [GO:0051028];RNA splicing [GO:0008380];mRNA binding [GO:0003729];cytoplasm [GO:0005737];dendrite [GO:0030425];neuronal cell body [GO:0043025];nuclear speck [GO:0016607]
A0A024QZV0	Epididymis secretory sperm binding protein	81567	hCG_1811539	cell redox homeostasis [GO:0045454]	isomerase activity [GO:0016853]	cell [GO:0005623]	cell redox homeostasis [GO:0045454];isomerase activity [GO:0016853];cell [GO:0005623]
A0A024R0H7	Testis tissue sperm-binding protein Li 44a	79084		negative regulation of epithelial cell proliferation involved in prostate gland development [GO:0060770];positive regulation of cell population proliferation [GO:0008284];regulation of transcription by RNA polymerase II [GO:0006357];secretory columnal luminar epithelial cell differentiation involved in prostate glandular acinus development [GO:0060528]	-	cytosol [GO:0005829];Golgi apparatus [GO:0005794];nucleoplasm [GO:0005654]	negative regulation of epithelial cell proliferation involved in prostate gland development [GO:0060770];positive regulation of cell population proliferation [GO:0008284];regulation of transcription by RNA polymerase II [GO:0006357];secretory columnal luminar epithelial cell differentiation involved in prostate glandular acinus development [GO:0060528];-;cytosol [GO:0005829];Golgi apparatus [GO:0…
A0A024R333	Transmembrane protein 113, isoform CRA_a	80335	TMEM113	histone H3-K4 methylation [GO:0051568]	chromatin binding [GO:0003682]	integral component of membrane [GO:0016021];nucleolus [GO:0005730];Set1C/COMPASS complex [GO:0048188]	histone H3-K4 methylation [GO:0051568];chromatin binding [GO:0003682];integral component of membrane [GO:0016021];nucleolus [GO:0005730];Set1C/COMPASS complex [GO:0048188]
A0A024R3D8	Acetyltransferase component of pyruvate dehydrogenase complex		DLAT	pyruvate metabolic process [GO:0006090]	dihydrolipoyllysine-residue acetyltransferase activity [GO:0004742]	mitochondrial matrix [GO:0005759];pyruvate dehydrogenase complex [GO:0045254]	pyruvate metabolic process [GO:0006090];dihydrolipoyllysine-residue acetyltransferase activity [GO:0004742];mitochondrial matrix [GO:0005759];pyruvate dehydrogenase complex [GO:0045254]
A0A024R6Y2	Nuclear transport factor 2, isoform CRA_a	10204	NUTF2	negative regulation of vascular endothelial growth factor production [GO:1904046];positive regulation of protein import into nucleus [GO:0042307];protein import into nucleus [GO:0006606];protein localization to nuclear pore [GO:0090204]	nuclear import signal receptor activity [GO:0061608];Ran GTPase binding [GO:0008536]	cytosol [GO:0005829];nuclear outer membrane [GO:0005640];nuclear pore central transport channel [GO:0044613]	negative regulation of vascular endothelial growth factor production [GO:1904046];positive regulation of protein import into nucleus [GO:0042307];protein import into nucleus [GO:0006606];protein localization to nuclear pore [GO:0090204];nuclear import signal receptor activity [GO:0061608];Ran GTPase binding [GO:0008536];cytosol [GO:0005829];nuclear outer membrane [GO:0005640];nuclear pore central…
A0A024RCW3	Ribosomal protein	4736	RPL10A	-	-	ribosome [GO:0005840]	-;-;ribosome [GO:0005840]
A0A087WZZ9	Cyclin-dependent kinase 1		CDK1	-	ATP binding [GO:0005524];protein serine/threonine kinase activity [GO:0004674]	-	-;ATP binding [GO:0005524];protein serine/threonine kinase activity [GO:0004674];-
A0A0A0MSA7	Eukaryotic translation initiation factor 4 gamma 3	8672	EIF4G3	-	RNA cap binding [GO:0000339];translation initiation factor activity [GO:0003743]	-	-;RNA cap binding [GO:0000339];translation initiation factor activity [GO:0003743];-
A0A0A0MSS4	Nuclear migration protein nudC		NUDC	-	-	cytosol [GO:0005829]	-;-;cytosol [GO:0005829]
A0A0D9SGF6	Spectrin alpha chain, non-erythrocytic 1		SPTAN1	-	calcium ion binding [GO:0005509]	intracellular membrane-bounded organelle [GO:0043231];microtubule cytoskeleton [GO:0015630]	-;calcium ion binding [GO:0005509];intracellular membrane-bounded organelle [GO:0043231];microtubule cytoskeleton [GO:0015630]
A0A0S2Z377	Annexin		ANXA6	-	calcium ion binding [GO:0005509];calcium-dependent phospholipid binding [GO:0005544]	-	-;calcium ion binding [GO:0005509];calcium-dependent phospholipid binding [GO:0005544];-
A0A0S2Z4J1	Epididymis secretory sperm binding protein	3295	HSD17B4	-	oxidoreductase activity [GO:0016491]	peroxisome [GO:0005777]	-;oxidoreductase activity [GO:0016491];peroxisome [GO:0005777]
A0A140VJF3	Testicular tissue protein Li 27	9184		-	-	nucleoplasm [GO:0005654]	-;-;nucleoplasm [GO:0005654]
A0A140VJT8	Testicular tissue protein Li 164	6050		-	-	cytosol [GO:0005829];nucleoplasm [GO:0005654]	-;-;cytosol [GO:0005829];nucleoplasm [GO:0005654]
A0A140VK04	Testicular secretory protein Li 4			-	flavin adenine dinucleotide binding [GO:0050660];oxidoreductase activity [GO:0016491];protein dimerization activity [GO:0046983]	-	-;flavin adenine dinucleotide binding [GO:0050660];oxidoreductase activity [GO:0016491];protein dimerization activity [GO:0046983];-
A0A384MDR8	Pyruvate dehydrogenase E1 component subunit beta	5162		acetyl-CoA biosynthetic process from pyruvate [GO:0006086]	pyruvate dehydrogenase (acetyl-transferring) activity [GO:0004739]	-	acetyl-CoA biosynthetic process from pyruvate [GO:0006086];pyruvate dehydrogenase (acetyl-transferring) activity [GO:0004739];-
A0A384MTR5	RuvB-like helicase	8607		DNA recombination [GO:0006310];DNA repair [GO:0006281]	5'-3' DNA helicase activity [GO:0043139];ADP binding [GO:0043531];ATP binding [GO:0005524];ATPase binding [GO:0051117];TFIID-class transcription factor complex binding [GO:0001094]	Ino80 complex [GO:0031011];NuA4 histone acetyltransferase complex [GO:0035267];R2TP complex [GO:0097255];ribonucleoprotein complex [GO:1990904]	DNA recombination [GO:0006310];DNA repair [GO:0006281];5'-3' DNA helicase activity [GO:0043139];ADP binding [GO:0043531];ATP binding [GO:0005524];ATPase binding [GO:0051117];TFIID-class transcription factor complex binding [GO:0001094];Ino80 complex [GO:0031011];NuA4 histone acetyltransferase complex [GO:0035267];R2TP complex [GO:0097255];ribonucleoprotein complex [GO:1990904]
A0A384NKJ3	Epididymis secretory sperm binding protein	1632		fatty acid beta-oxidation [GO:0006635]	dodecenoyl-CoA delta-isomerase activity [GO:0004165]	-	fatty acid beta-oxidation [GO:0006635];dodecenoyl-CoA delta-isomerase activity [GO:0004165];-
A0A384NPU2	Epididymis secretory sperm binding protein	3094	HINT1	positive regulation of calcium-mediated signaling [GO:0050850]	catalytic activity [GO:0003824]	nucleus [GO:0005634]	positive regulation of calcium-mediated signaling [GO:0050850];catalytic activity [GO:0003824];nucleus [GO:0005634]
A0A3B3ITZ9	Thyroid hormone receptor-associated protein 3		THRAP3	RNA splicing [GO:0008380]	-	-	RNA splicing [GO:0008380];-;-
A2A2M0	Regulation of nuclear pre-mRNA domain-containing protein 1B		RPRD1B	-	-	-	-
A5YM60	ATG16L1 protein		ATG16L1	-	-	-	-
A8K517	Ribosomal protein S23, isoform CRA_a	6228	RPS23	translation [GO:0006412]	structural constituent of ribosome [GO:0003735]	cytosol [GO:0005829];endoplasmic reticulum [GO:0005783];small ribosomal subunit [GO:0015935];synapse [GO:0045202]	translation [GO:0006412];structural constituent of ribosome [GO:0003735];cytosol [GO:0005829];endoplasmic reticulum [GO:0005783];small ribosomal subunit [GO:0015935];synapse [GO:0045202]
A8K666	cDNA FLJ75460, highly similar to Homo sapiens phenylalanine-tRNA synthetase-like, beta subunit, mRNA			phenylalanyl-tRNA aminoacylation [GO:0006432]	ATP binding [GO:0005524];magnesium ion binding [GO:0000287];phenylalanine-tRNA ligase activity [GO:0004826];RNA binding [GO:0003723]	cytoplasm [GO:0005737]	phenylalanyl-tRNA aminoacylation [GO:0006432];ATP binding [GO:0005524];magnesium ion binding [GO:0000287];phenylalanine-tRNA ligase activity [GO:0004826];RNA binding [GO:0003723];cytoplasm [GO:0005737]
B2R4R9	HCG26477	6234	RPS28	translation [GO:0006412]	structural constituent of ribosome [GO:0003735]	ribosome [GO:0005840]	translation [GO:0006412];structural constituent of ribosome [GO:0003735];ribosome [GO:0005840]
B2R802	cDNA, FLJ93681, highly similar to Homo sapiens small nuclear ribonucleoprotein polypeptide A (SNRPA), mRNA			-	RNA binding [GO:0003723]	-	-;RNA binding [GO:0003723];-
B2RB06	cDNA, FLJ95242, highly similar to Homo sapiens L-3-hydroxyacyl-Coenzyme A dehydrogenase, short chain (HADHSC), mRNA			fatty acid metabolic process [GO:0006631]	3-hydroxyacyl-CoA dehydrogenase activity [GO:0003857];NAD+ binding [GO:0070403]	-	fatty acid metabolic process [GO:0006631];3-hydroxyacyl-CoA dehydrogenase activity [GO:0003857];NAD+ binding [GO:0070403];-
B2RDE8	cDNA, FLJ96580, highly similar to Homo sapiens hepatoma-derived growth factor (high-mobility group protein 1-like) (HDGF), mRNA			-	-	-	-
B2RDQ3	cDNA, FLJ96718, highly similar to Homo sapiens splicing factor, arginine/serine-rich 10 (transformer 2 homolog, Drosophila) (SFRS10), mRNA			-	RNA binding [GO:0003723]	-	-;RNA binding [GO:0003723];-
B2RDY9	Adenylyl cyclase-associated protein			actin cytoskeleton organization [GO:0030036];cell morphogenesis [GO:0000902]	actin binding [GO:0003779]	-	actin cytoskeleton organization [GO:0030036];cell morphogenesis [GO:0000902];actin binding [GO:0003779];-
B2RU06	eIF4G1 protein	1981	EIF4G1	-	eukaryotic initiation factor 4E binding [GO:0008190];mRNA binding [GO:0003729];translation initiation factor activity [GO:0003743]	cytoplasm [GO:0005737]	-;eukaryotic initiation factor 4E binding [GO:0008190];mRNA binding [GO:0003729];translation initiation factor activity [GO:0003743];cytoplasm [GO:0005737]
B3KTX4	cDNA FLJ38923 fis, clone NT2NE2011823, highly similar to Dynactin subunit 2	10540		microtubule-based process [GO:0007017]	-	dynactin complex [GO:0005869]	microtubule-based process [GO:0007017];-;dynactin complex [GO:0005869]
B3KU67	Staphylococcal nuclease domain-containing protein			gene silencing by RNA [GO:0031047]	endoribonuclease activity [GO:0004521];nucleic acid binding [GO:0003676]	cytoplasm [GO:0005737];RISC complex [GO:0016442]	gene silencing by RNA [GO:0031047];endoribonuclease activity [GO:0004521];nucleic acid binding [GO:0003676];cytoplasm [GO:0005737];RISC complex [GO:0016442]
B3KUX9	cDNA FLJ40884 fis, clone UTERU2000607, highly similar to Alpha-actinin-1			actin crosslink formation [GO:0051764];actin filament bundle assembly [GO:0051017]	actin filament binding [GO:0051015];calcium ion binding [GO:0005509]	-	actin crosslink formation [GO:0051764];actin filament bundle assembly [GO:0051017];actin filament binding [GO:0051015];calcium ion binding [GO:0005509];-
B4DFH3	cDNA FLJ59863, highly similar to Inorganic pyrophosphatase 2, mitochondrial			phosphate-containing compound metabolic process [GO:0006796]	inorganic diphosphatase activity [GO:0004427];magnesium ion binding [GO:0000287]	cytoplasm [GO:0005737]	phosphate-containing compound metabolic process [GO:0006796];inorganic diphosphatase activity [GO:0004427];magnesium ion binding [GO:0000287];cytoplasm [GO:0005737]
B4DJB4	Isocitrate dehydrogenase [NAD] subunit, mitochondrial			tricarboxylic acid cycle [GO:0006099]	isocitrate dehydrogenase (NAD+) activity [GO:0004449];magnesium ion binding [GO:0000287];NAD binding [GO:0051287]	mitochondrion [GO:0005739]	tricarboxylic acid cycle [GO:0006099];isocitrate dehydrogenase (NAD+) activity [GO:0004449];magnesium ion binding [GO:0000287];NAD binding [GO:0051287];mitochondrion [GO:0005739]
B4DKX5	cDNA FLJ56021, highly similar to Bifunctional aminoacyl-tRNA synthetase[Includes: Glutamyl-tRNA synthetase			glutamyl-tRNA aminoacylation [GO:0006424]	ATP binding [GO:0005524];glutamate-tRNA ligase activity [GO:0004818]	cytoplasm [GO:0005737]	glutamyl-tRNA aminoacylation [GO:0006424];ATP binding [GO:0005524];glutamate-tRNA ligase activity [GO:0004818];cytoplasm [GO:0005737]
B4DN60	cDNA FLJ52703, highly similar to Asparaginyl-tRNA synthetase, cytoplasmic (EC6.1.1.22)			tRNA aminoacylation for protein translation [GO:0006418]	aminoacyl-tRNA ligase activity [GO:0004812];ATP binding [GO:0005524]	-	tRNA aminoacylation for protein translation [GO:0006418];aminoacyl-tRNA ligase activity [GO:0004812];ATP binding [GO:0005524];-
B4DP06	cDNA FLJ57133, highly similar to Bifunctional purine biosynthesis protein PURH			purine nucleotide biosynthetic process [GO:0006164]	IMP cyclohydrolase activity [GO:0003937];phosphoribosylaminoimidazolecarboxamide formyltransferase activity [GO:0004643]	-	purine nucleotide biosynthetic process [GO:0006164];IMP cyclohydrolase activity [GO:0003937];phosphoribosylaminoimidazolecarboxamide formyltransferase activity [GO:0004643];-
B4DRB7	cDNA FLJ54136, highly similar to Proactivator polypeptide			adenylate cyclase-inhibiting G protein-coupled receptor signaling pathway [GO:0007193];epithelial cell differentiation involved in prostate gland development [GO:0060742];prostate gland growth [GO:0060736];regulation of lipid metabolic process [GO:0019216];sphingolipid metabolic process [GO:0006665]	-	extracellular space [GO:0005615];lysosome [GO:0005764]	adenylate cyclase-inhibiting G protein-coupled receptor signaling pathway [GO:0007193];epithelial cell differentiation involved in prostate gland development [GO:0060742];prostate gland growth [GO:0060736];regulation of lipid metabolic process [GO:0019216];sphingolipid metabolic process [GO:0006665];-;extracellular space [GO:0005615];lysosome [GO:0005764]
B4DVG7	cDNA FLJ53750, highly similar to 60S ribosomal protein L8			translation [GO:0006412]	structural constituent of ribosome [GO:0003735]	ribosome [GO:0005840]	translation [GO:0006412];structural constituent of ribosome [GO:0003735];ribosome [GO:0005840]
B4DVZ8	Leukotriene A(4) hydrolase			leukotriene biosynthetic process [GO:0019370]	leukotriene-A4 hydrolase activity [GO:0004463];metallopeptidase activity [GO:0008237];zinc ion binding [GO:0008270]	cytoplasm [GO:0005737]	leukotriene biosynthetic process [GO:0019370];leukotriene-A4 hydrolase activity [GO:0004463];metallopeptidase activity [GO:0008237];zinc ion binding [GO:0008270];cytoplasm [GO:0005737]
B4DZR0	cDNA FLJ55529, highly similar to Heat shock 70 kDa protein 4L	22824		-	-	-	-
B4E0D5	cDNA FLJ54218, highly similar to Acidic leucine-rich nuclear phosphoprotein 32 family member E	81611		-	-	-	-
B4E1U9	cDNA FLJ54776, highly similar to Cell division control protein 42 homolog			cell division [GO:0051301];small GTPase mediated signal transduction [GO:0007264]	GTP binding [GO:0005525];GTPase activity [GO:0003924]	-	cell division [GO:0051301];small GTPase mediated signal transduction [GO:0007264];GTP binding [GO:0005525];GTPase activity [GO:0003924];-
B7Z8Z6	DNA helicase			DNA replication initiation [GO:0006270];negative regulation of DNA helicase activity [GO:1905775]	ATP binding [GO:0005524];DNA binding [GO:0003677];DNA helicase activity [GO:0003678]	MCM complex [GO:0042555];nucleus [GO:0005634]	DNA replication initiation [GO:0006270];negative regulation of DNA helicase activity [GO:1905775];ATP binding [GO:0005524];DNA binding [GO:0003677];DNA helicase activity [GO:0003678];MCM complex [GO:0042555];nucleus [GO:0005634]
B7ZAK9	cDNA, FLJ79223, highly similar to Nucleosome assembly protein 1-like 4			nucleosome assembly [GO:0006334]	-	nucleus [GO:0005634]	nucleosome assembly [GO:0006334];-;nucleus [GO:0005634]
B7ZAL5	cDNA, FLJ79229, highly similar to Lactotransferrin			-	-	extracellular space [GO:0005615];nucleus [GO:0005634]	-;-;extracellular space [GO:0005615];nucleus [GO:0005634]
C6EMX8	DNA replication licensing factor MCM7	4176	MCM7	cell cycle [GO:0007049];DNA replication initiation [GO:0006270]	ATP binding [GO:0005524];DNA binding [GO:0003677];DNA helicase activity [GO:0003678]	MCM complex [GO:0042555];nucleus [GO:0005634]	cell cycle [GO:0007049];DNA replication initiation [GO:0006270];ATP binding [GO:0005524];DNA binding [GO:0003677];DNA helicase activity [GO:0003678];MCM complex [GO:0042555];nucleus [GO:0005634]
C9J8S3	Ras-related protein Rab-7a		RAB7A	-	GTP binding [GO:0005525];GTPase activity [GO:0003924]	-	-;GTP binding [GO:0005525];GTPase activity [GO:0003924];-
C9K025	60S ribosomal protein L35a		RPL35A	translation [GO:0006412]	structural constituent of ribosome [GO:0003735]	ribosome [GO:0005840]	translation [GO:0006412];structural constituent of ribosome [GO:0003735];ribosome [GO:0005840]
D6RDM7	Ubiquitin-conjugating enzyme E2 K		UBE2K	-	-	-	-
E7ETK0	40S ribosomal protein S24		RPS24	translation [GO:0006412]	structural constituent of ribosome [GO:0003735]	ribosome [GO:0005840]	translation [GO:0006412];structural constituent of ribosome [GO:0003735];ribosome [GO:0005840]
E9PKI6	Bcl-2-associated transcription factor 1		BCLAF1	apoptotic process [GO:0006915];negative regulation of transcription, DNA-templated [GO:0045892];positive regulation of response to DNA damage stimulus [GO:2001022]	-	nuclear speck [GO:0016607]	apoptotic process [GO:0006915];negative regulation of transcription, DNA-templated [GO:0045892];positive regulation of response to DNA damage stimulus [GO:2001022];-;nuclear speck [GO:0016607]
F5H7Y6	Ras-related protein Rap-1b		RAP1B	Rap protein signal transduction [GO:0032486]	GTP binding [GO:0005525];GTPase activity [GO:0003924]	membrane [GO:0016020]	Rap protein signal transduction [GO:0032486];GTP binding [GO:0005525];GTPase activity [GO:0003924];membrane [GO:0016020]
F8VQQ8	Ubiquitin-conjugating enzyme E2 N		UBE2N	-	ATP binding [GO:0005524];transferase activity [GO:0016740]	-	-;ATP binding [GO:0005524];transferase activity [GO:0016740];-
F8WF69	Clathrin light chain		CLTA	intracellular protein transport [GO:0006886];vesicle-mediated transport [GO:0016192]	structural molecule activity [GO:0005198]	clathrin coat of coated pit [GO:0030132];clathrin coat of trans-Golgi network vesicle [GO:0030130]	intracellular protein transport [GO:0006886];vesicle-mediated transport [GO:0016192];structural molecule activity [GO:0005198];clathrin coat of coated pit [GO:0030132];clathrin coat of trans-Golgi network vesicle [GO:0030130]
G3V4T2	Polyadenylate-binding protein 2		PABPN1	positive regulation of polynucleotide adenylyltransferase activity [GO:1904247]	RNA binding [GO:0003723]	-	positive regulation of polynucleotide adenylyltransferase activity [GO:1904247];RNA binding [GO:0003723];-
H3BNV9	Cytochrome c oxidase subunit 4 isoform 1, mitochondrial	1327	COX4I1	-	cytochrome-c oxidase activity [GO:0004129]	integral component of membrane [GO:0016021];mitochondrion [GO:0005739];nucleoplasm [GO:0005654]	-;cytochrome-c oxidase activity [GO:0004129];integral component of membrane [GO:0016021];mitochondrion [GO:0005739];nucleoplasm [GO:0005654]
H3BPG5	RNA binding protein S1, serine-rich domain, isoform CRA_c		RNPS1	-	RNA binding [GO:0003723]	-	-;RNA binding [GO:0003723];-
H7C1F9	Ral GTPase-activating protein subunit alpha-2		RALGAPA2	regulation of small GTPase mediated signal transduction [GO:0051056]	GTPase activator activity [GO:0005096]	cytosol [GO:0005829];nucleus [GO:0005634];plasma membrane [GO:0005886]	regulation of small GTPase mediated signal transduction [GO:0051056];GTPase activator activity [GO:0005096];cytosol [GO:0005829];nucleus [GO:0005634];plasma membrane [GO:0005886]
J3QSB5	60S ribosomal protein L36		RPL36	translation [GO:0006412]	structural constituent of ribosome [GO:0003735]	ribosome [GO:0005840]	translation [GO:0006412];structural constituent of ribosome [GO:0003735];ribosome [GO:0005840]
K7EL20	Eukaryotic translation initiation factor 3 subunit G		EIF3G	-	nucleic acid binding [GO:0003676]	cytosol [GO:0005829]	-;nucleic acid binding [GO:0003676];cytosol [GO:0005829]
K7ENG2	U2 snRNP auxiliary factor large subunit		U2AF2	mRNA processing [GO:0006397];RNA splicing [GO:0008380]	RNA binding [GO:0003723]	nucleus [GO:0005634]	mRNA processing [GO:0006397];RNA splicing [GO:0008380];RNA binding [GO:0003723];nucleus [GO:0005634]
M0R3H0	40S ribosomal protein S16		RPS16	translation [GO:0006412]	structural constituent of ribosome [GO:0003735]	ribosome [GO:0005840]	translation [GO:0006412];structural constituent of ribosome [GO:0003735];ribosome [GO:0005840]
Q05CM9	PSIP1 protein		PSIP1	-	-	-	-
Q1HBJ4	Mitogen-activated protein kinase	5594	MAPK1	aging [GO:0007568];B cell receptor signaling pathway [GO:0050853];Bergmann glial cell differentiation [GO:0060020];cardiac neural crest cell development involved in heart development [GO:0061308];cellular response to DNA damage stimulus [GO:0006974];cellular response to granulocyte macrophage colony-stimulating factor stimulus [GO:0097011];cellular response to tumor necrosis factor [GO:0071356];c…	ATP binding [GO:0005524];double-stranded DNA binding [GO:0003690];identical protein binding [GO:0042802];MAP kinase activity [GO:0004707];MAP kinase kinase activity [GO:0004708];mitogen-activated protein kinase kinase kinase binding [GO:0031435];phosphatase binding [GO:0019902];phosphotyrosine residue binding [GO:0001784];RNA polymerase II CTD heptapeptide repeat kinase activity [GO:0008353];tran…	axon [GO:0030424];caveola [GO:0005901];cell [GO:0005623];cytosol [GO:0005829];dendrite cytoplasm [GO:0032839];mitochondrion [GO:0005739];nucleoplasm [GO:0005654];perikaryon [GO:0043204];postsynaptic density [GO:0014069];protein-containing complex [GO:0032991];pseudopodium [GO:0031143]	aging [GO:0007568];B cell receptor signaling pathway [GO:0050853];Bergmann glial cell differentiation [GO:0060020];cardiac neural crest cell development involved in heart development [GO:0061308];cellular response to DNA damage stimulus [GO:0006974];cellular response to granulocyte macrophage colony-stimulating factor stimulus [GO:0097011];cellular response to tumor necrosis factor [GO:0071356];c…
Q53GD8	Peptidylprolyl isomerase			-	peptidyl-prolyl cis-trans isomerase activity [GO:0003755]	-	-;peptidyl-prolyl cis-trans isomerase activity [GO:0003755];-
Q53HT6	B-cell receptor-associated protein 31 variant			intracellular protein transport [GO:0006886]	-	endoplasmic reticulum [GO:0005783];integral component of membrane [GO:0016021]	intracellular protein transport [GO:0006886];-;endoplasmic reticulum [GO:0005783];integral component of membrane [GO:0016021]
Q53XC0	Eukaryotic translation initiation factor 2, subunit 1 alpha, 35kDa, isoform CRA_a	1965	EIF2S1	aging [GO:0007568];cellular response to amino acid starvation [GO:0034198];cellular response to heat [GO:0034605];cellular response to oxidative stress [GO:0034599];cellular response to UV [GO:0034644];negative regulation of guanyl-nucleotide exchange factor activity [GO:1905098];negative regulation of translational initiation in response to stress [GO:0032057];positive regulation of neuron death…	translation initiation factor activity [GO:0003743]	cytoplasm [GO:0005737];cytoplasmic stress granule [GO:0010494];cytosol [GO:0005829];eukaryotic translation initiation factor 2 complex [GO:0005850];glial limiting end-foot [GO:0097451];nucleus [GO:0005634];synapse [GO:0045202];translation initiation ternary complex [GO:0044207]	aging [GO:0007568];cellular response to amino acid starvation [GO:0034198];cellular response to heat [GO:0034605];cellular response to oxidative stress [GO:0034599];cellular response to UV [GO:0034644];negative regulation of guanyl-nucleotide exchange factor activity [GO:1905098];negative regulation of translational initiation in response to stress [GO:0032057];positive regulation of neuron death…
Q59GE4	Ribosomal protein S10 variant			-	-	ribosome [GO:0005840]	-;-;ribosome [GO:0005840]
Q5U0F4	Eukaryotic translation initiation factor 3 subunit I	8668	EIF3S2	formation of cytoplasmic translation initiation complex [GO:0001732]	translation initiation factor activity [GO:0003743]	eukaryotic 43S preinitiation complex [GO:0016282];eukaryotic 48S preinitiation complex [GO:0033290];eukaryotic translation initiation factor 3 complex, eIF3m [GO:0071541]	formation of cytoplasmic translation initiation complex [GO:0001732];translation initiation factor activity [GO:0003743];eukaryotic 43S preinitiation complex [GO:0016282];eukaryotic 48S preinitiation complex [GO:0033290];eukaryotic translation initiation factor 3 complex, eIF3m [GO:0071541]
Q6IAT1	Rab GDP dissociation inhibitor	2665	GDI2	protein transport [GO:0015031];small GTPase mediated signal transduction [GO:0007264];vesicle-mediated transport [GO:0016192]	GTPase activator activity [GO:0005096];Rab GDP-dissociation inhibitor activity [GO:0005093];small GTPase binding [GO:0031267]	Golgi apparatus [GO:0005794];synapse [GO:0045202]	protein transport [GO:0015031];small GTPase mediated signal transduction [GO:0007264];vesicle-mediated transport [GO:0016192];GTPase activator activity [GO:0005096];Rab GDP-dissociation inhibitor activity [GO:0005093];small GTPase binding [GO:0031267];Golgi apparatus [GO:0005794];synapse [GO:0045202]
Q6IBH6	RPL26 protein		RPL26	translation [GO:0006412]	structural constituent of ribosome [GO:0003735]	large ribosomal subunit [GO:0015934]	translation [GO:0006412];structural constituent of ribosome [GO:0003735];large ribosomal subunit [GO:0015934]
Q6MZZ3	Uncharacterized protein DKFZp686I0746	1639	DKFZp686I0746	establishment of mitotic spindle orientation [GO:0000132];transport along microtubule [GO:0010970]	microtubule binding [GO:0008017]	cell [GO:0005623];centrosome [GO:0005813]	establishment of mitotic spindle orientation [GO:0000132];transport along microtubule [GO:0010970];microtubule binding [GO:0008017];cell [GO:0005623];centrosome [GO:0005813]
Q9P1N1	Nuclear autoantigenic sperm protein (Histone-binding), isoform CRA_b		NASP	-	-	-	-
V5YQL4	Adenosylhomocysteinase		FGFR2-AHCYL1	one-carbon metabolic process [GO:0006730]	adenosylhomocysteinase activity [GO:0004013];ATP binding [GO:0005524];transmembrane receptor protein tyrosine kinase activity [GO:0004714]	integral component of membrane [GO:0016021]	one-carbon metabolic process [GO:0006730];adenosylhomocysteinase activity [GO:0004013];ATP binding [GO:0005524];transmembrane receptor protein tyrosine kinase activity [GO:0004714];integral component of membrane [GO:0016021]
V9HW63	Epididymis secretory sperm binding protein Li 97n	10549	HEL-S-97n	cell redox homeostasis [GO:0045454];extracellular matrix organization [GO:0030198];male gonad development [GO:0008584];negative regulation of male germ cell proliferation [GO:2000255];peptidyl-proline hydroxylation to 4-hydroxy-L-proline [GO:0018401];protein maturation by protein folding [GO:0022417];reactive oxygen species metabolic process [GO:0072593];spermatogenesis [GO:0007283]	peroxiredoxin activity [GO:0051920];protein homodimerization activity [GO:0042803]	cell [GO:0005623];cytosol [GO:0005829];extracellular space [GO:0005615];smooth endoplasmic reticulum [GO:0005790]	cell redox homeostasis [GO:0045454];extracellular matrix organization [GO:0030198];male gonad development [GO:0008584];negative regulation of male germ cell proliferation [GO:2000255];peptidyl-proline hydroxylation to 4-hydroxy-L-proline [GO:0018401];protein maturation by protein folding [GO:0022417];reactive oxygen species metabolic process [GO:0072593];spermatogenesis [GO:0007283];peroxiredoxin…
A0A075B6Z2	T cell receptor alpha joining 56		TRAJ56	-	-	-	-
A9XA89	Alpha-helix coiled-coil rod homologue		HCR	cell differentiation [GO:0030154]	-	-	cell differentiation [GO:0030154];-;-
P62244	40S ribosomal protein S15a	6210	RPS15A	nuclear-transcribed mRNA catabolic process, nonsense-mediated decay [GO:0000184];positive regulation of cell cycle [GO:0045787];positive regulation of cell population proliferation [GO:0008284];response to virus [GO:0009615];SRP-dependent cotranslational protein targeting to membrane [GO:0006614];translation [GO:0006412];translational initiation [GO:0006413];viral transcription [GO:0019083]	RNA binding [GO:0003723];structural constituent of ribosome [GO:0003735]	cytoplasm [GO:0005737];cytosol [GO:0005829];cytosolic small ribosomal subunit [GO:0022627];extracellular exosome [GO:0070062];membrane [GO:0016020];nucleoplasm [GO:0005654]	nuclear-transcribed mRNA catabolic process, nonsense-mediated decay [GO:0000184];positive regulation of cell cycle [GO:0045787];positive regulation of cell population proliferation [GO:0008284];response to virus [GO:0009615];SRP-dependent cotranslational protein targeting to membrane [GO:0006614];translation [GO:0006412];translational initiation [GO:0006413];viral transcription [GO:0019083];RNA b…
L0R5A1	Alternative protein CSF2RB		CSF2RB	-	-	-	-
B4DEC5	cDNA FLJ60086, highly similar to Tripartite motif-containing protein 4			-	-	-	-
P00540	Proto-oncogene serine/threonine-protein kinase mos	4342	MOS	activation of MAPK activity [GO:0000187];activation of MAPKK activity [GO:0000186];chromatin organization [GO:0006325];establishment of meiotic spindle orientation [GO:0051296];meiotic spindle organization [GO:0000212];negative regulation of metaphase/anaphase transition of meiotic cell cycle [GO:1902103];positive regulation of MAPK cascade [GO:0043410];protein autophosphorylation [GO:0046777]	ATP binding [GO:0005524];MAP kinase kinase kinase activity [GO:0004709];protein serine/threonine kinase activity [GO:0004674]	cell [GO:0005623];cytoplasm [GO:0005737];cytosol [GO:0005829]	activation of MAPK activity [GO:0000187];activation of MAPKK activity [GO:0000186];chromatin organization [GO:0006325];establishment of meiotic spindle orientation [GO:0051296];meiotic spindle organization [GO:0000212];negative regulation of metaphase/anaphase transition of meiotic cell cycle [GO:1902103];positive regulation of MAPK cascade [GO:0043410];protein autophosphorylation [GO:0046777];AT…
Q9HCD5	Nuclear receptor coactivator 5	57727	NCOA5	glucose homeostasis [GO:0042593];negative regulation of insulin receptor signaling pathway [GO:0046627]	chromatin binding [GO:0003682];RNA binding [GO:0003723]	actin cytoskeleton [GO:0015629];extracellular space [GO:0005615];nucleoplasm [GO:0005654]	glucose homeostasis [GO:0042593];negative regulation of insulin receptor signaling pathway [GO:0046627];chromatin binding [GO:0003682];RNA binding [GO:0003723];actin cytoskeleton [GO:0015629];extracellular space [GO:0005615];nucleoplasm [GO:0005654]
B4DLD6	cDNA FLJ57742			-	-	-	-
O43491	Band 4.1-like protein 2	2037	EPB41L2	actomyosin structure organization [GO:0031032];cell cycle [GO:0007049];cell division [GO:0051301];cortical actin cytoskeleton organization [GO:0030866];positive regulation of protein localization to cell cortex [GO:1904778]	actin binding [GO:0003779];PH domain binding [GO:0042731];spectrin binding [GO:0030507];structural molecule activity [GO:0005198]	cell cortex region [GO:0099738];cell junction [GO:0030054];cytosol [GO:0005829];extracellular exosome [GO:0070062];focal adhesion [GO:0005925];nucleoplasm [GO:0005654];plasma membrane [GO:0005886];spectrin [GO:0008091]	actomyosin structure organization [GO:0031032];cell cycle [GO:0007049];cell division [GO:0051301];cortical actin cytoskeleton organization [GO:0030866];positive regulation of protein localization to cell cortex [GO:1904778];actin binding [GO:0003779];PH domain binding [GO:0042731];spectrin binding [GO:0030507];structural molecule activity [GO:0005198];cell cortex region [GO:0099738];cell junction…
O75494	Serine/arginine-rich splicing factor 10	10772	SRSF10	cytosolic transport [GO:0016482];mRNA cis splicing, via spliceosome [GO:0045292];mRNA splice site selection [GO:0006376];mRNA splicing, via spliceosome [GO:0000398];negative regulation of mRNA splicing, via spliceosome [GO:0048025];regulation of alternative mRNA splicing, via spliceosome [GO:0000381];regulation of mRNA splicing, via spliceosome [GO:0048024];regulation of transcription, DNA-templa…	RNA binding [GO:0003723];RS domain binding [GO:0050733];unfolded protein binding [GO:0051082]	cytoplasm [GO:0005737];cytosol [GO:0005829];nuclear speck [GO:0016607];nucleoplasm [GO:0005654];nucleus [GO:0005634]	cytosolic transport [GO:0016482];mRNA cis splicing, via spliceosome [GO:0045292];mRNA splice site selection [GO:0006376];mRNA splicing, via spliceosome [GO:0000398];negative regulation of mRNA splicing, via spliceosome [GO:0048025];regulation of alternative mRNA splicing, via spliceosome [GO:0000381];regulation of mRNA splicing, via spliceosome [GO:0048024];regulation of transcription, DNA-templa…
Q14D04	Ventricular zone-expressed PH domain-containing protein homolog 1	79674	VEPH1	negative regulation of SMAD protein signal transduction [GO:0060392];negative regulation of transforming growth factor beta receptor signaling pathway [GO:0030512]	-	plasma membrane [GO:0005886]	negative regulation of SMAD protein signal transduction [GO:0060392];negative regulation of transforming growth factor beta receptor signaling pathway [GO:0030512];-;plasma membrane [GO:0005886]
Q96QI5	Heparan sulfate glucosamine 3-O-sulfotransferase 6	64711	HS3ST6	blastocyst hatching [GO:0001835];glycosaminoglycan biosynthetic process [GO:0006024]	[heparan sulfate]-glucosamine 3-sulfotransferase 1 activity [GO:0008467]	Golgi membrane [GO:0000139];integral component of membrane [GO:0016021]	blastocyst hatching [GO:0001835];glycosaminoglycan biosynthetic process [GO:0006024];[heparan sulfate]-glucosamine 3-sulfotransferase 1 activity [GO:0008467];Golgi membrane [GO:0000139];integral component of membrane [GO:0016021]
A0A0J9YWA6	Rab effector Noc2		RPH3AL	intracellular protein transport [GO:0006886];regulation of exocytosis [GO:0017157]	Rab GTPase binding [GO:0017137]	-	intracellular protein transport [GO:0006886];regulation of exocytosis [GO:0017157];Rab GTPase binding [GO:0017137];-
A0A384MDK7	Protein-L-isoaspartate O-methyltransferase			-	protein-L-isoaspartate (D-aspartate) O-methyltransferase activity [GO:0004719]	-	-;protein-L-isoaspartate (D-aspartate) O-methyltransferase activity [GO:0004719];-
A0A3S6H8A6	Protein arginine N-methyltransferase 1 transcript variant 15		PRMT1	protein methylation [GO:0006479]	methyltransferase activity [GO:0008168]	-	protein methylation [GO:0006479];methyltransferase activity [GO:0008168];-
B4DJC3	Histone H2A		MACROH2A1	-	DNA binding [GO:0003677];protein heterodimerization activity [GO:0046982]	nucleosome [GO:0000786];nucleus [GO:0005634]	-;DNA binding [GO:0003677];protein heterodimerization activity [GO:0046982];nucleosome [GO:0000786];nucleus [GO:0005634]
H0YEG8	Nucleobindin-2		NUCB2	negative regulation of appetite [GO:0032099]	calcium ion binding [GO:0005509]	-	negative regulation of appetite [GO:0032099];calcium ion binding [GO:0005509];-
I3L2X7	Centrosomal protein of 131 kDa		CEP131	intraciliary transport involved in cilium assembly [GO:0035735]	-	cilium [GO:0005929]	intraciliary transport involved in cilium assembly [GO:0035735];-;cilium [GO:0005929]
K7EL60	Eukaryotic translation initiation factor 3 subunit G		EIF3G	-	-	-	-
O15256	Parathymosin		PTMS	-	-	-	-
Q49AN9	Small nuclear ribonucleoprotein G	6637	SNRPG	spliceosomal snRNP assembly [GO:0000387]	RNA binding [GO:0003723]	cytosol [GO:0005829];spliceosomal complex [GO:0005681]	spliceosomal snRNP assembly [GO:0000387];RNA binding [GO:0003723];cytosol [GO:0005829];spliceosomal complex [GO:0005681]
A0A1B0GX31	T cell receptor beta variable 7-6		TRBV7-6	adaptive immune response [GO:0002250]	-	T cell receptor complex [GO:0042101]	adaptive immune response [GO:0002250];-;T cell receptor complex [GO:0042101]
A6NEC2	Puromycin-sensitive aminopeptidase-like protein		NPEPPSL1	peptide catabolic process [GO:0043171];proteolysis [GO:0006508]	metalloaminopeptidase activity [GO:0070006];peptide binding [GO:0042277];zinc ion binding [GO:0008270]	cytoplasm [GO:0005737];extracellular exosome [GO:0070062]	peptide catabolic process [GO:0043171];proteolysis [GO:0006508];metalloaminopeptidase activity [GO:0070006];peptide binding [GO:0042277];zinc ion binding [GO:0008270];cytoplasm [GO:0005737];extracellular exosome [GO:0070062]
B3EWF7	Laforin, isoform 9		EPM2A	negative regulation of TOR signaling [GO:0032007];positive regulation of macroautophagy [GO:0016239]	-	nucleus [GO:0005634]	negative regulation of TOR signaling [GO:0032007];positive regulation of macroautophagy [GO:0016239];-;nucleus [GO:0005634]
O00232	26S proteasome non-ATPase regulatory subunit 12	5718	PSMD12	anaphase-promoting complex-dependent catabolic process [GO:0031145];antigen processing and presentation of exogenous peptide antigen via MHC class I, TAP-dependent [GO:0002479];Fc-epsilon receptor signaling pathway [GO:0038095];interleukin-1-mediated signaling pathway [GO:0070498];MAPK cascade [GO:0000165];negative regulation of canonical Wnt signaling pathway [GO:0090090];negative regulation of …	-	cytoplasm [GO:0005737];cytosol [GO:0005829];extracellular exosome [GO:0070062];extracellular region [GO:0005576];ficolin-1-rich granule lumen [GO:1904813];membrane [GO:0016020];nuclear proteasome complex [GO:0031595];nucleoplasm [GO:0005654];proteasome accessory complex [GO:0022624];proteasome complex [GO:0000502];proteasome regulatory particle [GO:0005838];proteasome regulatory particle, lid sub…	anaphase-promoting complex-dependent catabolic process [GO:0031145];antigen processing and presentation of exogenous peptide antigen via MHC class I, TAP-dependent [GO:0002479];Fc-epsilon receptor signaling pathway [GO:0038095];interleukin-1-mediated signaling pathway [GO:0070498];MAPK cascade [GO:0000165];negative regulation of canonical Wnt signaling pathway [GO:0090090];negative regulation of …
O00567	Nucleolar protein 56	10528	NOP56	rRNA processing [GO:0006364]	cadherin binding [GO:0045296];histone methyltransferase binding [GO:1990226];RNA binding [GO:0003723];snoRNA binding [GO:0030515]	box C/D snoRNP complex [GO:0031428];cytoplasm [GO:0005737];fibrillar center [GO:0001650];membrane [GO:0016020];nucleolus [GO:0005730];nucleoplasm [GO:0005654];pre-snoRNP complex [GO:0070761];small nucleolar ribonucleoprotein complex [GO:0005732];small-subunit processome [GO:0032040]	rRNA processing [GO:0006364];cadherin binding [GO:0045296];histone methyltransferase binding [GO:1990226];RNA binding [GO:0003723];snoRNA binding [GO:0030515];box C/D snoRNP complex [GO:0031428];cytoplasm [GO:0005737];fibrillar center [GO:0001650];membrane [GO:0016020];nucleolus [GO:0005730];nucleoplasm [GO:0005654];pre-snoRNP complex [GO:0070761];small nucleolar ribonucleoprotein complex [GO:000…
O14929	Histone acetyltransferase type B catalytic subunit	8520	HAT1	chromatin silencing at telomere [GO:0006348];DNA packaging [GO:0006323];DNA replication-dependent nucleosome assembly [GO:0006335];DNA replication-independent nucleosome assembly [GO:0006336];histone H4 acetylation [GO:0043967];internal protein amino acid acetylation [GO:0006475];response to nutrient [GO:0007584]	H4 histone acetyltransferase activity [GO:0010485];histone acetyltransferase activity [GO:0004402];histone binding [GO:0042393]	cytoplasm [GO:0005737];nuclear chromatin [GO:0000790];nuclear chromosome, telomeric region [GO:0000784];nuclear matrix [GO:0016363];nucleoplasm [GO:0005654];nucleus [GO:0005634];protein-containing complex [GO:0032991]	chromatin silencing at telomere [GO:0006348];DNA packaging [GO:0006323];DNA replication-dependent nucleosome assembly [GO:0006335];DNA replication-independent nucleosome assembly [GO:0006336];histone H4 acetylation [GO:0043967];internal protein amino acid acetylation [GO:0006475];response to nutrient [GO:0007584];H4 histone acetyltransferase activity [GO:0010485];histone acetyltransferase activit…
O14983	Sarcoplasmic/endoplasmic reticulum calcium ATPase 1	487	ATP2A1	apoptotic mitochondrial changes [GO:0008637];calcium ion import [GO:0070509];calcium ion import into sarcoplasmic reticulum [GO:1990036];calcium ion transmembrane transport [GO:0070588];calcium ion transport [GO:0006816];cellular calcium ion homeostasis [GO:0006874];intrinsic apoptotic signaling pathway in response to endoplasmic reticulum stress [GO:0070059];ion transmembrane transport [GO:00342…	ATP binding [GO:0005524];ATPase activity [GO:0016887];calcium ion binding [GO:0005509];calcium transmembrane transporter activity, phosphorylative mechanism [GO:0005388];calcium-dependent ATPase activity [GO:0030899];protein homodimerization activity [GO:0042803];proton-exporting ATPase activity, phosphorylative mechanism [GO:0008553]	calcium channel complex [GO:0034704];cell [GO:0005623];endoplasmic reticulum membrane [GO:0005789];endoplasmic reticulum-Golgi intermediate compartment [GO:0005793];H zone [GO:0031673];I band [GO:0031674];integral component of membrane [GO:0016021];membrane [GO:0016020];mitochondrion [GO:0005739];perinuclear region of cytoplasm [GO:0048471];platelet dense tubular network membrane [GO:0031095];sar…	apoptotic mitochondrial changes [GO:0008637];calcium ion import [GO:0070509];calcium ion import into sarcoplasmic reticulum [GO:1990036];calcium ion transmembrane transport [GO:0070588];calcium ion transport [GO:0006816];cellular calcium ion homeostasis [GO:0006874];intrinsic apoptotic signaling pathway in response to endoplasmic reticulum stress [GO:0070059];ion transmembrane transport [GO:00342…
O15014	Zinc finger protein 609	23060	ZNF609	muscle organ development [GO:0007517];positive regulation of neuron migration [GO:2001224];positive regulation of transcription by RNA polymerase II [GO:0045944];regulation of myoblast proliferation [GO:2000291];regulation of transcription by RNA polymerase II [GO:0006357]	metal ion binding [GO:0046872];nucleic acid binding [GO:0003676]	integrator complex [GO:0032039];nucleoplasm [GO:0005654];nucleus [GO:0005634]	muscle organ development [GO:0007517];positive regulation of neuron migration [GO:2001224];positive regulation of transcription by RNA polymerase II [GO:0045944];regulation of myoblast proliferation [GO:2000291];regulation of transcription by RNA polymerase II [GO:0006357];metal ion binding [GO:0046872];nucleic acid binding [GO:0003676];integrator complex [GO:0032039];nucleoplasm [GO:0005654];nuc…
O15479	Melanoma-associated antigen B2	4113	MAGEB2	-	-	-	-
O60293	Zinc finger C3H1 domain-containing protein	196441	ZFC3H1	RNA processing [GO:0006396]	metal ion binding [GO:0046872];RNA binding [GO:0003723]	exosome (RNase complex) [GO:0000178];extracellular space [GO:0005615];nucleus [GO:0005634]	RNA processing [GO:0006396];metal ion binding [GO:0046872];RNA binding [GO:0003723];exosome (RNase complex) [GO:0000178];extracellular space [GO:0005615];nucleus [GO:0005634]
O60664	Perilipin-3	10226	PLIN3	vesicle-mediated transport [GO:0016192]	cadherin binding [GO:0045296]	cytoplasm [GO:0005737];cytosol [GO:0005829];endosome [GO:0005768];endosome membrane [GO:0010008];Golgi apparatus [GO:0005794];lipid droplet [GO:0005811];membrane [GO:0016020];transport vesicle [GO:0030133]	vesicle-mediated transport [GO:0016192];cadherin binding [GO:0045296];cytoplasm [GO:0005737];cytosol [GO:0005829];endosome [GO:0005768];endosome membrane [GO:0010008];Golgi apparatus [GO:0005794];lipid droplet [GO:0005811];membrane [GO:0016020];transport vesicle [GO:0030133]
O75223	Gamma-glutamylcyclotransferase	79017	GGCT	glutathione biosynthetic process [GO:0006750];release of cytochrome c from mitochondria [GO:0001836]	gamma-glutamylcyclotransferase activity [GO:0003839];protein homodimerization activity [GO:0042803]	cytosol [GO:0005829];extracellular exosome [GO:0070062]	glutathione biosynthetic process [GO:0006750];release of cytochrome c from mitochondria [GO:0001836];gamma-glutamylcyclotransferase activity [GO:0003839];protein homodimerization activity [GO:0042803];cytosol [GO:0005829];extracellular exosome [GO:0070062]
O75366	Advillin	10677	AVIL	actin filament capping [GO:0051693];cilium assembly [GO:0060271];cytoskeleton organization [GO:0007010];nervous system development [GO:0007399];positive regulation of neuron projection development [GO:0010976]	actin binding [GO:0003779];actin filament binding [GO:0051015]	actin cytoskeleton [GO:0015629];axon [GO:0030424];cell projection [GO:0042995];cytoplasm [GO:0005737];neuron projection [GO:0043005]	actin filament capping [GO:0051693];cilium assembly [GO:0060271];cytoskeleton organization [GO:0007010];nervous system development [GO:0007399];positive regulation of neuron projection development [GO:0010976];actin binding [GO:0003779];actin filament binding [GO:0051015];actin cytoskeleton [GO:0015629];axon [GO:0030424];cell projection [GO:0042995];cytoplasm [GO:0005737];neuron projection [GO:00…
O75400	Pre-mRNA-processing factor 40 homolog A	55660	PRPF40A	cell cycle [GO:0007049];cell division [GO:0051301];cell migration [GO:0016477];cytoskeleton organization [GO:0007010];mRNA cis splicing, via spliceosome [GO:0045292];mRNA splicing, via spliceosome [GO:0000398];regulation of cell shape [GO:0008360];regulation of cytokinesis [GO:0032465]	proline-rich region binding [GO:0070064];RNA binding [GO:0003723]	cytosol [GO:0005829];membrane [GO:0016020];nuclear matrix [GO:0016363];nuclear speck [GO:0016607];nucleoplasm [GO:0005654];U1 snRNP [GO:0005685];U2-type prespliceosome [GO:0071004]	cell cycle [GO:0007049];cell division [GO:0051301];cell migration [GO:0016477];cytoskeleton organization [GO:0007010];mRNA cis splicing, via spliceosome [GO:0045292];mRNA splicing, via spliceosome [GO:0000398];regulation of cell shape [GO:0008360];regulation of cytokinesis [GO:0032465];proline-rich region binding [GO:0070064];RNA binding [GO:0003723];cytosol [GO:0005829];membrane [GO:0016020];nuc…
O75832	26S proteasome non-ATPase regulatory subunit 10	5716	PSMD10	anaphase-promoting complex-dependent catabolic process [GO:0031145];antigen processing and presentation of exogenous peptide antigen via MHC class I, TAP-dependent [GO:0002479];apoptotic process [GO:0006915];cytoplasmic sequestering of NF-kappaB [GO:0007253];Fc-epsilon receptor signaling pathway [GO:0038095];interleukin-1-mediated signaling pathway [GO:0070498];MAPK cascade [GO:0000165];negative …	RNA polymerase II-specific DNA-binding transcription factor binding [GO:0061629];transcription factor binding [GO:0008134]	cytoplasm [GO:0005737];cytosol [GO:0005829];intermediate filament cytoskeleton [GO:0045111];nucleoplasm [GO:0005654];nucleus [GO:0005634];proteasome complex [GO:0000502]	anaphase-promoting complex-dependent catabolic process [GO:0031145];antigen processing and presentation of exogenous peptide antigen via MHC class I, TAP-dependent [GO:0002479];apoptotic process [GO:0006915];cytoplasmic sequestering of NF-kappaB [GO:0007253];Fc-epsilon receptor signaling pathway [GO:0038095];interleukin-1-mediated signaling pathway [GO:0070498];MAPK cascade [GO:0000165];negative …
O75937	DnaJ homolog subfamily C member 8	22826	DNAJC8	mRNA splicing, via spliceosome [GO:0000398]	Hsp70 protein binding [GO:0030544]	cytosol [GO:0005829];intercellular bridge [GO:0045171];nucleoplasm [GO:0005654];nucleus [GO:0005634]	mRNA splicing, via spliceosome [GO:0000398];Hsp70 protein binding [GO:0030544];cytosol [GO:0005829];intercellular bridge [GO:0045171];nucleoplasm [GO:0005654];nucleus [GO:0005634]
O94986	Centrosomal protein of 152 kDa	22995	CEP152	centriole replication [GO:0007099];centrosome duplication [GO:0051298];ciliary basal body-plasma membrane docking [GO:0097711];de novo centriole assembly involved in multi-ciliated epithelial cell differentiation [GO:0098535];G2/M transition of mitotic cell cycle [GO:0000086];regulation of G2/M transition of mitotic cell cycle [GO:0010389]	protein kinase binding [GO:0019901]	centriole [GO:0005814];centrosome [GO:0005813];cytosol [GO:0005829];deuterosome [GO:0098536];nucleoplasm [GO:0005654];pericentriolar material [GO:0000242]	centriole replication [GO:0007099];centrosome duplication [GO:0051298];ciliary basal body-plasma membrane docking [GO:0097711];de novo centriole assembly involved in multi-ciliated epithelial cell differentiation [GO:0098535];G2/M transition of mitotic cell cycle [GO:0000086];regulation of G2/M transition of mitotic cell cycle [GO:0010389];protein kinase binding [GO:0019901];centriole [GO:0005814…
P01023	Alpha-2-macroglobulin	2	A2M	blood coagulation, intrinsic pathway [GO:0007597];extracellular matrix disassembly [GO:0022617];negative regulation of complement activation, lectin pathway [GO:0001869];platelet degranulation [GO:0002576];regulation of small GTPase mediated signal transduction [GO:0051056];stem cell differentiation [GO:0048863]	calcium-dependent protein binding [GO:0048306];endopeptidase inhibitor activity [GO:0004866];enzyme binding [GO:0019899];growth factor binding [GO:0019838];interleukin-1 binding [GO:0019966];interleukin-8 binding [GO:0019959];protease binding [GO:0002020];serine-type endopeptidase inhibitor activity [GO:0004867];signaling receptor binding [GO:0005102];tumor necrosis factor binding [GO:0043120]	blood microparticle [GO:0072562];collagen-containing extracellular matrix [GO:0062023];cytosol [GO:0005829];extracellular exosome [GO:0070062];extracellular region [GO:0005576];extracellular space [GO:0005615];platelet alpha granule lumen [GO:0031093]	blood coagulation, intrinsic pathway [GO:0007597];extracellular matrix disassembly [GO:0022617];negative regulation of complement activation, lectin pathway [GO:0001869];platelet degranulation [GO:0002576];regulation of small GTPase mediated signal transduction [GO:0051056];stem cell differentiation [GO:0048863];calcium-dependent protein binding [GO:0048306];endopeptidase inhibitor activity [GO:0…
P02689	Myelin P2 protein	5375	PMP2	membrane organization [GO:0061024]	cholesterol binding [GO:0015485];fatty acid binding [GO:0005504]	cytoplasm [GO:0005737];extracellular exosome [GO:0070062];myelin sheath [GO:0043209]	membrane organization [GO:0061024];cholesterol binding [GO:0015485];fatty acid binding [GO:0005504];cytoplasm [GO:0005737];extracellular exosome [GO:0070062];myelin sheath [GO:0043209]
P02760	Protein AMBP	259	AMBP	cell adhesion [GO:0007155];female pregnancy [GO:0007565];heme catabolic process [GO:0042167];negative regulation of immune response [GO:0050777];negative regulation of JNK cascade [GO:0046329];protein catabolic process [GO:0030163];protein-chromophore linkage [GO:0018298];receptor-mediated endocytosis [GO:0006898];viral process [GO:0016032]	calcium channel inhibitor activity [GO:0019855];calcium oxalate binding [GO:0046904];heme binding [GO:0020037];IgA binding [GO:0019862];protein homodimerization activity [GO:0042803];serine-type endopeptidase inhibitor activity [GO:0004867]	blood microparticle [GO:0072562];cell surface [GO:0009986];collagen-containing extracellular matrix [GO:0062023];extracellular exosome [GO:0070062];extracellular region [GO:0005576];extracellular space [GO:0005615];intracellular membrane-bounded organelle [GO:0043231];plasma membrane [GO:0005886]	cell adhesion [GO:0007155];female pregnancy [GO:0007565];heme catabolic process [GO:0042167];negative regulation of immune response [GO:0050777];negative regulation of JNK cascade [GO:0046329];protein catabolic process [GO:0030163];protein-chromophore linkage [GO:0018298];receptor-mediated endocytosis [GO:0006898];viral process [GO:0016032];calcium channel inhibitor activity [GO:0019855];calcium …
P05089	Arginase-1	383	ARG1	adaptive immune response [GO:0002250];aging [GO:0007568];arginine catabolic process [GO:0006527];arginine catabolic process to ornithine [GO:0019547];cellular response to dexamethasone stimulus [GO:0071549];cellular response to glucagon stimulus [GO:0071377];cellular response to hydrogen peroxide [GO:0070301];cellular response to interleukin-4 [GO:0071353];cellular response to lipopolysaccharide …	arginase activity [GO:0004053];manganese ion binding [GO:0030145]	azurophil granule lumen [GO:0035578];cytoplasm [GO:0005737];cytosol [GO:0005829];extracellular region [GO:0005576];extracellular space [GO:0005615];mitochondrial outer membrane [GO:0005741];neuron projection [GO:0043005];neuronal cell body [GO:0043025];nucleus [GO:0005634];specific granule lumen [GO:0035580]	adaptive immune response [GO:0002250];aging [GO:0007568];arginine catabolic process [GO:0006527];arginine catabolic process to ornithine [GO:0019547];cellular response to dexamethasone stimulus [GO:0071549];cellular response to glucagon stimulus [GO:0071377];cellular response to hydrogen peroxide [GO:0070301];cellular response to interleukin-4 [GO:0071353];cellular response to lipopolysaccharide …
P05109	Protein S100-A8	6279	S100A8	activation of cysteine-type endopeptidase activity involved in apoptotic process [GO:0006919];acute inflammatory response [GO:0002526];antimicrobial humoral response [GO:0019730];apoptotic process [GO:0006915];astrocyte development [GO:0014002];autocrine signaling [GO:0035425];autophagy [GO:0006914];chemokine production [GO:0032602];chronic inflammatory response [GO:0002544];cytokine production […	arachidonic acid binding [GO:0050544];calcium ion binding [GO:0005509];microtubule binding [GO:0008017];RAGE receptor binding [GO:0050786];Toll-like receptor 4 binding [GO:0035662];zinc ion binding [GO:0008270]	cell [GO:0005623];collagen-containing extracellular matrix [GO:0062023];cytoskeleton [GO:0005856];cytosol [GO:0005829];extracellular exosome [GO:0070062];extracellular region [GO:0005576];extracellular space [GO:0005615];intermediate filament cytoskeleton [GO:0045111];nucleus [GO:0005634];plasma membrane [GO:0005886];secretory granule lumen [GO:0034774]	activation of cysteine-type endopeptidase activity involved in apoptotic process [GO:0006919];acute inflammatory response [GO:0002526];antimicrobial humoral response [GO:0019730];apoptotic process [GO:0006915];astrocyte development [GO:0014002];autocrine signaling [GO:0035425];autophagy [GO:0006914];chemokine production [GO:0032602];chronic inflammatory response [GO:0002544];cytokine production […
P07741	Adenine phosphoribosyltransferase	353	APRT	adenine salvage [GO:0006168];AMP salvage [GO:0044209];cellular response to insulin stimulus [GO:0032869];grooming behavior [GO:0007625];lactation [GO:0007595];neutrophil degranulation [GO:0043312];purine ribonucleoside salvage [GO:0006166];purine-containing compound salvage [GO:0043101]	adenine binding [GO:0002055];adenine phosphoribosyltransferase activity [GO:0003999];AMP binding [GO:0016208]	cytoplasm [GO:0005737];cytosol [GO:0005829];extracellular exosome [GO:0070062];extracellular region [GO:0005576];nucleoplasm [GO:0005654];secretory granule lumen [GO:0034774]	adenine salvage [GO:0006168];AMP salvage [GO:0044209];cellular response to insulin stimulus [GO:0032869];grooming behavior [GO:0007625];lactation [GO:0007595];neutrophil degranulation [GO:0043312];purine ribonucleoside salvage [GO:0006166];purine-containing compound salvage [GO:0043101];adenine binding [GO:0002055];adenine phosphoribosyltransferase activity [GO:0003999];AMP binding [GO:0016208];c…
P09234	U1 small nuclear ribonucleoprotein C	6631	SNRPC	mRNA 5'-splice site recognition [GO:0000395];mRNA splicing, via spliceosome [GO:0000398];spliceosomal snRNP assembly [GO:0000387]	mRNA binding [GO:0003729];pre-mRNA 5'-splice site binding [GO:0030627];protein homodimerization activity [GO:0042803];RNA binding [GO:0003723];single-stranded RNA binding [GO:0003727];U1 snRNP binding [GO:1990446];zinc ion binding [GO:0008270]	Cajal body [GO:0015030];commitment complex [GO:0000243];nucleoplasm [GO:0005654];U1 snRNP [GO:0005685];U2-type prespliceosome [GO:0071004]	mRNA 5'-splice site recognition [GO:0000395];mRNA splicing, via spliceosome [GO:0000398];spliceosomal snRNP assembly [GO:0000387];mRNA binding [GO:0003729];pre-mRNA 5'-splice site binding [GO:0030627];protein homodimerization activity [GO:0042803];RNA binding [GO:0003723];single-stranded RNA binding [GO:0003727];U1 snRNP binding [GO:1990446];zinc ion binding [GO:0008270];Cajal body [GO:0015030];c…
P10768	S-formylglutathione hydrolase	2098	ESD	formaldehyde catabolic process [GO:0046294];glutathione derivative biosynthetic process [GO:1901687]	carboxylic ester hydrolase activity [GO:0052689];hydrolase activity, acting on ester bonds [GO:0016788];identical protein binding [GO:0042802];methylumbelliferyl-acetate deacetylase activity [GO:0047374];S-formylglutathione hydrolase activity [GO:0018738]	cytoplasmic vesicle [GO:0031410];cytosol [GO:0005829];endoplasmic reticulum lumen [GO:0005788];extracellular exosome [GO:0070062]	formaldehyde catabolic process [GO:0046294];glutathione derivative biosynthetic process [GO:1901687];carboxylic ester hydrolase activity [GO:0052689];hydrolase activity, acting on ester bonds [GO:0016788];identical protein binding [GO:0042802];methylumbelliferyl-acetate deacetylase activity [GO:0047374];S-formylglutathione hydrolase activity [GO:0018738];cytoplasmic vesicle [GO:0031410];cytosol […
P14854	Cytochrome c oxidase subunit 6B1	1340	COX6B1	mitochondrial electron transport, cytochrome c to oxygen [GO:0006123];substantia nigra development [GO:0021762]	cytochrome-c oxidase activity [GO:0004129]	mitochondrial inner membrane [GO:0005743];mitochondrial intermembrane space [GO:0005758];mitochondrion [GO:0005739];respiratory chain complex IV [GO:0045277]	mitochondrial electron transport, cytochrome c to oxygen [GO:0006123];substantia nigra development [GO:0021762];cytochrome-c oxidase activity [GO:0004129];mitochondrial inner membrane [GO:0005743];mitochondrial intermembrane space [GO:0005758];mitochondrion [GO:0005739];respiratory chain complex IV [GO:0045277]
P15927	Replication protein A 32 kDa subunit	6118	RPA2	base-excision repair [GO:0006284];DNA damage response, detection of DNA damage [GO:0042769];DNA repair [GO:0006281];DNA replication [GO:0006260];double-strand break repair via homologous recombination [GO:0000724];error-free translesion synthesis [GO:0070987];error-prone translesion synthesis [GO:0042276];G1/S transition of mitotic cell cycle [GO:0000082];interstrand cross-link repair [GO:0036297…	damaged DNA binding [GO:0003684];enzyme binding [GO:0019899];G-rich strand telomeric DNA binding [GO:0098505];protein N-terminus binding [GO:0047485];protein phosphatase binding [GO:0019903];single-stranded DNA binding [GO:0003697];ubiquitin protein ligase binding [GO:0031625]	chromatin [GO:0000785];chromosome, telomeric region [GO:0000781];DNA replication factor A complex [GO:0005662];nuclear body [GO:0016604];nuclear chromosome, telomeric region [GO:0000784];nucleoplasm [GO:0005654];nucleus [GO:0005634];PML body [GO:0016605];site of double-strand break [GO:0035861]	base-excision repair [GO:0006284];DNA damage response, detection of DNA damage [GO:0042769];DNA repair [GO:0006281];DNA replication [GO:0006260];double-strand break repair via homologous recombination [GO:0000724];error-free translesion synthesis [GO:0070987];error-prone translesion synthesis [GO:0042276];G1/S transition of mitotic cell cycle [GO:0000082];interstrand cross-link repair [GO:0036297…
P17858	ATP-dependent 6-phosphofructokinase, liver type	5211	PFKL	canonical glycolysis [GO:0061621];fructose 1,6-bisphosphate metabolic process [GO:0030388];fructose 6-phosphate metabolic process [GO:0006002];glucose catabolic process [GO:0006007];glycolytic process [GO:0006096];negative regulation of insulin secretion [GO:0046676];neutrophil degranulation [GO:0043312];protein homotetramerization [GO:0051289];response to glucose [GO:0009749]	6-phosphofructokinase activity [GO:0003872];AMP binding [GO:0016208];ATP binding [GO:0005524];fructose binding [GO:0070061];fructose-6-phosphate binding [GO:0070095];identical protein binding [GO:0042802];kinase binding [GO:0019900];metal ion binding [GO:0046872];monosaccharide binding [GO:0048029]	6-phosphofructokinase complex [GO:0005945];cytosol [GO:0005829];extracellular exosome [GO:0070062];extracellular region [GO:0005576];ficolin-1-rich granule lumen [GO:1904813];membrane [GO:0016020];secretory granule lumen [GO:0034774]	canonical glycolysis [GO:0061621];fructose 1,6-bisphosphate metabolic process [GO:0030388];fructose 6-phosphate metabolic process [GO:0006002];glucose catabolic process [GO:0006007];glycolytic process [GO:0006096];negative regulation of insulin secretion [GO:0046676];neutrophil degranulation [GO:0043312];protein homotetramerization [GO:0051289];response to glucose [GO:0009749];6-phosphofructokina…
P18754	Regulator of chromosome condensation	1104	RCC1	cell division [GO:0051301];chromosome segregation [GO:0007059];G1/S transition of mitotic cell cycle [GO:0000082];mitotic spindle organization [GO:0007052];protein heterotetramerization [GO:0051290];regulation of mitotic nuclear division [GO:0007088];spindle assembly [GO:0051225];viral process [GO:0016032]	chromatin binding [GO:0003682];histone binding [GO:0042393];nucleosomal DNA binding [GO:0031492];nucleosome binding [GO:0031491];protein heterodimerization activity [GO:0046982];Ran GTPase binding [GO:0008536];Ran guanyl-nucleotide exchange factor activity [GO:0005087];sulfate binding [GO:0043199]	chromatin [GO:0000785];condensed nuclear chromosome [GO:0000794];cytoplasm [GO:0005737];nuclear chromatin [GO:0000790];nuclear membrane [GO:0031965];nucleoplasm [GO:0005654];nucleus [GO:0005634];protein-containing complex [GO:0032991]	cell division [GO:0051301];chromosome segregation [GO:0007059];G1/S transition of mitotic cell cycle [GO:0000082];mitotic spindle organization [GO:0007052];protein heterotetramerization [GO:0051290];regulation of mitotic nuclear division [GO:0007088];spindle assembly [GO:0051225];viral process [GO:0016032];chromatin binding [GO:0003682];histone binding [GO:0042393];nucleosomal DNA binding [GO:003…
P19525	Interferon-induced, double-stranded RNA-activated protein kinase	5610	EIF2AK2	activation of MAPKK activity [GO:0000186];cellular response to amino acid starvation [GO:0034198];defense response to virus [GO:0051607];endoplasmic reticulum unfolded protein response [GO:0030968];evasion or tolerance by virus of host immune response [GO:0030683];innate immune response [GO:0045087];negative regulation of apoptotic process [GO:0043066];negative regulation of cell population proli…	ATP binding [GO:0005524];double-stranded RNA binding [GO:0003725];eukaryotic translation initiation factor 2alpha kinase activity [GO:0004694];identical protein binding [GO:0042802];non-membrane spanning protein tyrosine kinase activity [GO:0004715];protein kinase activity [GO:0004672];protein phosphatase regulator activity [GO:0019888];protein serine/threonine kinase activity [GO:0004674];RNA bi…	cytoplasm [GO:0005737];cytosol [GO:0005829];membrane [GO:0016020];nucleus [GO:0005634];perinuclear region of cytoplasm [GO:0048471];ribosome [GO:0005840]	activation of MAPKK activity [GO:0000186];cellular response to amino acid starvation [GO:0034198];defense response to virus [GO:0051607];endoplasmic reticulum unfolded protein response [GO:0030968];evasion or tolerance by virus of host immune response [GO:0030683];innate immune response [GO:0045087];negative regulation of apoptotic process [GO:0043066];negative regulation of cell population proli…
P20020	Plasma membrane calcium-transporting ATPase 1	490	ATP2B1	aging [GO:0007568];brain development [GO:0007420];calcium ion export across plasma membrane [GO:1990034];cellular calcium ion homeostasis [GO:0006874];cellular response to corticosterone stimulus [GO:0071386];cellular response to vitamin D [GO:0071305];ion transmembrane transport [GO:0034220];negative regulation of cytokine production [GO:0001818];negative regulation of cytosolic calcium ion conc…	ATP binding [GO:0005524];ATPase activity [GO:0016887];calcium ion transmembrane transporter activity [GO:0015085];calcium transmembrane transporter activity, phosphorylative mechanism [GO:0005388];calcium-transporting ATPase activity involved in regulation of presynaptic cytosolic calcium ion concentration [GO:1905056];calmodulin binding [GO:0005516];metal ion binding [GO:0046872];PDZ domain bind…	apical plasma membrane [GO:0016324];basolateral plasma membrane [GO:0016323];cell [GO:0005623];cell junction [GO:0030054];cytoplasmic side of plasma membrane [GO:0009898];dendritic spine membrane [GO:0032591];extracellular exosome [GO:0070062];GABA-ergic synapse [GO:0098982];glutamatergic synapse [GO:0098978];immunological synapse [GO:0001772];integral component of plasma membrane [GO:0005887];in…	aging [GO:0007568];brain development [GO:0007420];calcium ion export across plasma membrane [GO:1990034];cellular calcium ion homeostasis [GO:0006874];cellular response to corticosterone stimulus [GO:0071386];cellular response to vitamin D [GO:0071305];ion transmembrane transport [GO:0034220];negative regulation of cytokine production [GO:0001818];negative regulation of cytosolic calcium ion conc…
P20783	Neurotrophin-3	4908	NTF3	activation of GTPase activity [GO:0090630];activation of MAPK activity [GO:0000187];activation of protein kinase B activity [GO:0032148];cell-cell signaling [GO:0007267];induction of positive chemotaxis [GO:0050930];memory [GO:0007613];modulation of chemical synaptic transmission [GO:0050804];negative regulation of neuron apoptotic process [GO:0043524];negative regulation of peptidyl-tyrosine pho…	chemoattractant activity [GO:0042056];growth factor activity [GO:0008083];neurotrophin receptor binding [GO:0005165];signaling receptor binding [GO:0005102]	axon [GO:0030424];cytoplasmic vesicle [GO:0031410];dendrite [GO:0030425];extracellular region [GO:0005576];extracellular space [GO:0005615];synaptic vesicle [GO:0008021]	activation of GTPase activity [GO:0090630];activation of MAPK activity [GO:0000187];activation of protein kinase B activity [GO:0032148];cell-cell signaling [GO:0007267];induction of positive chemotaxis [GO:0050930];memory [GO:0007613];modulation of chemical synaptic transmission [GO:0050804];negative regulation of neuron apoptotic process [GO:0043524];negative regulation of peptidyl-tyrosine pho…
P23193	Transcription elongation factor A protein 1	6917	TCEA1	positive regulation of exoribonuclease activity [GO:1901919];positive regulation of transcription by RNA polymerase II [GO:0045944];transcription by RNA polymerase II [GO:0006366];transcription elongation from RNA polymerase II promoter [GO:0006368];transcription-coupled nucleotide-excision repair [GO:0006283]	DNA binding [GO:0003677];zinc ion binding [GO:0008270]	nucleolus [GO:0005730];nucleoplasm [GO:0005654];transcription factor TFIID complex [GO:0005669]	positive regulation of exoribonuclease activity [GO:1901919];positive regulation of transcription by RNA polymerase II [GO:0045944];transcription by RNA polymerase II [GO:0006366];transcription elongation from RNA polymerase II promoter [GO:0006368];transcription-coupled nucleotide-excision repair [GO:0006283];DNA binding [GO:0003677];zinc ion binding [GO:0008270];nucleolus [GO:0005730];nucleopla…
P24752	Acetyl-CoA acetyltransferase, mitochondrial	38	ACAT1	acetyl-CoA biosynthetic process [GO:0006085];acetyl-CoA catabolic process [GO:0046356];adipose tissue development [GO:0060612];brain development [GO:0007420];branched-chain amino acid catabolic process [GO:0009083];cholesterol esterification [GO:0034435];coenzyme A biosynthetic process [GO:0015937];coenzyme A metabolic process [GO:0015936];fatty acid beta-oxidation [GO:0006635];isoleucine catabol…	acetyl-CoA C-acetyltransferase activity [GO:0003985];acetyl-CoA C-acyltransferase activity [GO:0003988];C-acetyltransferase activity [GO:0016453];coenzyme binding [GO:0050662];enzyme binding [GO:0019899];metal ion binding [GO:0046872];protein homodimerization activity [GO:0042803]	extracellular exosome [GO:0070062];mitochondrial matrix [GO:0005759];mitochondrion [GO:0005739]	acetyl-CoA biosynthetic process [GO:0006085];acetyl-CoA catabolic process [GO:0046356];adipose tissue development [GO:0060612];brain development [GO:0007420];branched-chain amino acid catabolic process [GO:0009083];cholesterol esterification [GO:0034435];coenzyme A biosynthetic process [GO:0015937];coenzyme A metabolic process [GO:0015936];fatty acid beta-oxidation [GO:0006635];isoleucine catabol…
P25391	Laminin subunit alpha-1	284217	LAMA1	animal organ morphogenesis [GO:0009887];axon guidance [GO:0007411];blood vessel morphogenesis [GO:0048514];branching involved in salivary gland morphogenesis [GO:0060445];camera-type eye development [GO:0043010];cell adhesion [GO:0007155];cell surface receptor signaling pathway [GO:0007166];epithelial tube branching involved in lung morphogenesis [GO:0060441];establishment of epithelial cell apic…	extracellular matrix structural constituent [GO:0005201];glycosphingolipid binding [GO:0043208];protein C-terminus binding [GO:0008022];signaling receptor binding [GO:0005102]	basement membrane [GO:0005604];cell-cell junction [GO:0005911];collagen-containing extracellular matrix [GO:0062023];extracellular matrix [GO:0031012];extracellular region [GO:0005576];extracellular space [GO:0005615];laminin-1 complex [GO:0005606];laminin-3 complex [GO:0005608];membrane [GO:0016020]	animal organ morphogenesis [GO:0009887];axon guidance [GO:0007411];blood vessel morphogenesis [GO:0048514];branching involved in salivary gland morphogenesis [GO:0060445];camera-type eye development [GO:0043010];cell adhesion [GO:0007155];cell surface receptor signaling pathway [GO:0007166];epithelial tube branching involved in lung morphogenesis [GO:0060441];establishment of epithelial cell apic…
P25789	Proteasome subunit alpha type-4	5685	PSMA4	anaphase-promoting complex-dependent catabolic process [GO:0031145];antigen processing and presentation of exogenous peptide antigen via MHC class I, TAP-dependent [GO:0002479];Fc-epsilon receptor signaling pathway [GO:0038095];interleukin-1-mediated signaling pathway [GO:0070498];MAPK cascade [GO:0000165];negative regulation of canonical Wnt signaling pathway [GO:0090090];negative regulation of …	endopeptidase activity [GO:0004175];threonine-type endopeptidase activity [GO:0004298]	cytoplasm [GO:0005737];cytosol [GO:0005829];extracellular exosome [GO:0070062];intracellular membrane-bounded organelle [GO:0043231];nucleoplasm [GO:0005654];nucleus [GO:0005634];P-body [GO:0000932];proteasome complex [GO:0000502];proteasome core complex [GO:0005839];proteasome core complex, alpha-subunit complex [GO:0019773]	anaphase-promoting complex-dependent catabolic process [GO:0031145];antigen processing and presentation of exogenous peptide antigen via MHC class I, TAP-dependent [GO:0002479];Fc-epsilon receptor signaling pathway [GO:0038095];interleukin-1-mediated signaling pathway [GO:0070498];MAPK cascade [GO:0000165];negative regulation of canonical Wnt signaling pathway [GO:0090090];negative regulation of …
P26196	Probable ATP-dependent RNA helicase DDX6	1656	DDX6	cytoplasmic mRNA processing body assembly [GO:0033962];exonucleolytic catabolism of deadenylated mRNA [GO:0043928];negative regulation of neuron differentiation [GO:0045665];spermatid differentiation [GO:0048515];stem cell population maintenance [GO:0019827];stress granule assembly [GO:0034063];viral RNA genome packaging [GO:0019074]	ATP binding [GO:0005524];cadherin binding [GO:0045296];helicase activity [GO:0004386];mRNA binding [GO:0003729];protein domain specific binding [GO:0019904];RNA binding [GO:0003723];RNA helicase activity [GO:0003724]	cell-cell adherens junction [GO:0005913];chromatoid body [GO:0033391];concave side of sperm head [GO:0061830];cytoplasm [GO:0005737];cytoplasmic ribonucleoprotein granule [GO:0036464];cytoplasmic stress granule [GO:0010494];cytosol [GO:0005829];heterochromatin [GO:0000792];membrane [GO:0016020];mitochondrion [GO:0005739];nucleolus [GO:0005730];nucleus [GO:0005634];outer dense fiber [GO:0001520];P…	cytoplasmic mRNA processing body assembly [GO:0033962];exonucleolytic catabolism of deadenylated mRNA [GO:0043928];negative regulation of neuron differentiation [GO:0045665];spermatid differentiation [GO:0048515];stem cell population maintenance [GO:0019827];stress granule assembly [GO:0034063];viral RNA genome packaging [GO:0019074];ATP binding [GO:0005524];cadherin binding [GO:0045296];helicase…
P28331	NADH-ubiquinone oxidoreductase 75 kDa subunit, mitochondrial	4719	NDUFS1	apoptotic mitochondrial changes [GO:0008637];ATP metabolic process [GO:0046034];cellular respiration [GO:0045333];mitochondrial electron transport, NADH to ubiquinone [GO:0006120];mitochondrial respiratory chain complex I assembly [GO:0032981];reactive oxygen species metabolic process [GO:0072593];regulation of mitochondrial membrane potential [GO:0051881]	2 iron, 2 sulfur cluster binding [GO:0051537];4 iron, 4 sulfur cluster binding [GO:0051539];electron transfer activity [GO:0009055];metal ion binding [GO:0046872];NADH dehydrogenase (ubiquinone) activity [GO:0008137]	mitochondrial intermembrane space [GO:0005758];mitochondrial matrix [GO:0005759];mitochondrial respiratory chain complex I [GO:0005747];mitochondrion [GO:0005739]	apoptotic mitochondrial changes [GO:0008637];ATP metabolic process [GO:0046034];cellular respiration [GO:0045333];mitochondrial electron transport, NADH to ubiquinone [GO:0006120];mitochondrial respiratory chain complex I assembly [GO:0032981];reactive oxygen species metabolic process [GO:0072593];regulation of mitochondrial membrane potential [GO:0051881];2 iron, 2 sulfur cluster binding [GO:005…
P32929	Cystathionine gamma-lyase	1491	CTH	cellular response to leukemia inhibitory factor [GO:1990830];cysteine biosynthetic process [GO:0019344];cysteine biosynthetic process via cystathionine [GO:0019343];cysteine metabolic process [GO:0006534];endoplasmic reticulum unfolded protein response [GO:0030968];hydrogen sulfide biosynthetic process [GO:0070814];negative regulation of apoptotic signaling pathway [GO:2001234];positive regulatio…	calmodulin binding [GO:0005516];carbon-sulfur lyase activity [GO:0016846];cystathionine gamma-lyase activity [GO:0004123];identical protein binding [GO:0042802];L-cysteine desulfhydrase activity [GO:0080146];L-cystine L-cysteine-lyase (deaminating) [GO:0044540];pyridoxal phosphate binding [GO:0030170]	cytoplasm [GO:0005737];cytosol [GO:0005829];extracellular exosome [GO:0070062]	cellular response to leukemia inhibitory factor [GO:1990830];cysteine biosynthetic process [GO:0019344];cysteine biosynthetic process via cystathionine [GO:0019343];cysteine metabolic process [GO:0006534];endoplasmic reticulum unfolded protein response [GO:0030968];hydrogen sulfide biosynthetic process [GO:0070814];negative regulation of apoptotic signaling pathway [GO:2001234];positive regulatio…
P38117	Electron transfer flavoprotein subunit beta	2109	ETFB	fatty acid beta-oxidation using acyl-CoA dehydrogenase [GO:0033539];respiratory electron transport chain [GO:0022904]	electron transfer activity [GO:0009055]	mitochondrial matrix [GO:0005759];mitochondrion [GO:0005739]	fatty acid beta-oxidation using acyl-CoA dehydrogenase [GO:0033539];respiratory electron transport chain [GO:0022904];electron transfer activity [GO:0009055];mitochondrial matrix [GO:0005759];mitochondrion [GO:0005739]
P39748	Flap endonuclease 1	2237	FEN1	base-excision repair [GO:0006284];DNA repair [GO:0006281];DNA replication [GO:0006260];DNA replication, removal of RNA primer [GO:0043137];double-strand break repair [GO:0006302];double-strand break repair via homologous recombination [GO:0000724];memory [GO:0007613];nucleic acid phosphodiester bond hydrolysis [GO:0090305];positive regulation of sister chromatid cohesion [GO:0045876];telomere mai…	5'-3' exonuclease activity [GO:0008409];5'-flap endonuclease activity [GO:0017108];damaged DNA binding [GO:0003684];DNA binding [GO:0003677];double-stranded DNA binding [GO:0003690];double-stranded DNA exodeoxyribonuclease activity [GO:0008309];endonuclease activity [GO:0004519];exonuclease activity [GO:0004527];flap endonuclease activity [GO:0048256];magnesium ion binding [GO:0000287];manganese …	membrane [GO:0016020];mitochondrion [GO:0005739];nuclear chromosome, telomeric region [GO:0000784];nucleolus [GO:0005730];nucleoplasm [GO:0005654];nucleus [GO:0005634];protein-containing complex [GO:0032991]	base-excision repair [GO:0006284];DNA repair [GO:0006281];DNA replication [GO:0006260];DNA replication, removal of RNA primer [GO:0043137];double-strand break repair [GO:0006302];double-strand break repair via homologous recombination [GO:0000724];memory [GO:0007613];nucleic acid phosphodiester bond hydrolysis [GO:0090305];positive regulation of sister chromatid cohesion [GO:0045876];telomere mai…
P43246	DNA mismatch repair protein Msh2	4436	MSH2	B cell differentiation [GO:0030183];B cell mediated immunity [GO:0019724];cell cycle arrest [GO:0007050];determination of adult lifespan [GO:0008340];DNA recombination [GO:0006310];DNA repair [GO:0006281];double-strand break repair [GO:0006302];germ cell development [GO:0007281];in utero embryonic development [GO:0001701];intra-S DNA damage checkpoint [GO:0031573];intrinsic apoptotic signaling pa…	ATP binding [GO:0005524];centromeric DNA binding [GO:0019237];chromatin binding [GO:0003682];damaged DNA binding [GO:0003684];DNA binding [GO:0003677];DNA-dependent ATPase activity [GO:0008094];double-strand/single-strand DNA junction binding [GO:0000406];enzyme binding [GO:0019899];guanine/thymine mispair binding [GO:0032137];protein C-terminus binding [GO:0008022];protein homodimerization activ…	membrane [GO:0016020];mismatch repair complex [GO:0032300];MutSalpha complex [GO:0032301];MutSbeta complex [GO:0032302];nuclear chromosome, telomeric region [GO:0000784];nucleoplasm [GO:0005654];nucleus [GO:0005634]	B cell differentiation [GO:0030183];B cell mediated immunity [GO:0019724];cell cycle arrest [GO:0007050];determination of adult lifespan [GO:0008340];DNA recombination [GO:0006310];DNA repair [GO:0006281];double-strand break repair [GO:0006302];germ cell development [GO:0007281];in utero embryonic development [GO:0001701];intra-S DNA damage checkpoint [GO:0031573];intrinsic apoptotic signaling pa…
P45974	Ubiquitin carboxyl-terminal hydrolase 5	8078	USP5	positive regulation of proteasomal ubiquitin-dependent protein catabolic process [GO:0032436];protein deubiquitination [GO:0016579];protein K48-linked deubiquitination [GO:0071108];protein ubiquitination [GO:0016567];ubiquitin-dependent protein catabolic process [GO:0006511]	cysteine-type endopeptidase activity [GO:0004197];thiol-dependent ubiquitin-specific protease activity [GO:0004843];thiol-dependent ubiquitinyl hydrolase activity [GO:0036459];ubiquitin binding [GO:0043130];zinc ion binding [GO:0008270]	cytosol [GO:0005829];lysosome [GO:0005764]	positive regulation of proteasomal ubiquitin-dependent protein catabolic process [GO:0032436];protein deubiquitination [GO:0016579];protein K48-linked deubiquitination [GO:0071108];protein ubiquitination [GO:0016567];ubiquitin-dependent protein catabolic process [GO:0006511];cysteine-type endopeptidase activity [GO:0004197];thiol-dependent ubiquitin-specific protease activity [GO:0004843];thiol-d…
P46060	Ran GTPase-activating protein 1	5905	RANGAP1	activation of GTPase activity [GO:0090630];cellular response to vasopressin [GO:1904117];negative regulation of protein export from nucleus [GO:0046826];protein sumoylation [GO:0016925];response to axon injury [GO:0048678];signal transduction [GO:0007165]	cadherin binding [GO:0045296];GTPase activator activity [GO:0005096];Ran GTPase binding [GO:0008536];RNA binding [GO:0003723];ubiquitin protein ligase binding [GO:0031625]	aggresome [GO:0016235];axon cytoplasm [GO:1904115];condensed chromosome kinetochore [GO:0000777];cytoplasm [GO:0005737];cytoplasmic periphery of the nuclear pore complex [GO:1990723];cytosol [GO:0005829];dendrite [GO:0030425];intracellular membrane-bounded organelle [GO:0043231];mitotic spindle [GO:0072686];nuclear envelope [GO:0005635];nuclear membrane [GO:0031965];nuclear pore [GO:0005643];nucl…	activation of GTPase activity [GO:0090630];cellular response to vasopressin [GO:1904117];negative regulation of protein export from nucleus [GO:0046826];protein sumoylation [GO:0016925];response to axon injury [GO:0048678];signal transduction [GO:0007165];cadherin binding [GO:0045296];GTPase activator activity [GO:0005096];Ran GTPase binding [GO:0008536];RNA binding [GO:0003723];ubiquitin protein…
P46779	60S ribosomal protein L28	6158	RPL28	nuclear-transcribed mRNA catabolic process, nonsense-mediated decay [GO:0000184];SRP-dependent cotranslational protein targeting to membrane [GO:0006614];translation [GO:0006412];translational initiation [GO:0006413];viral transcription [GO:0019083]	RNA binding [GO:0003723];structural constituent of ribosome [GO:0003735]	cell body [GO:0044297];cytoplasmic ribonucleoprotein granule [GO:0036464];cytosol [GO:0005829];cytosolic large ribosomal subunit [GO:0022625];dendrite [GO:0030425];extracellular exosome [GO:0070062];membrane [GO:0016020]	nuclear-transcribed mRNA catabolic process, nonsense-mediated decay [GO:0000184];SRP-dependent cotranslational protein targeting to membrane [GO:0006614];translation [GO:0006412];translational initiation [GO:0006413];viral transcription [GO:0019083];RNA binding [GO:0003723];structural constituent of ribosome [GO:0003735];cell body [GO:0044297];cytoplasmic ribonucleoprotein granule [GO:0036464];cy…
P49189	4-trimethylaminobutyraldehyde dehydrogenase	223	ALDH9A1	carnitine biosynthetic process [GO:0045329];cellular aldehyde metabolic process [GO:0006081];hormone metabolic process [GO:0042445];neurotransmitter biosynthetic process [GO:0042136];oxidation-reduction process [GO:0055114];protein homotetramerization [GO:0051289]	1-pyrroline dehydrogenase activity [GO:0033737];4-trimethylammoniobutyraldehyde dehydrogenase activity [GO:0047105];aldehyde dehydrogenase (NAD+) activity [GO:0004029];aminobutyraldehyde dehydrogenase activity [GO:0019145];glyceraldehyde-3-phosphate dehydrogenase (NAD+) (non-phosphorylating) activity [GO:0043878]	cytoplasm [GO:0005737];cytosol [GO:0005829];extracellular exosome [GO:0070062]	carnitine biosynthetic process [GO:0045329];cellular aldehyde metabolic process [GO:0006081];hormone metabolic process [GO:0042445];neurotransmitter biosynthetic process [GO:0042136];oxidation-reduction process [GO:0055114];protein homotetramerization [GO:0051289];1-pyrroline dehydrogenase activity [GO:0033737];4-trimethylammoniobutyraldehyde dehydrogenase activity [GO:0047105];aldehyde dehydroge…
P49411	Elongation factor Tu, mitochondrial	7284	TUFM	mitochondrial translational elongation [GO:0070125];response to ethanol [GO:0045471];translational elongation [GO:0006414]	GTP binding [GO:0005525];GTPase activity [GO:0003924];RNA binding [GO:0003723];translation elongation factor activity [GO:0003746]	extracellular exosome [GO:0070062];membrane [GO:0016020];mitochondrial nucleoid [GO:0042645];mitochondrion [GO:0005739];synapse [GO:0045202]	mitochondrial translational elongation [GO:0070125];response to ethanol [GO:0045471];translational elongation [GO:0006414];GTP binding [GO:0005525];GTPase activity [GO:0003924];RNA binding [GO:0003723];translation elongation factor activity [GO:0003746];extracellular exosome [GO:0070062];membrane [GO:0016020];mitochondrial nucleoid [GO:0042645];mitochondrion [GO:0005739];synapse [GO:0045202]
P53582	Methionine aminopeptidase 1	23173	METAP1	N-terminal protein amino acid modification [GO:0031365];peptidyl-methionine modification [GO:0018206];platelet aggregation [GO:0070527];protein initiator methionine removal [GO:0070084];regulation of rhodopsin mediated signaling pathway [GO:0022400];regulation of translation [GO:0006417]	aminopeptidase activity [GO:0004177];metal ion binding [GO:0046872];metalloaminopeptidase activity [GO:0070006];metalloexopeptidase activity [GO:0008235]	cytoplasm [GO:0005737];cytosol [GO:0005829]	N-terminal protein amino acid modification [GO:0031365];peptidyl-methionine modification [GO:0018206];platelet aggregation [GO:0070527];protein initiator methionine removal [GO:0070084];regulation of rhodopsin mediated signaling pathway [GO:0022400];regulation of translation [GO:0006417];aminopeptidase activity [GO:0004177];metal ion binding [GO:0046872];metalloaminopeptidase activity [GO:0070006…
P54136	Arginine--tRNA ligase, cytoplasmic	5917	RARS	arginyl-tRNA aminoacylation [GO:0006420];tRNA aminoacylation for protein translation [GO:0006418]	arginine binding [GO:0034618];arginine-tRNA ligase activity [GO:0004814];ATP binding [GO:0005524];cadherin binding [GO:0045296];tRNA binding [GO:0000049]	aminoacyl-tRNA synthetase multienzyme complex [GO:0017101];cytoplasm [GO:0005737];cytosol [GO:0005829];extracellular exosome [GO:0070062];membrane [GO:0016020];nucleoplasm [GO:0005654];nucleus [GO:0005634]	arginyl-tRNA aminoacylation [GO:0006420];tRNA aminoacylation for protein translation [GO:0006418];arginine binding [GO:0034618];arginine-tRNA ligase activity [GO:0004814];ATP binding [GO:0005524];cadherin binding [GO:0045296];tRNA binding [GO:0000049];aminoacyl-tRNA synthetase multienzyme complex [GO:0017101];cytoplasm [GO:0005737];cytosol [GO:0005829];extracellular exosome [GO:0070062];membrane …
P54886	Delta-1-pyrroline-5-carboxylate synthase	5832	ALDH18A1	cellular amino acid biosynthetic process [GO:0008652];citrulline biosynthetic process [GO:0019240];glutamate metabolic process [GO:0006536];L-proline biosynthetic process [GO:0055129];ornithine biosynthetic process [GO:0006592];proline biosynthetic process [GO:0006561]	ATP binding [GO:0005524];glutamate 5-kinase activity [GO:0004349];glutamate-5-semialdehyde dehydrogenase activity [GO:0004350];identical protein binding [GO:0042802];RNA binding [GO:0003723]	mitochondrial inner membrane [GO:0005743];mitochondrion [GO:0005739]	cellular amino acid biosynthetic process [GO:0008652];citrulline biosynthetic process [GO:0019240];glutamate metabolic process [GO:0006536];L-proline biosynthetic process [GO:0055129];ornithine biosynthetic process [GO:0006592];proline biosynthetic process [GO:0006561];ATP binding [GO:0005524];glutamate 5-kinase activity [GO:0004349];glutamate-5-semialdehyde dehydrogenase activity [GO:0004350];id…
P55084	Trifunctional enzyme subunit beta, mitochondrial	3032	HADHB	cardiolipin acyl-chain remodeling [GO:0035965];fatty acid beta-oxidation [GO:0006635]	3-hydroxyacyl-CoA dehydrogenase activity [GO:0003857];acetyl-CoA C-acyltransferase activity [GO:0003988];acetyl-CoA C-myristoyltransferase activity [GO:0050633];enoyl-CoA hydratase activity [GO:0004300];long-chain-3-hydroxyacyl-CoA dehydrogenase activity [GO:0016509];long-chain-enoyl-CoA hydratase activity [GO:0016508];RNA binding [GO:0003723]	endoplasmic reticulum [GO:0005783];mitochondrial envelope [GO:0005740];mitochondrial inner membrane [GO:0005743];mitochondrial nucleoid [GO:0042645];mitochondrial outer membrane [GO:0005741];mitochondrion [GO:0005739]	cardiolipin acyl-chain remodeling [GO:0035965];fatty acid beta-oxidation [GO:0006635];3-hydroxyacyl-CoA dehydrogenase activity [GO:0003857];acetyl-CoA C-acyltransferase activity [GO:0003988];acetyl-CoA C-myristoyltransferase activity [GO:0050633];enoyl-CoA hydratase activity [GO:0004300];long-chain-3-hydroxyacyl-CoA dehydrogenase activity [GO:0016509];long-chain-enoyl-CoA hydratase activity [GO:0…
P55854	Small ubiquitin-related modifier 3	6612	SUMO3	negative regulation of DNA binding [GO:0043392];protein sumoylation [GO:0016925]	enzyme binding [GO:0019899]	cytoplasm [GO:0005737];kinetochore [GO:0000776];nucleoplasm [GO:0005654];nucleus [GO:0005634];PML body [GO:0016605]	negative regulation of DNA binding [GO:0043392];protein sumoylation [GO:0016925];enzyme binding [GO:0019899];cytoplasm [GO:0005737];kinetochore [GO:0000776];nucleoplasm [GO:0005654];nucleus [GO:0005634];PML body [GO:0016605]
P56537	Eukaryotic translation initiation factor 6	3692	EIF6	assembly of large subunit precursor of preribosome [GO:1902626];gene silencing by miRNA [GO:0035195];mature ribosome assembly [GO:0042256];miRNA mediated inhibition of translation [GO:0035278];positive regulation of translation [GO:0045727];regulation of fatty acid biosynthetic process [GO:0042304];regulation of glycolytic process [GO:0006110];regulation of megakaryocyte differentiation [GO:00456…	ribosomal large subunit binding [GO:0043023];ribosome binding [GO:0043022];translation initiation factor activity [GO:0003743]	cytoplasm [GO:0005737];cytosol [GO:0005829];extracellular exosome [GO:0070062];lamin filament [GO:0005638];nucleolus [GO:0005730];nucleoplasm [GO:0005654];nucleus [GO:0005634];preribosome, large subunit precursor [GO:0030687]	assembly of large subunit precursor of preribosome [GO:1902626];gene silencing by miRNA [GO:0035195];mature ribosome assembly [GO:0042256];miRNA mediated inhibition of translation [GO:0035278];positive regulation of translation [GO:0045727];regulation of fatty acid biosynthetic process [GO:0042304];regulation of glycolytic process [GO:0006110];regulation of megakaryocyte differentiation [GO:00456…
P60900	Proteasome subunit alpha type-6	5687	PSMA6	anaphase-promoting complex-dependent catabolic process [GO:0031145];antigen processing and presentation of exogenous peptide antigen via MHC class I, TAP-dependent [GO:0002479];Fc-epsilon receptor signaling pathway [GO:0038095];interleukin-1-mediated signaling pathway [GO:0070498];MAPK cascade [GO:0000165];negative regulation of canonical Wnt signaling pathway [GO:0090090];negative regulation of …	endopeptidase activity [GO:0004175];NF-kappaB binding [GO:0051059];purine ribonucleoside triphosphate binding [GO:0035639];RNA binding [GO:0003723];threonine-type endopeptidase activity [GO:0004298]	cytoplasm [GO:0005737];cytosol [GO:0005829];extracellular exosome [GO:0070062];myofibril [GO:0030016];nuclear matrix [GO:0016363];nucleoplasm [GO:0005654];nucleus [GO:0005634];P-body [GO:0000932];polysome [GO:0005844];proteasome complex [GO:0000502];proteasome core complex [GO:0005839];proteasome core complex, alpha-subunit complex [GO:0019773];sarcomere [GO:0030017]	anaphase-promoting complex-dependent catabolic process [GO:0031145];antigen processing and presentation of exogenous peptide antigen via MHC class I, TAP-dependent [GO:0002479];Fc-epsilon receptor signaling pathway [GO:0038095];interleukin-1-mediated signaling pathway [GO:0070498];MAPK cascade [GO:0000165];negative regulation of canonical Wnt signaling pathway [GO:0090090];negative regulation of …
P60981	Destrin	11034	DSTN	actin filament depolymerization [GO:0030042];actin filament fragmentation [GO:0030043];actin filament severing [GO:0051014];actin polymerization or depolymerization [GO:0008154];positive regulation of actin filament depolymerization [GO:0030836]	actin filament binding [GO:0051015]	actin cytoskeleton [GO:0015629];cortical actin cytoskeleton [GO:0030864];extracellular exosome [GO:0070062]	actin filament depolymerization [GO:0030042];actin filament fragmentation [GO:0030043];actin filament severing [GO:0051014];actin polymerization or depolymerization [GO:0008154];positive regulation of actin filament depolymerization [GO:0030836];actin filament binding [GO:0051015];actin cytoskeleton [GO:0015629];cortical actin cytoskeleton [GO:0030864];extracellular exosome [GO:0070062]
P61158	Actin-related protein 3	10096	ACTR3	actin polymerization-dependent cell motility [GO:0070358];Arp2/3 complex-mediated actin nucleation [GO:0034314];asymmetric cell division [GO:0008356];cellular response to interferon-gamma [GO:0071346];cilium assembly [GO:0060271];ephrin receptor signaling pathway [GO:0048013];establishment or maintenance of cell polarity [GO:0007163];Fc-gamma receptor signaling pathway involved in phagocytosis [G…	actin binding [GO:0003779];ATP binding [GO:0005524];structural constituent of cytoskeleton [GO:0005200]	actin cortical patch [GO:0030479];actin cytoskeleton [GO:0015629];Arp2/3 protein complex [GO:0005885];brush border [GO:0005903];cell [GO:0005623];cell-cell junction [GO:0005911];cytoplasm [GO:0005737];cytosol [GO:0005829];extracellular exosome [GO:0070062];focal adhesion [GO:0005925];lamellipodium [GO:0030027];membrane [GO:0016020];nucleus [GO:0005634];site of double-strand break [GO:0035861]	actin polymerization-dependent cell motility [GO:0070358];Arp2/3 complex-mediated actin nucleation [GO:0034314];asymmetric cell division [GO:0008356];cellular response to interferon-gamma [GO:0071346];cilium assembly [GO:0060271];ephrin receptor signaling pathway [GO:0048013];establishment or maintenance of cell polarity [GO:0007163];Fc-gamma receptor signaling pathway involved in phagocytosis [G…
P61326	Protein mago nashi homolog	4116	MAGOH	mRNA 3'-end processing [GO:0031124];mRNA export from nucleus [GO:0006406];mRNA splicing, via spliceosome [GO:0000398];nuclear-transcribed mRNA catabolic process, nonsense-mediated decay [GO:0000184];regulation of alternative mRNA splicing, via spliceosome [GO:0000381];regulation of translation [GO:0006417];RNA export from nucleus [GO:0006405];RNA splicing [GO:0008380]	RNA binding [GO:0003723]	catalytic step 2 spliceosome [GO:0071013];cytoplasm [GO:0005737];exon-exon junction complex [GO:0035145];nuclear speck [GO:0016607];nucleoplasm [GO:0005654];nucleus [GO:0005634]	mRNA 3'-end processing [GO:0031124];mRNA export from nucleus [GO:0006406];mRNA splicing, via spliceosome [GO:0000398];nuclear-transcribed mRNA catabolic process, nonsense-mediated decay [GO:0000184];regulation of alternative mRNA splicing, via spliceosome [GO:0000381];regulation of translation [GO:0006417];RNA export from nucleus [GO:0006405];RNA splicing [GO:0008380];RNA binding [GO:0003723];cat…
P62191	26S proteasome regulatory subunit 4	5700	PSMC1	anaphase-promoting complex-dependent catabolic process [GO:0031145];antigen processing and presentation of exogenous peptide antigen via MHC class I, TAP-dependent [GO:0002479];Fc-epsilon receptor signaling pathway [GO:0038095];interleukin-1-mediated signaling pathway [GO:0070498];MAPK cascade [GO:0000165];negative regulation of canonical Wnt signaling pathway [GO:0090090];negative regulation of …	ATP binding [GO:0005524];ATPase activity [GO:0016887];proteasome-activating ATPase activity [GO:0036402];RNA binding [GO:0003723];TBP-class protein binding [GO:0017025]	cytosol [GO:0005829];membrane [GO:0016020];nucleoplasm [GO:0005654];nucleus [GO:0005634];proteasome accessory complex [GO:0022624];proteasome complex [GO:0000502];proteasome regulatory particle, base subcomplex [GO:0008540]	anaphase-promoting complex-dependent catabolic process [GO:0031145];antigen processing and presentation of exogenous peptide antigen via MHC class I, TAP-dependent [GO:0002479];Fc-epsilon receptor signaling pathway [GO:0038095];interleukin-1-mediated signaling pathway [GO:0070498];MAPK cascade [GO:0000165];negative regulation of canonical Wnt signaling pathway [GO:0090090];negative regulation of …
P62263	40S ribosomal protein S14	6208	RPS14	erythrocyte differentiation [GO:0030218];maturation of SSU-rRNA [GO:0030490];maturation of SSU-rRNA from tricistronic rRNA transcript (SSU-rRNA, 5.8S rRNA, LSU-rRNA) [GO:0000462];negative regulation of transcription by RNA polymerase II [GO:0000122];nuclear-transcribed mRNA catabolic process, nonsense-mediated decay [GO:0000184];ribosomal small subunit assembly [GO:0000028];rRNA processing [GO:00…	mRNA 5'-UTR binding [GO:0048027];RNA binding [GO:0003723];small ribosomal subunit rRNA binding [GO:0070181];structural constituent of ribosome [GO:0003735];translation regulator activity [GO:0045182]	cytosol [GO:0005829];cytosolic small ribosomal subunit [GO:0022627];extracellular exosome [GO:0070062];focal adhesion [GO:0005925];membrane [GO:0016020];nucleolus [GO:0005730];nucleoplasm [GO:0005654];postsynaptic density [GO:0014069]	erythrocyte differentiation [GO:0030218];maturation of SSU-rRNA [GO:0030490];maturation of SSU-rRNA from tricistronic rRNA transcript (SSU-rRNA, 5.8S rRNA, LSU-rRNA) [GO:0000462];negative regulation of transcription by RNA polymerase II [GO:0000122];nuclear-transcribed mRNA catabolic process, nonsense-mediated decay [GO:0000184];ribosomal small subunit assembly [GO:0000028];rRNA processing [GO:00…
P62306	Small nuclear ribonucleoprotein F	6636	SNRPF	histone mRNA metabolic process [GO:0008334];import into nucleus [GO:0051170];mRNA splicing, via spliceosome [GO:0000398];RNA splicing [GO:0008380];spliceosomal snRNP assembly [GO:0000387];termination of RNA polymerase II transcription [GO:0006369]	RNA binding [GO:0003723]	catalytic step 2 spliceosome [GO:0071013];cytosol [GO:0005829];methylosome [GO:0034709];nucleoplasm [GO:0005654];nucleus [GO:0005634];pICln-Sm protein complex [GO:0034715];small nuclear ribonucleoprotein complex [GO:0030532];small nucleolar ribonucleoprotein complex [GO:0005732];SMN-Sm protein complex [GO:0034719];spliceosomal complex [GO:0005681];U1 snRNP [GO:0005685];U12-type spliceosomal compl…	histone mRNA metabolic process [GO:0008334];import into nucleus [GO:0051170];mRNA splicing, via spliceosome [GO:0000398];RNA splicing [GO:0008380];spliceosomal snRNP assembly [GO:0000387];termination of RNA polymerase II transcription [GO:0006369];RNA binding [GO:0003723];catalytic step 2 spliceosome [GO:0071013];cytosol [GO:0005829];methylosome [GO:0034709];nucleoplasm [GO:0005654];nucleus [GO:0…
P62891	60S ribosomal protein L39	6170	RPL39	antibacterial humoral response [GO:0019731];antimicrobial humoral immune response mediated by antimicrobial peptide [GO:0061844];cytoplasmic translation [GO:0002181];defense response to Gram-positive bacterium [GO:0050830];innate immune response in mucosa [GO:0002227];nuclear-transcribed mRNA catabolic process, nonsense-mediated decay [GO:0000184];SRP-dependent cotranslational protein targeting t…	RNA binding [GO:0003723];structural constituent of ribosome [GO:0003735]	cytosol [GO:0005829];cytosolic large ribosomal subunit [GO:0022625];extracellular space [GO:0005615];polysomal ribosome [GO:0042788]	antibacterial humoral response [GO:0019731];antimicrobial humoral immune response mediated by antimicrobial peptide [GO:0061844];cytoplasmic translation [GO:0002181];defense response to Gram-positive bacterium [GO:0050830];innate immune response in mucosa [GO:0002227];nuclear-transcribed mRNA catabolic process, nonsense-mediated decay [GO:0000184];SRP-dependent cotranslational protein targeting t…
P78347	General transcription factor II-I	2969	GTF2I	negative regulation of angiogenesis [GO:0016525];negative regulation of cytosolic calcium ion concentration [GO:0051481];signal transduction [GO:0007165];transcription by RNA polymerase II [GO:0006366];transcription initiation from RNA polymerase II promoter [GO:0006367]	DNA binding [GO:0003677];DNA-binding transcription factor activity [GO:0003700]	cell [GO:0005623];cytoplasm [GO:0005737];membrane [GO:0016020];nucleoplasm [GO:0005654];nucleus [GO:0005634]	negative regulation of angiogenesis [GO:0016525];negative regulation of cytosolic calcium ion concentration [GO:0051481];signal transduction [GO:0007165];transcription by RNA polymerase II [GO:0006366];transcription initiation from RNA polymerase II promoter [GO:0006367];DNA binding [GO:0003677];DNA-binding transcription factor activity [GO:0003700];cell [GO:0005623];cytoplasm [GO:0005737];membra…
P81605	Dermcidin	117159	DCD	antimicrobial humoral immune response mediated by antimicrobial peptide [GO:0061844];antimicrobial humoral response [GO:0019730];defense response to bacterium [GO:0042742];defense response to fungus [GO:0050832];defense response to Gram-negative bacterium [GO:0050829];defense response to Gram-positive bacterium [GO:0050830];killing of cells of other organism [GO:0031640]	peptidase activity [GO:0008233];RNA binding [GO:0003723]	extracellular exosome [GO:0070062];extracellular region [GO:0005576];extracellular space [GO:0005615]	antimicrobial humoral immune response mediated by antimicrobial peptide [GO:0061844];antimicrobial humoral response [GO:0019730];defense response to bacterium [GO:0042742];defense response to fungus [GO:0050832];defense response to Gram-negative bacterium [GO:0050829];defense response to Gram-positive bacterium [GO:0050830];killing of cells of other organism [GO:0031640];peptidase activity [GO:00…
Q00796	Sorbitol dehydrogenase	6652	SORD	flagellated sperm motility [GO:0030317];fructose biosynthetic process [GO:0046370];glucose metabolic process [GO:0006006];glucuronate catabolic process to xylulose 5-phosphate [GO:0019640];L-xylitol catabolic process [GO:0051160];L-xylitol metabolic process [GO:0051164];response to cadmium ion [GO:0046686];response to copper ion [GO:0046688];response to drug [GO:0042493];response to hormone [GO:0…	(R,R)-butanediol dehydrogenase activity [GO:0000721];carbohydrate binding [GO:0030246];D-xylulose reductase activity [GO:0046526];identical protein binding [GO:0042802];L-iditol 2-dehydrogenase activity [GO:0003939];NAD binding [GO:0051287];ribitol 2-dehydrogenase activity [GO:0050255];zinc ion binding [GO:0008270]	cytosol [GO:0005829];extracellular exosome [GO:0070062];extracellular space [GO:0005615];membrane [GO:0016020];mitochondrial membrane [GO:0031966];motile cilium [GO:0031514]	flagellated sperm motility [GO:0030317];fructose biosynthetic process [GO:0046370];glucose metabolic process [GO:0006006];glucuronate catabolic process to xylulose 5-phosphate [GO:0019640];L-xylitol catabolic process [GO:0051160];L-xylitol metabolic process [GO:0051164];response to cadmium ion [GO:0046686];response to copper ion [GO:0046688];response to drug [GO:0042493];response to hormone [GO:0…
Q01167	Forkhead box protein K2	3607	FOXK2	canonical glycolysis [GO:0061621];cellular glucose homeostasis [GO:0001678];negative regulation of autophagy [GO:0010507];negative regulation of transcription, DNA-templated [GO:0045892];positive regulation of transcription by RNA polymerase II [GO:0045944];positive regulation of transcription, DNA-templated [GO:0045893];protein deubiquitination [GO:0016579];regulation of gluconeogenesis by regul…	DNA-binding transcription activator activity, RNA polymerase II-specific [GO:0001228];DNA-binding transcription factor activity [GO:0003700];DNA-binding transcription factor activity, RNA polymerase II-specific [GO:0000981];DNA-binding transcription repressor activity, RNA polymerase II-specific [GO:0001227];magnesium ion binding [GO:0000287];RNA polymerase II cis-regulatory region sequence-speci…	cell [GO:0005623];intracellular membrane-bounded organelle [GO:0043231];mitochondrion [GO:0005739];nuclear chromatin [GO:0000790];nucleoplasm [GO:0005654];nucleus [GO:0005634]	canonical glycolysis [GO:0061621];cellular glucose homeostasis [GO:0001678];negative regulation of autophagy [GO:0010507];negative regulation of transcription, DNA-templated [GO:0045892];positive regulation of transcription by RNA polymerase II [GO:0045944];positive regulation of transcription, DNA-templated [GO:0045893];protein deubiquitination [GO:0016579];regulation of gluconeogenesis by regul…
Q02413	Desmoglein-1	1828	DSG1	calcium-dependent cell-cell adhesion via plasma membrane cell adhesion molecules [GO:0016339];cell-cell adhesion [GO:0098609];cell-cell junction assembly [GO:0007043];cornification [GO:0070268];homophilic cell adhesion via plasma membrane adhesion molecules [GO:0007156];keratinization [GO:0031424];maternal process involved in female pregnancy [GO:0060135];neutrophil degranulation [GO:0043312];pro…	calcium ion binding [GO:0005509];gamma-catenin binding [GO:0045295];toxic substance binding [GO:0015643]	apical plasma membrane [GO:0016324];cell-cell junction [GO:0005911];cornified envelope [GO:0001533];cytoplasmic side of plasma membrane [GO:0009898];cytosol [GO:0005829];desmosome [GO:0030057];ficolin-1-rich granule membrane [GO:0101003];integral component of membrane [GO:0016021];lateral plasma membrane [GO:0016328];plasma membrane [GO:0005886]	calcium-dependent cell-cell adhesion via plasma membrane cell adhesion molecules [GO:0016339];cell-cell adhesion [GO:0098609];cell-cell junction assembly [GO:0007043];cornification [GO:0070268];homophilic cell adhesion via plasma membrane adhesion molecules [GO:0007156];keratinization [GO:0031424];maternal process involved in female pregnancy [GO:0060135];neutrophil degranulation [GO:0043312];pro…
Q08188	Protein-glutamine gamma-glutamyltransferase E	7053	TGM3	cell envelope organization [GO:0043163];cellular protein modification process [GO:0006464];hair follicle morphogenesis [GO:0031069];keratinization [GO:0031424];keratinocyte differentiation [GO:0030216];peptide cross-linking [GO:0018149];protein tetramerization [GO:0051262]	calcium ion binding [GO:0005509];catalytic activity [GO:0003824];protein-glutamine gamma-glutamyltransferase activity [GO:0003810];transferase activity, transferring acyl groups [GO:0016746]	cytoplasm [GO:0005737];extracellular exosome [GO:0070062];extrinsic component of cytoplasmic side of plasma membrane [GO:0031234]	cell envelope organization [GO:0043163];cellular protein modification process [GO:0006464];hair follicle morphogenesis [GO:0031069];keratinization [GO:0031424];keratinocyte differentiation [GO:0030216];peptide cross-linking [GO:0018149];protein tetramerization [GO:0051262];calcium ion binding [GO:0005509];catalytic activity [GO:0003824];protein-glutamine gamma-glutamyltransferase activity [GO:000…
Q13526	Peptidyl-prolyl cis-trans isomerase NIMA-interacting 1	5300	PIN1	cell cycle [GO:0007049];negative regulation of amyloid-beta formation [GO:1902430];negative regulation of cell motility [GO:2000146];negative regulation of ERK1 and ERK2 cascade [GO:0070373];negative regulation of neuron apoptotic process [GO:0043524];negative regulation of protein binding [GO:0032091];negative regulation of protein catabolic process [GO:0042177];negative regulation of transformi…	beta-catenin binding [GO:0008013];cis-trans isomerase activity [GO:0016859];GTPase activating protein binding [GO:0032794];mitogen-activated protein kinase kinase binding [GO:0031434];motor activity [GO:0003774];peptidyl-prolyl cis-trans isomerase activity [GO:0003755];phosphoprotein binding [GO:0051219];phosphoserine residue binding [GO:0050815];phosphothreonine residue binding [GO:0050816];tau …	cytoplasm [GO:0005737];cytosol [GO:0005829];glutamatergic synapse [GO:0098978];midbody [GO:0030496];mitochondrion [GO:0005739];neuron projection [GO:0043005];nuclear speck [GO:0016607];nucleoplasm [GO:0005654];nucleus [GO:0005634];postsynaptic cytosol [GO:0099524]	cell cycle [GO:0007049];negative regulation of amyloid-beta formation [GO:1902430];negative regulation of cell motility [GO:2000146];negative regulation of ERK1 and ERK2 cascade [GO:0070373];negative regulation of neuron apoptotic process [GO:0043524];negative regulation of protein binding [GO:0032091];negative regulation of protein catabolic process [GO:0042177];negative regulation of transformi…
Q13564	NEDD8-activating enzyme E1 regulatory subunit	8883	NAE1	mitotic DNA replication checkpoint [GO:0033314];neuron apoptotic process [GO:0051402];post-translational protein modification [GO:0043687];protein modification by small protein conjugation [GO:0032446];protein neddylation [GO:0045116];regulation of apoptotic process [GO:0042981];regulation of neuron apoptotic process [GO:0043523];signal transduction [GO:0007165]	NEDD8 activating enzyme activity [GO:0019781];protein heterodimerization activity [GO:0046982];ubiquitin protein ligase binding [GO:0031625]	cytoplasm [GO:0005737];cytosol [GO:0005829];plasma membrane [GO:0005886];protein-containing complex [GO:0032991]	mitotic DNA replication checkpoint [GO:0033314];neuron apoptotic process [GO:0051402];post-translational protein modification [GO:0043687];protein modification by small protein conjugation [GO:0032446];protein neddylation [GO:0045116];regulation of apoptotic process [GO:0042981];regulation of neuron apoptotic process [GO:0043523];signal transduction [GO:0007165];NEDD8 activating enzyme activity […
Q14061	Cytochrome c oxidase copper chaperone	10063	COX17	brain development [GO:0007420];copper ion transport [GO:0006825];generation of precursor metabolites and energy [GO:0006091];heart development [GO:0007507];mitochondrial respiratory chain complex IV assembly [GO:0033617];positive regulation of cell population proliferation [GO:0008284];positive regulation of cytochrome-c oxidase activity [GO:1904960]	copper chaperone activity [GO:0016531];copper ion binding [GO:0005507];cuprous ion binding [GO:1903136]	cytoplasm [GO:0005737];mitochondrial intermembrane space [GO:0005758]	brain development [GO:0007420];copper ion transport [GO:0006825];generation of precursor metabolites and energy [GO:0006091];heart development [GO:0007507];mitochondrial respiratory chain complex IV assembly [GO:0033617];positive regulation of cell population proliferation [GO:0008284];positive regulation of cytochrome-c oxidase activity [GO:1904960];copper chaperone activity [GO:0016531];copper …
[truncated: 290 more rows]

## Sheet: pcDNA3.1-CTRL1(peptide) 
Description: Peptide information of proteins in pcDNA3.1-CTRL1. Row B shows the reference of proteins. Row C shows the total number of peptide counted in one protein and sequence of the peptide. Row D shows the number of peptide in different sequence identified in one protein.
	Reference	PepCount	UniquePepCount	CoverPercent	MW	PI
	FileScan	Sequence	MH+	Diff(MH+)	Charge	Rank	Score	DeltaScore	ExpectValue	Ions	Reference	DIFF_MODIFIED_CANDIDATE	PI	MissCleavage	Modification	MatchedTIC	NumProteaseTermini	Engine	Tag	Decoy
$1-1	tr|A0A024R4A0|A0A024R4A0_HUMAN Nucleolin, isoform CRA_b OS=Homo sapiens OX=9606 GN=NCL PE=4 SV=1	42	26	0.3197	76613.5	4.6
$1-2	sp|P19338|NUCL_HUMAN Nucleolin OS=Homo sapiens OX=9606 GN=NCL PE=1 SV=3	42	26	0.3197	76613.5	4.6
[truncated: 7,731 more rows]

## Sheet: pcDNA3.1-CTRL2
Description: The table shows the cytoplasmic extract proteins interacted with pcDNA3.1, which was indentified by using RNA pulldown combined with LC-MS/MS. This group was set as a blank control in contrast with proteins in BACE1 3'UTR .
[truncated: 443 more rows]

[truncated: 10 more sheets: pcDNA3.1-CTRL2(peptide) , pcDNA3.1-CTRL3, pcDNA3.1-CTRL3(peptide) , BACE1 3'UTR CE1, BACE1 3'UTR CE1 (peptide) , BACE1 3'UTR CE2, BACE1 3'UTR CE2 (peptide) , BACE1 3'UTR CE3, BACE1 3'UTR CE3 (peptide) , BACE1 3'UTR CE-cDNA-RBPs]
