# Supplementary material for: Pharmacologic inhibition of PCBP2 biomolecular condensates relieves Alzheimer’s disease
Source: Nat Commun. 2025 Nov 26;16:10514. doi: 10.1038/s41467-025-65547-9 (PMC12658114; doi:10.1038/s41467-025-65547-9)
Supplement: Supplementary file 9 — Supplementary Data 5 [file 41467_2025_65547_MOESM9_ESM.xlsx]

## Sheet: Blank.1
Description: The sheet shows the proteins interacted with streptavidin beads (blank control), which was used to identify nonspecifically bound proteins.
Group_ID	Protein_ID	Protein_Qscore	Protein_FDR	Protein_Mass	PeptideSeqs	PepIsUnique	Unique_Peptide_Num	Unique_Spectra_Num	Coverage	Peptide_Query	Sameset	Description	Abundance	iBAQ	GeneName
327_2	sp|Q9Y3E1|HDGR3_HUMAN	13.0364	NA	22606	AGDLVFAK;GYPHWPAR;KGFNEGLWEIENNPGVK;NTTSDLQKTSEGT	1;0;1;1	3	4	0.2266	9290;12692;31612;31613;22594	-	Hepatoma-derived growth factor-related protein 3 OS=Homo sapiens OX=9606 GN=HDGFL3 PE=1 SV=1	2.43924e+06	221749	HDGFL3
327_3	sp|O75475|PSIP1_HUMAN	39.5539	NA	60066.7	AVDITTPK;DFKPGDLIFAK;DIFPYSENKEK;FKNMFLVGEGDSVITQVLNK;GYPHWPAR;KGFNEGLWEIDNNPK;LPIFFFGTHETAFLGPK;NMFLVGEGDSVITQVLNK;QSNASSDVEVEEK;VDEVPDGAVKPPTNKLPIFFFGTHETAFLGPK	1;1;1;1;0;1;1;1;1;1	9	12	0.2226	9766;19350;19351;22298;22300;36275;12692;29369;31476;32414;32413;23512;43150	-	PC4 and SFRS1-interacting protein OS=Homo sapiens OX=9606 GN=PSIP1 PE=1 SV=1	1.17282e+07	316978	PSIP1
327_1	sp|P51858|HDGF_HUMAN	10.5837	NA	26771.9	CGDLVFAK;GYPHWPAR;KGFSEGLWEIENNPTVK	1;0;1	2	2	0.1375	11146;12692;31866	-	Hepatoma-derived growth factor OS=Homo sapiens OX=9606 GN=HDGF PE=1 SV=1	2.52979e+06	148811	HDGF
329_1	sp|P54652|HSP72_HUMAN	2.17837	NA	69977.9	ARFEELNADLFR;ELNKSINPDEAVAYGAAVQAAILIGDK;FEELNADLFR;IINEPTAAAIAYGLDK;IINEPTAAAIAYGLDKK;LLQDFFNGK;LLQDFFNGKELNK;TTPSYVAFTDTER;TTPSYVAFTDTERLIGDAAK;VEIIANDQGNR	0;1;0;0;0;0;0;0;0;0	1	1	0.1502	24840;24839;24841;40166;19432;27975;29720;29719;14840;14814;26636;26637;26635;24991;35020;18736;18773;18737	-	Heat shock-related 70 kDa protein 2 OS=Homo sapiens OX=9606 GN=HSPA2 PE=1 SV=1	203788	5094.69	HSPA2
329_2	sp|P0DMV8|HS71A_HUMAN	64.6881	NA	70009	AFYPEEISSMVLTK;AQIHDLVLVGGSTR;DNNLLGR;IINEPTAAAIAYGLDR;KFGDPVVQSDMK;LDKAQIHDLVLVGGSTR;LLQDFFNGR;LLQDFFNGRDLNK;LVNHFVEEFK;LVNHFVEEFKR;MKEIAEAYLGYPVTNAVITVPAYFNDSQR;NALESYAFNMK;NQVALNPQNTVFDAK;NQVALNPQNTVFDAKR;QTQIFTTYSDNQPGVLIQVYEGERAMTK;STLEPVEK;TTPSYVAFTDTER;TTPSYVAFTDTERLIGDAAK;VEIIANDQGNR	1;1;1;1;1;1;1;1;1;1;1;1;1;1;1;1;0;0;0	16	21	0.3323	27535;24530;8896;28346;22232;30170;30168;15568;15543;26849;19640;19638;23418;23419;42533;20250;27960;30071;30070;42308;10972;24991;35020;18736;18773;18737	-	Heat shock 70 kDa protein 1A OS=Homo sapiens OX=9606 GN=HSPA1A PE=1 SV=1 >sp|P0DMV9|HS71B_HUMAN Heat shock 70 kDa protein 1B OS=Homo sapiens OX=9606 GN=HSPA1B PE=1 SV=1	4.25632e+07	1.18231e+06	HSPA1B
329_3	sp|P11021|BIP_HUMAN	134.62	NA	72288.4	AKFEELNMDLFR;DAGTIAGLNVMR;DNHLLGTFDLTGIPPAPR;EFFNGKEPSR;ELEEIVQPIISK;ETAEAYLGKK;FEELNMDLFR;IDTRNELESYAYSLK;IINEPTAAAIAYGLDK;IINEPTAAAIAYGLDKR;ITITNDQNR;ITPSYVAFTPEGER;KSDIDEIVLVGGSTR;KTKPYIQVDIGGGQTK;KVTHAVVTVPAYFNDAQR;LIGDAAKNQLTSNPENTVFDAK;LTPEEIER;LYGSAGPPPTGEEDTAEKDEL;MKETAEAYLGK;NGRVEIIANDQGNR;NQLTSNPENTVFDAKR;SDIDEIVLVGGSTR;SQIFSTASDNQPTVTIK;TFAPEEISAMVLTK;TKPYIQVDIGGGQTK;TWNDPSVQQDIK;VEIIA…	1;1;1;1;1;1;1;1;0;1;1;1;1;1;1;1;1;1;1;1;1;1;1;1;1;1;0;1;1;1	28	42	0.4679	25478;25812;25813;18465;31672;31671;31670;18287;18289;18288;22978;15545;20886;29898;27975;30095;30094;14615;26633;26965;26966;28978;32970;32972;32971;37158;12753;35315;19075;26460;26475;30337;24417;30375;26004;26395;26393;26396;27178;23731;18736;18773;18737;11327;31017;17740	-	Endoplasmic reticulum chaperone BiP OS=Homo sapiens OX=9606 GN=HSPA5 PE=1 SV=2	1.038e+08	2.66154e+06	HSPA5
329_4	sp|P11142|HSP7C_HUMAN	103.855	NA	70854.2	ARFEELNADLFR;DAGTIAGLNVLR;EIAEAYLGK;FDDAVVQSDMK;FDDAVVQSDMKHWPFMVVNDAGRPK;FEELNADLFR;GPAVGIDLGTTYSCVGVFQHGK;GTLDPVEK;HWPFMVVNDAGRPK;IINEPTAAAIAYGLDK;IINEPTAAAIAYGLDKK;LDKSQIHDIVLVGGSTR;LIGDAAKNQVAMNPTNTVFDAK;LLQDFFNGK;LLQDFFNGKELNK;LSKEDIER;MKEIAEAYLGK;MVNHFIAEFK;MVNHFIAEFKR;NQVAMNPTNTVFDAK;NQVAMNPTNTVFDAKR;NSLESYAFNMK;QTQTFTTYSDNQPGVLIQVYEGER;QTQTFTTYSDNQPGVLIQVYEGERAMTK;RFDDAVVQSDMK;SFYPEEVSSMV…	0;1;1;1;1;0;1;1;1;0;0;1;1;0;0;1;1;1;1;1;1;1;1;1;1;1;1;0;0;1;0	22	47	0.4613	24840;24839;24841;17989;12920;19857;40985;40983;19432;36345;10085;10084;10083;28096;27873;27975;29720;29719;30394;30395;37050;14840;14814;26636;26637;26635;12821;19400;19815;19402;19813;18953;19368;19367;22822;23199;23198;22845;28046;28059;30158;30157;29941;29940;20643;21044;40182;40183;42256;23245;27333;27565;36330;36329;24991;35020;32444;32437;32440;32438;32436;18736;18773;18737	-	Heat shock cognate 71 kDa protein OS=Homo sapiens OX=9606 GN=HSPA8 PE=1 SV=1	1.05922e+08	2.86275e+06	HSPA8
136_2	sp|P52907|CAZA1_HUMAN	26.6545	NA	32902.3	AYVKDHYSNGFCTVYAK;EASDPQPEEADGGLK;EASDPQPEEADGGLKSWR;FITHAPPGEFNEVFNDVR;FITHAPPGEFNEVFNDVRLLLNNDNLLR;IQVHYYEDGNVQLVSHK;ISFKFDHLR;KEASDPQPEEADGGLK;LLLNNDNLLR	1;1;1;1;1;0;1;1;0	7	7	0.3147	33089;26135;32279;34175;42495;33174;16958;28110;17919	-	F-actin-capping protein subunit alpha-1 OS=Homo sapiens OX=9606 GN=CAPZA1 PE=1 SV=3	2.65502e+07	1.65939e+06	CAPZA1
1329_1	sp|Q15397|PUM3_HUMAN	6.66702	NA	73538.3	GIEILLEKLST;SLIPTLEK	1;1	2	2	0.0293	18419;10930	-	Pumilio homolog 3 OS=Homo sapiens OX=9606 GN=PUM3 PE=1 SV=3	4.1469e+06	109129	PUM3
136_1	sp|P47755|CAZA2_HUMAN	13.1662	NA	32928.6	FIIHAPPGEFNEVFNDVR;FTITPSTTQVVGILK;IQVHYYEDGNVQLVSHK;LLLNNDNLLR;TSVETALR	1;1;0;0;1	3	4	0.2378	34297;34296;27181;33174;17919;10442	-	F-actin-capping protein subunit alpha-2 OS=Homo sapiens OX=9606 GN=CAPZA2 PE=1 SV=3	2.01022e+06	134015	CAPZA2
819_1	sp|Q02878|RL6_HUMAN	16.5765	NA	32707.6	AIPQLQGYLR;ASITPGTILIILTGR;FVIATSTK;SVFALTNGIYPHK	1;1;1;1	4	4	0.1597	16865;25761;10242;24148	-	60S ribosomal protein L6 OS=Homo sapiens OX=9606 GN=RPL6 PE=1 SV=3	6.70109e+06	352689	RPL6
138_1	sp|Q9Y5Q8|TF3C5_HUMAN	23.9757	NA	59533.1	EAFFHQELPLYIPPPIFSR;FSTSSLLLR;HGYAPSDLPVK;IYQVLDFR;LDAPVDYFYRPETQHR;LFDIRPIWSR;MLPTLGGEEGVSR	1;1;1;1;1;1;1	7	8	0.1657	36778;13513;17536;14128;32825;32824;20632;22098	-	General transcription factor 3C polypeptide 5 OS=Homo sapiens OX=9606 GN=GTF3C5 PE=1 SV=2	7.02448e+06	195125	GTF3C5
59_1	sp|Q00839|HNRPU_HUMAN	51.2839	NA	90528	DIDIHEVR;DLPEHAVLK;EKPYFPIPEEYTFIQNVPLEDR;FIEIAAR;GYFEYIEENKYSR;HAAENPGKYNILGTNTIMDK;LLEQYKEESK;LNTLLQR;LQAALDDEEAGGRPAMEPGNGSLDLGGDSAGR;NGQDLGVAFK;QMADTGKLNTLLQR;SSGPTSLFAVTVAPPGAR;VTEKIPVR	1;1;1;1;1;1;1;1;1;1;1;1;1	13	15	0.2073	12977;13474;39879;9275;28472;35714;19774;10063;41947;14007;14025;27175;28721;28720;11785	-	Heterogeneous nuclear ribonucleoprotein U OS=Homo sapiens OX=9606 GN=HNRNPU PE=1 SV=6	2.4313e+07	552568	HNRNPU
568_1	sp|Q9GZZ9|UBA5_HUMAN	2.05852	NA	44834.3	VQELERELAQER	1	1	1	0.0297	25239	-	Ubiquitin-like modifier-activating enzyme 5 OS=Homo sapiens OX=9606 GN=UBA5 PE=1 SV=1	1.45695e+06	76681.5	UBA5
544_1	sp|P48681|NEST_HUMAN	199.72	NA	177332	AHADDELAALR;ALEEQNELLSAELGGLR;AQDAPLSLLQTQGGR;AQDAPLSLLQTQGGRK;AQSADTSWR;DNLAEELEGVAGR;DVEVVRPLEK;EAVGQLKPTGKEDTQTLQSLQK;EEVMEPPLEEESLEAK;EGRLELQQLQAER;EIQDSQVPLEK;EIQDSQVPLEKETLK;EIQEPLESVEVNQETFR;EIQEPLESVEVNQETFRLLEEENQESLR;FQLAVEALEQEK;FQLAVEALEQEKQGLQSQIAQVLEGR;GLVEGASVK;GPPAPAPEVEELAR;HAAEVARDNLAEELEGVAGR;KDLEEAGGLGTEFSELPGK;LEAYLAR;LELQQLQAER;LGSLLPVLSPTSLPSPLPATLETPVPAFLK;LLEEENQESLR;MSLS…	1;1;1;1;1;1;1;1;1;1;1;1;1;1;1;1;1;1;1;1;1;1;1;1;1;1;1;1;1;1;1;1;1;1;1;1;1;1;1;1;1;1;1;1	44	56	0.3048	17492;17493;30449;26442;28277;13459;22385;17542;37603;30845;26682;20214;29307;29306;33479;42917;23126;40943;10116;23786;34390;34388;34389;32344;32343;9602;18715;41592;22061;19846;20213;34752;34753;13144;19024;25771;9296;12895;42217;21497;21496;17315;31361;19647;19901;24318;13698;38636;38638;38637;29821;20544;29522;29523;33856;33855	-	Nestin OS=Homo sapiens OX=9606 GN=NES PE=1 SV=2	1.43063e+08	1.44508e+06	NES
50_1	sp|P62750|RL23A_HUMAN	57.2642	NA	17684.1	FPLTTESAMK;FPLTTESAMKK;IEDNNTLVFIVDVK;KIEDNNTLVFIVDVK;KLYDIDVAK;LAPDYDALDVANK;LAPDYDALDVANKIGII;LDHYAIIKFPLTTESAMK;LYDIDVAKVNTLIRPDGEK;NKLDHYAIIK;TSPTFR;VNTLIRPDGEK	1;1;1;1;1;1;1;1;1;1;1;1	12	29	0.5	15891;16284;19818;19812;27367;29160;29157;29159;29158;29172;29156;14394;14393;23119;29885;29906;29883;34232;34016;34017;34015;34233;34231;35060;18371;18370;7352;19110;19109	-	60S ribosomal protein L23a OS=Homo sapiens OX=9606 GN=RPL23A PE=1 SV=1	3.48086e+08	3.86763e+07	RPL23A
535_1	sp|Q9H3U1|UN45A_HUMAN	31.8316	NA	103011	ALFQLSR;ASQNLVVLAR;DNALTLLIK;IPQVTTHWLEILQALLLSSNQELQHR;LDQAVLDLQR;MSASILLSK;VFLALVEEVEDR;VFQEALR	1;1;1;1;1;1;1;1	8	9	0.0953	9587;14525;13059;41655;41656;17172;12330;23460;10175	-	Protein unc-45 homolog A OS=Homo sapiens OX=9606 GN=UNC45A PE=1 SV=1	9.6503e+06	158202	UNC45A
537_1	sp|Q08AE8|SPIR1_HUMAN	2.0831	NA	85489.4	ILEEIK	1	1	1	0.0079	7918	sp|Q8WWL2|SPIR2_HUMAN	Protein spire homolog 1 OS=Homo sapiens OX=9606 GN=SPIRE1 PE=1 SV=3	2.00688e+06	46671.6	SPIRE1
921_1	sp|O95239|KIF4A_HUMAN	9.43741	NA	139794	LTLLQVASR;SAQIADLQQK;VIQLLFK	1;1;1	3	3	0.0211	13060;15353;10147	-	Chromosome-associated kinesin KIF4A OS=Homo sapiens OX=9606 GN=KIF4A PE=1 SV=3	1.87428e+06	25328.1	KIF4A
531_1	sp|Q8IXI1|MIRO2_HUMAN	10.1314	NA	68074.7	ILLLGEAQVGK;SAFLQAFLGR;VPIILVGNK	1;1;1	3	3	0.0485	16303;15550;12045	-	Mitochondrial Rho GTPase 2 OS=Homo sapiens OX=9606 GN=RHOT2 PE=1 SV=2	1.15049e+06	42610.6	RHOT2
729_1	sp|O75581|LRP6_HUMAN	2.14939	NA	180314	ISLDTPDFTDIVLQLEDIR	1	1	2	0.0118	35717;35716	-	Low-density lipoprotein receptor-related protein 6 OS=Homo sapiens OX=9606 GN=LRP6 PE=1 SV=2	1.8278e+07	212534	LRP6
1165_1	sp|Q9NYB9|ABI2_HUMAN	2.81576	NA	55628.7	KPIDYTILDDIGHGVK	1	1	1	0.0312	29669	-	Abl interactor 2 OS=Homo sapiens OX=9606 GN=ABI2 PE=1 SV=1	854091	44952.2	ABI2
1411_1	sp|Q71RC2|LARP4_HUMAN	11.408	NA	80545.8	AINTFFAK;LTTDPDLILEVLR;MPGELVLENR	1;1;1	3	3	0.0428	11188;25209;17240	-	La-related protein 4 OS=Homo sapiens OX=9606 GN=LARP4 PE=1 SV=3	1.95213e+06	55775.2	LARP4
939_1	sp|Q9NPQ8|RIC8A_HUMAN	2.29292	NA	59671.5	AMEILK	1	1	1	0.0113	7297	-	Synembryn-A OS=Homo sapiens OX=9606 GN=RIC8A PE=1 SV=3	517926	16185.2	RIC8A
1413_1	sp|Q15109|RAGE_HUMAN	4.25047	NA	42776.1	VLSPQGGGPWDSVAR	1	1	1	0.0371	25769	-	Advanced glycosylation end product-specific receptor OS=Homo sapiens OX=9606 GN=AGER PE=1 SV=1	8.872e+06	739333	AGER
596_2	sp|Q7L7X3|TAOK1_HUMAN	53.657	NA	115997	AGNILLTEPGQVK;ALLEQKIEEEMLALQNER;DLEHAMLLR;EIEAFDSESMR;EIGHGSFGAVYFAR;ELNSFLESQKR;ENIQHFQAEEEANLLRR;EQLKEELNENQSTPK;ERPETVLIDLIQR;LQHQTELTNQLEYNK;MQLQQELELLNAYQSK;NHLLETTPK;NNFAAEMEK;QHESMQELEFR	1;1;1;1;0;1;1;1;1;1;1;1;1;1	13	18	0.1808	21540;35034;15638;21276;20878;20879;25418;25419;21854;34257;29705;29706;26873;30660;30661;31687;31923;14112;14119;24191	-	Serine/threonine-protein kinase TAO1 OS=Homo sapiens OX=9606 GN=TAOK1 PE=1 SV=1	2.40762e+07	422390	TAOK1
1167_1	sp|Q9C0G0|ZN407_HUMAN	2.98531	NA	247211	ISELPLK	1	1	1	0.0031	8816	-	Zinc finger protein 407 OS=Homo sapiens OX=9606 GN=ZNF407 PE=1 SV=2	1.82178e+06	15980.5	ZNF407
54_1	sp|O75131|CPNE3_HUMAN	5.40303	NA	60092.1	DIVQFVPFR;SPLGEVAIR	1;1	2	2	0.0335	15813;11779	-	Copine-3 OS=Homo sapiens OX=9606 GN=CPNE3 PE=1 SV=1	1.05501e+06	40577.2	CPNE3
1169_1	sp|Q6ZN55|ZN574_HUMAN	2.82417	NA	98837.1	LFSTETSLQVHR	1	1	1	0.0134	23417	-	Zinc finger protein 574 OS=Homo sapiens OX=9606 GN=ZNF574 PE=1 SV=2	2.63612e+06	67592.9	ZNF574
52_1	sp|Q8IX18|DHX40_HUMAN	8.20757	NA	88503.8	LGLDILEVVPISK;TLTTDILFGLLK	1;1	2	2	0.0321	22927;21439	-	Probable ATP-dependent RNA helicase DHX40 OS=Homo sapiens OX=9606 GN=DHX40 PE=1 SV=2	154989	2980.55	DHX40
1182_1	sp|P48047|ATPO_HUMAN	38.2484	NA	23262.7	ERFSPLTTNLINLLAENGR;FSPLTTNLINLLAENGR;LVRPPVQVYGIEGR;SLNDITAK;SLNDITAKER;VAASVLNPYVK;VAASVLNPYVKR;VAQILKEPK	1;1;1;1;1;1;1;1	8	11	0.2911	35058;35048;30825;26886;26885;10153;16504;16505;16910;20989;13549	-	ATP synthase subunit O, mitochondrial OS=Homo sapiens OX=9606 GN=ATP5PO PE=1 SV=1	2.23239e+07	1.59457e+06	ATP5PO
719_1	sp|P49207|RL34_HUMAN	11.4544	NA	13284.5	IVYLYTK;LSYNTASNK;RAFLIEEQK	1;1;1	3	3	0.2137	10899;12989;16146	-	60S ribosomal protein L34 OS=Homo sapiens OX=9606 GN=RPL34 PE=1 SV=3	6.42858e+06	1.07143e+06	RPL34
209_2	sp|P23528|COF1_HUMAN	28.2506	NA	18490.7	AVLFCLSEDKK;EILVGDVGQTVDDPYATFVK;HELQANCYEEVKDR;KEDLVFIFWAPESAPLK;LGGSAVISLEGKPL;MIYASSKDAIK;NIILEEGK;NIILEEGKEILVGDVGQTVDDPYATFVK	1;1;1;0;1;0;1;1	6	8	0.5723	20807;20808;35182;29741;32549;32547;21583;19136;11271;41636;41635	-	Cofilin-1 OS=Homo sapiens OX=9606 GN=CFL1 PE=1 SV=3	2.93292e+07	2.4441e+06	CFL1
209_1	sp|Q9Y281|COF2_HUMAN	4.25047	NA	18724.8	KEDLVFIFWAPESAPLK;LGGNVVVSLEGKPL;MIYASSKDAIK	0;1;0	1	1	0.253	32549;32547;22609;19136	-	Cofilin-2 OS=Homo sapiens OX=9606 GN=CFL2 PE=1 SV=1	832773	64059.4	CFL2
1180_1	sp|Q08AD1|CAMP2_HUMAN	2.82417	NA	167984	FSPSQVPIQTR	1	1	1	0.0074	19579	-	Calmodulin-regulated spectrin-associated protein 2 OS=Homo sapiens OX=9606 GN=CAMSAP2 PE=1 SV=3	1.05714e+06	12292.3	CAMSAP2
1161_1	sp|Q9UER7|DAXX_HUMAN	57.9228	NA	81322.9	AHSLFLASAEFCNILSR;HSLGLPR;LDEVISK;LEQLLALYVAEIR;LEQLLALYVAEIRR;LINKPGPDTFPDYGDVLR;LNLAPAATTSNEPSGNNPPTHLSLDPTNAENTASQSPR;LQEKELDLSELDDPDSAYLQEAR;LYVYINELCTVLK;MQTADHPEVVPFLYNR;QQLQLMAQDAFR;QTGSGPLGNSYVER;YAMLQDKSEEGER	1;1;1;1;1;1;1;1;1;1;1;1;1	13	18	0.2595	31686;8455;8955;25866;28335;32983;32985;44077;44076;39621;27506;31658;31659;24181;24504;24196;24501;26454	-	Death domain-associated protein 6 OS=Homo sapiens OX=9606 GN=DAXX PE=1 SV=2	6.59287e+07	2.74703e+06	DAXX
1415_1	sp|Q9NPF5|DMAP1_HUMAN	5.29186	NA	52959.8	LITAADTTAEQR	1	1	1	0.0257	20300	-	DNA methyltransferase 1-associated protein 1 OS=Homo sapiens OX=9606 GN=DMAP1 PE=1 SV=1	1.77989e+06	57415.7	DMAP1
1163_1	sp|P62191|PRS4_HUMAN	2.26245	NA	49153.7	GVILYGPPGTGK	1	1	1	0.0273	16864	-	26S proteasome regulatory subunit 4 OS=Homo sapiens OX=9606 GN=PSMC1 PE=1 SV=1	1.61228e+07	597140	PSMC1
715_1	sp|A2RRP1|NBAS_HUMAN	2.38887	NA	268401	NQNIVLSAR	1	1	1	0.0038	13322	-	NBAS subunit of NRZ tethering complex OS=Homo sapiens OX=9606 GN=NBAS PE=1 SV=2	315776	2447.87	NBAS
1417_1	sp|Q15398|DLGP5_HUMAN	5.29186	NA	95055.7	DFMFQPLDGLK	1	1	1	0.013	21212	-	Disks large-associated protein 5 OS=Homo sapiens OX=9606 GN=DLGAP5 PE=1 SV=2	0	0	DLGAP5
1202_1	sp|P53396|ACLY_HUMAN	14.1418	NA	120762	EILIPVFK;SGGMSNELNNIISR;TIAIIAEGIPEALTR;TILSLMTR	1;1;1;1	4	4	0.0409	12175;25377;26655;11629	-	ATP-citrate synthase OS=Homo sapiens OX=9606 GN=ACLY PE=1 SV=3	1.26801e+06	20451.8	ACLY
1322_1	sp|O94964|SOGA1_HUMAN	14.2483	NA	159661	EFELQSLSLQR;IIIEPGFLFTTAKPK;LSVLQQELNAFTR	1;1;1	3	3	0.0274	21856;28175;25612	-	Protein SOGA1 OS=Homo sapiens OX=9606 GN=SOGA1 PE=1 SV=2	1.44155e+07	147097	SOGA1
1320_1	sp|P51665|PSMD7_HUMAN	2.22918	NA	37002.5	NDIAINELMK	1	1	1	0.0309	16898	-	26S proteasome non-ATPase regulatory subunit 7 OS=Homo sapiens OX=9606 GN=PSMD7 PE=1 SV=2	647465	43164.4	PSMD7
1188_1	sp|Q99459|CDC5L_HUMAN	138.011	NA	92193.7	AQDVLVQEMEVVK;DLPRPSEVNETILRPLNVEPPLTDLQK;ESDLPSAILQTSGVSEFTK;GGLNTPLHESDFSGVTPQR;GVDYNAEIPFEK;GVDYNAEIPFEKKPALGFYDTSEENYQALDADFR;IASLLHR;ILLGGYQSR;ILQEAQNLMALTNVDTPLK;ILQEAQNLMALTNVDTPLKGGLNTPLHESDFSGVTPQR;KLKPGEIDPNPETKPARPDPIDMDEDELEMLSEAR;KPALGFYDTSEENYQALDADFRK;LGLLGLPAPK;LMPTQWR;LRQQDLDGELR;LVLPAPQISDAELQEVVK;LVLPAPQISDAELQEVVKVGQASEIAR;NTEDEILK;QLNDLWDQIEQAHLELR;QTAEESGITNSASSTLLSEYNVTNNSV…	1;1;1;1;1;1;1;1;1;1;1;1;1;1;1;1;1;1;1;1;1;1;1;1;1;1;1;1;1	29	42	0.5	25003;25306;41723;41722;41724;32865;32896;32897;22597;44121;9068;13175;34642;34698;44453;44454;44264;39624;39625;12615;11556;21665;21666;31888;31887;40639;12241;34335;34569;42008;43252;28334;25451;25450;36353;18008;17979;38807;11539;21477;23859;23860	-	Cell division cycle 5-like protein OS=Homo sapiens OX=9606 GN=CDC5L PE=1 SV=2	6.1959e+07	1.44091e+06	CDC5L
1204_1	sp|P47897|SYQ_HUMAN	7.81696	NA	87742.9	HRPQLLVER;LAWGQPVGLR	1;1	2	2	0.0245	16547;15194	-	Glutamine--tRNA ligase OS=Homo sapiens OX=9606 GN=QARS1 PE=1 SV=1	449857	8997.14	QARS1
1206_1	sp|O43776|SYNC_HUMAN	16.8203	NA	62902.5	FLTWILNR;IFDSEEILAGYKR;IGALEGYR;NLMFLVLR;WNVISK	1;1;1;1;1	5	6	0.0785	14358;26097;10476;13155;13480;7951	-	Asparagine--tRNA ligase, cytoplasmic OS=Homo sapiens OX=9606 GN=NARS1 PE=1 SV=1	5.87705e+06	202657	NARS1
609_1	sp|P83881|RL36A_HUMAN	18.6132	NA	12432.8	DSLYAQGK;HFELGGDK;IVLRLECVEPNCR;KGQVIQF;LECVEPNCR;QSGYGGQTKPIFR	1;1;1;1;1;1	6	7	0.4623	10513;10966;27938;9274;17311;23923;23924	-	60S ribosomal protein L36a OS=Homo sapiens OX=9606 GN=RPL36A PE=1 SV=2	3.89345e+07	6.48908e+06	RPL36A
429_2	sp|Q15334|L2GL1_HUMAN	33.0956	NA	115346	APVVAIAVLDGR;GLLLTGHEDGTVR;HGQGFYLISPSEFER;IYGAPGVEFTGLHR;LKQELFAFNK;RPEQAVEAVLGK;SADDSLSGVVR;TGPLPWPAGFQPR;VFTLPK	1;1;1;1;1;1;1;1;0	8	10	0.0996	17473;22261;22260;29445;25565;19030;19031;20473;15407;23573;7303	-	Lethal(2) giant larvae protein homolog 1 OS=Homo sapiens OX=9606 GN=LLGL1 PE=1 SV=3	7.44294e+06	177213	LLGL1
429_1	sp|Q6P1M3|L2GL2_HUMAN	12.2763	NA	113377	DLFQFNK;ILAIGTR;LVAFGTSHGFGLFDHQQR;SAEDSFTGFVR;VFTLPK	1;1;1;1;0	4	4	0.048	11183;7897;32981;18385;7303	-	LLGL scribble cell polarity complex component 2 OS=Homo sapiens OX=9606 GN=LLGL2 PE=1 SV=2	8.18525e+06	160495	LLGL2
1185_1	sp|Q9NU02|ANKE1_HUMAN	2.54278	NA	86609.7	IIDLIK	1	1	1	0.0077	7455	-	Ankyrin repeat and EF-hand domain-containing protein 1 OS=Homo sapiens OX=9606 GN=ANKEF1 PE=1 SV=2	0	0	ANKEF1
724_1	sp|P18887|XRCC1_HUMAN	3.02353	NA	69454.9	TPATAPVPAR	1	1	1	0.0158	12647	-	DNA repair protein XRCC1 OS=Homo sapiens OX=9606 GN=XRCC1 PE=1 SV=3	0	0	XRCC1
726_1	sp|P30041|PRDX6_HUMAN	5.29186	NA	25019.2	IRFHDFLGDSWGILFSHPR	1	1	1	0.0848	36768	-	Peroxiredoxin-6 OS=Homo sapiens OX=9606 GN=PRDX6 PE=1 SV=3	293553	18347.1	PRDX6
1326_1	sp|Q14566|MCM6_HUMAN	17.9443	NA	92831.2	GVLLMLFGGVPK;HVEEFSPR;IQETQAELPR;TSILAAANPISGHYDR	1;1;1;1	4	6	0.056	18813;19259;19260;13041;17566;28307	-	DNA replication licensing factor MCM6 OS=Homo sapiens OX=9606 GN=MCM6 PE=1 SV=1	8.05195e+06	141262	MCM6
1265_1	sp|Q5VU43|MYOME_HUMAN	5.29186	NA	264941	ESQMELSALQSMMAVQEEELQVQAADMESLTRNIQIK	1	1	1	0.0158	44551	-	Myomegalin OS=Homo sapiens OX=9606 GN=PDE4DIP PE=1 SV=3	555045	3827.9	PDE4DIP
720_1	sp|O60287|NPA1P_HUMAN	2.3507	NA	254227	ILLLLR	1	1	1	0.0026	7847	-	Nucleolar pre-ribosomal-associated protein 1 OS=Homo sapiens OX=9606 GN=URB1 PE=1 SV=4	165866	1454.96	URB1
1324_1	sp|P40937|RFC5_HUMAN	9.54232	NA	38472.2	IQLSSLIAAFQVTR;YRPQTLNDLISHQDILSTIQK	1;1	2	3	0.1029	26262;38273;38272	-	Replication factor C subunit 5 OS=Homo sapiens OX=9606 GN=RFC5 PE=1 SV=1	92804.2	3200.15	RFC5
44_1	sp|Q75T13|PGAP1_HUMAN	2.23942	NA	105315	LLSSLWLALK	1	1	1	0.0108	16435	-	GPI inositol-deacylase OS=Homo sapiens OX=9606 GN=PGAP1 PE=1 SV=1	0	0	PGAP1
597_1	sp|P52597|HNRPF_HUMAN	7.99189	NA	45642.9	ATENDIYNFFSPLNPVR;ITGEAFVQFASQELAEK;VHIEIGPDGR;YIEVFK	0;1;0;1	2	2	0.1205	32685;30758;15100;15101;8777	-	Heterogeneous nuclear ribonucleoprotein F OS=Homo sapiens OX=9606 GN=HNRNPF PE=1 SV=3	1.95879e+06	93275.7	HNRNPF
6_1	sp|Q00005|2ABB_HUMAN	4.3214	NA	51677.6	GEYNVYSTFQSHEPEFDYLK;RPEGYNLKDEEGR;VVIFQR	0;1;1	2	2	0.088	37992;26578;8181	-	Serine/threonine-protein phosphatase 2A 55 kDa regulatory subunit B beta isoform OS=Homo sapiens OX=9606 GN=PPP2R2B PE=1 SV=1	2.00189e+06	80075.5	PPP2R2B
380_1	sp|Q96ME7|ZN512_HUMAN	10.5837	NA	64641.1	QQPGIELPETELSLR;VLQDLVPDDR	1;1	2	2	0.0441	28663;17132	-	Zinc finger protein 512 OS=Homo sapiens OX=9606 GN=ZNF512 PE=1 SV=2	1.52416e+06	47629.9	ZNF512
1086_1	sp|Q99575|POP1_HUMAN	11.6413	NA	114636	AGPEGTSQEIPK;EMLGPVTFIWK;IPILLIQQPGK	1;1;1	3	3	0.0332	18343;21482;18525	-	Ribonucleases P/MRP protein subunit POP1 OS=Homo sapiens OX=9606 GN=POP1 PE=1 SV=2	1.71488e+06	28112.8	POP1
723_1	sp|P78406|RAE1L_HUMAN	2.06876	NA	40941.9	NYIFLR	1	1	1	0.0163	9377	-	mRNA export factor RAE1 OS=Homo sapiens OX=9606 GN=RAE1 PE=1 SV=1	58730.3	3091.07	RAE1
386_1	sp|P10809|CH60_HUMAN	47.6062	NA	61016.4	ALMLQGVDLLADAVAVTMGPK;GANPVEIR;GVMLAVDAVIAELKK;IGIEIIKR;IPAMTIAK;ISSIQSIVPALEIANAHR;LVQDVANNTNEEAGDGTTTATVLAR;NAGVEGSLIVEK;TVIIEQSWGSPK;VGEVIVTKDDAMLLK;VGLQVVAVK	1;1;1;1;1;1;1;1;1;1;1	11	17	0.2635	34860;34658;34659;34657;10012;26742;11787;9774;10134;31436;38903;38904;18401;21709;27544;27781;11217	-	60 kDa heat shock protein, mitochondrial OS=Homo sapiens OX=9606 GN=HSPD1 PE=1 SV=2	1.40452e+07	390145	HSPD1
46_1	sp|P42338|PK3CB_HUMAN	2.19483	NA	122683	IGVLIGK	1	1	1	0.0065	7224	-	Phosphatidylinositol 4,5-bisphosphate 3-kinase catalytic subunit beta isoform OS=Homo sapiens OX=9606 GN=PIK3CB PE=1 SV=1	407289	6265.99	PIK3CB
1255_1	sp|Q9NWT8|AKIP_HUMAN	7.48482	NA	22340.1	AGLKEAPEGWQTPK;EAPEGWQTPK	1;1	2	2	0.0704	25449;16369	-	Aurora kinase A-interacting protein OS=Homo sapiens OX=9606 GN=AURKAIP1 PE=1 SV=1	2.36562e+06	337945	AURKAIP1
1084_1	sp|P78316|NOP14_HUMAN	38.3337	NA	97607.3	AALPGLDVLIYLK;ASQGSTLVHPFR;EDVATWQQSSLSLR;ELIEELIAK;FALEQQR;FQILGR;KELIEELIAK;MQLSEIMER;NSELLVVSAR;SMEEQLLVVER	1;1;1;1;1;1;1;1;1;1	10	13	0.1074	22698;20547;27376;14213;10756;7751;17599;16213;17097;14980;21799;21798;21377	-	Nucleolar protein 14 OS=Homo sapiens OX=9606 GN=NOP14 PE=1 SV=3	1.0675e+07	227128	NOP14
595_1	sp|O15069|NACAD_HUMAN	7.74456	NA	161002	FKVPSEPSALVPESAPRPR;VSLSPHSPLLSPK	1;1	2	2	0.0205	33773;22122	-	NAC-alpha domain-containing protein 1 OS=Homo sapiens OX=9606 GN=NACAD PE=1 SV=3	519399	17313.3	NACAD
1181_1	sp|Q96KQ4|ASPP1_HUMAN	3.53937	NA	119492	NLLGLYPR	1	1	1	0.0073	11907	sp|Q13625|ASPP2_HUMAN	Apoptosis-stimulating of p53 protein 1 OS=Homo sapiens OX=9606 GN=PPP1R13B PE=1 SV=3	319066	6511.56	PPP1R13B
264_1	sp|Q9BX40|LS14B_HUMAN	5.29186	NA	42045.3	KLNTETFGVSGR	1	1	1	0.0312	20779	-	Protein LSM14 homolog B OS=Homo sapiens OX=9606 GN=LSM14B PE=1 SV=1	0	0	LSM14B
1259_1	sp|Q5SSJ5|HP1B3_HUMAN	60.1909	NA	61169.3	EASYSLIR;GASGSFVVVQK;GASGTFQLK;GKGASGSFVVVQK;KYVSQYYPK;LEDVLPLAFTR;MDAILTEAIK;SGEKPLLGGSLMEYAILSAIAAMNEPK;SSAVDPEPQVK;SSAVDPEPQVKLEDVLPLAFTR;TIPSWATLSASQLAR;VDIRPQLLK;YVLENHPGTNSNYQMHLLK;YVSQYYPK	1;1;1;1;1;1;1;1;1;1;1;1;1;1	14	18	0.255	11698;14740;11135;19711;17300;17299;19928;15807;40275;40424;16786;37686;37685;27153;14826;36488;36487;13985	-	Heterochromatin protein 1-binding protein 3 OS=Homo sapiens OX=9606 GN=HP1BP3 PE=1 SV=1	5.33968e+07	1.66865e+06	HP1BP3
1187_1	sp|Q8N556|AFAP1_HUMAN	6.34396	NA	80674.8	AVITNILLR;LFLELLDHEYLTSTVR	1;1	2	2	0.0342	13286;31882	-	Actin filament-associated protein 1 OS=Homo sapiens OX=9606 GN=AFAP1 PE=1 SV=2	0	0	AFAP1
1065_1	sp|P22102|PUR2_HUMAN	4.25047	NA	107699	AAVAGLDKAER	1	1	1	0.0109	15312	-	Trifunctional purine biosynthetic protein adenosine-3 OS=Homo sapiens OX=9606 GN=GART PE=1 SV=1	478596	8546.35	GART
1067_1	sp|P49411|EFTU_HUMAN	74.1832	NA	49510.2	AEAGDNLGALVR;DKPHVNVGTIGHVDHGK;DLEKPFLLPVEAVYSVPGR;DPELGLK;ELLTEFGYK;FNLILR;GITINAAHVEYSTAAR;GTVVTGTLER;KYEEIDNAPEER;LLDAVDTYIPVPAR;LLDAVDTYIPVPARDLEKPFLLPVEAVYSVPGR;SLERAEAGDNLGALVR;TIGTGLVTNTLAMTEEEKNIK;TTLTAAITK;TVVTGIEMFHK;VEAQVYILSK;VEAQVYILSKEEGGR	1;1;1;1;1;1;1;1;1;1;1;1;1;1;1;1;1	17	22	0.4027	17588;29992;29991;34660;8333;15268;8417;28159;13705;25086;25085;26156;43608;43609;28114;36543;11357;19639;20045;19641;16593;28213	-	Elongation factor Tu, mitochondrial OS=Homo sapiens OX=9606 GN=TUFM PE=1 SV=2	7.00442e+07	2.18888e+06	TUFM
35_1	sp|Q86WA8|LONP2_HUMAN	5.29186	NA	94557.2	TVGVNNPVFLLDEVDKLGK	1	1	1	0.0223	33667	-	Lon protease homolog 2, peroxisomal OS=Homo sapiens OX=9606 GN=LONP2 PE=1 SV=1	0	0	LONP2
178_1	sp|Q9NRX1|PNO1_HUMAN	14.6431	NA	27906.9	IFTPIVEHLGLQIR;QAEQLSAAGEGGDAGRMDTEEARPAK;VHILGSFQNIK;VYGNIR	1;1;1;1	4	6	0.2262	27610;39545;39544;19482;19481;7569	-	RNA-binding protein PNO1 OS=Homo sapiens OX=9606 GN=PNO1 PE=1 SV=1	3.58919e+06	211129	PNO1
593_1	sp|Q9Y608|LRRF2_HUMAN	30.429	NA	82121.3	DRFSAEDEALSNIAR;HGLVIIPDGTPNGDVSHEPVAGAITVVSQEAAQVLESAGEGPLDVR;LAGEKEELLSQIR;LQLEEERQK;MEELKEGLR;NSASATTPLSGNSSR;TALDKIEEMEMTNSHLAK	1;1;1;1;1;1;1	7	11	0.1734	28427;44887;24954;24953;17220;17222;15803;24203;34215;33995;33728	-	Leucine-rich repeat flightless-interacting protein 2 OS=Homo sapiens OX=9606 GN=LRRFIP2 PE=1 SV=1	6.85013e+06	148916	LRRFIP2
303_1	sp|Q6YP21|KAT3_HUMAN	5.29186	NA	51367.5	MAGATPVFIPLR	1	1	1	0.0264	20285	-	Kynurenine--oxoglutarate transaminase 3 OS=Homo sapiens OX=9606 GN=KYAT3 PE=1 SV=1	0	0	KYAT3
1082_1	sp|P29084|T2EB_HUMAN	3.19038	NA	33023.4	ALSTPVVEKR	1	1	1	0.0344	15283	-	Transcription initiation factor IIE subunit beta OS=Homo sapiens OX=9606 GN=GTF2E2 PE=1 SV=1	540140	22505.8	GTF2E2
48_1	sp|Q9HAU5|RENT2_HUMAN	85.3846	NA	147717	AFVPAILFK;AFVPAILFKDNEK;DSLSHDFNGLNLSK;EYFTSLTK;FLGELYNYR;GAPNADLIFK;LDLLPFYAR;LLDEQEQEDEEASTGSHLK;NFYENLIDLK;NQNAPDSRPEENFFSR;QQPFQNLLK;QRLDLLPFYAR;QVQDLEREFLIK;QYEEFAMSYQK;SGESVKVHQLDVAIPLHLK;SKNQNAPDSRPEENFFSR;TLYSFTSFGVNPDGSPSSLDPPEHLFR;TSVLLEQMMR;VHQLDVAIPLHLK;YADFAPSLLQVWK;YIAEAVASIVEAK;YVWWK	1;1;1;1;1;1;1;1;1;1;1;1;1;1;1;1;1;1;1;1;1;1	22	25	0.1816	13158;25079;25076;26248;12792;17267;13952;15486;35038;19814;31265;15688;22829;22447;22830;25585;23937;33873;34583;41200;18200;24893;26029;22165;8475	-	Regulator of nonsense transcripts 2 OS=Homo sapiens OX=9606 GN=UPF2 PE=1 SV=1	2.18366e+07	325920	UPF2
382_1	sp|C9J798|RAS4B_HUMAN	19.2494	NA	90349.6	AHLGALLSALSR;AVQNVGNMDTPASR;TLLLLAK;TSETNTLFR;VVIDVQR	1;1;1;1;1	5	5	0.061	18230;24728;8340;14476;9463	sp|O43374|RASL2_HUMAN	Ras GTPase-activating protein 4B OS=Homo sapiens OX=9606 GN=RASA4B PE=3 SV=2	1.4341e+07	275789	RASA4B
1080_1	sp|P52701|MSH6_HUMAN	16.373	NA	152689	IIDFLSALEGFK;LANLPEEVIQK;LLTLIK;SYGFNAAR;TLLEEEYFREK	1;1;1;1;1	5	5	0.0353	21901;19437;7242;10603;24322	-	DNA mismatch repair protein Msh6 OS=Homo sapiens OX=9606 GN=MSH6 PE=1 SV=2	3.55033e+06	45517.1	MSH6
591_1	sp|Q9UJC5|SH3L2_HUMAN	3.72837	NA	12318.2	VFIASSSGFVAIK	1	1	1	0.1215	21202	-	SH3 domain-binding glutamic acid-rich-like protein 2 OS=Homo sapiens OX=9606 GN=SH3BGRL2 PE=1 SV=2	201871	25233.9	SH3BGRL2
301_1	sp|Q5JTW2|CEP78_HUMAN	8.69384	NA	76348.5	GVDWAPLLSTLK;VSELEHENAQLR	1;1	2	2	0.0348	20554;23593	-	Centrosomal protein of 78 kDa OS=Homo sapiens OX=9606 GN=CEP78 PE=1 SV=1	91289.2	2535.81	CEP78
43_2	sp|Q96SB4|SRPK1_HUMAN	48.0569	NA	74278.4	EMVVQLLDDFK;IGDLFNGR;IIHTDIKPENILLSVNEQYIR;IIQQVLQGLDYLHTK;KVLALQAR;LAAEATEWQR;NSDPNDPNREMVVQLLDDFK;RLAAEATEWQR;SAEHYTETALDEIR;SGAPPPSGSAVSTAPQPKPADK;STAGNFLVNPLEPK;VLALQAR	1;0;1;1;1;1;1;1;1;1;1;1	11	15	0.2031	21481;21898;10780;10757;38467;38470;29479;10885;10886;17265;37323;21318;27585;27584;33489;24978;8321	-	SRSF protein kinase 1 OS=Homo sapiens OX=9606 GN=SRPK1 PE=1 SV=2	2.1542e+07	694902	SRPK1
43_1	sp|P78362|SRPK2_HUMAN	41.4369	NA	77478.2	AADLLVNPLDPR;AGAPPPSGSAVSTAPQQKPIGK;DEDHIAHIIELLGSIPR;ESDPSDPNKDMVVQLIDDFK;IGDLFNGR;LKPWSLFDVLVEK;LQEIEELER;LQEIEELEREAER;MAAEATEWQK;QVLQGLDYLHSK;SNYQGLPVR;TVSASSTGDLPK	1;1;1;1;0;1;1;1;1;1;1;1	11	13	0.2151	20407;33477;31559;36843;10780;10757;26753;16849;27729;16998;17458;23039;23040;13722;16951	-	SRSF protein kinase 2 OS=Homo sapiens OX=9606 GN=SRPK2 PE=1 SV=3	3.15246e+07	1.05082e+06	SRPK2
98_2	sp|O14813|PHX2A_HUMAN	7.6323	NA	29634.8	DHQPAPYSAVPYK;LSPSPLPVALGSGPGPGPGPQPLK;VQVWFQNR	1;1;0	2	2	0.1585	24647;35898;14681	-	Paired mesoderm homeobox protein 2A OS=Homo sapiens OX=9606 GN=PHOX2A PE=1 SV=2	0	0	PHOX2A
98_1	sp|Q5XKR4|OTP_HUMAN	2.4412	NA	34137.2	TRFTPAQLNELER;VQVWFQNR	1;0	1	1	0.0646	26767;14681	-	Homeobox protein orthopedia OS=Homo sapiens OX=9606 GN=OTP PE=1 SV=1	0	0	OTP
602_1	sp|P18124|RL7_HUMAN	13.6659	NA	29207.2	EVPAVPETLKK;KVLQLLR;NFAELK;TTHFVEGGDAGNREDQINR	1;1;1;1	4	5	0.1734	18275;10306;7566;34496;34495	-	60S ribosomal protein L7 OS=Homo sapiens OX=9606 GN=RPL7 PE=1 SV=1	2.80278e+06	175174	RPL7
600_1	sp|Q9Y4P3|TBL2_HUMAN	7.91504	NA	49766.2	LLAAALK;LQQQLTQAQETLK	1;1	2	2	0.0447	7225;25822	-	Transducin beta-like protein 2 OS=Homo sapiens OX=9606 GN=TBL2 PE=1 SV=1	431824	13929.8	TBL2
186_3	sp|P67936|TPM4_HUMAN	42.9379	NA	28504.5	AEGDVAALNR;AEVSELK;CGDLEEELKNVTNNLK;EAETRAEFAER;EENVGLHQTLDQTLNELNCI;EKAEGDVAALNR;IQLVEEELDRAQER;KIQALQQQADEAEDR;KLVILEGELER;LATALQKLEEAEK;LLSDKLK;LVILEGELER;LVILEGELERAEER;RIQLVEEELDR;TIDDLEEKLAQAK	1;1;1;0;1;1;0;1;1;0;1;1;1;0;1	11	14	0.5806	13342;8408;30860;30859;20764;20762;20761;37109;19897;28907;29095;20533;20532;24061;24060;9241;17175;27906;23016;24684;24685	-	Tropomyosin alpha-4 chain OS=Homo sapiens OX=9606 GN=TPM4 PE=1 SV=3	4.86859e+07	2.31838e+06	TPM4
186_2	sp|P09493|TPM1_HUMAN	35.4795	NA	32688.7	ATDAEADVASLNR;ATDAEADVASLNRR;EAETRAEFAER;IQLVEEELDRAQER;KATDAEADVASLNR;KLVIIESDLER;LATALQKLEEAEK;QLEDELVSLQK;QLEDELVSLQKK;RIQLVEEELDR;SKQLEDELVSLQK	1;1;0;0;1;1;0;1;1;0;1	7	9	0.2746	21374;25016;20764;20762;20761;28907;24412;20935;20934;24061;24060;20597;23301;23714;23016;25568	-	Tropomyosin alpha-1 chain OS=Homo sapiens OX=9606 GN=TPM1 PE=1 SV=2	3.12336e+07	1.35798e+06	TPM1
186_1	sp|P06753|TPM3_HUMAN	20.8767	NA	32929.8	AADAEAEVASLNR;AADAEAEVASLNRR;EAETRAEFAER;IQLVEEELDRAQER;KLVIIEGDLER;LATALQKLEEAEK;LVIIEGDLER;LVIIEGDLERTEER;RIQLVEEELDR	1;1;0;0;1;0;1;1;0	5	8	0.2351	20975;24660;24658;20764;20762;20761;28907;20202;20201;24061;24060;16795;28132;28133;23016	-	Tropomyosin alpha-3 chain OS=Homo sapiens OX=9606 GN=TPM3 PE=1 SV=2	1.83851e+07	766045	TPM3
1121_1	sp|Q9H6Y2|WDR55_HUMAN	5.97931	NA	42043.6	AVVVDDYR;FWDMAQLR	1;1	2	2	0.0418	11661;14835	-	WD repeat-containing protein 55 OS=Homo sapiens OX=9606 GN=WDR55 PE=1 SV=2	2.79032e+06	132873	WDR55
1123_1	sp|O75145|LIPA3_HUMAN	2.043	NA	133414	QLEAQLEEKNQELQR	1	1	1	0.0126	30635	-	Liprin-alpha-3 OS=Homo sapiens OX=9606 GN=PPFIA3 PE=1 SV=3	0	0	PPFIA3
1201_1	sp|Q96T92|INSM2_HUMAN	14.4167	NA	59454.2	ALAPGFGSER;APFPEPALQPDPAPLSAALQSLKR;EGPGPSPSPSPSPAKPAGAELR;VFPLLGPQGAPPFLEEAPSASLPGAER	1;1;1;1	4	4	0.1466	13123;38527;34127;40031	-	Insulinoma-associated protein 2 OS=Homo sapiens OX=9606 GN=INSM2 PE=1 SV=3	5.37509e+06	167972	INSM2
1064_1	sp|Q9BWT6|MND1_HUMAN	2.563	NA	23738.2	DVFQLKDLEK	1	1	1	0.0488	18943	-	Meiotic nuclear division protein 1 homolog OS=Homo sapiens OX=9606 GN=MND1 PE=1 SV=1	1.00846e+07	720331	MND1
188_1	sp|O75190|DNJB6_HUMAN	10.5837	NA	36064.9	QVAEAYEVLSDAK;VDYYEVLGVQR	1;1	2	2	0.0736	23543;21568	-	DnaJ homolog subfamily B member 6 OS=Homo sapiens OX=9606 GN=DNAJB6 PE=1 SV=2	3.00091e+06	214351	DNAJB6
1069_1	sp|Q9H7N4|SFR19_HUMAN	15.716	NA	139186	AKAQELIQATNQILSHR;AQELIQATNQILSHR;LALSLFRPGGR;SPFLKPDER	1;1;1;1	4	4	0.0282	31461;28817;17624;14999	-	Splicing factor, arginine/serine-rich 19 OS=Homo sapiens OX=9606 GN=SCAF1 PE=1 SV=3	1.9562e+06	38356.9	SCAF1
1203_1	sp|Q9NXG0|CNTLN_HUMAN	2.0115	NA	161472	SNEAMLRQSVTNLQDQLLQK	1	1	1	0.0142	36917	-	Centlein OS=Homo sapiens OX=9606 GN=CNTLN PE=1 SV=6	0	0	CNTLN
309_1	sp|P14923|PLAK_HUMAN	8.78596	NA	81692.7	LVQLLVK;TLVTQNSGVEALIHAILR	1;1	2	3	0.0336	9134;31680;31681	-	Junction plakoglobin OS=Homo sapiens OX=9606 GN=JUP PE=1 SV=3	0	0	JUP
1062_1	sp|Q92621|NU205_HUMAN	2.168	NA	227776	DLPSADSVQYR	1	1	1	0.0055	19342	-	Nuclear pore complex protein Nup205 OS=Homo sapiens OX=9606 GN=NUP205 PE=1 SV=3	708111	7081.11	NUP205
175_1	sp|Q4KMP7|TB10B_HUMAN	48.6642	NA	87144.7	ASAGPAPGPVVTAEGLHPSLPSPTGNSTPLGSSK;AWQYLSNSK;ELLEQNPGKFEELER;GELQYRPSR;GIPSSLR;KGIPSSLR;QFPFHEMFAAR;QQPPLGPSSSLLSLPGLK;TEEARPSPAPGPGTPTGTPTR;VALVLLR;WLDMFSNWDKWLSR;WLDVIEKDLHR	1;1;1;1;1;1;1;1;1;1;1;1	12	17	0.1943	41933;15187;30293;30292;30296;15408;7669;10065;22937;22936;22556;30125;33997;8510;31150;23578;23579	-	TBC1 domain family member 10B OS=Homo sapiens OX=9606 GN=TBC1D10B PE=1 SV=3	1.56584e+07	521947	TBC1D10B
1118_1	sp|Q53LP3|SWAHC_HUMAN	2.02975	NA	55638.1	ALHAELVQHFR	1	1	1	0.021	21077	-	Ankyrin repeat domain-containing protein SOWAHC OS=Homo sapiens OX=9606 GN=SOWAHC PE=1 SV=1	0	0	SOWAHC
354_1	sp|Q155Q3|DIXC1_HUMAN	2.452	NA	77430.2	LSGVQLSPGNQQEMKNNVEK	1	1	1	0.0293	35725	-	Dixin OS=Homo sapiens OX=9606 GN=DIXDC1 PE=1 SV=2	709085	16883	DIXDC1
936_1	sp|P62424|RL7A_HUMAN	25.8917	NA	29977	HWGGNVLGPK;KVVNPLFEK;LKVPPAINQFTQALDR;QTATQLLK;VAPAPAVVK;VVNPLFEK	1;1;1;1;1;1	6	6	0.1955	14386;14604;30008;10982;9950;11906	-	60S ribosomal protein L7a OS=Homo sapiens OX=9606 GN=RPL7A PE=1 SV=2	1.13803e+07	758684	RPL7A
177_1	sp|Q15649|ZNHI3_HUMAN	3.72837	NA	17595.7	SLLLNPHLR	1	1	1	0.0581	14362	-	Zinc finger HIT domain-containing protein 3 OS=Homo sapiens OX=9606 GN=ZNHIT3 PE=1 SV=2	303926	27629.6	ZNHIT3
385_1	sp|P07384|CAN1_HUMAN	15.3779	NA	81838.2	DFFLANASR;GQVVSLIR;LVFVHSAEGNEFWSALLEK;LYELIITR	1;1;1;1	4	4	0.0616	13840;10351;35324;13456	-	Calpain-1 catalytic subunit OS=Homo sapiens OX=9606 GN=CAPN1 PE=1 SV=1	3.4268e+07	878666	CAPN1
606_1	sp|O95602|RPA1_HUMAN	18.9802	NA	194687	AALNLPEAASYDEVR;DLDNAGELGR;EGLVDTAVK;LLSPSILKPFPLWTGK	1;1;1;1	4	5	0.0291	27360;27362;14255;11561;29826	-	DNA-directed RNA polymerase I subunit RPA1 OS=Homo sapiens OX=9606 GN=POLR1A PE=1 SV=2	5.33258e+06	49837.2	POLR1A
1209_1	sp|Q9Y2C2|UST_HUMAN	2.02975	NA	47642.5	NEQMELIKNISTAEQPYLFTR	1	1	1	0.0517	38642	-	Uronyl 2-sulfotransferase OS=Homo sapiens OX=9606 GN=UST PE=2 SV=1	0	0	UST
171_1	sp|P49959|MRE11_HUMAN	2.30901	NA	80543.3	DIIHFFR	1	1	1	0.0099	11939	-	Double-strand break repair protein MRE11 OS=Homo sapiens OX=9606 GN=MRE11 PE=1 SV=3	207538	5321.48	MRE11
47_1	sp|Q6P1J9|CDC73_HUMAN	3.44595	NA	60539.1	NIFAILQSVK	1	1	1	0.0188	16123	-	Parafibromin OS=Homo sapiens OX=9606 GN=CDC73 PE=1 SV=1	51071.8	1459.19	CDC73
173_1	sp|P52943|CRIP2_HUMAN	16.4479	NA	22478	ASSVTTFTGEPNTCPR;GVNIGGAGSYIYEKPLAEGPQVTGPIEVPAAR;GVNTGAVGSYIYDRDPEGK;TVYFAEK;VYFAEK	1;1;1;1;1	5	5	0.3558	28848;42208;32701;10053;8075	-	Cysteine-rich protein 2 OS=Homo sapiens OX=9606 GN=CRIP2 PE=1 SV=1	3.14142e+06	314142	CRIP2
41_1	sp|Q9HBM6|TAF9B_HUMAN	7.5911	NA	27604.4	DFLLDIAR;LSVGAVSSKPTTPTIATPQTVSVPNK	1;1	2	2	0.1355	12276;39060	-	Transcription initiation factor TFIID subunit 9B OS=Homo sapiens OX=9606 GN=TAF9B PE=1 SV=1	39842	2490.12	TAF9B
604_1	sp|Q9Y2T2|AP3M1_HUMAN	23.8544	NA	46909.3	ELIKPPTILR;FDITIGPK;IQQLAISGLK;TIEGITVTVHMPK;VVLNMNLTPTQGSYTFDPVTK	1;1;1;1;1	5	7	0.1483	17447;10740;14527;24006;23629;23630;36978	-	AP-3 complex subunit mu-1 OS=Homo sapiens OX=9606 GN=AP3M1 PE=1 SV=1	5.84925e+06	254315	AP3M1
746_1	sp|Q6AI39|BICRL_HUMAN	10.8714	NA	115013	GAFILQQLQR;TPVPVSVSHR;VISASLGTAQPQQEK	1;1;1	3	3	0.0324	17253;14742;26483	-	BRD4-interacting chromatin-remodeling complex-associated protein-like OS=Homo sapiens OX=9606 GN=BICRAL PE=1 SV=2	1.69085e+06	45698.6	BICRAL
91_1	sp|P29372|3MG_HUMAN	3.4941	NA	32847.8	VGVGHAGEWAR	1	1	2	0.0369	16250;16251	-	DNA-3-methyladenine glycosylase OS=Homo sapiens OX=9606 GN=MPG PE=1 SV=3	2.20756e+06	147171	MPG
973_1	sp|Q86UP2|KTN1_HUMAN	5.29186	NA	156179	SVEELLEAELLK	1	1	1	0.0088	22400	-	Kinectin OS=Homo sapiens OX=9606 GN=KTN1 PE=1 SV=1	0	0	KTN1
930_1	sp|Q9UII4|HERC5_HUMAN	34.7103	NA	116777	ELSPDLGK;GGELFAWGQNLHGQLGVGR;LLHTDTLLK;SPGAQLWLFPSAAGLHR;TIPTLNEGTVKR;TTEMMPVYLDLNK;VFSFGSGK;WIADVETKR	1;1;1;1;1;1;1;1	8	10	0.0928	10086;32651;32649;32650;14133;29965;21272;26933;9458;15738	-	E3 ISG15--protein ligase HERC5 OS=Homo sapiens OX=9606 GN=HERC5 PE=1 SV=2	6.70916e+06	121985	HERC5
97_1	sp|O43824|GTPB6_HUMAN	8.46038	NA	56862.1	ALTGDAAIQPR;VIISNSAYGK	1;1	2	2	0.0407	15620;14094	-	Putative GTP-binding protein 6 OS=Homo sapiens OX=9606 GN=GTPBP6 PE=1 SV=4	852987	29413.3	GTPBP6
1112_1	sp|Q96RP9|EFGM_HUMAN	5.29186	NA	83418.4	GIVDLIEER	1	1	1	0.012	13901	-	Elongation factor G, mitochondrial OS=Homo sapiens OX=9606 GN=GFM1 PE=1 SV=2	0	0	GFM1
1252_1	sp|Q8NBQ5|DHB11_HUMAN	2.20789	NA	32914.7	LVLWDINKHGLEETAAK	1	1	1	0.0567	31695	-	Estradiol 17-beta-dehydrogenase 11 OS=Homo sapiens OX=9606 GN=HSD17B11 PE=1 SV=3	6.39039e+06	355022	HSD17B11
932_1	sp|Q9UDT6|CLIP2_HUMAN	2.13116	NA	115767	LQHQLMSTEDALR	1	1	1	0.0124	26508	-	CAP-Gly domain-containing linker protein 2 OS=Homo sapiens OX=9606 GN=CLIP2 PE=1 SV=1	283899	3836.47	CLIP2
744_1	sp|Q96M91|CFA53_HUMAN	2.28719	NA	61796.3	KQLQMQIAYQQQSQEAEK	1	1	1	0.035	35400	-	Cilia- and flagella-associated protein 53 OS=Homo sapiens OX=9606 GN=CFAP53 PE=1 SV=2	203708	6365.87	CFAP53
1250_1	sp|Q13459|MYO9B_HUMAN	61.5483	NA	243249	AAGMSSPGAQSHPEELPR;ASVPIVLEK;AVELPEKQEQLAAIYAVLEHLPEANHNSLER;EILVEVLTK;ELIGMDPVAVFR;EVISTLLEK;FIQVSYLESGIVR;LASAVELWR;LILPYSLSEAITAR;LLPSLAK;QALQETLHR;QALQTDPAAVK;QITNANELK;RTSFSTSDVSK;VALLEDVNR;VLLWPR	1;1;1;1;1;1;1;1;1;1;1;1;1;1;1;1	16	16	0.0862	30385;12105;43255;13911;22150;13688;25427;13924;26260;7867;15170;16330;13643;18362;13599;8506	-	Unconventional myosin-IXb OS=Homo sapiens OX=9606 GN=MYO9B PE=1 SV=3	9.76622e+07	707697	MYO9B
1066_1	sp|Q8WXR4|MYO3B_HUMAN	3.59671	NA	151733	LFSWIVNR	1	1	1	0.006	13744	-	Myosin-IIIb OS=Homo sapiens OX=9606 GN=MYO3B PE=2 SV=4	886443	11819.2	MYO3B
258_1	sp|Q9Y4X4|KLF12_HUMAN	4.25047	NA	44212.2	AVQEVHPSPVSR	1	1	2	0.0299	20704;20703	-	Krueppel-like factor 12 OS=Homo sapiens OX=9606 GN=KLF12 PE=1 SV=2	0	0	KLF12
934_1	sp|P28288|ABCD3_HUMAN	11.1959	NA	75427.6	LAGFTAR;STHSELLEDYYQSGR;VLGELWPLFGGR	1;1;1	3	3	0.0516	7785;29676;21689	-	ATP-binding cassette sub-family D member 3 OS=Homo sapiens OX=9606 GN=ABCD3 PE=1 SV=1	4.15488e+06	96625.1	ABCD3
95_1	sp|Q9UGY1|NOL12_HUMAN	5.29186	NA	24648.2	ISSLTASLHAHSR	1	1	1	0.061	22542	-	Nucleolar protein 12 OS=Homo sapiens OX=9606 GN=NOL12 PE=1 SV=1	3.15042e+07	3.15042e+06	NOL12
1448_1	sp|P46776|RL27A_HUMAN	28.8703	NA	16551	INFDKYHPGYFGK;LWTLVSEQTR;NKTGAAPIIDVVR;NQSFCPTVNLDK;NQSFCPTVNLDKLWTLVSEQTR;TGAAPIIDVVR	1;1;1;1;1;1	6	10	0.3243	26923;26921;26922;18875;21925;21926;21951;23539;39425;15604	-	60S ribosomal protein L27a OS=Homo sapiens OX=9606 GN=RPL27A PE=1 SV=2	1.25656e+08	1.57071e+07	RPL27A
1256_1	sp|Q92896|GSLG1_HUMAN	3.36221	NA	134464	LLELQYFISR	1	1	1	0.0085	20134	-	Golgi apparatus protein 1 OS=Homo sapiens OX=9606 GN=GLG1 PE=1 SV=2	0	0	GLG1
1060_1	sp|Q9Y262|EIF3L_HUMAN	11.7476	NA	66684.4	IQLLVFK;QDLAYER;QIHKFEELNR;VFANILLYIQR	1;1;1;1	4	4	0.0621	10145;10811;20898;21834	-	Eukaryotic translation initiation factor 3 subunit L OS=Homo sapiens OX=9606 GN=EIF3L PE=1 SV=1	1.54954e+06	48423.1	EIF3L
975_1	sp|P25205|MCM3_HUMAN	58.5562	NA	90924	AILCLLLGGVER;ALKDFVASIDATYAK;DIFDQLAK;EISDHVLR;ELISDNQYR;GGYTSGTFR;LIVNVNDLR;LIVNVNDLRR;LTESINR;SKDIFDQLAK;SVDVILDDDLVDKAKPGDR;TLETLIR;TVDLQDAEEAVELVQYAYFK;TVLIACNVK;VALLDVFR;VRELISDNQYR;YVLCTAPR	1;1;1;1;1;1;1;1;1;1;1;1;1;1;1;1;1	17	19	0.1894	20909;27285;11996;12378;16235;11893;14172;18304;9550;17018;33869;9795;37027;13399;11590;11591;22844;22846;12622	-	DNA replication licensing factor MCM3 OS=Homo sapiens OX=9606 GN=MCM3 PE=1 SV=3	3.00019e+07	535748	MCM3
253_2	sp|O00712|NFIB_HUMAN	7.32077	NA	47412	AIAYTWFNLQAR;LDLVMVILFK;SGVFNVSELVR	1;0;1	2	2	0.0786	24276;18184;18180	-	Nuclear factor 1 B-type OS=Homo sapiens OX=9606 GN=NFIB PE=1 SV=2	1.85095e+06	97418.6	NFIB
253_1	sp|P08651|NFIC_HUMAN	2.42183	NA	55640	AVKDELLGEKPEVK;LDLVMVILFK	1;0	1	1	0.0472	26446;18184	-	Nuclear factor 1 C-type OS=Homo sapiens OX=9606 GN=NFIC PE=1 SV=2	0	0	NFIC
255_1	sp|P22694|KAPCB_HUMAN	8.50093	NA	40597	ILQAVNFPFLVR;TLGTGSFGR	1;1	2	2	0.0598	23409;10830	-	cAMP-dependent protein kinase catalytic subunit beta OS=Homo sapiens OX=9606 GN=PRKACB PE=1 SV=2	558146	27907.3	PRKACB
977_1	sp|Q86TN4|TRPT1_HUMAN	10.3394	NA	27724.6	ALSYALR;GFSAEDVQR;LGLPMGADGFVPLGTLLQLPQFR	1;1;1	3	5	0.1542	8674;13206;37902;38025;38024	-	tRNA 2'-phosphotransferase 1 OS=Homo sapiens OX=9606 GN=TRPT1 PE=1 SV=2	1.61993e+06	95289.9	TRPT1
1395_1	sp|Q5VTB9|RN220_HUMAN	2.60218	NA	62725.5	ATTLLEGGFR	1	1	1	0.0177	14388	-	E3 ubiquitin-protein ligase RNF220 OS=Homo sapiens OX=9606 GN=RNF220 PE=1 SV=1	660971	23606.1	RNF220
424_1	sp|O00425|IF2B3_HUMAN	8.95644	NA	63665.6	IAPAEAPDAK;ITISPLQELTLYNPER	1;1	2	2	0.0449	12671;31022	-	Insulin-like growth factor 2 mRNA-binding protein 3 OS=Homo sapiens OX=9606 GN=IGF2BP3 PE=1 SV=2	1.1898e+06	34994.2	IGF2BP3
742_1	sp|P05023|AT1A1_HUMAN	3.07031	NA	112824	LNIPVSQVNPR	1	1	1	0.0108	19006	sp|P13637|AT1A3_HUMAN	Sodium/potassium-transporting ATPase subunit alpha-1 OS=Homo sapiens OX=9606 GN=ATP1A1 PE=1 SV=1	408525	8010.28	ATP1A1
470_1	sp|Q12926|ELAV2_HUMAN	2.70331	NA	39479.1	AINTLNGLR	1	1	1	0.0251	12444	sp|Q15717|ELAV1_HUMAN;sp|P26378|ELAV4_HUMAN	ELAV-like protein 2 OS=Homo sapiens OX=9606 GN=ELAVL2 PE=1 SV=2	255178	14176.6	ELAVL2
971_1	sp|Q9Y6A4|CFA20_HUMAN	8.06837	NA	22760	AYGTNYIETLR;LYSEDELPAEFK	1;1	2	2	0.1192	20569;23964	-	Cilia- and flagella-associated protein 20 OS=Homo sapiens OX=9606 GN=CFAP20 PE=1 SV=1	856471	71372.6	CFAP20
93_1	sp|P10398|ARAF_HUMAN	2.92579	NA	67542.3	IGDFGLATVK	1	1	1	0.0165	13454	sp|P15056|BRAF_HUMAN;sp|P04049|RAF1_HUMAN	Serine/threonine-protein kinase A-Raf OS=Homo sapiens OX=9606 GN=ARAF PE=1 SV=2	696518	19900.5	ARAF
548_1	sp|Q8N6P7|I22R1_HUMAN	2.87271	NA	63036.6	FIQEHVLIPVFDLSGPSSLAQPVQYSQIR	1	1	1	0.0505	42511	-	Interleukin-22 receptor subunit alpha-1 OS=Homo sapiens OX=9606 GN=IL22RA1 PE=1 SV=1	0	0	IL22RA1
1457_1	sp|P31153|METK2_HUMAN	5.29186	NA	43633.3	FVIGGPQGDAGLTGR	1	1	1	0.038	24084	-	S-adenosylmethionine synthase isoform type-2 OS=Homo sapiens OX=9606 GN=MAT2A PE=1 SV=1	773850	36850	MAT2A
1363_1	sp|Q96PK6|RBM14_HUMAN	36.7026	NA	69448.9	AIEALHGHELRPGR;AQPSASLGVGYR;AQPSVSLGAPYR;LAELSDYR;LAELSDYRR;LSESQLSFR;QFAFVHMR;RINVELSTK;TQPMTAQAASYR;YSGSYNDYLR	1;1;1;1;1;1;1;1;1;1	10	10	0.142	26465;18156;19227;12341;15854;14445;14081;14273;21559;19016	-	RNA-binding protein 14 OS=Homo sapiens OX=9606 GN=RBM14 PE=1 SV=2	1.43738e+07	574953	RBM14
740_1	sp|Q5VSY0|GKAP1_HUMAN	6.90798	NA	42052.6	FALLQVDSGSGSDSEPGKGK;VLQAELAK	1;1	2	2	0.0765	32391;10349	-	G kinase-anchoring protein 1 OS=Homo sapiens OX=9606 GN=GKAP1 PE=1 SV=2	2.57337e+07	1.07224e+06	GKAP1
257_2	sp|P08237|PFKAM_HUMAN	14.9343	NA	85128.4	ALVFQPVAELK;LGYDTR;SEWSDLLSDLQK;TFVLEVMGR;VTVLGHVQR	1;1;1;0;1	4	4	0.0603	18379;7598;23496;14090;13218	-	ATP-dependent 6-phosphofructokinase, muscle type OS=Homo sapiens OX=9606 GN=PFKM PE=1 SV=2	843394	20570.6	PFKM
257_1	sp|Q01813|PFKAP_HUMAN	5.38346	NA	85541.5	RNVIFQPVAELK;SFAGNLNTYK;TFVLEVMGR	1;1;0	2	2	0.0395	23367;15653;14090	-	ATP-dependent 6-phosphofructokinase, platelet type OS=Homo sapiens OX=9606 GN=PFKP PE=1 SV=2	4.71506e+06	127434	PFKP
210_1	sp|Q5T4S7|UBR4_HUMAN	10.5837	NA	573476	ITVLQLSALLK;NAAQELATLLLSLPAPASVQQQSK	1;1	2	2	0.0068	17965;38239	-	E3 ubiquitin-protein ligase UBR4 OS=Homo sapiens OX=9606 GN=UBR4 PE=1 SV=1	0	0	UBR4
555_1	sp|Q9Y6C2|EMIL1_HUMAN	2.70331	NA	106629	VLDSEGQLR	1	1	1	0.0089	13370	-	EMILIN-1 OS=Homo sapiens OX=9606 GN=EMILIN1 PE=1 SV=3	3.68928e+06	78495.4	EMILIN1
422_1	sp|P26583|HMGB2_HUMAN	5.91275	NA	24018.7	IKSEHPGLSIGDTAK;SEHPGLSIGDTAK;YEKDIAAYR	1;1;0	2	2	0.1148	26399;20843;15978	-	High mobility group protein B2 OS=Homo sapiens OX=9606 GN=HMGB2 PE=1 SV=2	1.59471e+06	122670	HMGB2
422_2	sp|P09429|HMGB1_HUMAN	18.0539	NA	24878.2	GEHPGLSIGDVAK;GKFEDMAK;HPDASVNFSEFSKK;IKGEHPGLSIGDVAK;YEKDIAAYR	1;1;1;1;0	4	6	0.214	20091;20092;11444;27012;25656;25657;15978	-	High mobility group protein B1 OS=Homo sapiens OX=9606 GN=HMGB1 PE=1 SV=3	1.22783e+07	1.11621e+06	HMGB1
181_1	sp|O60551|NMT2_HUMAN	7.79026	NA	56944.1	LDEVITSHGAIEPDKDNVR;VAPVLIR	1;1	2	2	0.0522	34399;8263	-	Glycylpeptide N-tetradecanoyltransferase 2 OS=Homo sapiens OX=9606 GN=NMT2 PE=1 SV=1	342813	11058.5	NMT2
820_1	sp|Q96HE9|PRR11_HUMAN	13.2707	NA	40059.6	NPLVTVSDLQHVTLKPNSK;VGISSIDISQSR;VTNVLITPGK	1;1;1	3	3	0.1139	34195;19642;13867	-	Proline-rich protein 11 OS=Homo sapiens OX=9606 GN=PRR11 PE=1 SV=1	1.58981e+06	66242	PRR11
553_1	sp|P27694|RFA1_HUMAN	14.7855	NA	68095.3	GWFDAEGQALDGVSISDLK;LVMSIR;QPVLAIK;VVPIASLTPYQSK	1;1;1;1	4	4	0.0731	32844;7775;8271;23081	-	Replication protein A 70 kDa DNA-binding subunit OS=Homo sapiens OX=9606 GN=RPA1 PE=1 SV=2	9.88588e+06	299572	RPA1
1124_1	sp|Q9BQ52|RNZ2_HUMAN	2.3944	NA	92160.2	LISSLLR	1	1	1	0.0085	8914	-	Zinc phosphodiesterase ELAC protein 2 OS=Homo sapiens OX=9606 GN=ELAC2 PE=1 SV=2	421157	8595.05	ELAC2
1391_1	sp|Q99726|ZNT3_HUMAN	2.41594	NA	41918.3	DTLLSVPGVR	1	1	1	0.0258	14186	-	Zinc transporter 3 OS=Homo sapiens OX=9606 GN=SLC30A3 PE=1 SV=2	1.84087e+06	131491	SLC30A3
420_1	sp|Q9Y324|FCF1_HUMAN	5.29186	NA	23354.2	KIPGVPIMYISNHR	1	1	1	0.0707	27465	-	rRNA-processing protein FCF1 homolog OS=Homo sapiens OX=9606 GN=FCF1 PE=1 SV=1	3.3608e+06	420100	FCF1
212_1	sp|Q8N5C6|SRBD1_HUMAN	3.66458	NA	111705	QLGLEGAAR	1	1	1	0.009	11245	-	S1 RNA-binding domain-containing protein 1 OS=Homo sapiens OX=9606 GN=SRBD1 PE=1 SV=2	822358	12651.7	SRBD1
183_1	sp|O95714|HERC2_HUMAN	25.1869	NA	526895	AALSFAFAFLR;ALSFTGSALAALVK;ILLSLDGNLAK;LYATGYGAGGR;NIEFALK;SASLDLLLR	1;1;1;1;1;1	6	6	0.013	18349;21810;16802;14907;9584;12784	-	E3 ubiquitin-protein ligase HERC2 OS=Homo sapiens OX=9606 GN=HERC2 PE=1 SV=2	698750	2887.4	HERC2
251_1	sp|Q9NR12|PDLI7_HUMAN	18.1212	NA	49812.6	DFNVPLSISR;HSQPATPTPLQSR;VVLEGPAPWGFR;YAPDKTSTVLTR	1;1;1;1	4	5	0.1028	16530;23474;21239;21886;21885	-	PDZ and LIM domain protein 7 OS=Homo sapiens OX=9606 GN=PDLIM7 PE=1 SV=1	1.367e+07	525770	PDLIM7
1126_1	sp|P21675|TAF1_HUMAN	30.8108	NA	212544	FSQSTGDIDKVTDTKPR;GTFGGNIIQHSIPAVELR;LLPSVTELFPEFRPGK;MPETDFLIIR;QPFFPTHMGPIK;RIQEQLR;WEVIDVVR;YSFGALSQPGPHSVQPLLK	1;1;1;1;1;1;1;1	8	8	0.0572	31097;31286;30282;19346;23374;11878;13351;33136	-	Transcription initiation factor TFIID subunit 1 OS=Homo sapiens OX=9606 GN=TAF1 PE=1 SV=2	1.40929e+07	158347	TAF1
426_1	sp|Q9H7H0|MET17_HUMAN	2.12161	NA	50701.3	ITQPVLK	1	1	1	0.0154	8786	-	Methyltransferase-like protein 17, mitochondrial OS=Homo sapiens OX=9606 GN=METTL17 PE=1 SV=1	0	0	METTL17
1397_1	sp|Q9UH62|ARMX3_HUMAN	5.94672	NA	42473.9	DLGGLPIVAK;LNSSVQLAGLR	1;1	2	2	0.0554	12683;16830	-	Armadillo repeat-containing X-linked protein 3 OS=Homo sapiens OX=9606 GN=ARMCX3 PE=1 SV=1	1.36161e+06	71663.8	ARMCX3
1334_1	sp|Q96GY0|ZC21A_HUMAN	24.6202	NA	35070	GIEGHSPGNLPK;GLDQALK;KHEEFIATIR;NPAPGVLTNK;NPAPGVLTNKR;TFFPVALK;TFFPVALKK;TVVGVPSGK	1;1;1;1;1;1;1;1	8	9	0.1785	18153;7907;19178;19176;13254;17061;11406;14064;9732	-	Zinc finger C2HC domain-containing protein 1A OS=Homo sapiens OX=9606 GN=ZC2HC1A PE=1 SV=2	5.00654e+07	1.85427e+06	ZC2HC1A
185_1	sp|Q99551|MTEF1_HUMAN	2.13864	NA	45749	SNNNLNLENNIK	1	1	1	0.0301	22734	-	Transcription termination factor 1, mitochondrial OS=Homo sapiens OX=9606 GN=MTERF1 PE=1 SV=1	0	0	MTERF1
828_1	sp|P02549|SPTA1_HUMAN	5.8885	NA	279842	DLQGVQNLLKK;LAQFVEHWEKLK	1;1	2	2	0.0095	19510;25796	-	Spectrin alpha chain, erythrocytic 1 OS=Homo sapiens OX=9606 GN=SPTA1 PE=1 SV=5	1.41722e+07	86945.9	SPTA1
447_1	sp|O00148|DX39A_HUMAN	7.03347	NA	49098	DFLLKPELLR;ILVATNLFGR	1;1	2	2	0.0468	19185;15391	sp|Q13838|DX39B_HUMAN	ATP-dependent RNA helicase DDX39A OS=Homo sapiens OX=9606 GN=DDX39A PE=1 SV=2	613074	23579.8	DDX39A
1015_1	sp|Q9UI15|TAGL3_HUMAN	2.58252	NA	22458.1	GFSEEQLR	1	1	1	0.0402	12321	-	Transgelin-3 OS=Homo sapiens OX=9606 GN=TAGLN3 PE=1 SV=2	1.17076e+06	78050.4	TAGLN3
1017_1	sp|Q14008|CKAP5_HUMAN	3.72837	NA	225352	NLGIPIITVLGDSK	1	1	1	0.0069	23955	-	Cytoskeleton-associated protein 5 OS=Homo sapiens OX=9606 GN=CKAP5 PE=1 SV=3	94945	778.238	CKAP5
528_1	sp|O75592|MYCB2_HUMAN	34.578	NA	513309	GHYQLLLSGR;GIPIGMLVLGNK;LASIIGVK;LITSQVFGK;LLIPVR;LTSIFPIAYDGEVLLR;MLVIVVLPVR;QVTSLLR;VAVEVFGLVQQLLPSVAILNQK;WVELPITK	1;1;1;1;1;1;1;1;1;1	10	10	0.0231	16420;18306;8852;12910;7403;29954;16264;9236;37352;12740	-	E3 ubiquitin-protein ligase MYCBP2 OS=Homo sapiens OX=9606 GN=MYCBP2 PE=1 SV=4	3.81874e+06	15093.8	MYCBP2
863_1	sp|Q9Y586|MB212_HUMAN	2.043	NA	40897.1	EILTNPK	1	1	1	0.0195	9160	sp|Q13394|MB211_HUMAN	Protein mab-21-like 2 OS=Homo sapiens OX=9606 GN=MAB21L2 PE=1 SV=1	1.19248e+06	54203.7	MAB21L2
214_1	sp|P27708|PYR1_HUMAN	114.165	NA	242829	ASDPGLPAEEPKEK;FLSSAAAVSK;GIPGLPDGR;IDRWFLHR;IIAHAQLLEQHR;KNILLTIGSYK;LAADFSVPLIIDIK;LALGIPLPELR;LGYPVLVR;LLDTIGISQPQWR;LPGLIDVHVHLR;LREQGSLLGK;LSLDDLLQR;LVQNGTEPSSLPFLDPNARPLVPEVSIK;MAEIGEHVAPSEAANSLEQAQAAAER;MALLATVLGRF;NILLTIGSYK;QIALAVLSTELAVR;SVGEVMGIGR;TLGVDLVALATR;TLHEWLQQHGIPGLQGVDTR;TPHVLVLGSGVYR;VFNTGGAPR;VLGTPVETIELTEDRR;VLGTSPEAIDSAENRFK;VNEISVEVDSDPR;VPQFSFSR	1;1;1;1;1;1;1;1;1;1;1;1;1;1;1;1;1;1;1;1;1;1;1;1;1;1;1	27	33	0.1519	24555;24556;12646;10518;16379;23695;23692;19333;25521;17750;11301;25772;22295;15323;15322;14575;41417;39639;17748;18211;15837;24911;13124;18751;36608;36606;22979;22977;11329;30245;30339;24350;12365	-	CAD protein OS=Homo sapiens OX=9606 GN=CAD PE=1 SV=3	2.74037e+08	2.53738e+06	CAD
1191_1	sp|Q86VP6|CAND1_HUMAN	23.1433	NA	136289	IDLRPVLGEGVPILASFLR;ISGSILNELIGLVR;ITSEALLVTQQLVK;LGTLSALDILIK;TVSPALISR	1;1;1;1;1	5	5	0.0553	33791;24910;26169;19511;11848	-	Cullin-associated NEDD8-dissociated protein 1 OS=Homo sapiens OX=9606 GN=CAND1 PE=1 SV=2	235101	3562.13	CAND1
978_2	sp|Q92922|SMRC1_HUMAN	43.6448	NA	122790	AALEEFSR;ALPEFFNGK;ALPEFFNGKNK;ASHHIYPYSSSQDDEEWLRPVMR;EEVPLELVEAHVK;FDLQNPSR;NFMIDTYR;NKEKPVDLQNFGLR;NVEMFMNIEK;QNFHMEQLK;SKTPEIYLAYR;SLVALLVETQMK;SLVALLVETQMKK;SPQVPAAQQMLNFPEK;SPQVPAAQQMLNFPEKNK;TPEIYLAYR;TQDECILHFLR;VREEVPLELVEAHVK	1;0;0;1;1;1;0;1;1;1;0;0;0;1;1;0;0;1	10	13	0.1421	11395;13509;13495;13494;19745;40335;25075;12564;14254;14639;27948;19858;20224;17263;17236;17264;21577;21576;21361;21778;24745;29878;33439;15923;23756;29161	-	SWI/SNF complex subunit SMARCC1 OS=Homo sapiens OX=9606 GN=SMARCC1 PE=1 SV=3	4.55193e+07	812845	SMARCC1
824_1	sp|P07093|GDN_HUMAN	2.17494	NA	43974.2	INKAIVSK	1	1	1	0.0201	10378	-	Glia-derived nexin OS=Homo sapiens OX=9606 GN=SERPINE2 PE=1 SV=1	383618	18267.5	SERPINE2
1462_1	sp|Q9BV44|THUM3_HUMAN	5.29186	NA	56966.8	AANNIASLLTK	1	1	1	0.0217	15692	-	THUMP domain-containing protein 3 OS=Homo sapiens OX=9606 GN=THUMPD3 PE=1 SV=1	311211	11114.7	THUMPD3
822_1	sp|P35250|RFC2_HUMAN	12.0851	NA	39132.1	ALLGPALK;EGNVPNIIIAGPPGTGK;LTDAQILTR	1;1;1	3	3	0.096	8493;27577;13649	-	Replication factor C subunit 2 OS=Homo sapiens OX=9606 GN=RFC2 PE=1 SV=3	5.03683e+06	201473	RFC2
216_1	sp|Q96GM8|TOE1_HUMAN	6.22872	NA	56512	ATSEVPGSQASPNPVPGDGLHR;TLFLELIR	1;1	2	2	0.0588	35286;13135	-	Target of EGR1 protein 1 OS=Homo sapiens OX=9606 GN=TOE1 PE=1 SV=1	2.14956e+06	89565.1	TOE1
121_1	sp|P62854|RS26_HUMAN	18.6758	NA	13007.1	DISEASVFDAYVLPK;FRPAGAAPRPPPKPM;LHYCVSCAIHSK;NIVEAAAVRDISEASVFDAYVLPK	1;1;1;1	4	9	0.4435	27875;26978;27189;24702;24699;24700;24698;39032;39033	-	40S ribosomal protein S26 OS=Homo sapiens OX=9606 GN=RPS26 PE=1 SV=3	3.72462e+07	6.20771e+06	RPS26
869_1	sp|P17029|ZKSC1_HUMAN	4.25047	NA	63590.3	AFSLNSNLVLHQR	1	1	1	0.0231	25219	-	Zinc finger protein with KRAB and SCAN domains 1 OS=Homo sapiens OX=9606 GN=ZKSCAN1 PE=1 SV=3	496724	16557.5	ZKSCAN1
520_1	sp|Q8N394|TMTC2_HUMAN	2.06982	NA	94069.4	KLWNIMEK	1	1	1	0.0096	14324	-	Protein O-mannosyl-transferase TMTC2 OS=Homo sapiens OX=9606 GN=TMTC2 PE=1 SV=1	1.5776e+07	350578	TMTC2
127_1	sp|Q9UL51|HCN2_HUMAN	2.48105	NA	96888.3	VQHDLNSGVFNNQENAIIQEIVK	1	1	1	0.0259	39312	-	Potassium/sodium hyperpolarization-activated cyclic nucleotide-gated channel 2 OS=Homo sapiens OX=9606 GN=HCN2 PE=1 SV=3	0	0	HCN2
1011_1	sp|Q9UEG4|ZN629_HUMAN	2.00715	NA	96559.1	AFYRSSDLIQHQATHTGEKPYK	1	1	1	0.0253	39038	-	Zinc finger protein 629 OS=Homo sapiens OX=9606 GN=ZNF629 PE=1 SV=2	210513	3629.54	ZNF629
1117_1	sp|Q9NYJ8|TAB2_HUMAN	2.03318	NA	76446.6	SNSISQIPSLEEMQQLR	1	1	1	0.0245	32390	-	TGF-beta-activated kinase 1 and MAP3K7-binding protein 2 OS=Homo sapiens OX=9606 GN=TAB2 PE=1 SV=1	0	0	TAB2
1013_1	sp|O14979|HNRDL_HUMAN	2.82417	NA	46409.1	GFGFVLFK	1	1	1	0.019	11250	sp|Q14103|HNRPD_HUMAN	Heterogeneous nuclear ribonucleoprotein D-like OS=Homo sapiens OX=9606 GN=HNRNPDL PE=1 SV=3	182947	7622.78	HNRNPDL
1111_1	sp|O95248|MTMR5_HUMAN	24.962	NA	208312	GLLALLFPLR;GVPYRPTDLFDELVAHEVAR;ISVQTPVDQLLQDGLQLR;SDPLQQWELVPIEVFEAR;TISLGAGDR;WFVLDK	1;1;1;1;1;1	6	6	0.0434	15629;36602;33087;35022;10711;9037	-	Myotubularin-related protein 5 OS=Homo sapiens OX=9606 GN=SBF1 PE=1 SV=4	1.83165e+06	18501.5	SBF1
1054_1	sp|P20042|IF2B_HUMAN	22.8135	NA	38364.4	DASDDLDDLNFFNQK;DASDDLDDLNFFNQKK;DYTYEELLNR;FVMKPPQVVR;TGFQAVTGK;VFNIMR	1;1;1;1;1;1	6	8	0.1532	29300;30967;20947;18026;18450;11136;8715;8451	-	Eukaryotic translation initiation factor 2 subunit 2 OS=Homo sapiens OX=9606 GN=EIF2S2 PE=1 SV=2	5.75409e+06	261550	EIF2S2
864_1	sp|Q9P0U4|CXXC1_HUMAN	22.8566	NA	75663.2	AGLLALMLHQTIQHDPLTTDLR;AGSGTGVGAMLAR;FHELEAIILR;IYEILPQR;KRPVPDPDLQR;RFHELEAIILR	1;1;1;1;1;1	6	7	0.0991	38036;16973;19086;13684;21080;22955;22956	-	CXXC-type zinc finger protein 1 OS=Homo sapiens OX=9606 GN=CXXC1 PE=1 SV=2	1.26036e+07	370693	CXXC1
300_1	sp|Q15796|SMAD2_HUMAN	4.25047	NA	52272.8	VETPVLPPVLVPR	1	1	1	0.0278	23388	sp|O15198|SMAD9_HUMAN;sp|P84022|SMAD3_HUMAN	Mothers against decapentaplegic homolog 2 OS=Homo sapiens OX=9606 GN=SMAD2 PE=1 SV=1	661776	33088.8	SMAD2
1236_1	sp|Q00610|CLH1_HUMAN	47.0275	NA	191493	EHLELFWSR;ESYVETELIFALAK;GQFSTDELVAEVEKR;IAAYLFK;IVLYAK;KFDVNTSAVQVLIEHIGNLDR;KVGYTPDWIFLLR;LASTLVHLGEYQAAVDGAR;LLLPWLEAR;NLILVVR;NLQNLLILTAIK;SVDPTLALSVYLR	1;1;1;1;1;1;1;1;1;1;1;1	12	14	0.0866	18433;27283;28625;9382;7337;37390;37389;27223;32266;32263;15581;9430;21930;23816	-	Clathrin heavy chain 1 OS=Homo sapiens OX=9606 GN=CLTC PE=1 SV=5	6.09075e+06	64113.2	CLTC
1290_1	sp|P62899|RL31_HUMAN	11.8739	NA	14453.9	FAMKEMGTPDVR;NEDEDSPNKLYTLVTYVPVTTFK;SAINEVVTR	1;1;1	3	4	0.352	23320;23319;39600;12799	-	60S ribosomal protein L31 OS=Homo sapiens OX=9606 GN=RPL31 PE=1 SV=1	2.4749e+07	3.53557e+06	RPL31
1056_1	sp|Q9Y2A7|NCKP1_HUMAN	62.2289	NA	128707	AAEDLFVNIR;AINQIAAALFTIHK;AYMTVLQSIENYVQIDITR;DEIIWLLR;DVLSYHIPFLVSSIEDFKDHIPR;EFLALASSSLLK;EYLTSHLEIR;LKEFLALASSSLLK;LSSVDSVLKR;LTILNDR;MTIIGVILSFR;NNNQQLAQLQK;SLSDALISLQMVYPR;SLSELLGPYGMK	1;1;1;1;1;1;1;1;1;1;1;1;1;1	14	17	0.1454	16529;25432;36449;14212;39905;20077;19599;25632;25631;15388;15389;9771;19753;19331;20518;28652;20426	-	Nck-associated protein 1 OS=Homo sapiens OX=9606 GN=NCKAP1 PE=1 SV=1	1.39663e+07	221687	NCKAP1
304_1	sp|Q96LP6|CL042_HUMAN	3.59671	NA	39713.1	QAWNSSFLEQLVKKPNWAHSVNPVHLEAQGIHISR	1	1	1	0.0972	44280	-	Uncharacterized protein C12orf42 OS=Homo sapiens OX=9606 GN=C12orf42 PE=2 SV=2	6.30404e+06	242463	C12orf42
811_1	sp|Q4VC05|BCL7A_HUMAN	8.65407	NA	22795.8	MKLEASQQNSEEM;WVTVGDTSLR	1;1	2	2	0.1095	26092;16145	-	B-cell CLL/lymphoma 7 protein family member A OS=Homo sapiens OX=9606 GN=BCL7A PE=1 SV=1	1.52217e+06	190271	BCL7A
1050_1	sp|O75382|TRIM3_HUMAN	44.619	NA	80779	GRLPQLSAAIALVGGISQQLQER;KAEALAQISAAFEDLEQALQQR;LGSAPEVLLVR;QALVGQPASLTVTTK;SVLNLGALLTTSATAHETVATGEGLR;TEGELLLSVLLYGQPVR;VLQSQLDTLR;VYSADGEFLFK;WVSIFSPEGK	1;1;1;1;1;1;1;1;1	9	9	0.1949	37645;37816;16711;25508;39076;31009;17224;19970;16586	-	Tripartite motif-containing protein 3 OS=Homo sapiens OX=9606 GN=TRIM3 PE=1 SV=2	9.67791e+06	268831	TRIM3
1052_1	sp|P54274|TERF1_HUMAN	2.17837	NA	50214	TIYICQFLTR	1	1	1	0.0228	20922	-	Telomeric repeat-binding factor 1 OS=Homo sapiens OX=9606 GN=TERF1 PE=1 SV=3	422903	16265.5	TERF1
123_1	sp|Q9NWM0|SMOX_HUMAN	2.14456	NA	61780.5	LIEMYR	1	1	1	0.0108	9363	-	Spermine oxidase OS=Homo sapiens OX=9606 GN=SMOX PE=1 SV=1	432289	16010.7	SMOX
1298_1	sp|P05060|SCG1_HUMAN	5.29186	NA	78229.2	VAQLDQLLHYR	1	1	1	0.0162	21975	-	Secretogranin-1 OS=Homo sapiens OX=9606 GN=CHGB PE=1 SV=2	163775	3808.71	CHGB
359_1	sp|P68402|PA1B2_HUMAN	3.4941	NA	25553.1	IIVLGLLPR	1	1	1	0.0393	12929	-	Platelet-activating factor acetylhydrolase IB subunit alpha2 OS=Homo sapiens OX=9606 GN=PAFAH1B2 PE=1 SV=1	35560.2	3556.02	PAFAH1B2
704_1	sp|Q15572|TAF1C_HUMAN	13.6994	NA	95153.4	GQLLLQR;IQLQGPVR;WADFTAHPR;WNHGLPSPLLLAR	1;1;1;1	4	4	0.0426	9444;11172;15297;24694	-	TATA box-binding protein-associated factor RNA polymerase I subunit C OS=Homo sapiens OX=9606 GN=TAF1C PE=1 SV=2	3.8739e+07	944855	TAF1C
558_2	sp|Q9Y4I1|MYO5A_HUMAN	135.496	NA	215269	AATIVLQSYLR;AISPTSATSSGR;DSPQLLMDAK;ETLEPLIQAAQLLQVK;GAELEYESLKR;HADYLNDDQKVR;IEASLQHEITR;ILAGILHLGNVGFTSR;KIGELEVGQMENISPGQIIDEPIRPVNIPR;KVPLDMSLFLK;LATATETYIKPISK;LGNADNFNYTK;LKNELNELR;LLESQLQSQK;LLESQLQSQKR;LQLSEEEAK;LTNLEGIYNSETEKLR;NLILELKPR;NPDILVGENDLTALSYLHEPAVLHNLR;NQSIIVSGESGAGK;QLELDLNDERLR;QQQLLAQNLQLPPEAR;QVLSDLAIQIYQQLVR;SAPEVTAPGAPAYR;SLLTSTINSIK;VLNLYTPVNEFEER;VLSLQEEIAK;VWIPDPEEV…	1;1;1;1;1;1;1;1;1;1;1;1;1;1;1;1;1;1;0;0;1;1;1;1;1;1;1;0;1;1;1;1;1	30	40	0.2264	18946;16160;15730;29797;20424;20425;24677;20470;20469;28080;28079;42833;42834;20327;20326;25985;19490;15998;15999;17251;21288;21290;13967;30916;30915;15178;41379;21750;25502;25503;30522;31010;22708;17330;28824;16037;22969;19690;29721;16286;16287;23876;20162	-	Unconventional myosin-Va OS=Homo sapiens OX=9606 GN=MYO5A PE=1 SV=2	7.67505e+07	644962	MYO5A
1296_1	sp|Q5QJE6|TDIF2_HUMAN	5.29186	NA	84417.9	NLSELQDTSLQQLVSQR	1	1	1	0.0225	32041	-	Deoxynucleotidyltransferase terminal-interacting protein 2 OS=Homo sapiens OX=9606 GN=DNTTIP2 PE=1 SV=2	0	0	DNTTIP2
558_1	sp|Q9NQX4|MYO5C_HUMAN	6.39383	NA	202682	LIQNLILDLKPR;NPDILVGENDLTALSYLHEPAVLHNLR;NQSIIVSGESGAGK;RIVQQLR;VWIPDPEEVWK	1;0;0;1;0	2	2	0.0408	23863;41379;21750;11233;22969	-	Unconventional myosin-Vc OS=Homo sapiens OX=9606 GN=MYO5C PE=1 SV=2	207066	1725.55	MYO5C
702_1	sp|Q86VM9|ZCH18_HUMAN	2.13864	NA	106315	AVEDAIAR	1	1	1	0.0084	9763	-	Zinc finger CCCH domain-containing protein 18 OS=Homo sapiens OX=9606 GN=ZC3H18 PE=1 SV=2	1.11111e+06	20964.3	ZC3H18
128_2	sp|P13861|KAP2_HUMAN	12.7108	NA	45490	AASAYAVGDVK;APASVLPAATPR;GQYFGELALVTNKPR;GSFGELALMYNTPR;QQPPDLVEFAVEYFTR	1;1;0;0;1	3	4	0.1683	14086;16615;28411;26714;31716;31715	-	cAMP-dependent protein kinase type II-alpha regulatory subunit OS=Homo sapiens OX=9606 GN=PRKAR2A PE=1 SV=2	2.71267e+06	104333	PRKAR2A
128_1	sp|P31323|KAP3_HUMAN	7.39295	NA	46272.9	AATITATSPGALWGLDR;GQYFGELALVTNKPR;GSFGELALMYNTPR;HQPADLLEFALQHFTR	1;0;0;1	2	2	0.1483	28535;28411;26714;31502	-	cAMP-dependent protein kinase type II-beta regulatory subunit OS=Homo sapiens OX=9606 GN=PRKAR2B PE=1 SV=3	194933	7797.31	PRKAR2B
556_1	sp|Q8NCA5|FA98A_HUMAN	5.29186	NA	55238.2	TTISVAHLLAAR	1	1	1	0.0232	19418	-	Protein FAM98A OS=Homo sapiens OX=9606 GN=FAM98A PE=1 SV=2	2.73202e+06	118784	FAM98A
700_1	sp|P13929|ENOB_HUMAN	4.25047	NA	46957.3	AAVPSGASTGIYEALELR;SGETEDTFIADLVVGLCTGQIK;VNQIGSVTESIQACK	0;0;1	1	1	0.1267	29931;37224;27574	-	Beta-enolase OS=Homo sapiens OX=9606 GN=ENO3 PE=1 SV=5	0	0	ENO3
1294_1	sp|O00483|NDUA4_HUMAN	3.66458	NA	9363.91	FYSVNVDYSK	1	1	1	0.1235	18561	-	Cytochrome c oxidase subunit NDUFA4 OS=Homo sapiens OX=9606 GN=NDUFA4 PE=1 SV=1	942400	157067	NDUFA4
866_1	sp|Q3KQU3|MA7D1_HUMAN	29.8394	NA	92764.1	AELGAGAPPAVVAR;AVWLEKEEK;ERYEAAIQR;LMTPTLSFLAR;QLPLEPESPSGQVGPRPAPPQEESPSSEAK;QSLPASPR;SSQPSPTAVPASDSPPTKQEVK;TPETLLPFAEAEAFLKK	1;1;1;1;1;1;1;1	8	10	0.1427	20076;16088;16191;19750;41884;10013;10014;36091;31237;31238	-	MAP7 domain-containing protein 1 OS=Homo sapiens OX=9606 GN=MAP7D1 PE=1 SV=1	2.01353e+07	447452	MAP7D1
1230_1	sp|Q7Z569|BRAP_HUMAN	4.25047	NA	67261.2	VAIIHQHLGR	1	1	1	0.0169	16431	-	BRCA1-associated protein OS=Homo sapiens OX=9606 GN=BRAP PE=1 SV=2	0	0	BRAP
89_1	sp|Q53T94|TAF1B_HUMAN	3.59671	NA	68787.6	EAITLSDLLR	1	1	1	0.017	16063	-	TATA box-binding protein-associated factor RNA polymerase I subunit B OS=Homo sapiens OX=9606 GN=TAF1B PE=1 SV=1	113416	3658.6	TAF1B
1292_1	sp|P41214|EIF2D_HUMAN	3.4941	NA	64665.5	SLSEAPEDTSTR	1	1	1	0.0205	20359	-	Eukaryotic translation initiation factor 2D OS=Homo sapiens OX=9606 GN=EIF2D PE=1 SV=3	1.14805e+06	34789.3	EIF2D
554_1	sp|P22626|ROA2_HUMAN	16.8604	NA	37406.7	GFGFVTFDDHDPVDKIVLQK;GGGGNFGPGPGSNFR;GGNFGFGDSR;NMGGPYGGGNYGPGGSGGSGGYGGR	1;1;1;1	4	4	0.1983	36530;22484;13293;35732	-	Heterogeneous nuclear ribonucleoproteins A2/B1 OS=Homo sapiens OX=9606 GN=HNRNPA2B1 PE=1 SV=2	8.47361e+06	445980	HNRNPA2B1
1232_1	sp|P24928|RPB1_HUMAN	10.5462	NA	217039	ILPWSTFR;ISPWLLR;TVITPDPNLSIDQVGVPR	1;1;1	3	3	0.0168	13435;10591;31458	-	DNA-directed RNA polymerase II subunit RPB1 OS=Homo sapiens OX=9606 GN=POLR2A PE=1 SV=2	279568	2564.85	POLR2A
444_1	sp|Q96NY9|MUS81_HUMAN	8.37319	NA	61135.1	EQETLLSTIK;NLGPALSR;WLTEWRDEATR	1;1;1	3	3	0.0526	16927;9440;24454	-	Crossover junction endonuclease MUS81 OS=Homo sapiens OX=9606 GN=MUS81 PE=1 SV=3	1.01544e+07	338480	MUS81
82_1	sp|O43660|PLRG1_HUMAN	54.3606	NA	57158.1	ASVHTLSGHTNAVATVR;CIAVEPGNQWFVTGSADR;HSVHTLVFR;HYTFASGSPDNIK;LLTAEADKTIK;LRNEYGPVLHMPTSK;LSLTGHISTVR;LWDLVAGK;MPSESAAQSLAVALPLQTK;QYPANQGQEVEYFVAGTHPYPPGPGVALTADTK;TAPSGSEYRHPGASDRPQPTAMNSIVMETGNTK;TGYNFQR	1;1;1;1;1;1;1;1;1;1;1;1	12	22	0.3774	28797;32841;15172;15173;23872;23871;18078;18079;29325;29324;29322;17544;17543;10951;31760;32017;31761;32018;43227;43276;43277;10604	-	Pleiotropic regulator 1 OS=Homo sapiens OX=9606 GN=PLRG1 PE=1 SV=1	8.17224e+06	291866	PLRG1
84_1	sp|O00505|IMA4_HUMAN	18.5626	NA	57774.8	DSQVVQVVLDGLK;EAAWAISNLTISGR;HRNEVTVELR;SGILPILVK	1;1;1;1	4	4	0.0883	23020;25023;19410;11736	-	Importin subunit alpha-4 OS=Homo sapiens OX=9606 GN=KPNA3 PE=1 SV=2	1.86104e+06	97949.6	KPNA3
353_1	sp|Q6P1K8|T2H2L_HUMAN	2.60218	NA	44423	ATIEDILFK	1	1	1	0.0228	14039	sp|Q13888|TF2H2_HUMAN	General transcription factor IIH subunit 2-like protein OS=Homo sapiens OX=9606 GN=GTF2H2C PE=1 SV=1	145567	6065.29	GTF2H2C
1337_1	sp|Q9UMS6|SYNP2_HUMAN	110.822	NA	117441	APPPVAYNPIHSPSYPLAALK;AQSPTPSLPASWK;EKVEAVQPGPVVELQLSLSQER;EQDAAQTDGLR;GALMFAK;GASGPLVALPGAEK;GTVVSSIK;HKGASGPLVALPGAEK;HQPYQLNASLFTFQPPDAK;IVHINSIPTNEKADPFLR;MEKYVVDSDTVQAHAAR;NMTSPIADFPAPPPYSAVTPPPDAFSR;QPLQVAK;RPSSGISEALISENENK;STTKPMFTFKEPK;SYIEVSHGLGHVPQQNGFSGTSETANIQR;TAKPFPGSVNQPATPFSPTR;TEVPLAENQR;TGILQEAK;TPPPVAPKPAVK;TQCTEFFLAPVKTEVPLAENQR;VAEELILR;VIQESEAGDAGLPR;VSPNPELLSLLQNSEGK;VSPNP…	1;1;1;1;1;1;1;1;1;1;1;1;1;1;1;1;1;1;1;1;1;1;1;1;1;1	26	31	0.3175	35727;22308;37865;18088;7807;8034;19776;8636;25893;35689;35687;33774;33772;31683;40624;8504;30291;30294;26498;41842;34286;16787;10117;18051;39040;11802;23999;30202;32430;25881;25878	-	Synaptopodin-2 OS=Homo sapiens OX=9606 GN=SYNPO2 PE=1 SV=2	6.02224e+07	1.05653e+06	SYNPO2
446_1	sp|Q92769|HDAC2_HUMAN	26.3761	NA	55328.8	DGIDDESYGQIFKPIISK;LHISPSNMTNQNTPEYMEK;MTHNLLLNYGLYR;TFNLPLLMLGGGGYTIR;VMTVSFHK;YGEYFPGTGDLR	1;1;1;1;1;1	6	6	0.1783	33124;36373;27439;30413;12310;22432	-	Histone deacetylase 2 OS=Homo sapiens OX=9606 GN=HDAC2 PE=1 SV=2	3.63859e+07	1.39946e+06	HDAC2
1127_1	sp|Q9Y224|RTRAF_HUMAN	3.72837	NA	28050.7	NFIVWLEDQK	1	1	1	0.041	20345	-	RNA transcription, translation and transport factor protein OS=Homo sapiens OX=9606 GN=RTRAF PE=1 SV=1	6.50397e+06	361332	RTRAF
369_1	sp|Q9NP64|NO40_HUMAN	2.55123	NA	27552.2	SFQDYTGQK	1	1	1	0.0373	14585	-	Nucleolar protein of 40 kDa OS=Homo sapiens OX=9606 GN=ZCCHC17 PE=1 SV=1	2.04722e+06	170602	ZCCHC17
86_1	sp|P51659|DHB4_HUMAN	8.09211	NA	79636.3	LGLLGLANSLAIEGR;TLGAIVR	1;1	2	2	0.0299	25192;7676	-	Peroxisomal multifunctional enzyme type 2 OS=Homo sapiens OX=9606 GN=HSD17B4 PE=1 SV=3	526562	12245.6	HSD17B4
1059_1	sp|Q14232|EI2BA_HUMAN	13.7522	NA	33690.8	DKGETIQGLR;FISLASLEYSDYSK;TLLEFLKR	1;1;1	3	3	0.1049	15716;27418;13442	-	Translation initiation factor eIF-2B subunit alpha OS=Homo sapiens OX=9606 GN=EIF2B1 PE=1 SV=1	2.05654e+06	120973	EIF2B1
741_1	sp|P63220|RS21_HUMAN	16.5993	NA	9105.57	DHASIQMNVAEVDKVTGR;FNGQFK;MGESDDSILR;RMGESDDSILR	1;1;1;1	4	9	0.4217	32239;32238;32482;7838;15842;16246;20418;20061;20062	-	40S ribosomal protein S21 OS=Homo sapiens OX=9606 GN=RPS21 PE=1 SV=1	1.05593e+07	1.50847e+06	RPS21
489_1	sp|Q96CW5|GCP3_HUMAN	5.38768	NA	103506	SLVQHILSLVSHPVLSFLYR;YLLLGQGDFIR	1;1	2	2	0.0342	36841;20431	-	Gamma-tubulin complex component 3 OS=Homo sapiens OX=9606 GN=TUBGCP3 PE=1 SV=2	310167	6081.72	TUBGCP3
527_1	sp|Q93045|STMN2_HUMAN	3.26884	NA	20814.9	EANLAAIIER	1	1	1	0.0559	15276	-	Stathmin-2 OS=Homo sapiens OX=9606 GN=STMN2 PE=1 SV=3	657087	54757.3	STMN2
1018_1	sp|Q9BZE4|GTPB4_HUMAN	137.973	NA	73917.8	AAVLYVMDLSEQCGHGLR;ADVDVQPYAFTTK;DDKERPPFIPEGVVAR;DFIDLTLSK;DLELEMGDDYILDLQK;DVSGLRDVK;EQLELFQNIRPLFINKPLIVVANK;ERDLELEMGDDYILDLQK;GNKVNEVLNR;IFTDLQSEGFPVIETSTLTEEGVIK;IFTDLQSEGFPVIETSTLTEEGVIKVK;ITVVPSAK;ITVVPSAKDFIDLTLSK;KITVVPSAK;LALGQINIAK;LDDIHPFYADLMNILYDKDHYK;LEELEKEEELR;LHLAIPTR;LHLAIPTRR;LPTIDPNTR;LSQILTDFPK;MCTVIK;NLVDNVAKDYVR;NTIEMQAITALAHLR;QKQSLEYLEQVR;SLFVGHMDYK;SLGVDMDDKDDAHYAVQAR;…	1;1;1;1;1;1;1;1;1;1;1;1;1;1;1;1;1;1;1;1;1;1;1;1;1;1;1;1;1;1;1;1	32	51	0.5394	33018;24293;30203;30205;14093;31530;12798;40505;35808;16385;16382;40067;40066;41240;9169;30523;30524;11809;13851;39969;40079;40078;23398;23399;11371;14694;13563;16928;8011;23145;28485;28270;28486;25307;25653;25652;18314;17877;17875;34365;34366;34575;34574;21430;13147;32543;32541;43604;43660;43659;10387	-	GTP-binding protein 4 OS=Homo sapiens OX=9606 GN=GTPBP4 PE=1 SV=3	8.89174e+07	2.11708e+06	GTPBP4
525_1	sp|Q12824|SNF5_HUMAN	9.54232	NA	44113.2	AVSISTEPPTYLR;TYAFSENPLPTVEIAIR	1;1	2	2	0.0779	23813;31457	-	SWI/SNF-related matrix-associated actin-dependent regulator of chromatin subfamily B member 1 OS=Homo sapiens OX=9606 GN=SMARCB1 PE=1 SV=2	3.13454e+06	142479	SMARCB1
80_1	sp|Q9UK58|CCNL1_HUMAN	4.83905	NA	59597.2	ILGCELIQAAGILLR;TNVFVR	1;1	2	2	0.0399	27668;7786	-	Cyclin-L1 OS=Homo sapiens OX=9606 GN=CCNL1 PE=1 SV=1	622476	27064.2	CCNL1
523_1	sp|Q9H853|TBA4B_HUMAN	3.02353	NA	27533.7	LISQIVSSITASLR;QIFHPEQLITGK	0;1	1	2	0.1079	25007;25006;23262;23263	-	Putative tubulin-like protein alpha-4B OS=Homo sapiens OX=9606 GN=TUBA4B PE=5 SV=2	6.05154e+06	504295	TUBA4B
523_2	sp|P68363|TBA1B_HUMAN	2.92579	NA	50119.6	AFVHWYVGEGMEEGEFSEAR;AVCMLSNTTAIAEAWAR;AVFVDLEPTVIDEVR;AVFVDLEPTVIDEVRTGTYR;AYHEQLSVAEITNACFEPANQMVK;DVNAAIATIK;EIIDLVLDR;EIIDLVLDRIR;FDLMYAK;GHYTIGKEIIDLVLDR;IHFPLATYAPVISAEK;KLADQCTGLQGFLVFHSFGGGTGSGFTSLLMER;LDHKFDLMYAK;LISQIVSSITASLR;LSVDYGK;NLDIERPTYTNLNR;QLFHPEQLITGKEDAANNYAR;SIQFVDWCPTGFK;TIGGGDDSFNTFFSETGAGK;TIGGGDDSFNTFFSETGAGKHVPR;VGINYQPPTVVPGGDLAK;YMACCLLYR	0;0;0;0;0;0;0;0;0;0;0;0;0;0;0;0;0;1;0;0;0;0	1	1	0.6408	37154;37155;30731;30923;30922;30730;28547;28548;36553;36554;40047;13353;14911;21955;10648;10995;30453;30454;30452;29313;29314;29312;29310;43316;22566;22565;22942;25007;25006;8476;28765;37718;37709;37598;37599;37710;37719;37712;37711;37717;26901;32834;32835;38391;38390;30207;19739	-	Tubulin alpha-1B chain OS=Homo sapiens OX=9606 GN=TUBA1B PE=1 SV=1	0	0	TUBA1B
523_3	sp|Q71U36|TBA1A_HUMAN	9.54232	NA	50103.6	AFVHWYVGEGMEEGEFSEAR;AVCMLSNTTAIAEAWAR;AVFVDLEPTVIDEVR;AVFVDLEPTVIDEVRTGTYR;AYHEQLSVAEITNACFEPANQMVK;DVNAAIATIK;EIIDLVLDR;EIIDLVLDRIR;FDLMYAK;GHYTIGKEIIDLVLDR;IHFPLATYAPVISAEK;KLADQCTGLQGFLVFHSFGGGTGSGFTSLLMER;LDHKFDLMYAK;LIGQIVSSITASLR;LSVDYGK;NLDIERPTYTNLNR;QLFHPEQLITGKEDAANNYAR;TIGGGDDSFNTFFSETGAGK;TIGGGDDSFNTFFSETGAGKHVPR;TIQFVDWCPTGFK;VGINYQPPTVVPGGDLAK;YMACCLLYR	0;0;0;0;0;0;0;0;0;0;0;0;0;1;0;0;0;0;0;1;0;0	2	2	0.6408	37154;37155;30731;30923;30922;30730;28547;28548;36553;36554;40047;13353;14911;21955;10648;10995;30453;30454;30452;29313;29314;29312;29310;43316;22566;22565;22942;24345;8476;28765;37718;37709;37598;37599;37710;37719;37712;37711;37717;32834;32835;38391;38390;27104;30207;19739	-	Tubulin alpha-1A chain OS=Homo sapiens OX=9606 GN=TUBA1A PE=1 SV=1	0	0	TUBA1A
1364_1	sp|P30050|RL12_HUMAN	19.3697	NA	17807.5	CTGGEVGATSALAPK;HSGNITFDEIVNIAR;IGPLGLSPK;QAQIEVVPSASALIIK	1;1;1;1	4	5	0.3333	23441;28305;28306;10524;27825	-	60S ribosomal protein L12 OS=Homo sapiens OX=9606 GN=RPL12 PE=1 SV=1	8.2892e+06	753564	RPL12
477_1	sp|Q9NYU2|UGGG1_HUMAN	7.9475	NA	177078	HYIFNPR;ILASPVELALVVMK	1;1	2	2	0.0135	11920;24895	-	UDP-glucose:glycoprotein glucosyltransferase 1 OS=Homo sapiens OX=9606 GN=UGGT1 PE=1 SV=3	819847	10121.6	UGGT1
993_1	sp|Q9UGP8|SEC63_HUMAN	5.29601	NA	87941.6	EIGSINLK;VLLLSHLAR	1;1	2	2	0.0224	10396;13484	-	Translocation protein SEC63 homolog OS=Homo sapiens OX=9606 GN=SEC63 PE=1 SV=2	1.05811e+06	25807.6	SEC63
794_1	sp|Q9H222|ABCG5_HUMAN	2.32824	NA	72456.9	TLKNIER	1	1	1	0.0108	10418	-	ATP-binding cassette sub-family G member 5 OS=Homo sapiens OX=9606 GN=ABCG5 PE=1 SV=1	211718	7057.26	ABCG5
287_1	sp|Q9UGN5|PARP2_HUMAN	10.5389	NA	66163.5	MSNWVGILSHGLR;NFSVWMR;SPLKPESQLDLR	1;1;1	3	6	0.0549	24947;24588;24948;12095;11727;22625	-	Poly [ADP-ribose] polymerase 2 OS=Homo sapiens OX=9606 GN=PARP2 PE=1 SV=2	1.80192e+06	50053.4	PARP2
1177_1	sp|Q8N4B1|SESQ1_HUMAN	2.80025	NA	27198	LHECYGQEIR	1	1	2	0.0402	20672;20673	-	Sesquipedalian-1 OS=Homo sapiens OX=9606 GN=PHETA1 PE=1 SV=1	311617	25968.1	PHETA1
1175_1	sp|P46063|RECQ1_HUMAN	2.63873	NA	73410	VAGVVAPTLPR	1	1	1	0.0169	14770	-	ATP-dependent DNA helicase Q1 OS=Homo sapiens OX=9606 GN=RECQL PE=1 SV=3	381496	10310.7	RECQL
479_1	sp|Q9BQG0|MBB1A_HUMAN	163.351	NA	148762	AAAFQHLLLLVGIHLLK;ALQLILDVLNPETSEDENDRVVVTDDSDER;ALVDILSEVSK;AMFLQPDLDSLVDFSTNNQK;AMLRPALFANLFGVLALFQSGR;AQDSSLHMPER;AQHQQALSSLELLNVLFR;ATLQEILPEVLK;DPAQPMSPGEATQSGARPADR;EFLDFFWDIAKPEQETR;EIPSATQSPISKK;EQLHLVMQGDVIR;EVVEQGLLK;FLSPPALQGYVAWLR;FWKEVVEQGLLK;HPFSFPLENQAR;KALVDILSEVSK;KLPAIALDLLR;KLVGSVNLFSDENVPR;KSEDGTPAEDGTPAATGGSQPPSMGR;LAATEKLLEYLR;LHDLYWQAMK;LLGAALPLLTK;LLQALAQYQNHLQEQPR;LPAIALD…	1;1;1;1;1;1;1;1;1;1;1;1;1;1;1;1;1;1;1;1;1;1;1;1;1;1;1;1;1;1;1;1;1;1;1	35	49	0.3592	30638;42962;17254;36758;36590;37659;19859;33828;33827;21927;35006;35258;22690;22691;26421;26419;26031;13325;28758;24743;24022;24023;20611;20610;18615;18614;29521;38546;23482;23481;20678;20677;21072;21071;15561;33550;33552;15152;41911;27758;17273;7750;30231;44870;9163;18723;20982;24667;24668	-	Myb-binding protein 1A OS=Homo sapiens OX=9606 GN=MYBBP1A PE=1 SV=2	5.59309e+07	735933	MYBBP1A
285_1	sp|Q92830|KAT2A_HUMAN	2.08169	NA	93865.5	FPIDLK	1	1	1	0.0072	7737	-	Histone acetyltransferase KAT2A OS=Homo sapiens OX=9606 GN=KAT2A PE=1 SV=3	571866	13615.8	KAT2A
1401_1	sp|P67809|YBOX1_HUMAN	3.59671	NA	35902.7	RPQYSNPPVQGEVMEGADNQGAGEQGRPVR	1	1	1	0.0926	42347	-	Y-box-binding protein 1 OS=Homo sapiens OX=9606 GN=YBX1 PE=1 SV=3	0	0	YBX1
796_1	sp|P43155|CACP_HUMAN	2.11864	NA	70812.3	LQKGLER	1	1	1	0.0112	9735	-	Carnitine O-acetyltransferase OS=Homo sapiens OX=9606 GN=CRAT PE=1 SV=5	4.05118e+06	119152	CRAT
1368_1	sp|P46777|RL5_HUMAN	5.29186	NA	34340.7	GAVDGGLSIPHSTK	1	1	1	0.0471	21521	-	60S ribosomal protein L5 OS=Homo sapiens OX=9606 GN=RPL5 PE=1 SV=3	705454	41497.3	RPL5
991_1	sp|P04792|HSPB1_HUMAN	10.5837	NA	22768.5	LATQSNEITIPVTFESR;LFDQAFGLPR	1;1	2	2	0.1317	31252;16982	-	Heat shock protein beta-1 OS=Homo sapiens OX=9606 GN=HSPB1 PE=1 SV=2	3.87761e+06	323134	HSPB1
790_1	sp|P09936|UCHL1_HUMAN	3.29186	NA	24808.5	QIEELKGQEVSPK	1	1	2	0.0583	24928;24927	-	Ubiquitin carboxyl-terminal hydrolase isozyme L1 OS=Homo sapiens OX=9606 GN=UCHL1 PE=1 SV=2	538532	41425.6	UCHL1
929_1	sp|Q96TA2|YMEL1_HUMAN	28.1179	NA	86400.9	ANAPCVIFIDELDSVGGK;GILLVGPPGTGK;GPTLGHVSLLPENDRWNETR;GTVGFSGAELENLVNQAALK;LAETQNIAPSFVK;TGFAEGFLK	1;1;1;1;1;1	6	6	0.119	31236;15528;36679;33005;23420;12397	-	ATP-dependent zinc metalloprotease YME1L1 OS=Homo sapiens OX=9606 GN=YME1L1 PE=1 SV=2	6.38096e+07	1.27619e+06	YME1L1
792_1	sp|Q9NRZ9|HELLS_HUMAN	5.29186	NA	97012.2	IGQTKPVVVYR	1	1	1	0.0131	19585	-	Lymphoid-specific helicase OS=Homo sapiens OX=9606 GN=HELLS PE=1 SV=1	2.0998e+06	41996	HELLS
1179_1	sp|P39023|RL3_HUMAN	59.1745	NA	46079.8	AFMGPLK;AHLMEIQVNGGTVAEKLDWAR;ALEKIDLK;DDPSKPVHLTAFLGYK;ERLEQQVPVNQVFGQDEMIDVIGVTK;FIDTTSK;FQTMEEK;IGQGYLIKDGK;NNASTDYDLSDK;SFPKDDPSKPVHLTAFLGYK;SINPLGGFVHYGEVTNDFVMLK;TVFAEHISDECK;VACIGAWHPAR;VAFSVAR	1;1;1;1;1;1;1;1;1;1;1;1;1;1	14	17	0.4243	8450;37237;37097;11522;29716;41265;9105;11203;17746;17747;21659;36182;37885;38004;23844;19023;7991	-	60S ribosomal protein L3 OS=Homo sapiens OX=9606 GN=RPL3 PE=1 SV=2	2.70469e+07	1.2294e+06	RPL3
857_1	sp|Q8IUF8|RIOX2_HUMAN	28.5695	NA	52767	ATIQFHQPQR;DFIMHR;EYSVEAEER;FPLSHLDALK;IGRPVHEFMLKPGDLLYFPR;LPPYSAGDGAELSTPGGKLPR;LYHPTVPLAR;MVYIYHSLK	1;1;1;1;1;1;1;1	8	8	0.2043	18670;9257;15586;16296;37615;34094;17062;17128	-	Ribosomal oxygenase 2 OS=Homo sapiens OX=9606 GN=RIOX2 PE=1 SV=1	1.06453e+07	394272	RIOX2
1409_1	sp|Q8IZL8|PELP1_HUMAN	5.29186	NA	119624	LLLLESVSGLLQPR	1	1	1	0.0124	26039	-	Proline-, glutamic acid- and leucine-rich protein 1 OS=Homo sapiens OX=9606 GN=PELP1 PE=1 SV=2	134558	3636.7	PELP1
854_1	sp|Q9Y5B9|SP16H_HUMAN	11.4602	NA	119838	AALLTER;APGEQTVPALNLQNAFR;NEGNIFPNPEATFVK;QDSLVINLNR	1;1;1;1	4	4	0.0468	8384;30218;28198;17200	-	FACT complex subunit SPT16 OS=Homo sapiens OX=9606 GN=SUPT16H PE=1 SV=1	9.38278e+06	148933	SUPT16H
486_1	sp|Q9BQA1|MEP50_HUMAN	11.0076	NA	36701.1	ETPPPLVPPAAR;VWDLAQQVVLSSYR;YRSDGALLLGASSLSGR	1;1;1	3	5	0.1257	19205;28032;28031;28829;28830	-	Methylosome protein 50 OS=Homo sapiens OX=9606 GN=WDR77 PE=1 SV=1	5.54311e+06	461926	WDR77
1407_2	sp|Q9ULJ8|NEB1_HUMAN	50.9857	NA	123267	AHLVEVQGLQVR;EKPGQVSEVAQLISQTLEQERR;ELDFIK;ELDFIKR;ETQSQYQALEKK;GSTDSLDSLSSR;GVDTEDAHKSNATPVPEVASK;HAVTEAEIQKLK;IRDLEAEVFR;LELFPVELEK;LYDSVSSTDGEDSLER;NDEVDPVAASAEYELEKR;SEIPSPQSQLLEDAEANLVGR;WELEKTQLQQNIEENK	1;1;1;1;1;1;1;1;1;0;1;1;1;1	13	15	0.1721	21809;38622;38623;8216;11365;24255;18639;34946;22240;19275;18448;29506;33314;36254;36253;33249	-	Neurabin-1 OS=Homo sapiens OX=9606 GN=PPP1R9A PE=1 SV=2	1.97352e+07	365467	PPP1R9A
1407_1	sp|Q96SB3|NEB2_HUMAN	46.5307	NA	89279.8	AQAAPEKEAAAVAPPER;AQLEQSVEENKER;ASSLNENVDHSALLK;EIEFLK;EIEFLKK;ERPGEQSEVAQLIQQTLEQER;ERPGEQSEVAQLIQQTLEQERWQR;FDSKPAPSAQPAPPPHPPSR;HAVTEAEIQQLKR;KLDVVVR;LELFPVELEK;VLEESELAR	1;1;1;1;1;1;1;1;1;1;0;1	11	14	0.1652	28602;26522;27093;8443;11088;38141;41059;41060;34060;34061;25695;25698;9471;18448;13946	-	Neurabin-2 OS=Homo sapiens OX=9606 GN=PPP1R9B PE=1 SV=3	1.65786e+07	425091	PPP1R9B
709_1	sp|Q9H8G2|CAAP1_HUMAN	22.4793	NA	38343.8	AATLAVPPPEDVQPSAQQLELLELEMR;ENKQPEGLELK;MLPDVLK;STDSSSVSGSLQQETK;SVNEILGLAESSPNEPK;YILPTLEK	1;1;1;1;1;1	6	6	0.2382	41109;20188;9534;27670;29668;12575	-	Caspase activity and apoptosis inhibitor 1 OS=Homo sapiens OX=9606 GN=CAAP1 PE=1 SV=2	3.69492e+06	335901	CAAP1
480_1	sp|O75151|PHF2_HUMAN	7.58931	NA	120700	VASIETGLAAAAAK;VGPSVPR	1;1	2	2	0.0192	19909;7407	-	Lysine-specific demethylase PHF2 OS=Homo sapiens OX=9606 GN=PHF2 PE=1 SV=4	7.47629e+06	135933	PHF2
1194_1	sp|P40429|RL13A_HUMAN	23.5851	NA	23562.4	FAYLGR;GPYHFR;IDKYTEVLK;KFAYLGR;LAHEVGWKYQAVTATLEEK;MVVPAALK;YLAFLR;YQAVTATLEEK	1;1;1;1;1;1;1;1	8	8	0.2709	7626;8422;15520;9996;35290;9466;8492;19397	-	60S ribosomal protein L13a OS=Homo sapiens OX=9606 GN=RPL13A PE=1 SV=2	1.02128e+07	600755	RPL13A
997_1	sp|Q8N3C0|ASCC3_HUMAN	22.2584	NA	251301	ALFEIALR;AVYIAPLK;DLADWLNIK;EQALLNAR;TSAFIAGAK;TVAAELAIFR	1;1;1;1;1;1	6	6	0.0236	11589;10421;14970;11246;10226;15055	-	Activating signal cointegrator 1 complex subunit 3 OS=Homo sapiens OX=9606 GN=ASCC3 PE=1 SV=3	1.48191e+06	11668.6	ASCC3
707_1	sp|P56537|IF6_HUMAN	22.7363	NA	26582.2	ASFENNCEIGCFAK;HGLLVPNNTTDQELQHIR;LNEAQPSTIATSMR;NSLPDTVQIR;QTVADQVLVGSYCVFSNQGGLVHPK;TSIEDQDELSSLLQVPLVAGTVNR	1;1;1;1;1;1	6	6	0.4286	27760;34110;25950;16377;39749;39090	-	Eukaryotic translation initiation factor 6 OS=Homo sapiens OX=9606 GN=EIF6 PE=1 SV=1	3.70995e+07	3.70995e+06	EIF6
1405_1	sp|P56192|SYMC_HUMAN	10.5837	NA	101052	ITQDIFQQLLKR;LENDQIESLR	1;1	2	2	0.0244	25292;18434	-	Methionine--tRNA ligase, cytoplasmic OS=Homo sapiens OX=9606 GN=MARS1 PE=1 SV=2	998633	23224	MARS1
283_1	sp|Q13823|NOG2_HUMAN	105.465	NA	83603.4	FQEEMDTVMKDPYK;GAFIQLLR;GGEPDLQTVGK;HLIFVLNK;IDSWENAEDFLEK;IDSWENAEDFLEKLAFR;IIKPLQYQSTVASGTVAR;IKSPEDHIGAVLER;LLKGGEPDLQTVGK;LPMSLLHDR;MVLNDWQR;NEAQEEIYK;QISVGFIGYPNVGK;SPEDHIGAVLER;SPHIETYLK;SSVINTLR;TLEEDVDDRAPSK;TYKIDSWENAEDFLEK;VHILDTESFETTFGPK;VIDSSDVVVQVLDAR;VIDSSDVVVQVLDARDPMGTR;VWQYITLMR;WVAVLSQDYPTLAFHASLTNPFGK	1;1;1;1;1;1;1;1;1;1;1;1;1;1;1;1;1;1;1;1;1;1;1	23	30	0.3228	29767;11318;15300;15299;12705;27051;34089;31650;31651;26587;24299;15220;15219;14310;15870;24808;21115;21114;14967;14969;10716;24704;32516;32517;30145;30144;27305;36635;18245;39559	-	Nucleolar GTP-binding protein 2 OS=Homo sapiens OX=9606 GN=GNL2 PE=1 SV=1	2.49185e+08	6.22962e+06	GNL2
1173_1	sp|Q9BRT6|LLPH_HUMAN	14.2483	NA	15215.4	DVQEIATVVVPKPK;SILKLDGDVLMK;TLLDQHGQYPIWMNQR	1;1;1	3	9	0.3256	25700;21362;21776;21777;21360;21774;32959;32960;32750	-	Protein LLP homolog OS=Homo sapiens OX=9606 GN=LLPH PE=1 SV=1	5.68057e+06	1.13611e+06	LLPH
995_1	sp|O75173|ATS4_HUMAN	2.03318	NA	90138.8	AQILEILR	1	1	1	0.0096	12108	-	A disintegrin and metalloproteinase with thrombospondin motifs 4 OS=Homo sapiens OX=9606 GN=ADAMTS4 PE=1 SV=3	37594.2	939.855	ADAMTS4
705_1	sp|P59998|ARPC4_HUMAN	6.34804	NA	19654.3	AENFFILR;IVAEEFLK	1;1	2	2	0.0952	13228;11970	-	Actin-related protein 2/3 complex subunit 4 OS=Homo sapiens OX=9606 GN=ARPC4 PE=1 SV=3	145189	11168.4	ARPC4
482_1	sp|Q13148|TADBP_HUMAN	5.29186	NA	44711.3	FGGNPGGFGNQGGFGNSR	1	1	1	0.0435	28877	-	TAR DNA-binding protein 43 OS=Homo sapiens OX=9606 GN=TARDBP PE=1 SV=1	0	0	TARDBP
1171_1	sp|P06576|ATPB_HUMAN	3.26884	NA	56524.6	VVDLLAPYAK	1	1	1	0.0189	15008	-	ATP synthase subunit beta, mitochondrial OS=Homo sapiens OX=9606 GN=ATP5F1B PE=1 SV=3	135796	4526.52	ATP5F1B
281_1	sp|P17655|CAN2_HUMAN	5.22503	NA	79944.8	EFYILWTK;NFFLTNR	1;1	2	2	0.0214	15271;11185	-	Calpain-2 catalytic subunit OS=Homo sapiens OX=9606 GN=CAPN2 PE=1 SV=6	1.51173e+06	41992.6	CAPN2
615_1	sp|P28715|ERCC5_HUMAN	11.757	NA	133027	IAATVTGQMFLESQELLR;QLDAQQTQLR;TDESLFPVLK	1;1;1	3	3	0.032	33080;18014;16570	-	DNA excision repair protein ERCC-5 OS=Homo sapiens OX=9606 GN=ERCC5 PE=1 SV=3	708092	12644.5	ERCC5
1270_1	sp|Q9UHK0|NUFP1_HUMAN	9.18631	NA	56264.2	GAVLTTTQYGK;IKLDTPEEIAR;IVQFHWR	1;1;1	3	4	0.0586	16257;20194;20193;12736	-	Nuclear fragile X mental retardation-interacting protein 1 OS=Homo sapiens OX=9606 GN=NUFIP1 PE=1 SV=2	2.11061e+06	91765.5	NUFIP1
1198_1	sp|P50402|EMD_HUMAN	13.2707	NA	28975.9	DSAYQSITHYRPVSASR;RYNIPHGPVVGSTR;TYGEPESAGPSR	1;1;1	3	3	0.1693	31700;26401;19337	-	Emerin OS=Homo sapiens OX=9606 GN=EMD PE=1 SV=1	1.61421e+07	1.153e+06	EMD
1272_1	sp|Q6ZVM7|TM1L2_HUMAN	2.0931	NA	55521.7	KQSSEGIPVAQPSVMDDIEVWLR	1	1	1	0.0454	39097	-	TOM1-like protein 2 OS=Homo sapiens OX=9606 GN=TOM1L2 PE=1 SV=1	0	0	TOM1L2
617_1	sp|Q96P70|IPO9_HUMAN	9.10094	NA	115889	EALVDTLTGILSPVQEVR;VKGEEIYSMDEGIR	1;1	2	2	0.0307	31739;27693	-	Importin-9 OS=Homo sapiens OX=9606 GN=IPO9 PE=1 SV=3	1.11502e+06	27195.6	IPO9
484_1	sp|O95983|MBD3_HUMAN	13.9379	NA	32823.3	GKPDLNTALPVR;KQEELVQQVR;QLFWEK;QTASIFK	1;1;1;1	4	4	0.1203	20111;19503;9922;8680	-	Methyl-CpG-binding domain protein 3 OS=Homo sapiens OX=9606 GN=MBD3 PE=1 SV=1	1.47991e+06	77890	MBD3
441_1	sp|Q68CQ4|UTP25_HUMAN	32.7408	NA	87000.8	AIQAVATNPK;IGVAILQR;LAAVVGVER;MEAENLASVIDAR;NVHLFITGEK;NVPMTGSISHVLVQLPHVFQR;QFLLFTER;SSSPFTPLQK	1;1;1;1;1;1;1;1	8	8	0.1177	13282;10303;11231;23821;16824;37446;14127;15081	-	U3 small nucleolar RNA-associated protein 25 homolog OS=Homo sapiens OX=9606 GN=UTP25 PE=1 SV=2	1.09005e+08	2.47739e+06	UTP25
1330_1	sp|Q99848|EBP2_HUMAN	5.29186	NA	34830.4	QAQAAVLAVLPR	1	1	1	0.0392	19010	-	Probable rRNA-processing protein EBP2 OS=Homo sapiens OX=9606 GN=EBNA1BP2 PE=1 SV=2	36987.3	2054.85	EBNA1BP2
799_1	sp|P11177|ODPB_HUMAN	5.29186	NA	39208	IMEGPAFNFLDAPAVR	1	1	1	0.0446	29412	-	Pyruvate dehydrogenase E1 component subunit beta, mitochondrial OS=Homo sapiens OX=9606 GN=PDHB PE=1 SV=3	221493	12305.2	PDHB
439_1	sp|P83731|RL24_HUMAN	41.2629	NA	17767.9	AITGASLADIMAK;AITGASLADIMAKR;CESAFLSK;CESAFLSKR;MKVELCSFSGYK;QINWTVLYR;QINWTVLYRR;TDGKVFQFLNAK;VFQFLNAK	1;1;1;1;1;1;1;1;1	9	16	0.3631	19645;20049;23422;23815;11773;15213;15214;24175;24174;17301;17765;21808;22263;12368;12369;12350	-	60S ribosomal protein L24 OS=Homo sapiens OX=9606 GN=RPL24 PE=1 SV=1	9.61293e+07	9.61293e+06	RPL24
1193_1	sp|Q5VT40|FA78B_HUMAN	2.36415	NA	29815.4	IILQTIK	1	1	1	0.0268	9473	-	Protein FAM78B OS=Homo sapiens OX=9606 GN=FAM78B PE=2 SV=1	0	0	FAM78B
449_1	sp|O95084|PRS23_HUMAN	2.09727	NA	42973.8	FSIFGK	1	1	1	0.0157	7207	-	Serine protease 23 OS=Homo sapiens OX=9606 GN=PRSS23 PE=1 SV=1	0	0	PRSS23
1338_1	sp|Q14498|RBM39_HUMAN	80.8839	NA	59342.7	ALEQLNGFELAGRPMK;CPSIAAAIAAVNALHGR;GIAYVEFVDVSSVPLAIGLTGQR;GIFEPFGR;GIFEPFGRIESIQLMMDSETGR;IESIQLMMDSETGR;IGLPHSIK;LYVGSLHFNITEDMLR;MITAAYVPLPTYHNLFPDSMTATQLLVPSR;MITAAYVPLPTYHNLFPDSMTATQLLVPSRR;SKGIAYVEFVDVSSVPLAIGLTGQR;SKGYGFITFSDSECAK;TDASSASSFLDSDELER;TDASSASSFLDSDELERTGIDLGTTGR;TVFCMQLAAR;VGHVTERTDASSASSFLDSDELER;VLGVPIIVQASQAEK	1;1;1;1;1;1;1;1;1;1;1;1;1;1;1;1;1	17	29	0.3962	29753;29751;29752;28394;37545;37546;11398;38769;38768;38516;27692;10216;31270;31497;31268;42847;42898;43325;43279;39271;29814;29815;30269;40321;40320;18317;39279;26375;26374	-	RNA-binding protein 39 OS=Homo sapiens OX=9606 GN=RBM39 PE=1 SV=2	2.86514e+07	1.10198e+06	RBM39
1243_1	sp|O95299|NDUAA_HUMAN	5.29186	NA	40724.9	LLQYSDALEHLLTTGQGVVLER	1	1	1	0.062	38019	-	NADH dehydrogenase [ubiquinone] 1 alpha subcomplex subunit 10, mitochondrial OS=Homo sapiens OX=9606 GN=NDUFA10 PE=1 SV=1	495409	21539.5	NDUFA10
644_1	sp|Q14344|GNA13_HUMAN	3.72837	NA	44021.7	ILLLGAGESGK	1	1	1	0.0292	14215	sp|Q03113|GNA12_HUMAN	Guanine nucleotide-binding protein subunit alpha-13 OS=Homo sapiens OX=9606 GN=GNA13 PE=1 SV=2	1.83935e+06	73573.9	GNA13
1286_1	sp|Q9P2I0|CPSF2_HUMAN	3.03629	NA	88430.7	FSQIVNLK	1	1	1	0.0102	11971	-	Cleavage and polyadenylation specificity factor subunit 2 OS=Homo sapiens OX=9606 GN=CPSF2 PE=1 SV=2	127256	2959.45	CPSF2
581_1	sp|P08240|SRPRA_HUMAN	5.53208	NA	69767.2	DAAGIAMEAIAFAR;MLDFFTIFSK	1;1	2	2	0.0376	23169;19724	-	Signal recognition particle receptor subunit alpha OS=Homo sapiens OX=9606 GN=SRPRA PE=1 SV=2	39989.2	999.729	SRPRA
583_2	sp|P46821|MAP1B_HUMAN	79.0815	NA	270468	AAEAGGAEEQYGFLTTPTK;AIGNIELGIR;ASTTLDIK;ASVLFDTMQHHLALNR;AVLDALLEGK;DLTGQVPTPVVK;HLDFLKQPLATQK;HNLQDFINIK;LMITDAAR;LSMKPEPLFR;NLISPDLGVVFLNVPENLKNPEPNIK;SPSDSGYSYETIGK;SSTPLSEAK;STDFAPIKEDFGQEK;SVGNTIDPVILFQK;TPEEGGYSYDISEK;TSDVGGYYYEKIER;TTSPPEVSGYSYEKTER;VLFPGNSTQYNILEGLEK	1;1;1;1;0;1;1;1;1;1;1;1;1;1;1;1;1;1;1	18	23	0.1041	31745;14174;9872;30590;30773;13603;19436;26057;26055;19107;10736;18468;18918;40706;25044;11346;28680;28681;25861;26759;28238;28239;31603;33070	-	Microtubule-associated protein 1B OS=Homo sapiens OX=9606 GN=MAP1B PE=1 SV=2	2.73881e+07	242373	MAP1B
583_1	sp|P78559|MAP1A_HUMAN	5.29186	NA	305298	AVLDALLEGK;VVSNTIEPLTLFHK	0;1	1	1	0.0086	13603;27100	-	Microtubule-associated protein 1A OS=Homo sapiens OX=9606 GN=MAP1A PE=1 SV=6	2.01159e+06	16222.5	MAP1A
1219_1	sp|P49915|GUAA_HUMAN	3.4941	NA	76667	IIGDTFVK	1	1	1	0.0115	10788	-	GMP synthase [glutamine-hydrolyzing] OS=Homo sapiens OX=9606 GN=GMPS PE=1 SV=1	462417	10753.9	GMPS
1288_1	sp|Q92598|HS105_HUMAN	26.048	NA	96803.7	AFNDPFIQK;AGGIETIANEFSDR;FVVQNVSAQKDGEK;NQQITHANNTVSNFKR;QAYVDKLEELMK;VLGTAFDPFLGGK	1;1;1;1;1;1	6	6	0.0909	14757;24811;26298;30810;24540;21100	-	Heat shock protein 105 kDa OS=Homo sapiens OX=9606 GN=HSPH1 PE=1 SV=1	2.22378e+06	41181.1	HSPH1
16_1	sp|P62906|RL10A_HUMAN	16.7652	NA	24815.5	AVDIPHMDIEALKK;DTLYEAVR;DTLYEAVREVLHGNQR;FSVCVLGDQQHCDEAK;ILGPGLNK	1;1;1;1;1	5	6	0.2488	27063;12340;31154;31156;31069;9109	-	60S ribosomal protein L10a OS=Homo sapiens OX=9606 GN=RPL10A PE=1 SV=2	8.66484e+06	577656	RPL10A
1361_1	sp|Q9UBH6|XPR1_HUMAN	10.5837	NA	81483.1	FATLQNELQSSLDAQKESTGVTTLR;INQLISETEAVVTNELEDGDRQK	1;1	2	2	0.069	39962;39215	-	Xenotropic and polytropic retrovirus receptor 1 OS=Homo sapiens OX=9606 GN=XPR1 PE=1 SV=1	164189	4560.81	XPR1
472_1	sp|Q9Y5A9|YTHD2_HUMAN	6.43879	NA	62295.7	DTQEVPLEK;LGSTEVASNVPK	1;1	2	2	0.0363	14229;18043	-	YTH domain-containing family protein 2 OS=Homo sapiens OX=9606 GN=YTHDF2 PE=1 SV=2	1.64359e+06	86504.5	YTHDF2
648_1	sp|Q9NRN7|ADPPT_HUMAN	7.74456	NA	35753.1	AEWLLAVR;IGQFVFAR	1;1	2	2	0.0518	12146;11683	-	L-aminoadipate-semialdehyde dehydrogenase-phosphopantetheinyl transferase OS=Homo sapiens OX=9606 GN=AASDHPPT PE=1 SV=2	7.79681e+06	389841	AASDHPPT
474_1	sp|Q96RY7|IF140_HUMAN	3.66458	NA	165087	LGVLLLWR	1	1	1	0.0055	12406	-	Intraflagellar transport protein 140 homolog OS=Homo sapiens OX=9606 GN=IFT140 PE=1 SV=1	0	0	IFT140
1249_1	sp|P16870|CBPE_HUMAN	2.0229	NA	53117.1	SNAQGIDLNRNFPDLDR	1	1	1	0.0357	31844	-	Carboxypeptidase E OS=Homo sapiens OX=9606 GN=CPE PE=1 SV=1	420639	15022.8	CPE
1367_1	sp|Q5JWR5|DOP1_HUMAN	2.2232	NA	277179	LVESLR	1	1	1	0.0024	7480	-	Protein dopey-1 OS=Homo sapiens OX=9606 GN=DOP1A PE=2 SV=1	406753	3801.43	DOP1A
1280_1	sp|Q15599|NHRF2_HUMAN	15.8756	NA	37391	HAEVVASIK;LIEVNGQNVEGLR;RVEPGSPAEAAALR	1;1;1	3	4	0.1068	12063;23981;23577;23575	-	Na(+)/H(+) exchange regulatory cofactor NHE-RF2 OS=Homo sapiens OX=9606 GN=SLC9A3R2 PE=1 SV=2	2.86191e+06	143095	SLC9A3R2
884_1	sp|Q9H089|LSG1_HUMAN	55.9813	NA	75178.4	ADLLTAEQR;DGQLTVGLVGYPNVGK;LILTPFER;MNSDEIKMQLGR;NLDFWR;NPLLFR;QAEKDNFLEWR;QELLELFK;QELLELFKELHTGR;QIENIVDKTFFHQENVR;SDIVVQIVDAR;TGLLSFEESQR;VIERSDIVVQIVDAR	1;1;1;1;1;1;1;1;1;1;1;1;1	13	16	0.19	13369;27338;12806;24272;9919;8149;23846;23847;23845;13436;28698;34511;34510;18369;19765;28686	-	Large subunit GTPase 1 homolog OS=Homo sapiens OX=9606 GN=LSG1 PE=1 SV=2	5.12514e+07	1.22027e+06	LSG1
886_1	sp|Q16760|DGKD_HUMAN	2.06876	NA	134440	EMEDWIAALK	1	1	1	0.0082	18132	-	Diacylglycerol kinase delta OS=Homo sapiens OX=9606 GN=DGKD PE=1 SV=4	499451	8324.18	DGKD
1282_1	sp|Q69YQ0|CYTSA_HUMAN	152.995	NA	124467	AALAATLEEYK;AALAATLEEYKATVASDQIEMNR;AETLASSLQEDLAHTR;DRLNALGFSLEQR;ELEEIKSR;EQLLGVQQHLSNTLK;ETIFELEDEVEQHR;FEREQLLGVQQHLSNTLK;HSISGPISTSKPLTALSDK;IHQMEENQHSTSEELQATLQELADLQQITQELNSENER;KDPLSALAR;LHDNLIISDLENTVK;LHDNLIISDLENTVKK;LQDAIAKVEDEYR;LREESAEWR;LTKELEEIK;NFMLAFQAAESVGIK;QFQADLQTAVVIANDIK;QFQADLQTAVVIANDIKSEAQEEIGDLK;QIEDLNMTLEK;QIEYFR;RPNYGEIPVQEHLLR;SDMKETIFELEDEVEQHR;SEAQEEIGDLKR;SFDSASQ…	1;1;1;1;1;1;1;1;1;1;1;1;1;1;1;1;1;1;1;1;1;1;1;1;1;1;1;1;1;1;1;1;1;1;1;1	36	51	0.376	17438;38494;29081;29084;25608;13110;28637;28638;29515;29516;34793;34791;34792;31721;31722;44757;12421;12420;28846;28845;30581;30582;26327;26328;17295;15361;27471;30842;41685;21823;10008;30150;30151;36220;22434;29850;32898;36878;36877;17348;17779;35967;18634;39666;39667;13062;19935;31344;15241;14834;12709	-	Cytospin-A OS=Homo sapiens OX=9606 GN=SPECC1L PE=1 SV=3	9.96526e+07	1.44424e+06	SPECC1L
888_1	sp|O95425|SVIL_HUMAN	72.027	NA	247593	AAEFGEPTSEQTGTAAGK;ASELATLIQTK;ATYIQTIEEGINTHTHAAK;ESQMTIEER;FLDWTELKR;GAANDSTQFTVAGR;GAQVQVLQGK;KQLITVR;LFILSSSSGDFAATEFVYPAR;LIPFSPAVNTSVSTVASTVAPMYAGDLR;LMLLQIK;MNAQGNLDLR;SVDYNMPR;SVNLTEQNSNNSAVPYKR;TIAQTTAPVSWKPQDSSEQPQEK;VGGMHETVLTVTGK;YQTQPVTLGEVEQVQSGK	1;1;1;1;1;1;1;1;1;1;1;1;1;1;1;1;1	17	21	0.1102	29224;17278;34270;34271;15843;18202;18203;22910;13578;10072;36533;40740;10105;10422;16521;16081;12651;33055;38879;24083;32567	-	Supervillin OS=Homo sapiens OX=9606 GN=SVIL PE=1 SV=2	9.4547e+07	738649	SVIL
1284_1	sp|Q5C9Z4|NOM1_HUMAN	77.7534	NA	96197.6	ALLAANEEEDREIR;ASGAGSEFQDQTR;DDALSLK;DGLDYILGALESGK;DGSSSVPLSFAR;DLENLPATNFSNLVHLVAHLLK;FMLETMLALK;KIPGYDPEPVEK;LFISHFLLK;LSEPNMASISGQLEELYMAHSR;NVGFSLR;SADEANVLR;SADEANVLREK;SLSLSILK;TAGPEQGPGLGGR;TYNPFYAFLASK;VSWDSVLSAEQTGR;VVEFSELDKPR	1;1;1;1;1;1;1;1;1;1;1;1;1;1;1;1;1;1	18	20	0.2453	27518;21910;8176;24227;18603;38052;17884;22364;22366;15744;15743;38375;8657;12507;18827;10144;17880;23519;25949;21023	-	Nucleolar MIF4G domain-containing protein 1 OS=Homo sapiens OX=9606 GN=NOM1 PE=1 SV=1	2.67363e+07	477434	NOM1
585_1	sp|Q96Q15|SMG1_HUMAN	2.28719	NA	410241	EIMLSLQQR	1	1	1	0.0025	15758	-	Serine/threonine-protein kinase SMG1 OS=Homo sapiens OX=9606 GN=SMG1 PE=1 SV=3	1.67014e+06	8790.23	SMG1
339_1	sp|Q9P2K5|MYEF2_HUMAN	3.72837	NA	64080.5	MGPGIGAILER	1	1	1	0.0183	16029	-	Myelin expression factor 2 OS=Homo sapiens OX=9606 GN=MYEF2 PE=1 SV=3	0	0	MYEF2
288_1	sp|Q9Y388|RBMX2_HUMAN	6.70087	NA	37313.2	LINELNER;TAYSGGAEDLER	1;1	2	2	0.0621	13051;19800	-	RNA-binding motif protein, X-linked 2 OS=Homo sapiens OX=9606 GN=RBMX2 PE=1 SV=2	3.51193e+06	250852	RBMX2
337_1	sp|Q99496|RING2_HUMAN	11.9516	NA	37631.6	IYPSRDEYEAHQER;LALEELR;TPQEAITDGLEIVVSPR	1;1;1	3	5	0.1131	29769;29770;9731;30206;30204	-	E3 ubiquitin-protein ligase RING2 OS=Homo sapiens OX=9606 GN=RNF2 PE=1 SV=1	1.79876e+06	105809	RNF2
587_1	sp|Q6NYC8|PPR18_HUMAN	14.3048	NA	67901.5	ESQEQSLVQLEATEWR;LFYGVK;LQLLAR;LSPGETPER	1;1;1;1	4	4	0.0604	31657;7629;7438;12732	-	Phostensin OS=Homo sapiens OX=9606 GN=PPP1R18 PE=1 SV=1	2.7499e+06	85934.3	PPP1R18
31_1	sp|Q06330|SUH_HUMAN	2.01722	NA	55601.5	QPVQVPVTLVR	1	1	1	0.022	18969	-	Recombining binding protein suppressor of hairless OS=Homo sapiens OX=9606 GN=RBPJ PE=1 SV=3	0	0	RBPJ
1133_1	sp|Q96L58|B3GT6_HUMAN	24.7522	NA	37114.3	AAAFLAVLVASAPR;FAVGTAGLGAEER;HGDLLLLPALR;LDALLAELR;LYWGFFSGR;STWLAR	1;1;1;1;1;1	6	6	0.1884	21997;20044;18472;13303;16107;7749	-	Beta-1,3-galactosyltransferase 6 OS=Homo sapiens OX=9606 GN=B3GALT6 PE=1 SV=2	4.48772e+06	213701	B3GALT6
1279_1	sp|Q9P035|HACD3_HUMAN	7.99517	NA	43131.6	LESEGSPETLTNLR;VSQWWER	1;1	2	2	0.058	26232;12838	-	Very-long-chain (3R)-3-hydroxyacyl-CoA dehydratase 3 OS=Homo sapiens OX=9606 GN=HACD3 PE=1 SV=2	2.19898e+06	129352	HACD3
33_1	sp|Q93034|CUL5_HUMAN	2.98531	NA	90897.4	ILNAGAWSR	1	1	1	0.0115	12779	-	Cullin-5 OS=Homo sapiens OX=9606 GN=CUL5 PE=1 SV=4	1.42315e+06	26851.8	CUL5
1131_1	sp|Q96I25|SPF45_HUMAN	2.3944	NA	44933.9	IFLEFER	1	1	1	0.0175	12059	-	Splicing factor 45 OS=Homo sapiens OX=9606 GN=RBM17 PE=1 SV=1	0	0	RBM17
880_1	sp|Q06730|ZN33A_HUMAN	2.74506	NA	94323	EQGDVIGIPFNVDVSSFPSRK	1	1	1	0.0259	36680	-	Zinc finger protein 33A OS=Homo sapiens OX=9606 GN=ZNF33A PE=1 SV=3	2.27398e+06	41345.1	ZNF33A
610_1	sp|Q9NYR9|KBRS2_HUMAN	5.29186	NA	21495	SLLEPFVYLASK	1	1	1	0.0628	22241	-	NF-kappa-B inhibitor-interacting Ras-like protein 2 OS=Homo sapiens OX=9606 GN=NKIRAS2 PE=1 SV=1	0	0	NKIRAS2
1275_1	sp|Q7Z3K3|POGZ_HUMAN	13.8526	NA	155245	HLVFNPSHR;LIMLVDDFYYGR;VTSSIPVFDLQDGGR	1;1;1	3	3	0.0255	15437;25640;26988	-	Pogo transposable element with ZNF domain OS=Homo sapiens OX=9606 GN=POGZ PE=1 SV=2	3.95597e+06	65932.9	POGZ
882_1	sp|Q68CP9|ARID2_HUMAN	80.2564	NA	197268	AIVNHPSAALMALR;DALLAGLK;ELDLHGLYTR;GGILTSTGFYK;GLAFLDELR;IPQNPSPHTHQQQNAPVTVIQSK;KGLAFLDELR;LIEHPSSSHQMLSEIRPQAIEQVQTQTHVASAPASR;LTAALILK;NQWGEIVEEFNFPR;RPAEDTDRETVAGIPNK;RVEDSSSNGQAHIHVVGVK;SHEGTSGEWIWESLFHPPR;TPVANQSSNLTATQMSFPVQGVHTVAQTVSR;VAIESAVQQK;VDSVPDVSPAPSPAGIPHGSQTIGNHFQR;VLQIAVILR;VSHSPALSSDVR	1;1;1;1;1;1;1;1;1;1;1;1;1;1;1;1;1;1	18	27	0.1526	24824;24482;24825;8844;18442;16414;13729;38802;16930;16929;44239;44238;9716;29422;30776;33043;33042;36235;36234;42517;42516;14576;41201;41202;13534;19451;19452	-	AT-rich interactive domain-containing protein 2 OS=Homo sapiens OX=9606 GN=ARID2 PE=1 SV=2	4.00779e+07	556637	ARID2
165_1	sp|Q9Y5X1|SNX9_HUMAN	19.2715	NA	66549.6	ALQSLATVFSSSGYQGETDLNDAITEAGK;FEEEFIK;FGSAIPIPSLPDK;FPGFAKPGTEQYLLAK;IYDYNSVIR;LYLEQQVQFYETIAEK	1;1;1;1;1;1	6	7	0.1513	41222;11775;21650;21651;29449;16373;32764	-	Sorting nexin-9 OS=Homo sapiens OX=9606 GN=SNX9 PE=1 SV=1	6.95097e+06	248249	SNX9
39_1	sp|Q96L92|SNX27_HUMAN	7.91504	NA	61226.5	EFANFTFPR;QAVPISVPR	1;1	2	2	0.0333	15975;12355	-	Sorting nexin-27 OS=Homo sapiens OX=9606 GN=SNX27 PE=1 SV=2	366821	12227.4	SNX27
926_1	sp|Q9BW19|KIFC1_HUMAN	2.70004	NA	73702.2	VQAQAEQGQQELK	1	1	1	0.0193	24321	-	Kinesin-like protein KIFC1 OS=Homo sapiens OX=9606 GN=KIFC1 PE=1 SV=2	0	0	KIFC1
346_1	sp|Q86WX3|AROS_HUMAN	8.95644	NA	15424.4	GLELLAASEAPRDPPGQAKPR;STVAESVSQQILR	1;1	2	2	0.25	35291;23421	-	Active regulator of SIRT1 OS=Homo sapiens OX=9606 GN=RPS19BP1 PE=1 SV=1	4.04507e+06	449452	RPS19BP1
924_1	sp|Q6PK04|CC137_HUMAN	5.29186	NA	33211.1	MLLSPGGVSQPLTASLAR	1	1	2	0.0623	29838;30063	-	Coiled-coil domain-containing protein 137 OS=Homo sapiens OX=9606 GN=CCDC137 PE=1 SV=1	0	0	CCDC137
163_1	sp|P07942|LAMB1_HUMAN	10.3912	NA	197909	AMDLDQDVLSALAEVEQLSK;IPSWTGAGFVR;IQNLLK	1;1;1	3	4	0.0207	35539;35550;17709;7658	-	Laminin subunit beta-1 OS=Homo sapiens OX=9606 GN=LAMB1 PE=1 SV=2	116231	1335.99	LAMB1
228_1	sp|Q9NQH7|XPP3_HUMAN	2.563	NA	56996.8	AILFVPR	1	1	1	0.0138	9209	-	Xaa-Pro aminopeptidase 3 OS=Homo sapiens OX=9606 GN=XPNPEP3 PE=1 SV=1	2.10162e+06	72469.8	XPNPEP3
618_1	sp|A6NKG5|RTL1_HUMAN	74.0264	NA	154950	AAFGLELEEMK;ALPIPAWESQPR;FSIIAEPLVR;GDPLSGASDR;HLMDPQVLEFLGSR;HYLFR;LLHIHSADGQLHLLSR;NLTWIDSPAPER;NTLALAAILVLLR;NVMTIITGYPTPGSK;QTLLLASR;SIISLYFR;TEDVWK;VAEEAMFTIR;VAEEILIK;VHAPEVDWIK;VNPYHSVAVQALVDSGADGNFMDEK;VTPQEGHLPALR	1;1;1;1;1;1;1;1;1;1;1;1;1;1;1;1;1;1	18	21	0.151	19022;19430;22191;16460;12504;27936;27935;7783;29997;29996;22994;22586;26813;10959;13009;8431;17050;11256;17789;39631;21014	-	Retrotransposon-like protein 1 OS=Homo sapiens OX=9606 GN=RTL1 PE=3 SV=3	2.76608e+07	412847	RTL1
344_1	sp|P62873|GBB1_HUMAN	8.78596	NA	37353	LIIWDSYTTNK;VHAIPLR	1;1	2	2	0.0529	21918;9007	sp|P62879|GBB2_HUMAN	Guanine nucleotide-binding protein G(I)/G(S)/G(T) subunit beta-1 OS=Homo sapiens OX=9606 GN=GNB1 PE=1 SV=3	772211	59400.8	GNB1
342_1	sp|O43663|PRC1_HUMAN	14.2944	NA	71561.6	ALQLEVDRLEELK;EIWELIGIPEDQR;GLAPNTPGK;QAFAPFCAEDYTESLLQLHDAEIVR	1;1;1;1	4	4	0.0968	26467;27088;9993;40996	-	Protein regulator of cytokinesis 1 OS=Homo sapiens OX=9606 GN=PRC1 PE=1 SV=2	1.8923e+06	51143.2	PRC1
161_1	sp|Q9NPI1|BRD7_HUMAN	33.6687	NA	74092.2	AVTNFGVPVEVFDSEEAEIFQK;ELAQQVTPGDIVSTYGVR;EMHLAEQVTNNLK;LLRELQEAQNER;LQSGVNTLQGFK;QSIDFMADLQK;TLQEMEMSLPEDEGHTR	1;1;1;1;1;1;1	7	10	0.1613	38013;38014;31662;26143;26144;25216;20348;20441;20841;33308	-	Bromodomain-containing protein 7 OS=Homo sapiens OX=9606 GN=BRD7 PE=1 SV=1	9.56803e+06	265779	BRD7
36_1	sp|Q8WV44|TRI41_HUMAN	5.29186	NA	71624.7	LAEQAAQLSR	1	1	1	0.0159	14940	-	E3 ubiquitin-protein ligase TRIM41 OS=Homo sapiens OX=9606 GN=TRIM41 PE=1 SV=3	413531	12162.7	TRIM41
1435_1	sp|Q9Y4C2|TCAF1_HUMAN	17.2093	NA	102061	FPGNLLLNPFGISITSQSLNPGPFR;LGPFLLNAVR;LGSVPVTVK;LWDEVMQAVAR	1;1;1;1	4	4	0.0597	39653;15286;10910;21400	-	TRPM8 channel-associated factor 1 OS=Homo sapiens OX=9606 GN=TCAF1 PE=1 SV=3	5.41207e+06	125862	TCAF1
1178_1	sp|Q9BRR6|ADPGK_HUMAN	2.00357	NA	54054.7	NDLEEAFIHFMGKGAAAER	1	1	1	0.0382	34373	-	ADP-dependent glucokinase OS=Homo sapiens OX=9606 GN=ADPGK PE=1 SV=1	0	0	ADPGK
643_1	sp|Q13191|CBLB_HUMAN	3.53937	NA	109380	ILGIIDAIQDAVGPPK	1	1	1	0.0163	27383	-	E3 ubiquitin-protein ligase CBL-B OS=Homo sapiens OX=9606 GN=CBLB PE=1 SV=2	95469.9	1735.82	CBLB
770_1	sp|Q99755|PI51A_HUMAN	5.29186	NA	62593.6	ALYSTAMESIQGEAR	1	1	1	0.0267	27704	sp|A2A3N6|PIPSL_HUMAN	Phosphatidylinositol 4-phosphate 5-kinase type-1 alpha OS=Homo sapiens OX=9606 GN=PIP5K1A PE=1 SV=1	0	0	PIP5K1A
1398_1	sp|Q9H4L7|SMRCD_HUMAN	5.5818	NA	117328	SINNLEK;VGLNWLALVHK	1;1	2	2	0.0175	9261;19332	-	SWI/SNF-related matrix-associated actin-dependent regulator of chromatin subfamily A containing DEAD/H box 1 OS=Homo sapiens OX=9606 GN=SMARCAD1 PE=1 SV=2	2.48529e+06	47794	SMARCAD1
169_1	sp|Q96T88|UHRF1_HUMAN	8.5607	NA	89757	LNDTIQLLVR;SGFLVWR	1;1	2	2	0.0214	17574;10204	-	E3 ubiquitin-protein ligase UHRF1 OS=Homo sapiens OX=9606 GN=UHRF1 PE=1 SV=1	138592	3299.8	UHRF1
1246_1	sp|Q96RQ3|MCCA_HUMAN	172.43	NA	80421.9	AMTDTFTLQAHDQFSPFSSSSGR;AMTDTFTLQAHDQFSPFSSSSGRR;AVNYVGAGTVEFIMDSK;EGSIEIDIPVPK;EKAMTDTFTLQAHDQFSPFSSSSGR;ESLCQAALGLILK;ESLCQAALGLILKEK;FVDTPR;HNFCFMEMNTR;HTPLVEFEEEESDKR;HVEVQVFGDHHGNAVYLFER;HVEVQVFGDHHGNAVYLFERDCSVQR;IAAGEKIPLSQEEITLQGHAFEAR;IGYPVMIK;IIEEAPAPGIK;IIEEAPAPGIKSEVR;IPLSQEEITLQGHAFEAR;IVRSEQEFQEQLESAR;IYAEDPSNNFMPVAGPLVHLSTPR;KSFNDDAMLIEK;LGVQTVAVYSEADR;LGVQTVAVYSEADRNSMHVDMADEAYSIG…	1;1;1;1;1;1;1;1;1;1;1;1;1;1;1;1;1;1;1;1;1;1;1;1;1;1;1;1;1;1;1;1;1;1;1;1;1	37	71	0.589	38681;38551;38682;38552;38550;39676;39677;30099;20471;40277;40278;23382;28154;7767;24964;30501;37223;37222;37220;41779;41780;39289;39288;39290;11368;11665;16242;27234;33375;33376;31879;31877;39451;39453;39381;23249;23641;23642;23250;25380;44913;10239;39171;39301;39302;11519;41904;27047;28351;28352;28578;28337;28353;28577;44643;44644;44642;15104;15103;13499;26841;29012;20515;20140;32923;32703;3270…	-	Methylcrotonoyl-CoA carboxylase subunit alpha, mitochondrial OS=Homo sapiens OX=9606 GN=MCCC1 PE=1 SV=3	1.75999e+08	3.99998e+06	MCCC1
641_1	sp|Q8WVV9|HNRLL_HUMAN	5.29186	NA	60044.9	VSVSPVVHVR	1	1	2	0.0185	14745;14744	-	Heterogeneous nuclear ribonucleoprotein L-like OS=Homo sapiens OX=9606 GN=HNRNPLL PE=1 SV=1	257121	7791.54	HNRNPLL
922_1	sp|P45880|VDAC2_HUMAN	18.9113	NA	31546.5	GFGFGLVK;LTLSALVDGK;NNFAVGYR;VNNSSLIGVGYTQTLRPGVK;YQLDPTASISAK	1;1;1;1;1	5	5	0.1973	9366;13380;11746;34326;20397	-	Voltage-dependent anion-selective channel protein 2 OS=Homo sapiens OX=9606 GN=VDAC2 PE=1 SV=2	3.14118e+06	196324	VDAC2
1369_1	sp|Q9UHR5|S30BP_HUMAN	10.5837	NA	33849.7	TKIEFVTGTK;TTVISAVGTIVK	1;1	2	2	0.0714	15885;17684	-	SAP30-binding protein OS=Homo sapiens OX=9606 GN=SAP30BP PE=1 SV=1	778980	51932	SAP30BP
167_1	sp|P62913|RL11_HUMAN	41.9233	NA	20239.6	AEEILEKGLK;GAKAEEILEK;KLCLNICVGESGDR;KNNFSDTGNFGFGIQEHIDLGIK;LCLNICVGESGDR;LCLNICVGESGDRLTR;VLEQLTGQTPVFSK;VREYELR;WFQQKYDGIILPGK;YDGIILPGK	1;1;1;1;1;1;1;1;1;1	10	14	0.4944	16036;16035;14976;14975;27388;38848;25087;30710;30711;26257;12313;28413;28412;12543	-	60S ribosomal protein L11 OS=Homo sapiens OX=9606 GN=RPL11 PE=1 SV=2	1.65672e+08	1.8408e+07	RPL11
647_1	sp|Q5VWG9|TAF3_HUMAN	5.88132	NA	103517	ELALPLFSPATASR;YLQQLGR	1;1	2	2	0.0226	24669;10468	-	Transcription initiation factor TFIID subunit 3 OS=Homo sapiens OX=9606 GN=TAF3 PE=1 SV=1	6.22445e+06	188620	TAF3
1240_1	sp|Q9NV31|IMP3_HUMAN	36.8456	NA	21836.6	ASAALLDKLYALGLVPTR;HVLEYNEERDDFDLEA;LPTVLLK;LYALGLVPTR;MAQHLQAAVAFVEQGHVR;QVDFLNWEVTDHNLHELR;RLPTVLLK;SMEDFVTWVDSSK;VGPDVVTDPAFLVTR	1;1;1;1;1;1;1;1;1	9	11	0.5761	30820;32601;8509;15363;32849;32848;36365;36366;11737;25841;26929	-	U3 small nucleolar ribonucleoprotein protein IMP3 OS=Homo sapiens OX=9606 GN=IMP3 PE=1 SV=1	5.20112e+06	472829	IMP3
920_1	sp|O43709|BUD23_HUMAN	33.6618	NA	31860.1	AVLQLYPENSEQLELITTQATK;AWVLEK;AWVLEKK;ESVFTNERFPLR;EVRPDTQYTGR;GRRPEHGGPPELFYDETEAR;KFYLCLFSGPSTFIPEGLSENQDEVEPR;RPEHGGPPELFYDETEAR	1;1;1;1;1;1;1;1	8	10	0.3559	38315;38316;7929;10399;25140;21090;21091;36890;42454;34283	-	Probable 18S rRNA (guanine-N(7))-methyltransferase OS=Homo sapiens OX=9606 GN=BUD23 PE=1 SV=2	1.26517e+07	1.26517e+06	BUD23
1433_1	sp|Q6P1N0|C2D1A_HUMAN	5.29186	NA	103998	LALYQTAIESAR	1	1	1	0.0126	21465	-	Coiled-coil and C2 domain-containing protein 1A OS=Homo sapiens OX=9606 GN=CC2D1A PE=1 SV=1	2.07594e+06	39168.6	CC2D1A
263_1	sp|Q14157|UBP2L_HUMAN	5.29186	NA	114465	IDLAVLLGK	1	1	1	0.0083	11786	-	Ubiquitin-associated protein 2-like OS=Homo sapiens OX=9606 GN=UBAP2L PE=1 SV=2	0	0	UBAP2L
1305_1	sp|Q9Y6J9|TAF6L_HUMAN	8.83123	NA	67772	IGALLPYFVYVVSGVK;VALQDLQTNSK	1;1	2	2	0.0434	28862;18446	-	TAF6-like RNA polymerase II p300/CBP-associated factor-associated factor 65 kDa subunit 6L OS=Homo sapiens OX=9606 GN=TAF6L PE=1 SV=1	450329	12866.6	TAF6L
225_1	sp|Q13642|FHL1_HUMAN	5.29186	NA	36238.6	AIVAGDQNVEYK	1	1	1	0.0372	20716	-	Four and a half LIM domains protein 1 OS=Homo sapiens OX=9606 GN=FHL1 PE=1 SV=4	8.23372e+06	343072	FHL1
967_1	sp|Q9Y2D8|ADIP_HUMAN	5.29186	NA	71191.4	IAMDILNYVGR	1	1	1	0.0179	20108	-	Afadin- and alpha-actinin-binding protein OS=Homo sapiens OX=9606 GN=SSX2IP PE=1 SV=3	4.12622e+06	117892	SSX2IP
430_1	sp|Q9BSD7|NTPCR_HUMAN	5.29186	NA	20700.1	HVFLTGPPGVGK	1	1	1	0.0632	18227	-	Cancer-related nucleoside-triphosphatase OS=Homo sapiens OX=9606 GN=NTPCR PE=1 SV=1	0	0	NTPCR
432_1	sp|P11274|BCR_HUMAN	4.25047	NA	142730	STLVLHDLLK	1	1	1	0.0079	16263	sp|Q12979|ABR_HUMAN	Breakpoint cluster region protein OS=Homo sapiens OX=9606 GN=BCR PE=1 SV=2	0	0	BCR
265_1	sp|P14649|MYL6B_HUMAN	31.9985	NA	22749.7	AEPAVPQAPQK;ALGQNPTNAEVLK;ALGQNPTNAEVLKVLGNPK;GQGTYEDYLEGFR;HVLTTLGEK;ILYSQCGDVMR;NRGQGTYEDYLEGFR;RVDFETFLPMLQAVAK;TKAEPAVPQAPQK;VLGNPKSDELK	1;0;0;1;1;0;1;1;1;1	7	12	0.4231	16197;21969;21946;21971;32157;25939;12993;21636;21634;29928;29926;30734;30938;30735;30939;22192;17987;17986	-	Myosin light chain 6B OS=Homo sapiens OX=9606 GN=MYL6B PE=1 SV=1	2.78188e+07	1.98706e+06	MYL6B
1431_1	sp|Q9H1I8|ASCC2_HUMAN	2.10563	NA	86306.3	SVFLTFLR	1	1	1	0.0106	12681	-	Activating signal cointegrator 1 complex subunit 2 OS=Homo sapiens OX=9606 GN=ASCC2 PE=1 SV=3	0	0	ASCC2
265_2	sp|P60660|MYL6_HUMAN	46.6997	NA	16919.1	ALGQNPTNAEVLK;ALGQNPTNAEVLKVLGNPK;DQGTYEDYVEGLR;EAFQLFDR;EAFQLFDRTGDGK;EGNGTVMGAEIR;HVLVTLGEK;HVLVTLGEKMTEEEVEMLVAGHEDSNGCINYEAFVR;ILYSQCGDVMR;NKDQGTYEDYVEGLR;SDEMNVKVLDFEHFLPMLQTVAK;VFDKEGNGTVMGAEIR;VLDFEHFLPMLQTVAK	0;0;1;1;1;1;1;1;0;1;1;1;1	10	27	0.8808	21969;21946;21971;32157;26199;13540;24900;24901;24899;19339;18931;19338;12966;44468;21636;21634;29702;39780;28823;29050;28834;29049;29037;28822;29047;28838;31020;31225;31223;31018;31226;31227;31224	-	Myosin light polypeptide 6 OS=Homo sapiens OX=9606 GN=MYL6 PE=1 SV=2	7.20129e+07	6.54663e+06	MYL6
227_1	sp|P00558|PGK1_HUMAN	9.9588	NA	44586.1	ELNYFAK;LGDVYVNDAFGTAHR;LTLDKLDVK	1;1;1	3	3	0.0743	10578;27588;13931	-	Phosphoglycerate kinase 1 OS=Homo sapiens OX=9606 GN=PGK1 PE=1 SV=3	1.96132e+06	65377.4	PGK1
965_1	sp|Q9UBZ9|REV1_HUMAN	2.8522	NA	138161	LASLGIK	1	1	1	0.0056	7260	-	DNA repair protein REV1 OS=Homo sapiens OX=9606 GN=REV1 PE=1 SV=1	4.01687e+06	56575.6	REV1
1437_1	sp|Q9BZI7|REN3B_HUMAN	20.6748	NA	57727.1	AYINFK;EQLQEHLQPMPEHDYFEFFSNDTSLYPHMYAR;KFLESYATDNEK;KTTPLLSFLK;TTPLLSFLK	1;1;1;1;1	5	5	0.1242	8061;44296;24071;16548;13440	-	Regulator of nonsense transcripts 3B OS=Homo sapiens OX=9606 GN=UPF3B PE=1 SV=1	5.17132e+06	258566	UPF3B
776_1	sp|P41250|GARS_HUMAN	25.1817	NA	83112.6	LGDAVEQGVINNTVLGYFIGR;LLEFNQGKLPFAAAQIGNSFR;NNIIQTWR;SPITGNDLSPPVSFNLMFK;TLYVEEVVPNVIEPSFGLGR;VPLVAEKPLKEPK	1;1;1;1;1;1	6	7	0.138	36069;36950;13918;34043;35879;24162;24161	-	Glycine--tRNA ligase OS=Homo sapiens OX=9606 GN=GARS1 PE=1 SV=3	1.8097e+06	35484.2	GARS1
221_1	sp|Q01844|EWS_HUMAN	5.29186	NA	68435.7	QDHPSSMGVYGQESGGFSGPGENR	1	1	1	0.0366	38373	-	RNA-binding protein EWS OS=Homo sapiens OX=9606 GN=EWSR1 PE=1 SV=1	0	0	EWSR1
963_1	sp|Q8TB52|FBX30_HUMAN	5.29186	NA	82250.8	SLAAALDILNTATR	1	1	1	0.0188	23716	-	F-box only protein 30 OS=Homo sapiens OX=9606 GN=FBXO30 PE=1 SV=3	0	0	FBXO30
32_1	sp|P35658|NU214_HUMAN	2.20645	NA	213488	SHLVHGSSPGVMGTSVATSASKIIPQGADSTMLATK	1	1	1	0.0172	43373	-	Nuclear pore complex protein Nup214 OS=Homo sapiens OX=9606 GN=NUP214 PE=1 SV=2	0	0	NUP214
1260_1	sp|Q96RS6|NUDC1_HUMAN	3.66458	NA	66713.3	LFVLTTK	1	1	1	0.012	9319	-	NudC domain-containing protein 1 OS=Homo sapiens OX=9606 GN=NUDCD1 PE=1 SV=2	0	0	NUDCD1
223_1	sp|P18583|SON_HUMAN	3.02353	NA	263664	ILDSFAAAPVPTTTLVLK	1	1	1	0.0074	30637	-	Protein SON OS=Homo sapiens OX=9606 GN=SON PE=1 SV=4	0	0	SON
961_1	sp|Q8WVS4|DC2I1_HUMAN	33.0809	NA	122496	ASGSIDIQHLKR;DGTSSQHAENLVR;DIQTEEIETR;DTSDAVVMPK;LDQRPGGEETVEIEKEETDLENAR;LVHSALIQLGDSLSHK;SFVPLLDSK;TATFSTDGILTSVNHR	1;1;1;1;1;1;1;1	8	9	0.1032	21165;23325;18901;14732;40082;28759;13152;28781;28780	-	Cytoplasmic dynein 2 intermediate chain 1 OS=Homo sapiens OX=9606 GN=DYNC2I1 PE=1 SV=3	1.70519e+07	334351	DYNC2I1
1309_1	sp|O43684|BUB3_HUMAN	32.7198	NA	37131.2	FSPNTSQFLLVSSWDTSVR;LIVGTAGR;LNQPPEDGISSVK;MHDLNTDQENLVGTHDAPIR;NMGYVQQR;QGYVLSSIEGR;VAVEYLDPSPEVQK;VLVWDLR;VYTLSVSGDR	1;1;1;1;1;1;1;1;1	9	10	0.3354	35263;8560;22644;36685;36684;12951;18221;26746;10927;15189	-	Mitotic checkpoint protein BUB3 OS=Homo sapiens OX=9606 GN=BUB3 PE=1 SV=1	5.25522e+07	3.28452e+06	BUB3
34_1	sp|O75330|HMMR_HUMAN	25.0258	NA	84048.7	ELQIDSLLQQEKELSSSLHQK;ILSLELMK;IQDLETELEKMEAR;MLLDLQTK;QLIELTR;QSLEENIVILSK;QVEDLNVK	1;1;1;1;1;1;1	7	10	0.1077	37996;37997;12279;11925;28584;28585;12249;10370;22401;11877	-	Hyaluronan mediated motility receptor OS=Homo sapiens OX=9606 GN=HMMR PE=1 SV=2	1.02131e+06	17917.8	HMMR
774_1	sp|Q9Y6V0|PCLO_HUMAN	2.64953	NA	560355	VDAKVEIIK	1	1	1	0.0018	13333	-	Protein piccolo OS=Homo sapiens OX=9606 GN=PCLO PE=1 SV=5	0	0	PCLO
968_1	sp|P11498|PYC_HUMAN	282.255	NA	129551	ADEAYLIGR;ADFAQACQDAGVR;AEAEAQAEELSFPR;AIAIAAGVPVVPGTDAPITSLHEAHEFSNTYGFPIIFK;ALAVSDLNR;ASPSPTDPVVPAVPIGPPPAGFR;AYSEALAAFGNGALFVEK;AYVEANQMLGDLIK;DAHQSLLATR;DFTATFGPLDSLNTR;DILLREGPEGFAR;DMAGLLKPTACTMLVSSLR;EGPEGFAR;ENGMDVFR;ENNVDAVHPGYGFLSER;FIGPSPEVVR;FIGPSPEVVRK;FLYECPWR;GANAVGYTNYPDNVVFK;GLAPVQAYLHIPDIIK;GLYAAFDCTATMK;GQIGAPMPGK;GTPLDTEVPMER;GTPLDTEVPMERVFDYSEYWEGAR;HGEEVTPEDVLSAAMYPDVFAHFK;H…	1;1;1;1;1;1;1;1;1;1;1;1;1;1;1;1;1;1;1;1;1;1;1;1;1;1;1;1;1;1;1;1;1;1;1;1;1;1;1;1;1;1;1;1;1;1;1;1;1;1;1;1;1;1;1;1;1;1;1;1;1;1;1;1	64	113	0.6808	13191;23211;26271;26273;44196;12168;35961;35960;30648;30662;26847;26603;15595;15594;27890;24664;34252;10161;12360;12690;31215;31216;15313;18748;17162;30257;29176;29174;29175;24494;12098;21701;22081;40653;39755;44630;37676;33072;17002;26296;26297;15086;29425;29182;29416;29183;29170;29423;42532;42590;42536;28409;22443;37153;37152;10743;8930;31859;32158;31857;31861;35719;35702;35468;35701;35706;3572…	-	Pyruvate carboxylase, mitochondrial OS=Homo sapiens OX=9606 GN=PC PE=1 SV=2	3.83075e+08	5.55182e+06	PC
1301_1	sp|O75534|CSDE1_HUMAN	9.61697	NA	88828.9	IKVDFVIPK;LTIAFQAK;NITLDDASAPR	1;1;1	3	3	0.0351	14246;10767;17216	-	Cold shock domain-containing protein E1 OS=Homo sapiens OX=9606 GN=CSDE1 PE=1 SV=2	1.91216e+06	34766.6	CSDE1
434_1	sp|P26641|EF1G_HUMAN	13.5789	NA	50087.1	ILGLLDAYLK;STFVLDEFKR;TFLVGER	1;1;1	3	4	0.0618	15770;19104;19105;9316	-	Elongation factor 1-gamma OS=Homo sapiens OX=9606 GN=EEF1G PE=1 SV=3	1.9924e+07	737927	EEF1G
1138_1	sp|P46100|ATRX_HUMAN	5.29186	NA	282412	VVEATNSVTAVR	1	1	1	0.0048	19229	-	Transcriptional regulator ATRX OS=Homo sapiens OX=9606 GN=ATRX PE=1 SV=6	0	0	ATRX
261_1	sp|Q9UPN4|CP131_HUMAN	4.25047	NA	122075	SSSALDSPAGPR	1	1	1	0.0111	16445	-	Centrosomal protein of 131 kDa OS=Homo sapiens OX=9606 GN=CEP131 PE=1 SV=3	636616	8966.42	CEP131
1303_1	sp|Q02880|TOP2B_HUMAN	2.45913	NA	183152	SLAVSGLGVIGR	1	1	1	0.0074	16006	-	DNA topoisomerase 2-beta OS=Homo sapiens OX=9606 GN=TOP2B PE=1 SV=3	0	0	TOP2B
1136_1	sp|A6NHN6|NPB15_HUMAN	2.04895	NA	51234.6	INPWVEK	1	1	1	0.0158	10612	-	Nuclear pore complex-interacting protein family member B15 OS=Homo sapiens OX=9606 GN=NPIPB15 PE=3 SV=3	281639	10832.3	NPIPB15
436_2	sp|Q13464|ROCK1_HUMAN	5.97588	NA	158076	GAFGEVQLVR;LLLQNELK	1;1	2	2	0.0133	14650;12426	-	Rho-associated protein kinase 1 OS=Homo sapiens OX=9606 GN=ROCK1 PE=1 SV=1	1.01228e+06	10544.5	ROCK1
436_1	sp|Q9UQE7|SMC3_HUMAN	7.70779	NA	141454	INELLK;LALLHEGTGPR	1;1	2	2	0.014	7691;16983	-	Structural maintenance of chromosomes protein 3 OS=Homo sapiens OX=9606 GN=SMC3 PE=1 SV=2	2.31658e+07	285998	SMC3
875_1	sp|Q9Y613|FHOD1_HUMAN	38.7929	NA	126473	AALLNFDEFAVSKDGIEK;AEPIWELPTR;AETLAGAMPNEAGGHPDAR;FLENVAAAETEKQVALAQGR;HELAPALR;HLGTAGTDVDLR;QKIEEAQLANPDIPLGPAENFLMTLASIGGLAAR;VDFEQLTENLGQLER;VGMEQLVQNATFR	1;1;1;1;1;1;1;1;1	9	10	0.128	32203;18297;30921;34859;11087;19454;19453;43393;29750;25391	-	FH1/FH2 domain-containing protein 1 OS=Homo sapiens OX=9606 GN=FHOD1 PE=1 SV=3	4.46853e+07	709290	FHOD1
877_1	sp|Q9HCC0|MCCB_HUMAN	177.307	NA	61294.4	AATGEEVSAEDLGGADLHCR;AATGEEVSAEDLGGADLHCRK;AFYGDTLVTGFAR;ALVNQLHER;ALVNQLHERVEHIK;AQEIAMQNR;AQEIAMQNRLPCIYLVDSGGAYLPR;EYEAEGIAK;FEEEGNPYYSSAR;FLYIWPNAR;GGAYYPVTVK;GTHFVQLCCQR;IFGYPVGIVGNNGVLFSESAK;IFGYPVGIVGNNGVLFSESAKK;ISVMGGEQAANVLATITK;ISVMGGEQAANVLATITKDQR;ITLIIGGSYGAGNYGMCGR;KFEEEGNPYYSSAR;KQGTIFLAGPPLVK;KSGVSDHWALDDHHALHLTR;LDVTIEPSEEPLFPADELYGIVGANLK;LDVTIEPSEEPLFPADELYGIVGANLKR;LPCIYLVDSG…	1;1;1;1;1;1;1;1;1;1;1;1;1;1;1;1;1;1;1;1;1;1;1;1;1;1;1;1;1;1;1;1;1;1;1;1;1;1;1	39	71	0.7052	33673;33672;35454;35457;23414;14764;28317;28315;14288;40587;13223;26285;17439;17466;14145;23139;23140;35205;35221;35217;35219;35204;35218;36735;36729;30124;29913;30123;35700;35875;32321;32046;28195;28194;24580;24579;36717;36715;36716;41016;41732;29791;29792;29109;19597;19196;41876;42332;31885;40998;40997;41068;26519;26520;26138;26137;29153;28935;21593;21595;21141;17742;35190;35189;35191;36718;100…	-	Methylcrotonoyl-CoA carboxylase beta chain, mitochondrial OS=Homo sapiens OX=9606 GN=MCCC2 PE=1 SV=1	2.20178e+08	6.47584e+06	MCCC2
1005_1	sp|P51610|HCFC1_HUMAN	24.1664	NA	208602	ENQWFDVGVIK;GAPGQPGTILR;GPFSEISAFK;GPLPAGTILK;IITAVPK;LGHSFSLVGNK;TQGVPAVLK;VASSPVMVSNPATR	1;1;1;1;1;1;1;1	8	8	0.0408	21425;14455;14841;12356;7866;16857;11212;23764	-	Host cell factor 1 OS=Homo sapiens OX=9606 GN=HCFC1 PE=1 SV=2	3.13213e+07	474565	HCFC1
514_1	sp|P56134|ATPK_HUMAN	6.71369	NA	10910.7	DFSPSGIFGAFQR;LGELPSWILMR	1;1	2	3	0.2553	23674;20925;21323	-	ATP synthase subunit f, mitochondrial OS=Homo sapiens OX=9606 GN=ATP5MF PE=1 SV=3	2.34791e+06	586976	ATP5MF
115_3	sp|Q14195|DPYL3_HUMAN	38.0709	NA	61924.1	AVATGKMDENQFVAVTSTNAAK;GAPLVVICQGK;GMTTVDDFFQGTK;GMYDGPVFDLTTTPK;IFNLYPR;IMLEDGNLHVTQGAGR;ISVGSDSDLVIWDPDAVK;ISVGSDSDLVIWDPDAVKIVSAK;IVAPPGGR;IVNDDQSFYADIYMEDGLIK;MDENQFVAVTSTNAAK;MSVIWDK;NHQSAAEYNIFEGMELR;NLHQSGFSLSGTQVDEGVR;QEVQNLIK;SAADLISQAR	0;1;1;1;0;1;1;1;0;0;0;0;1;1;1;1	10	11	0.3439	36400;16334;24452;27933;11405;28882;31383;37705;8251;37343;28865;29076;10473;32859;33111;33216;12083;13676	-	Dihydropyrimidinase-related protein 3 OS=Homo sapiens OX=9606 GN=DPYSL3 PE=1 SV=1	2.7093e+08	8.46657e+06	DPYSL3
115_2	sp|Q16555|DPYL2_HUMAN	36.3443	NA	62254.6	FQMPDQGMTSADDFFQGTK;GLYDGPVCEVSVTPK;GSPLVVISQGK;ILDLGITGPEGHVLSRPEEVEAEAVNR;IVAPPGGR;IVLEDGTLHVTEGSGR;IVNDDQSFYADIYMEDGLIK;MDENQFVAVTSTNAAK;MSVIWDK;MVIPGGIDVHTR;NLHQSGFSLSGAQIDDNIPR;QIGENLIVPGGVK;VFNLYPR	1;1;1;1;0;1;0;0;0;1;1;0;1	8	11	0.3339	35410;27389;14899;40864;40863;8251;28276;37343;28865;29076;10473;20430;20821;35213;35212;21140;11138	-	Dihydropyrimidinase-related protein 2 OS=Homo sapiens OX=9606 GN=DPYSL2 PE=1 SV=1	1.19902e+08	3.6334e+06	DPYSL2
115_1	sp|Q14194|DPYL1_HUMAN	15.4393	NA	62144.7	AVATGKMDENQFVAVTSTNAAK;IAVGSDADVVIWDPDKLK;IFNLYPR;IVAPPGGR;MDENQFVAVTSTNAAK;NLHQSNFSLSGAQIDDNNPR;QIGENLIVPGGVK;SAADIIALAR;VFGLQGVSR	0;1;0;0;0;1;0;1;1	4	4	0.1871	36400;31749;11405;8251;28865;29076;35964;21140;13057;12278	-	Dihydropyrimidinase-related protein 1 OS=Homo sapiens OX=9606 GN=CRMP1 PE=1 SV=1	2.283e+06	69181.7	CRMP1
1040_1	sp|Q96SN8|CK5P2_HUMAN	6.5225	NA	214905	ATLLLESRPDLLK;KTVSLEHLQR	1;1	2	2	0.0122	24578;18272	-	CDK5 regulatory subunit-associated protein 2 OS=Homo sapiens OX=9606 GN=CDK5RAP2 PE=1 SV=5	1.71984e+06	14955.2	CDK5RAP2
512_1	sp|Q9BZF9|UACA_HUMAN	68.9793	NA	162404	EHQNIQDLEIENEDLKER;EIFTLQK;IGDNLDILTLLK;KFEDINQEFVK;KGQEEIVTLHAEIK;KITELTLK;KVQDSNAEILANYR;LHQLLENQK;LTEELKDQLK;NLTHMQDEVNVK;QHVPLEQVEALKK;QSQLIDTLQHQVK;SHDAIIDDLNRK;SLEQQLADADRQHQEVIAIYR;SSLSNEVNEK;VTSILAK	1;1;1;1;1;1;1;1;1;1;1;1;1;1;1;1	16	20	0.1349	36236;10478;21245;22946;27046;11913;27394;27392;15858;18447;24049;25614;26034;26035;26033;22949;38270;38271;15429;7728	-	Uveal autoantigen with coiled-coil domains and ankyrin repeats OS=Homo sapiens OX=9606 GN=UACA PE=1 SV=2	1.71641e+07	158927	UACA
1003_1	sp|P59780|AP3S2_HUMAN	16.7231	NA	22003.3	ETFHLVLK;ETFHLVLKR;NINIGDLNIKVPNLSQFV;NINLPEIPR	1;1;1;1	4	4	0.1865	12762;16394;32717;14427	-	AP-3 complex subunit sigma-2 OS=Homo sapiens OX=9606 GN=AP3S2 PE=2 SV=1	1.04973e+07	1.04973e+06	AP3S2
113_1	sp|Q15022|SUZ12_HUMAN	2.32824	NA	83002.6	SYSLLFR	1	1	1	0.0095	10611	-	Polycomb protein SUZ12 OS=Homo sapiens OX=9606 GN=SUZ12 PE=1 SV=3	71980	1894.21	SUZ12
588_1	sp|Q12962|TAF10_HUMAN	7.31576	NA	21697.9	ASPAGTAGGPGAGAAAGGTGPLAAR;LISLAAQK	1;1	2	2	0.1514	32165;9736	-	Transcription initiation factor TFIID subunit 10 OS=Homo sapiens OX=9606 GN=TAF10 PE=1 SV=1	539594	67449.3	TAF10
266_1	sp|P06493|CDK1_HUMAN	2.05605	NA	34073.9	EISLLK	1	1	1	0.0202	7283	sp|Q00526|CDK3_HUMAN;sp|P24941|CDK2_HUMAN	Cyclin-dependent kinase 1 OS=Homo sapiens OX=9606 GN=CDK1 PE=1 SV=3	1.86054e+06	88597.3	CDK1
1001_1	sp|P61978|HNRPK_HUMAN	58.7568	NA	50944.4	ALRTDYNASVSVPDSSGPER;DLAGSIIGK;DYDDMSPR;GGDLMAYDR;GSDFDCELR;GSYGDLGGPIITTQVTIPK;IILDLISESPIK;ILSISADIETIGEILKK;LLIHQSLAGGIIGVK;NLPLPPPPPPR;NTDEMVELR;RPAEDMEEEQAFKR;TDYNASVSVPDSSGPER;VVLIGGKPDR	1;1;1;1;1;1;1;1;1;1;1;1;1;1	14	20	0.3499	34563;34562;10397;13307;13292;15239;31410;21596;30477;30476;25617;25616;17818;17819;17820;17817;15426;29221;29614;14138	-	Heterogeneous nuclear ribonucleoprotein K OS=Homo sapiens OX=9606 GN=HNRNPK PE=1 SV=1	1.34691e+07	498857	HNRNPK
510_1	sp|O15235|RT12_HUMAN	11.9977	NA	15163	EAVCFIPGEGHTLQEHQIVLVEGGR;LGPTEGRPQLK;TQDLPGVK	1;1;1	3	3	0.3188	40191;17849;10055	-	28S ribosomal protein S12, mitochondrial OS=Homo sapiens OX=9606 GN=MRPS12 PE=1 SV=1	4.40193e+06	550241	MRPS12
879_1	sp|P19338|NUCL_HUMAN	55.3944	NA	76568.4	ALVATPGK;ATFIKVPQNQNGK;EAMEDGEIDGNKVTLDWAKPK;GFGFVDFNSEEDAK;GIAYIEFK;GLSEDTTEETLKESFDGSVR;KFGYVDFESAEDLEK;SISLYYTGEK;SISLYYTGEKGQNQDYR;TGISDVFAKNDLAVVDVR;TLVLSNLSYSATEETLQEVFEK;VFGNEIKLEKPK;VTQDELKEVFEDAAEIR	1;1;1;1;1;1;1;1;1;1;1;1;1	13	16	0.2606	8083;24116;37325;37324;26549;11759;35645;35652;29557;16897;33062;31435;38423;38422;23060;32579	-	Nucleolin OS=Homo sapiens OX=9606 GN=NCL PE=1 SV=3	1.19867e+07	260580	NCL
268_1	sp|Q9NXF1|TEX10_HUMAN	43.6666	NA	105608	FPYVLK;IYDPQEGAVVVLPADSQQR;LAAVQLLQFLAPK;LLGVSWR;LLLQHAPLR;LVQLVYFLPSLPADLLSR;NPELSTQLIDIIHTAAAR;SQNFDILQSAISK;VGPEELPVVGQLLR;WLAGLPLQLAHLGSR	1;1;1;1;1;1;1;1;1;1	10	11	0.1421	8249;34109;23285;9514;14304;33456;32155;32154;24228;25343;27559	-	Testis-expressed protein 10 OS=Homo sapiens OX=9606 GN=TEX10 PE=1 SV=2	2.17305e+06	42608.8	TEX10
516_1	sp|Q96BD5|PF21A_HUMAN	2.66094	NA	74807.1	QLHELQAK	1	1	1	0.0118	12349	-	PHD finger protein 21A OS=Homo sapiens OX=9606 GN=PHF21A PE=1 SV=1	1.72666e+06	46666.6	PHF21A
1007_1	sp|Q02338|BDH_HUMAN	2.16267	NA	38132.5	TVQLNVCSSEEVEK	1	1	1	0.0408	27437	-	D-beta-hydroxybutyrate dehydrogenase, mitochondrial OS=Homo sapiens OX=9606 GN=BDH1 PE=1 SV=3	9.84051e+06	447296	BDH1
872_1	sp|P49756|RBM25_HUMAN	28.1433	NA	100124	EKEELEEIR;EYSSELNAPSQESDSHPR;GAIEVLIR;LGASNSPGQPNSVK;LKNWEIR;LLHDLQIGEK;LLHDLQIGEKK;LLIYETEAK	1;1;1;1;1;1;1;1	8	9	0.0902	17268;33230;10327;21966;12170;17043;20409;20408;14766	-	RNA-binding protein 25 OS=Homo sapiens OX=9606 GN=RBM25 PE=1 SV=3	7.43809e+06	218767	RBM25
1046_1	sp|Q5TF21|SOGA3_HUMAN	9.53547	NA	103136	EGPIGGESDSEEVR;LQINELSGK;NVADLEEQNKR	1;1;1	3	4	0.0359	24404;13075;20950;20951	-	Protein SOGA3 OS=Homo sapiens OX=9606 GN=SOGA3 PE=3 SV=1	1.60656e+06	25912.3	SOGA3
625_1	sp|P36542|ATPG_HUMAN	52.3249	NA	32975.3	ELIEIISGAAALD;EVMLVGIGDK;EVMLVGIGDKIR;GLCGAIHSSIAK;HLLIGVSSDR;IYGLGSLALYEK;LTLTFNR;NASEMIDKLTLTFNR;QAVITKELIEIISGAAALD;SEVATLTAAGK;THSDQFLVAFK;THSDQFLVAFKEVGR	1;1;1;1;1;1;1;1;1;1;1;1	12	19	0.3557	20924;14298;21295;21737;21292;18346;15192;21218;10210;29246;29247;29473;29471;31979;31978;13992;20373;20372;28988	-	ATP synthase subunit gamma, mitochondrial OS=Homo sapiens OX=9606 GN=ATP5F1C PE=1 SV=1	3.9783e+07	2.34017e+06	ATP5F1C
332_1	sp|Q9UHB9|SRP68_HUMAN	97.8998	NA	70685.6	AKQAATMSEVEWR;ALLQQQPEDDSKR;ANKEFGDSLSLEILQIIK;AWSYAMQLK;DAIQVVREELKPDQK;DYILEGEPGKVSNLQYLHSYLTYIK;EFGDSLSLEILQIIK;EFGDSLSLEILQIIKESQQQHGLR;FEHQEWK;FHLLSR;IFLLGLADNEAAIVQAESEETKER;KVTEELLTDNR;LASAFTEEQAVLYNQR;NSLKDLPDVQELITQVR;QAATMSEVEWR;SGGTEGLLAEKLEALITQTR;SGLTGYIK;TKLEAQAYTAYLSGMLR;TVPVKIDK;VEEISPNIR;VTEELLTDNR;WSEALVLYDR	1;1;1;1;1;1;1;1;1;1;1;1;1;1;1;1;1;1;1;1;1;1	22	31	0.4067	25685;25351;25687;25781;25782;33009;33008;15215;29461;41097;41098;28590;40142;13103;8358;39478;21007;30421;32208;32209;21123;20732;34147;34146;9642;31387;31386;10907;14184;17691;19373	-	Signal recognition particle subunit SRP68 OS=Homo sapiens OX=9606 GN=SRP68 PE=1 SV=2	5.93907e+08	1.41406e+07	SRP68
1226_1	sp|Q8IWF6|DEN6A_HUMAN	2.0547	NA	69530.4	DEEIIK	1	1	1	0.0099	7944	-	Protein DENND6A OS=Homo sapiens OX=9606 GN=DENND6A PE=1 SV=1	1.80934e+06	54828.6	DENND6A
836_1	sp|P07814|SYEP_HUMAN	27.0505	NA	170483	AALLNQHYQVNFK;FAGGDYTTTIEAFISASGR;LLSVNIR;SLYDEVAAQGEVVR;VAVQGDVVR;VIDPVAPR;YYTLFGR	1;1;1;1;1;1;1	7	7	0.0509	26234;32164;9174;25978;11799;10244;11343	-	Bifunctional glutamate/proline--tRNA ligase OS=Homo sapiens OX=9606 GN=EPRS1 PE=1 SV=5	1.30793e+07	143729	EPRS1
683_1	sp|Q9UHB6|LIMA1_HUMAN	88.6676	NA	85173.4	DLWASKNENEEILERPAQLANAR;ETPHSPGVEDAPIAK;GWSMSEQSEESVGGR;IAWPPPTELGSSGSALEEGIK;IYCKPHFNQLFK;KGWSMSEQSEESVGGR;LLANQQVFHISCFR;LSETSIK;LSLGTYASLHGR;NENEEILERPAQLANAR;NLELPR;QSSSTNYTNELK;RNLELPR;SEVQQPVHPKPLSPDSR;SLNWSSFVDNTFAEEFTTQNQK;SRPFTVAASFQSTSVK;SSAIVEIFSK;TVYPMER;VGVLAASMEAK;YNVPLNR	1;1;1;1;1;1;1;1;1;1;1;1;1;1;1;1;1;1;1;1	20	27	0.3017	39576;26276;27689;34784;27043;29482;29483;28975;28976;8437;19949;32201;32200;7855;22354;10865;31177;31178;31179;39158;39159;28696;14787;11180;14648;15082;10426	-	LIM domain and actin-binding protein 1 OS=Homo sapiens OX=9606 GN=LIMA1 PE=1 SV=1	1.47261e+08	2.58353e+06	LIMA1
982_1	sp|O60879|DIAP2_HUMAN	2.70004	NA	125490	LNIQIK	1	1	1	0.0054	7657	-	Protein diaphanous homolog 2 OS=Homo sapiens OX=9606 GN=DIAPH2 PE=1 SV=1	173447	2668.42	DIAPH2
681_1	sp|P48444|COPD_HUMAN	3.66458	NA	57174.1	NSNILEDLETLR	1	1	1	0.0235	23400	-	Coatomer subunit delta OS=Homo sapiens OX=9606 GN=ARCN1 PE=1 SV=1	524338	18080.6	ARCN1
1044_1	sp|Q13724|MOGS_HUMAN	151.95	NA	91860.6	ARVPPEFLVQR;AVHANPPTLLLPVAHMLEVGDPDDLAFLR;AVHANPPTLLLPVAHMLEVGDPDDLAFLRK;AVQLKPRPPQGLVR;AVTLHSAPPVLPADSSSPAVAPDLFWGTYRPHVYFGMK;EALGHWLGLLNADGWIGR;EALGHWLGLLNADGWIGREQILGDEAR;EQILGDEAR;EVLLPEVGAK;FISGHTSELGDFR;FTLLPPTSPGDTAPK;GAVWLNVNYLALGALHHYGHLEGPHQAR;GFLWDEGFHQLVVQR;GFLWDEGFHQLVVQRWDPSLTR;GRDPALPTLLNPK;HLWSPFGLR;IPISIEFVFESGSAQAGGNQALPR;LAGSLLTQALESHAEGFRER;LGPLLDILADSR;LLDPTSSR;LNSWFQHRPPGAPP…	1;1;1;1;1;1;1;1;1;1;1;1;1;1;1;1;1;1;1;1;1;1;1;1;1;1;1;1;1;1;1;1;1;1;1;1	36	47	0.6057	20859;41926;41934;41927;42485;26517;44408;32366;41269;13637;14152;24517;24516;26127;41761;41763;30295;30297;39652;22834;22835;15619;38303;35441;20154;10683;31029;9623;20566;13450;35887;35888;25153;25152;19923;36980;18906;31488;14893;41092;41090;10407;38167;12922;38666;38543;38667	-	Mannosyl-oligosaccharide glucosidase OS=Homo sapiens OX=9606 GN=MOGS PE=1 SV=5	1.08839e+08	2.5914e+06	MOGS
838_1	sp|Q92688|AN32B_HUMAN	2.32824	NA	28770.3	IHLELR	1	1	1	0.0239	8467	sp|P39687|AN32A_HUMAN	Acidic leucine-rich nuclear phosphoprotein 32 family member B OS=Homo sapiens OX=9606 GN=ANP32B PE=1 SV=1	0	0	ANP32B
984_1	sp|Q8IV48|ERI1_HUMAN	27.5639	NA	40038.2	ADTFPQVLKK;KSYGNFYK;LSEFKLETR;LTIMLEK;MHAGQLMSVSSSLPIEGTPPPQMPHFRK;MLQDGCELR;SYGNFYK;VIDWMK	1;1;1;1;1;1;1;1	8	10	0.2206	16507;13165;15857;15856;9856;10188;41808;15819;10470;8642	-	3'-5' exoribonuclease 1 OS=Homo sapiens OX=9606 GN=ERI1 PE=1 SV=3	3.77529e+06	269663	ERI1
986_1	sp|Q9HAU0|PKHA5_HUMAN	5.29186	NA	127385	IVNVSLADLR	1	1	1	0.009	15282	-	Pleckstrin homology domain-containing family A member 5 OS=Homo sapiens OX=9606 GN=PLEKHA5 PE=1 SV=1	0	0	PLEKHA5
1042_1	sp|Q8WTT2|NOC3L_HUMAN	70.4297	NA	92489.6	DAVSKKPIPLENPK;DLSSSEPVHAK;EFEEGLVSQYK;ELIHLLPIKDK;FAAHLIAGAPSEGSGALKPELSR;FAAHLIAGAPSEGSGALKPELSRR;FLQGDSFLNEDLNQLIKR;GLAEVAVK;KLVIVSLMELFK;KPIPLENPK;LGQASLGVIK;LHTETLNIVFVTYFR;LVIVSLMELFK;MHIAALASAILSDPENNIK;NYEVRPEMLK;SPLLPAVLEGLAK;TLQTAPEKELIHLLPIK	1;1;1;1;1;1;1;1;1;1;1;1;1;1;1;1;1	17	24	0.23	25986;17124;17121;21252;21034;36546;36544;36545;37864;34932;34934;8558;23487;23486;23861;23862;13762;12744;30593;20352;33106;20069;20753;31790	-	Nucleolar complex protein 3 homolog OS=Homo sapiens OX=9606 GN=NOC3L PE=1 SV=1	7.33249e+07	1.78841e+06	NOC3L
1224_1	sp|P14868|SYDC_HUMAN	16.9462	NA	57100	AYIDSFR;GFVEIQTPK;IHDPQLLTER;VFSIGPVFR;VTMLFLGLHNVR	1;1;1;1;1	5	5	0.0938	10336;13420;18583;13479;23380	-	Aspartate--tRNA ligase, cytoplasmic OS=Homo sapiens OX=9606 GN=DARS1 PE=1 SV=2	2.07592e+06	53228.7	DARS1
627_1	sp|O76021|RL1D1_HUMAN	13.0093	NA	54938.9	FFTTPSK;LLPSLIGR;LLSSFDFFLTDAR;TVSQIISLQTLK	1;1;1;1	4	5	0.0816	9435;10277;25886;25885;21332	-	Ribosomal L1 domain-containing protein 1 OS=Homo sapiens OX=9606 GN=RSL1D1 PE=1 SV=3	6.42545e+06	247133	RSL1D1
330_1	sp|Q01081|U2AF1_HUMAN	11.2735	NA	27854.5	AVIDLNNR;GGFCNFMHLKPISR;WFNGQPIHAELSPVTDFR	1;1;1	3	3	0.1667	11248;28240;34468	-	Splicing factor U2AF 35 kDa subunit OS=Homo sapiens OX=9606 GN=U2AF1 PE=1 SV=3	3.85878e+06	321565	U2AF1
117_1	sp|Q96GA3|LTV1_HUMAN	75.6883	NA	54821.2	AIADHLFWSEETK;AIADHLFWSEETKSR;AVSFHLVHR;DPLAADESAPQR;EEKEETLVIPSTGIK;FTEYSMTSSVMR;IQMINGSDLPK;LAFKLEK;LPSSVFASEFEEDVGLLNK;LQEVLNDYYK;LQEVLNDYYKEK;NEQLTLHDER;NEQLTLHDERFEK;NVEGLKL;SQRDPLAADESAPQR;VLLPTQKIDNEER	1;1;1;1;1;1;1;1;1;1;1;1;1;1;1;1	16	25	0.3116	26249;29731;14425;14424;19841;28151;28152;23914;24598;24290;18440;18857;9881;34059;20184;26123;26121;26122;19449;27956;8360;27674;27675;26444;26445	-	Protein LTV1 homolog OS=Homo sapiens OX=9606 GN=LTV1 PE=1 SV=1	3.7288e+07	1.43415e+06	LTV1
629_1	sp|P09211|GSTP1_HUMAN	7.85962	NA	23341	PPYTVVYFPVR;TLGLYGK	1;1	2	3	0.0857	21507;21508;8014	-	Glutathione S-transferase P OS=Homo sapiens OX=9606 GN=GSTP1 PE=1 SV=2	237576	21597.8	GSTP1
1170_1	sp|Q12906|ILF3_HUMAN	15.2106	NA	95279.1	AYAALAALEK;EDITQSAQHALR;IFVNDDRHVMAK;LAAFGQLHK	1;1;1;1	4	4	0.0481	13455;22280;24411;12722	-	Interleukin enhancer-binding factor 3 OS=Homo sapiens OX=9606 GN=ILF3 PE=1 SV=3	5.8915e+07	1.51064e+06	ILF3
830_1	sp|P49761|CLK3_HUMAN	5.29186	NA	73469.1	ITLAEALLHPFFAGLTPEER	1	1	1	0.0313	35947	-	Dual specificity protein kinase CLK3 OS=Homo sapiens OX=9606 GN=CLK3 PE=1 SV=3	0	0	CLK3
26_1	sp|P35240|MERL_HUMAN	29.3797	NA	69646	DTVAWLK;EADQLKQDLQEAR;GFLAQEELLPK;ISFPWNEIR;ITAWYAEHR;VLDHDVSKEEPVTFHFLAK;VLEAEVLALK	1;1;1;1;1;1;1	7	8	0.1311	9551;26188;26187;19204;16921;16492;35815;14900	-	Merlin OS=Homo sapiens OX=9606 GN=NF2 PE=1 SV=1	6.44291e+06	169550	NF2
832_1	sp|Q9ULB4|CADH9_HUMAN	2.51294	NA	88634	KIAGLTK	1	1	1	0.0089	7696	-	Cadherin-9 OS=Homo sapiens OX=9606 GN=CDH9 PE=2 SV=2	235814	7145.87	CDH9
689_2	sp|Q5VT25|MRCKA_HUMAN	162.608	NA	197182	EAYDSTLPLIK;EFSGGSYSAK;EKNILEYLEWAKPFTSK;ELEVHTEALAAEASKDR;ELHDSEGQQLALNK;FQFPAQVTDVSENAK;FYLAEMVIAIDSVHQLHYVHR;GAFGEVAVVK;GIGTAYEGHVR;GPLGIDPQK;GYLQALASK;HPFFSGIDWDNIR;IALGNEEGLFVVHVTKDEIIR;IHQIELIPNDQLVAVISGR;ILNKWEMLK;KLQESTQTVQALQYSTVDGPLTASK;LAMQEFMEINER;LELQSALDAEIR;LFLYDIAEGK;LFPMSALDGR;LGQNGIEDFKK;LISNPTNFNHIAHMGPGDGIQILK;MTEELEALR;NILEYLEWAKPFTSK;NLELLSEIEQLIK;NLKEEIEK;QAIQEELNK;QAIQEELN…	1;1;1;1;1;1;1;0;1;1;0;1;1;1;0;1;1;1;1;1;0;1;0;1;1;1;1;1;1;1;1;1;1;1;1;1;1;1;1;1;1	36	46	0.2968	19329;13695;34253;30772;26867;28252;38740;38739;38741;12570;16875;11433;12014;27163;37215;34489;34488;17716;17277;39695;26136;22022;17107;15851;19326;39246;39245;15077;30410;30412;26130;13096;14567;20149;12915;23686;41948;23033;23032;11080;25405;25404;21195;21196;23549;34402;34403;28298;18516;17082;17081;20842	-	Serine/threonine-protein kinase MRCK alpha OS=Homo sapiens OX=9606 GN=CDC42BPA PE=1 SV=1	5.59265e+07	588699	CDC42BPA
689_1	sp|Q9Y5S2|MRCKB_HUMAN	40.7318	NA	194193	ELEAQLDDAVAEASKER;GAFGEVAVVK;GYLQALASK;HAFFEGLNWENIR;ILNKWEMLK;KLQESTQTVQSLHGSSR;KWVGILEGLQSILHK;LALQEFSELNER;LELQSALEAEIR;LGQNGIEDFKK;MTEELEALR;QLVQEELRK;VLFYEEELVRR;WVGILEGLQSILHK	1;0;0;1;0;1;1;1;1;0;0;1;1;1	9	9	0.09	30827;12570;12014;27566;17716;17277;30991;28801;24180;22371;19326;15077;16389;24264;27022	-	Serine/threonine-protein kinase MRCK beta OS=Homo sapiens OX=9606 GN=CDC42BPB PE=1 SV=2	1.52333e+07	169258	CDC42BPB
349_1	sp|O00159|MYO1C_HUMAN	72.5242	NA	121606	AVASEIFK;DLQIYSR;DNYPQSVPR;GAPVGGHILSYLLEK;GVSFYEVPPHLFAVADTVYR;HLGYKPEEYK;LGTDEISPR;LLQSNPVLEAFGNAK;LLSVEGSTLR;MSLLQLVEILQSK;NFHIFYQLLEGGEEETLRR;NPQSYLYLVK;QLLLTPNAVVIVEDAKVK;TFTWLVGK;TLFATEDALEVR;TSFLLNLR;VLQALGSEPIQYAVPVVK;YLGLLENLR	1;1;1;1;1;1;1;1;1;1;1;1;1;1;1;1;1;1	18	19	0.2051	10206;10814;14640;26427;36386;19696;12777;27136;14627;25278;25591;37200;18649;31906;12031;22186;12304;31315;15054	-	Unconventional myosin-Ic OS=Homo sapiens OX=9606 GN=MYO1C PE=1 SV=4	1.61281e+07	240717	MYO1C
24_1	sp|P52294|IMA5_HUMAN	13.279	NA	60183.5	FVEFLK;FVEFLKR;IVQVALNGLENILR;VVSPALR	1;1;1;1	4	5	0.052	8490;11704;26377;26403;7862	-	Importin subunit alpha-5 OS=Homo sapiens OX=9606 GN=KPNA1 PE=1 SV=3	8.44657e+06	383935	KPNA1
621_1	sp|Q13889|TF2H3_HUMAN	5.29186	NA	34355.6	LAVIASHIQESR	1	1	1	0.039	21137	-	General transcription factor IIH subunit 3 OS=Homo sapiens OX=9606 GN=GTF2H3 PE=1 SV=2	544977	34061.1	GTF2H3
1222_1	sp|Q9Y3C1|NOP16_HUMAN	49.0717	NA	21175.1	AMEVDIEERPK;AMEVDIEERPKELVR;DEKNYYQDTPK;FGYSVNR;FYPAEWQDFLDSLQK;KPYVLNDLEAEASLPEKK;NYYQDTPK;QKFGYSVNR;QNLAEMGLAVDPNR;RFYPAEWQDFLDSLQK;YMVENHGEDYK	1;1;1;1;1;1;1;1;1;1;1	11	15	0.5281	20976;20978;21375;30058;23027;23026;9705;31000;33453;33452;13586;15245;26184;33433;22660	-	Nucleolar protein 16 OS=Homo sapiens OX=9606 GN=NOP16 PE=1 SV=2	2.97641e+07	2.70582e+06	NOP16
834_1	sp|Q9H479|FN3K_HUMAN	5.29186	NA	35148.9	AYDTDAGPVFVK	1	1	1	0.0388	20145	-	Fructosamine-3-kinase OS=Homo sapiens OX=9606 GN=FN3K PE=1 SV=1	360043	21179	FN3K
687_1	sp|O15145|ARPC3_HUMAN	5.29186	NA	20533.4	LIGNMALLPIR	1	1	2	0.0618	18278;18702	-	Actin-related protein 2/3 complex subunit 3 OS=Homo sapiens OX=9606 GN=ARPC3 PE=1 SV=3	0	0	ARPC3
22_1	sp|Q9BTC8|MTA3_HUMAN	5.28598	NA	67461	QDFLPWK;QIDQFLVVAR;QYESLPATHIR;TLLADKGEIR;VWDPNSPLTDR	0;0;1;0;1	2	2	0.0825	11598;17678;20516;15691;15690;20543	-	Metastasis-associated protein MTA3 OS=Homo sapiens OX=9606 GN=MTA3 PE=1 SV=2	958638	23965.9	MTA3
1366_1	sp|P11182|ODB2_HUMAN	4.25047	NA	53452.9	ILKEDILNYLEK	1	1	1	0.0249	25059	-	Lipoamide acyltransferase component of branched-chain alpha-keto acid dehydrogenase complex, mitochondrial OS=Homo sapiens OX=9606 GN=DBT PE=1 SV=3	0	0	DBT
22_3	sp|O94776|MTA2_HUMAN	31.3609	NA	74975.7	DITLFHAMDTLQR;EFEEESKQPGVSEQQR;LPLATIVK;QDFLPWK;QIDQFLVVAR;QTFLLQTTK;TPTQLEGATR;VWDPDNPLTDR;VWDPDNPLTDRQIDQFLVVAR	1;1;1;0;0;1;1;1;1	7	9	0.1257	26784;26785;31257;31258;10005;11598;17678;14767;14591;21234;38404	-	Metastasis-associated protein MTA2 OS=Homo sapiens OX=9606 GN=MTA2 PE=1 SV=1	6.61932e+07	1.40837e+06	MTA2
22_2	sp|Q13330|MTA1_HUMAN	23.6201	NA	80735.3	AGVVNGTGAPGQSPGAGR;DFTDIQQDFLPWK;LPEASQSPLVLK;QIDQFLVVAR;RPYKPIALR;SVSSVLSSLTPAK;TLLADKGEIR	1;1;1;0;1;1;0	5	5	0.1189	26416;27851;20135;17678;15646;19989;15691;15690	-	Metastasis-associated protein MTA1 OS=Homo sapiens OX=9606 GN=MTA1 PE=1 SV=2	2.34765e+06	44295.3	MTA1
20_1	sp|P62495|ERF1_HUMAN	3.72837	NA	49000.1	LSVLGAITSVQQR	1	1	1	0.0297	22381	-	Eukaryotic peptide chain release factor subunit 1 OS=Homo sapiens OX=9606 GN=ETF1 PE=1 SV=3	0	0	ETF1
1220_1	sp|P10515|ODP2_HUMAN	2.07107	NA	68953.1	VFVSPLAK	1	1	1	0.0124	10141	-	Dihydrolipoyllysine-residue acetyltransferase component of pyruvate dehydrogenase complex, mitochondrial OS=Homo sapiens OX=9606 GN=DLAT PE=1 SV=3	0	0	DLAT
623_1	sp|P62269|RS18_HUMAN	84.6702	NA	17707.9	ADIDLTKR;AGELTEDEVER;AGELTEDEVERVITIMQNPR;DGKYSQVLANGLDNK;EDLERLK;FQHILR;GLRHFWGLR;HFWGLR;IAFAITAIK;IAFAITAIKGVGR;IPDWFLNR;KADIDLTK;KIAFAITAIK;QYKIPDWFLNR;RAGELTEDEVER;VITIMQNPR;VLNTNIDGR;VLNTNIDGRR;YAHVVLR;YSQVLANGLDNK;YSQVLANGLDNKLR	1;1;1;1;1;1;1;1;1;1;1;1;1;1;1;1;1;1;1;1;1	21	38	0.7237	11563;19266;36906;36767;36905;36766;27407;27422;27420;27419;27405;10973;9144;16332;9201;9199;11947;20992;14297;14294;11005;14661;14660;24458;24820;23101;23099;14973;14545;13071;16827;16826;16825;16853;10061;21095;21111;27008	-	40S ribosomal protein S18 OS=Homo sapiens OX=9606 GN=RPS18 PE=1 SV=3	6.03611e+08	5.03009e+07	RPS18
118_1	sp|Q9UPQ0|LIMC1_HUMAN	188.965	NA	121792	ASVLDTSMSAGSGSPSK;AVPMLTPKPYSQPK;DDSFDSLDSFGSR;ECPTVAPAHSLTK;EFEGLLAQMR;ESQLFDPSDLQDTSNR;ESQLFDPSDLQDTSNRVTVK;FTISEAVLER;FTISEAVLERLEMPK;FWAWDPEEERR;GNIELASSEPQHFTTTVTR;GQLGDAVSGTDVR;GSLTEGALAHSGNPVSK;GVHEDHQLDTEAGAPHCGTNPQLAQDPSQNQQTSNPTHSSEDVKPK;HGRDDSFDSLDSFGSR;INRLPTPIAGLDNIILFLR;KGNIELASSEPQHFTTTVTR;KPENEMSGKVELVLSQK;KSFQGDDSDLLLK;LLAGEDGTSER;LPTPIAGLDNIILFLR;NVLVTIYWLGK;QDNGSIEINIK;QEQLQLIN…	1;1;1;1;1;1;1;1;1;1;1;1;1;1;1;1;1;1;1;1;1;1;1;1;1;1;1;1;1;1;1;1;1;1;1;1;1;1;1;1;1;1;1;1	44	63	0.4645	26866;27085;26740;24141;23251;23253;18241;30575;36539;17017;29402;29599;29598;29401;25634;34155;34157;19940;27459;45294;45293;29830;34921;34922;35865;35863;35862;31645;24523;24524;16524;29441;29440;20709;18826;25187;13956;22494;10079;21503;34679;34681;22940;22939;7835;20981;24090;24089;29771;13522;13838;13400;29179;29180;37359;37351;42232;11284;12630;35553;35552;15243;12795	-	LIM and calponin homology domains-containing protein 1 OS=Homo sapiens OX=9606 GN=LIMCH1 PE=1 SV=4	3.19041e+08	4.7618e+06	LIMCH1
870_1	sp|Q6K0P9|IFIX_HUMAN	2.13116	NA	55030.8	VLNINLK	1	1	1	0.0142	9206	-	Pyrin and HIN domain-containing protein 1 OS=Homo sapiens OX=9606 GN=PYHIN1 PE=1 SV=1	2.09946e+06	67724.6	PYHIN1
685_1	sp|P10155|RO60_HUMAN	3.72837	NA	60631.2	LGLENAEALIR	1	1	1	0.0204	17952	-	RNA-binding protein RO60 OS=Homo sapiens OX=9606 GN=RO60 PE=1 SV=2	3.32532e+07	978036	RO60
29_2	sp|Q9BUF5|TBB6_HUMAN	10.5837	NA	49825	EVDEQMLAIQSK;FPGQLNADLR;FPGQLNADLRK;IMNTFSVMPSPK;KLAVNMVPFPR;LAVNMVPFPR;LHFFMPGFAPLTSR;MASTFIGNSTAIQELFK;MASTFIGNSTAIQELFKR;NSSYFVEWIPNNVK;YLTVATVFR	0;0;0;0;0;0;0;1;1;0;0	2	3	0.2242	23166;16052;16053;16050;16051;19558;19561;19557;21879;22642;22255;19880;19879;20260;20284;16886;16901;16887;16451;16903;27393;27616;27617;30649;32935;33191;28463;28474;28475;14497	-	Tubulin beta-6 chain OS=Homo sapiens OX=9606 GN=TUBB6 PE=1 SV=1	6.65659e+06	302572	TUBB6
29_3	sp|P04350|TBB4A_HUMAN	5.29186	NA	49553.9	ALTVPELTQQMFDAK;AVLVDLEPGTMDSVR;EAESCDCLQGFQLTHSLGGGTGSGMGTLLISK;FPGQLNADLR;FPGQLNADLRK;FWEVISDEHGIDPTGTYHGDSDLQLER;IMNTFSVVPSPK;INVYYNEATGGNYVPR;ISEQFTAMFR;ISEQFTAMFRR;KEAESCDCLQGFQLTHSLGGGTGSGMGTLLISK;KLAVNMVPFPR;LAVNMVPFPR;LHFFMPGFAPLTSR;LTTPTYGDLNHLVSATMSGVTTCLR;NSSYFVEWIPNNVK;RISEQFTAMFR;SGPFGQIFRPDNFVFGQSGAGNNWAK;TAVCDIPPR;YLTVAAVFR	0;0;0;0;0;0;0;1;0;0;0;0;0;0;0;0;0;0;0;0	1	1	0.5586	28626;27148;42720;16052;16053;16050;16051;19558;19561;19557;41847;41848;21460;30275;18770;19221;23050;22681;43106;43105;19880;19879;20260;20284;16886;16901;16887;16451;16903;27393;27616;27617;39782;39878;39877;39781;28463;28474;28475;22682;23051;40314;40308;40307;40313;13592;13589;13588;13590;13591;13832	-	Tubulin beta-4A chain OS=Homo sapiens OX=9606 GN=TUBB4A PE=1 SV=2	559815	26657.9	TUBB4A
29_1	sp|Q9H4B7|TBB1_HUMAN	3.05351	NA	50294.6	FPGQLNADLR;FPGQLNADLRK;KLAVNMVPFPR;LAVNMVPFPR;NSSCFVEWIPNNVK	0;0;0;0;1	1	1	0.0776	16052;16053;16050;16051;19558;19561;19557;19880;19879;20260;20284;16886;16901;16887;16451;16903;28428	-	Tubulin beta-1 chain OS=Homo sapiens OX=9606 GN=TUBB1 PE=1 SV=1	0	0	TUBB1
29_6	sp|Q9BVA1|TBB2B_HUMAN	10.5837	NA	49920.9	ALTVPELTQQMFDSK;EVDEQMLNVQNK;FPGQLNADLR;FPGQLNADLRK;FWEVISDEHGIDPTGSYHGDSDLQLER;GHYTEGAELVDSVLDVVR;GHYTEGAELVDSVLDVVRK;IMNTFSVMPSPK;INVYYNEATGNK;INVYYNEATGNKYVPR;ISEQFTAMFR;ISEQFTAMFRR;KLAVNMVPFPR;LAVNMVPFPR;LHFFMPGFAPLTSR;LTTPTYGDLNHLVSATMSGVTTCLR;MREIVHIQAGQCGNQIGAK;MSATFIGNSTAIQELFK;MSATFIGNSTAIQELFKR;MSMKEVDEQMLNVQNK;NSSYFVEWIPNNVK;RISEQFTAMFR;SGPFGQIFRPDNFVFGQSGAGNNWAK;TAVCDIPPR;YLTVAAIFR	0;0;0;0;0;0;0;0;1;1;0;0;0;0;0;0;0;0;0;0;0;0;0;0;0	2	3	0.609	28628;24453;24124;16052;16053;16050;16051;19558;19561;19557;41793;32040;32039;34142;34143;34144;21879;22642;22255;22677;31172;31174;18770;19221;23050;22681;19880;19879;20260;20284;16886;16901;16887;16451;16903;27393;27616;27617;39782;39878;39877;39781;34417;34613;34614;34615;30829;33189;33203;33190;31989;32276;31990;31493;31726;32277;31991;28463;28474;28475;22682;23051;40314;40308;40307;40313;135…	-	Tubulin beta-2B chain OS=Homo sapiens OX=9606 GN=TUBB2B PE=1 SV=1	9.32811e+06	444196	TUBB2B
29_7	sp|P68371|TBB4B_HUMAN	3.72837	NA	49799	ALTVPELTQQMFDAK;AVLVDLEPGTMDSVR;EAESCDCLQGFQLTHSLGGGTGSGMGTLLISK;EEYPDRIMNTFSVVPSPK;EVDEQMLNVQNK;FPGQLNADLR;FPGQLNADLRK;FWEVISDEHGIDPTGTYHGDSDLQLER;GHYTEGAELVDSVLDVVR;GHYTEGAELVDSVLDVVRK;IMNTFSVVPSPK;INVYYNEATGGK;ISEQFTAMFR;ISEQFTAMFRR;KEAESCDCLQGFQLTHSLGGGTGSGMGTLLISK;KLAVNMVPFPR;LAVNMVPFPR;LHFFMPGFAPLTSR;LTTPTYGDLNHLVSATMSGVTTCLR;MSATFIGNSTAIQELFK;MSATFIGNSTAIQELFKR;MSMKEVDEQMLNVQNK;NSSYFVEWIPN…	0;0;0;0;0;0;0;0;0;0;0;1;0;0;0;0;0;0;0;0;0;0;0;0;0;0;0	1	1	0.6764	28626;27148;42720;34604;24453;24124;16052;16053;16050;16051;19558;19561;19557;41847;41848;32040;32039;34142;34143;34144;21460;21253;18770;19221;23050;22681;43106;43105;19880;19879;20260;20284;16886;16901;16887;16451;16903;27393;27616;27617;39782;39878;39877;39781;30829;33189;33203;33190;31989;32276;31990;31493;31726;32277;31991;28463;28474;28475;22682;23051;40314;40308;40307;40313;13592;13589;135…	-	Tubulin beta-4B chain OS=Homo sapiens OX=9606 GN=TUBB4B PE=1 SV=1	1.16926e+07	556792	TUBB4B
29_4	sp|Q13885|TBB2A_HUMAN	5.29186	NA	49875	ALTVPELTQQMFDSK;EVDEQMLNVQNK;FPGQLNADLR;FPGQLNADLRK;FWEVISDEHGIDPTGSYHGDSDLQLER;GHYTEGAELVDSVLDVVR;GHYTEGAELVDSVLDVVRK;IMNTFSVMPSPK;INVYYNEAAGNK;ISEQFTAMFR;ISEQFTAMFRR;KLAVNMVPFPR;LAVNMVPFPR;LHFFMPGFAPLTSR;LTTPTYGDLNHLVSATMSGVTTCLR;MREIVHIQAGQCGNQIGAK;MSATFIGNSTAIQELFK;MSATFIGNSTAIQELFKR;MSMKEVDEQMLNVQNK;NSSYFVEWIPNNVK;RISEQFTAMFR;SGPFGQIFRPDNFVFGQSGAGNNWAK;TAVCDIPPR;YLTVAAIFR	0;0;0;0;0;0;0;0;1;0;0;0;0;0;0;0;0;0;0;0;0;0;0;0	1	1	0.6	28628;24453;24124;16052;16053;16050;16051;19558;19561;19557;41793;32040;32039;34142;34143;34144;21879;22642;22255;21963;18770;19221;23050;22681;19880;19879;20260;20284;16886;16901;16887;16451;16903;27393;27616;27617;39782;39878;39877;39781;34417;34613;34614;34615;30829;33189;33203;33190;31989;32276;31990;31493;31726;32277;31991;28463;28474;28475;22682;23051;40314;40308;40307;40313;13592;13589;135…	-	Tubulin beta-2A chain OS=Homo sapiens OX=9606 GN=TUBB2A PE=1 SV=1	1.9445e+06	92595	TUBB2A
29_5	sp|Q13509|TBB3_HUMAN	47.6267	NA	50400.3	ALTVPELTQQMFDAK;EEYPDRIMNTFSVVPSPK;EVDEQMLAIQSK;FPGQLNADLR;FPGQLNADLRK;FWEVISDEHGIDPSGNYVGDSDLQLER;GHYTEGAELVDSVLDVVR;GHYTEGAELVDSVLDVVRK;IMNTFSVVPSPK;ISEQFTAMFR;ISEQFTAMFRR;ISVYYNEASSHK;KLAVNMVPFPR;LATPTYGDLNHLVSATMSGVTTSLR;LATPTYGDLNHLVSATMSGVTTSLRFPGQLNADLR;LAVNMVPFPR;LHFFMPGFAPLTAR;MREIVHIQAGQCGNQIGAK;MSMKEVDEQMLAIQSK;MSSTFIGNSTAIQELFK;MSSTFIGNSTAIQELFKR;NSSYFVEWIPNNVK;RISEQFTAMFR;SGAFGHLFRPD…	0;0;0;0;0;1;0;0;0;0;0;1;0;1;1;0;1;0;1;1;1;0;0;1;0	9	16	0.5867	28626;34604;23166;16052;16053;16050;16051;19558;19561;19557;41694;32040;32039;34142;34143;34144;21460;18770;19221;23050;22681;22963;22986;19880;19879;20260;20284;39262;39364;39363;43764;16886;16901;16887;16451;16903;27174;27176;27391;34417;34613;34614;34615;31380;31381;31041;33473;28463;28474;28475;22682;23051;40295;40296;14497	-	Tubulin beta-3 chain OS=Homo sapiens OX=9606 GN=TUBB3 PE=1 SV=2	8.00396e+06	381141	TUBB3
29_8	sp|P07437|TBB5_HUMAN	29.1626	NA	49639	ALTVPELTQQVFDAK;ALTVPELTQQVFDAKNMMAACDPR;EAESCDCLQGFQLTHSLGGGTGSGMGTLLISK;EEYPDRIMNTFSVVPSPK;EVDEQMLNVQNK;FPGQLNADLR;FPGQLNADLRK;FWEVISDEHGIDPTGTYHGDSDLQLDRISVYYNEATGGK;GHYTEGAELVDSVLDVVR;GHYTEGAELVDSVLDVVRK;IMNTFSVVPSPK;ISEQFTAMFR;ISEQFTAMFRR;ISVYYNEATGGK;KEAESCDCLQGFQLTHSLGGGTGSGMGTLLISK;KLAVNMVPFPR;LAVNMVPFPR;LHFFMPGFAPLTSR;LTTPTYGDLNHLVSATMSGVTTCLR;MAVTFIGNSTAIQELFK;MAVTFIGNSTAIQELFKR;MREIVHI…	1;1;0;0;0;0;0;1;0;0;0;0;0;1;0;0;0;0;0;1;1;0;0;0;0;0;0;0	6	15	0.7072	27976;27978;27977;39965;42720;34604;24453;24124;16052;16053;16050;16051;19558;19561;19557;44671;32040;32039;34142;34143;34144;21460;18770;19221;23050;22681;20591;43106;43105;19880;19879;20260;20284;16886;16901;16887;16451;16903;27393;27616;27617;39782;39878;39877;39781;30787;30992;30990;33139;33416;33440;33415;33137;33150;34417;34613;34614;34615;31989;32276;31990;31493;31726;32277;31991;28463;284…	-	Tubulin beta chain OS=Homo sapiens OX=9606 GN=TUBB PE=1 SV=2	5.83374e+07	2.77797e+06	TUBB
1347_1	sp|O95394|AGM1_HUMAN	2.99519	NA	59814.3	MGLLAVLR	1	1	1	0.0148	10374	-	Phosphoacetylglucosamine mutase OS=Homo sapiens OX=9606 GN=PGM3 PE=1 SV=1	143810	4793.67	PGM3
450_1	sp|Q9BXS6|NUSAP_HUMAN	14.3358	NA	49421.9	ENNYLNQHVNR;LSVASTPISQR;TAITTPNFK;TITGNSAAVITPFK	1;1;1;1	4	4	0.102	23030;16862;12906;23478	-	Nucleolar and spindle-associated protein 1 OS=Homo sapiens OX=9606 GN=NUSAP1 PE=1 SV=1	1.21404e+06	40467.9	NUSAP1
70_1	sp|Q9H1J1|REN3A_HUMAN	6.78189	NA	54663	DRPALQLYDPGAR;TTPLLEYIK	1;1	2	3	0.0462	24636;24633;14722	-	Regulator of nonsense transcripts 3A OS=Homo sapiens OX=9606 GN=UPF3A PE=1 SV=1	1.61535e+06	59827.8	UPF3A
456_1	sp|Q9P287|BCCIP_HUMAN	5.29186	NA	35956.7	LLQQLFLK	1	1	1	0.0255	13101	-	BRCA2 and CDKN1A-interacting protein OS=Homo sapiens OX=9606 GN=BCCIP PE=1 SV=1	0	0	BCCIP
1341_1	sp|P62861|RS30_HUMAN	11.9417	NA	14380.8	FVNVVPTFGK;FVNVVPTFGKK;RFVNVVPTFGK	1;1;1	3	5	0.0902	15485;18967;18968;19712;19713	-	FAU ubiquitin-like and ribosomal protein S30 OS=Homo sapiens OX=9606 GN=FAU PE=1 SV=2	3.686e+07	7.372e+06	FAU
1343_1	sp|Q53GL0|PKHO1_HUMAN	42.3508	NA	46208.7	AEEPPTPALPNPGQLSR;ESWINALNSAITR;GATYTPQAPK;ILDEVTVEEDSYLAHPTR;ILDEVTVEEDSYLAHPTRDR;LLGEASSNWSQAK;QMDLQTPDSHLR;QPGNTAPNLIFLAVSPEEKESWINALNSAITR;TDKGATYTPQAPK;VLQEVR	1;1;1;1;1;1;1;1;1;1	10	12	0.2763	29518;24710;13721;34140;37275;37277;22794;23963;24313;43181;22488;7891	-	Pleckstrin homology domain-containing family O member 1 OS=Homo sapiens OX=9606 GN=PLEKHO1 PE=1 SV=2	6.45231e+07	2.93287e+06	PLEKHO1
454_1	sp|O00418|EF2K_HUMAN	2.29745	NA	82092.5	LSNFLHAQQWK	1	1	1	0.0152	22394	-	Eukaryotic elongation factor 2 kinase OS=Homo sapiens OX=9606 GN=EEF2K PE=1 SV=2	435744	10133.6	EEF2K
110_1	sp|P42167|LAP2B_HUMAN	31.372	NA	50639.5	DVYVQLYLQHLTAR;GAAGRPLELSDFR;GGPLQALTR;HASPILPITEFSDIPR;SELVANNVTLPAGEQR;SSTPLPTISSSAENTR;YVPLADVK	1;1;1;1;1;1;1	7	10	0.2026	28771;28768;22758;22759;11209;29780;29779;28483;27786;11023	-	Lamina-associated polypeptide 2, isoforms beta/gamma OS=Homo sapiens OX=9606 GN=TMPO PE=1 SV=2	5.27851e+06	211140	TMPO
155_3	sp|O43143|DHX15_HUMAN	70.3643	NA	90875.2	ALVTGYFMQVAHLER;AYKTEMQDNTYPEILR;DRFTDILVR;EAMNDPLLER;FTDILVR;HRLDLGEDYPSGK;IFEPPPPK;IIPLYSTLPPQQQQR;IMDRFNLPR;IRVESLLVTAISK;LGIDDLVHFDFMDPPAPETLMR;LQLPVWEYKDR;SNLGSVVLQLK;TLATDILMGVLK;VESLLVTAISK;YGVIILDEAHER;YMTDGMLLR;YYDILK;YYDILKK	1;1;1;1;1;1;1;1;1;1;1;1;1;1;1;1;0;1;1	18	24	0.239	29000;32518;16169;18089;10191;24972;24974;11434;11435;29635;16924;17359;23701;23700;38910;24133;24134;16836;20324;19957;16893;23356;15262;16075;9159;11796	-	ATP-dependent RNA helicase DHX15 OS=Homo sapiens OX=9606 GN=DHX15 PE=1 SV=2	3.679e+07	855582	DHX15
155_2	sp|Q14562|DHX8_HUMAN	40.005	NA	139227	FSQYFYEAPIFTIPGR;IFDPAPPGSR;LIVTSATLDAVK;NTTFDTFK;TGIDQLVVTPISQAQAK;TLIDQQVVYIHPSSALFNR;TNLASTVLSLK;TQMSILEQR;WLVEFAPAFFK;YMTDGMLLR	1;1;1;1;1;1;1;1;1;0	9	9	0.1	31684;14182;18814;12484;29478;35678;16510;15826;21945;15262;16075	-	ATP-dependent RNA helicase DHX8 OS=Homo sapiens OX=9606 GN=DHX8 PE=1 SV=1	2.57921e+07	379295	DHX8
155_1	sp|O60231|DHX16_HUMAN	16.071	NA	119189	EQLEGLLER;FSTFFDDAPVFR;TLHTDILFGLIKDVAR;TSLGNVVLLLK;YMTDGMLLR	1;1;1;1;0	4	4	0.0548	14937;24171;30022;16805;15262;16075	-	Pre-mRNA-splicing factor ATP-dependent RNA helicase DHX16 OS=Homo sapiens OX=9606 GN=DHX16 PE=1 SV=2	185587	3314.06	DHX16
780_1	sp|O14967|CLGN_HUMAN	2.1912	NA	69994.4	KQNDGEMLEK	1	1	1	0.0164	17732	-	Calmegin OS=Homo sapiens OX=9606 GN=CLGN PE=1 SV=1	802743	29731.2	CLGN
409_1	sp|P26196|DDX6_HUMAN	8.06369	NA	54382.3	QILLYSATFPLSVQK;SGAYLIPLLER;VFHDFR	1;1;1	3	3	0.0663	28639;18840;9283	-	Probable ATP-dependent RNA helicase DDX6 OS=Homo sapiens OX=9606 GN=DDX6 PE=1 SV=2	767820	26476.6	DDX6
772_1	sp|Q9NWT1|PK1IP_HUMAN	26.5606	NA	43935.8	ESGLISTK;GEQYVVIIQNK;GQVTFLSIHPSGK;KMVEMLEK;LALSVGTDK;MVEMLEK;TWNLVEGR	1;1;1;1;1;1;1	7	8	0.1454	9582;20322;22341;22340;13192;11006;10493;12509	-	p21-activated protein kinase-interacting protein 1 OS=Homo sapiens OX=9606 GN=PAK1IP1 PE=1 SV=2	1.12234e+07	534449	PAK1IP1
153_1	sp|Q66K89|E4F1_HUMAN	7.68626	NA	83443.9	APPEALPATPATTALLGQEVVPAAPGPEEPITVAHIVVEAASLAADISHASDLVGGGHIK;GFAEHGTLNR	1;1	2	2	0.0893	45564;15331	-	Transcription factor E4F1 OS=Homo sapiens OX=9606 GN=E4F1 PE=1 SV=2	120059	4617.64	E4F1
779_1	sp|Q13144|EI2BE_HUMAN	14.2524	NA	80329.3	GAEEEPPPPLQAVLVADSFDRR;IITSELYR;VFQNEVLGTLQR;YCALLLPLLK	1;1;1;1	4	4	0.0721	37559;12942;23107;18108	-	Translation initiation factor eIF-2B subunit epsilon OS=Homo sapiens OX=9606 GN=EIF2B5 PE=1 SV=3	5.08857e+07	1.45388e+06	EIF2B5
1008_1	sp|P08865|RSSA_HUMAN	60.5687	NA	32833.4	ADHQPLTEASYVNLPTIALCNTDSPLR;AIVAIENPADVSVISSR;AVLKFAAATGATPIAGR;FLAAGTHLGGTNLDFQMEQYIYK;FLAAGTHLGGTNLDFQMEQYIYKR;FTPGTFTNQIQAAFR;FTPGTFTNQIQAAFREPR;GAHSVGLMWWMLAR;KSDGIYIINLK;LLVVTDPRADHQPLTEASYVNLPTIALCNTDSPLR;SDGIYIINLK;TWEKLLLAAR;YVDIAIPCNNK	1;1;1;1;1;1;1;1;1;1;1;1;1	13	28	0.5322	41295;29071;29072;27314;39413;40177;40257;40176;40178;40256;28496;34063;34066;27531;27300;27765;27302;27536;27766;27533;27764;19715;19714;44083;44082;16206;18031;20714	-	40S ribosomal protein SA OS=Homo sapiens OX=9606 GN=RPSA PE=1 SV=4	7.16534e+07	4.77689e+06	RPSA
519_1	sp|O94907|DKK1_HUMAN	13.6437	NA	28652.6	GGDAGVQICLACR;GSHGLEIFQR;KGSHGLEIFQR;SSDCASGLCCAR	1;1;1;1	4	5	0.1353	22472;16412;19877;19875;21680	-	Dickkopf-related protein 1 OS=Homo sapiens OX=9606 GN=DKK1 PE=1 SV=1	4.44216e+06	277635	DKK1
74_1	sp|Q05397|FAK1_HUMAN	2.98531	NA	119157	NLLDVIDQAR	1	1	1	0.0095	16792	-	Focal adhesion kinase 1 OS=Homo sapiens OX=9606 GN=PTK2 PE=1 SV=2	0	0	PTK2
1244_1	sp|P17987|TCPA_HUMAN	58.7642	NA	60305.6	AFHNEAQVNPER;EQLAIAEFAR;FATEAAITILR;IACLDFSLQK;LGVQVVITDPEKLDQIR;LLEVEHPAAK;QAGVFEPTIVK;SLLVIPNTLAVNAAQDSTDLVAK;SQNVMAAASIANIVK;SSLGPVGLDK;TSASIILR;WIGLDLSNGKPR;YFVEAGAMAVR;YPVNSVNILK	1;1;1;1;1;1;1;1;1;1;1;1;1;1	14	18	0.3058	23270;16528;18167;17808;31489;31490;15442;15441;17677;37229;37228;25906;12461;10139;21991;21992;18766;16508	-	T-complex protein 1 subunit alpha OS=Homo sapiens OX=9606 GN=TCP1 PE=1 SV=1	1.302e+07	372001	TCP1
151_1	sp|Q9C040|TRIM2_HUMAN	9.54232	NA	81479.1	QTIIGQPMSVTITTK;SADVSPTTEGVK	1;1	2	2	0.0363	27575;17706	-	Tripartite motif-containing protein 2 OS=Homo sapiens OX=9606 GN=TRIM2 PE=1 SV=1	1.74746e+06	48540.6	TRIM2
786_1	sp|Q8IWS0|PHF6_HUMAN	27.9607	NA	41264	AEFGDFDIK;AEFGDFDIKTVLQEIK;CGFCHVGEEENEAR;GKVEIDQQQLTQQQLNGN;TAHNSEADLEESFNEHELEPSSPK;TVLQEIKR	1;1;1;1;1;1	6	7	0.2	13856;30592;28418;33396;33411;39725;12766	-	PHD finger protein 6 OS=Homo sapiens OX=9606 GN=PHF6 PE=1 SV=1	1.26127e+07	548378	PHF6
1037_1	sp|P35711|SOX5_HUMAN	2.0115	NA	83973.2	QQMELAKQQQEQIAR	1	1	1	0.0197	30537	-	Transcription factor SOX-5 OS=Homo sapiens OX=9606 GN=SOX5 PE=1 SV=3	1.24065e+06	31016.4	SOX5
1143_1	sp|Q8N4G2|ARL14_HUMAN	2.13732	NA	21574.1	QAQVLLLGLDSAGK	1	1	1	0.0729	23308	-	ADP-ribosylation factor-like protein 14 OS=Homo sapiens OX=9606 GN=ARL14 PE=1 SV=2	0	0	ARL14
1443_1	sp|O75394|RM33_HUMAN	4.25047	NA	7614.27	LTLLHYDPVVK	1	1	2	0.1692	20502;20501	-	39S ribosomal protein L33, mitochondrial OS=Homo sapiens OX=9606 GN=MRPL33 PE=1 SV=1	1.26893e+06	317232	MRPL33
79_1	sp|Q9BZL1|UBL5_HUMAN	2.20957	NA	8541.43	LIAAQTGTR	1	1	1	0.1233	11543	-	Ubiquitin-like protein 5 OS=Homo sapiens OX=9606 GN=UBL5 PE=1 SV=1	1.96553e+06	393106	UBL5
784_1	sp|P49458|SRP09_HUMAN	11.7072	NA	10105.1	LYLADPMK;LYLADPMKAR;PQYQTWEEFSR	1;1;1	3	3	0.2442	12012;17791;24600	-	Signal recognition particle 9 kDa protein OS=Homo sapiens OX=9606 GN=SRP9 PE=1 SV=2	9.32508e+06	1.33215e+06	SRP9
1372_1	sp|Q9UKF6|CPSF3_HUMAN	9.95793	NA	77436.1	GLIPVFALGR;NTEAVTLNFR;QININNPFVFK	1;1;1	3	3	0.0453	13891;17009;21411	-	Cleavage and polyadenylation specificity factor subunit 3 OS=Homo sapiens OX=9606 GN=CPSF3 PE=1 SV=1	6.73428e+06	187063	CPSF3
403_1	sp|Q00325|MPCP_HUMAN	26.6428	NA	40068.7	FGFYEVFK;FVVPKPR;GIFNGFSVTLK;GIFNGFSVTLKEDGVR;IQTQPGYANTLR;TVEALYK	1;1;1;1;1;1	6	6	0.1381	13767;9713;17516;29056;22110;9354	-	Phosphate carrier protein, mitochondrial OS=Homo sapiens OX=9606 GN=SLC25A3 PE=1 SV=2	8.54771e+06	427386	SLC25A3
293_1	sp|Q86W25|NAL13_HUMAN	2.0229	NA	118807	ILQQLR	1	1	1	0.0058	8323	-	NACHT, LRR and PYD domains-containing protein 13 OS=Homo sapiens OX=9606 GN=NLRP13 PE=2 SV=2	1.40695e+07	251241	NLRP13
1327_1	sp|O15054|KDM6B_HUMAN	2.42504	NA	176523	LPAFMRVTSTGNMLSHVGHTILGMNTVQLYMK	1	1	1	0.0195	43443	-	Lysine-specific demethylase 6B OS=Homo sapiens OX=9606 GN=KDM6B PE=1 SV=4	0	0	KDM6B
981_1	sp|P49327|FAS_HUMAN	154.617	NA	273254	ALGLGVEQLPVVFEDVVLHQATILPK;DLVEAVAHILGIR;DPSQQELPR;DTVTISGPQAPVFEFVEQLRK;EGGFLLLHTLLR;ELNLVLSVR;FDASFFGVHPK;FPQLDSTSFANSR;GILADEDSSRPVWLK;GTPLISPLIK;GYAVLGGER;HGLYLPTR;IPGLLSPHPLLQLSYTATDR;LFDHPESPTPNPTEPLFLAQAEVYKELR;LHLSGIDANPNALFPPVEFPAPR;LQLNGNLQLELAQVLAQERPK;LSFFFDFR;QELSFAAR;SFYYK;SLLVNPEGPTLMR;SLYQSAGVAPESFEYIEAHGTGTK;TGTVSLEVR;TLLEGSGLESIISIIHSSLAEPR;VAAAVDLIIK;VGDPQELNGITR;VLEALLPLKGLEER…	1;1;1;1;1;1;1;1;1;1;1;1;1;1;1;1;1;1;1;1;1;1;1;1;1;1;1;1;1;1;1;1;1;1;1;1	36	42	0.2059	40239;23157;14490;37318;22293;13889;19364;19366;24585;28308;13811;11382;12117;35555;42346;42345;38169;37450;14734;11384;7342;24032;23651;38748;12248;12247;37747;37746;13285;20517;26835;42777;23173;23545;9165;21324;31019;26009;20308;32223;28926;8178	-	Fatty acid synthase OS=Homo sapiens OX=9606 GN=FASN PE=1 SV=3	5.96436e+07	448448	FASN
782_1	sp|O75530|EED_HUMAN	2.98531	NA	50165.6	WLGDLILSK	1	1	1	0.0204	13927	-	Polycomb protein EED OS=Homo sapiens OX=9606 GN=EED PE=1 SV=2	0	0	EED
6_2	sp|P63151|2ABA_HUMAN	24.4265	NA	51659.5	DITLEASR;DYLSVK;GEYNVYSTFQSHEPEFDYLK;ILHTAWHPK;INLWHLEITDR;LFEEPEDPSNR;VVIFQQEQENK;VVIFQQEQENKIQSHSR	1;1;0;1;1;1;1;1	7	8	0.1834	11016;7604;37992;15359;23243;23242;21369;22106;33871	-	Serine/threonine-protein phosphatase 2A 55 kDa regulatory subunit B alpha isoform OS=Homo sapiens OX=9606 GN=PPP2R2A PE=1 SV=1	9.25483e+06	342771	PPP2R2A
1141_1	sp|Q9H0U3|MAGT1_HUMAN	5.29186	NA	38011.4	RGDTYELQVR	1	1	2	0.0299	18984;18979	-	Magnesium transporter protein 1 OS=Homo sapiens OX=9606 GN=MAGT1 PE=1 SV=1	1.02467e+06	64041.8	MAGT1
597_2	sp|P31943|HNRH1_HUMAN	18.7583	NA	49198.4	ATENDIYNFFSPLNPVR;HTGPNSPDTANDGFVR;IQNGAQGIR;SNNVEMDWVLK;STGEAFVQFASQEIAEK;VHIEIGPDGR;YVEVFK	0;1;1;1;1;0;1	5	5	0.1915	32685;28290;12136;21842;30446;15100;15101;8521	-	Heterogeneous nuclear ribonucleoprotein H OS=Homo sapiens OX=9606 GN=HNRNPH1 PE=1 SV=4	5.12124e+06	204850	HNRNPH1
983_1	sp|Q93009|UBP7_HUMAN	13.826	NA	128220	DLLQFFKPR;EVFGTFGIPFLLR;FLTLPPVLHLQLMR;SVPLALQR	1;1;1;1	4	4	0.0399	16985;25172;28217;10562	-	Ubiquitin carboxyl-terminal hydrolase 7 OS=Homo sapiens OX=9606 GN=USP7 PE=1 SV=2	533473	8082.92	USP7
1271_1	sp|P11586|C1TC_HUMAN	9.54232	NA	101467	GALALAQAVQR;TPVPSDIDISR	1;1	2	2	0.0235	15229;17984	-	C-1-tetrahydrofolate synthase, cytoplasmic OS=Homo sapiens OX=9606 GN=MTHFD1 PE=1 SV=4	4.44289e+06	79337.4	MTHFD1
496_1	sp|A6NFE2|SMCO2_HUMAN	2.87271	NA	39462	IDNIIKK	1	1	1	0.0204	9738	-	Single-pass membrane and coiled-coil domain-containing protein 2 OS=Homo sapiens OX=9606 GN=SMCO2 PE=2 SV=2	508274	23103.3	SMCO2
789_1	sp|P78364|PHC1_HUMAN	11.5877	NA	105468	QAVQALQALQR;QPGTAQAQALGLAQLAAAVPTSR;YAPAEQFR	1;1;1	3	4	0.0418	18677;35897;35896;12652	-	Polyhomeotic-like protein 1 OS=Homo sapiens OX=9606 GN=PHC1 PE=1 SV=3	4.63262e+06	185305	PHC1
295_1	sp|O43390|HNRPR_HUMAN	3.66458	NA	70899.2	AGPIWDLR;LFVGSIPK;NLATTVTEEILEK;TGYTLDVTTGQR	0;0;1;0	1	1	0.0648	11479;10142;24422;20845	-	Heterogeneous nuclear ribonucleoprotein R OS=Homo sapiens OX=9606 GN=HNRNPR PE=1 SV=1	267727	6529.93	HNRNPR
295_2	sp|O60506|HNRPQ_HUMAN	5.29186	NA	69559.6	AGPIWDLR;LFVGSIPK;NLANTVTEEILEK;TGYTLDVTTGQR	0;0;1;0	1	1	0.0658	11479;10142;24686;20845	-	Heterogeneous nuclear ribonucleoprotein Q OS=Homo sapiens OX=9606 GN=SYNCRIP PE=1 SV=2	0	0	SYNCRIP
494_1	sp|O14646|CHD1_HUMAN	2.14768	NA	196567	FGGPLER	1	1	1	0.0041	8406	-	Chromodomain-helicase-DNA-binding protein 1 OS=Homo sapiens OX=9606 GN=CHD1 PE=1 SV=2	539270	5135.91	CHD1
73_3	sp|P60709|ACTB_HUMAN	94.2121	NA	41709.7	AGFAGDDAPR;AGFAGDDAPRAVFPSIVGRPR;AVFPSIVGRPR;CDVDIR;CPEALFQPSFLGMESCGIHETTFNSIMK;CPEALFQPSFLGMESCGIHETTFNSIMKCDVDIR;DLTDYLMK;DLTDYLMKILTER;DLYANTVLSGGTTMYPGIADR;DSYVGDEAQSK;EITALAPSTMK;EITALAPSTMKIK;EKLCYVALDFEQEMATAASSSSLEK;EKMTQIMFETFNTPAMYVAIQAVLSLYASGR;FRCPEALFQPSFLGMESCGIHETTFNSIMK;GYSFTTTAER;HQGVMVGMGQK;HQGVMVGMGQKDSYVGDEAQSK;IIAPPER;IKIIAPPER;ILTERGYSFTTTAER;IWHHTFYNELR;KDLYANTVLSGGTTMYPGI…	0;0;0;0;1;1;0;0;1;0;0;0;1;1;1;1;0;0;0;0;1;0;1;0;1;1;0;0;1;1;0;0;0;1;1;1;1;1	18	64	0.928	12555;12556;12558;35023;17962;17958;17955;17961;17959;17957;8430;42469;42302;42468;42387;44246;44277;13002;13312;27264;35850;36016;36001;35849;36015;36000;17937;16925;17356;17358;17357;17355;23084;23464;40350;40349;40425;43375;43314;43362;43361;43315;43399;43398;16106;16105;17188;17186;17187;37190;37192;37362;37363;37367;37491;37490;37364;37366;37365;37191;37193;37361;37489;8722;8727;13775;29128;…	sp|P63261|ACTG_HUMAN	Actin, cytoplasmic 1 OS=Homo sapiens OX=9606 GN=ACTB PE=1 SV=1	1.00115e+09	4.35281e+07	ACTB
73_2	sp|P68032|ACTC_HUMAN	21.1674	NA	41991.9	AGFAGDDAPR;AGFAGDDAPRAVFPSIVGRPR;AVFPSIVGRPR;DLTDYLMK;DLTDYLMKILTER;DSYVGDEAQSK;EITALAPSTMK;EITALAPSTMKIK;GILTLKYPIEHGIITNWDDMEK;HQGVMVGMGQK;HQGVMVGMGQKDSYVGDEAQSK;IIAPPER;IKIIAPPER;IWHHTFYNELR;KYSVWIGGSILASLSTFQQMWISK;LDLAGRDLTDYLMK;MQKEITALAPSTMK;MTQIMFETFNVPAMYVAIQAVLSLYASGR;RGILTLK;SYELPDGQVITIGNER;SYELPDGQVITIGNERFR;YPIEHGIITNWDDMEK;YPIEHGIITNWDDMEKIWHHTFYNELR	0;0;0;0;0;0;0;0;1;0;0;0;0;0;0;0;0;1;0;0;0;1;1	4	23	0.504	12555;12556;12558;35023;17962;17958;17955;17961;17959;17957;13002;13312;27264;17937;16925;17356;17358;17357;17355;23084;23464;39223;39106;39222;39105;39117;17188;17186;17187;37190;37192;37362;37363;37367;37491;37490;37364;37366;37365;37191;37193;37361;37489;8722;8727;13775;25527;25531;25529;40022;27665;27662;26300;26299;42628;8853;29746;29748;29745;29744;29747;29749;34226;34243;34244;32337;32065;…	-	Actin, alpha cardiac muscle 1 OS=Homo sapiens OX=9606 GN=ACTC1 PE=1 SV=1	8.04513e+06	349788	ACTC1
73_1	sp|Q562R1|ACTBL_HUMAN	7.05249	NA	41976	CDVDIR;DLTDYLMK;DLTDYLMKILTER;HQGVMVGMGQK;HQGVMVGMGQKDCYVGDEAQSK;IIAPPER;IKIIAPPER;KYSVWIGGSILASLSTFQQMWISK;LDLAGRDLTDYLMK;SYELPDGQVITIGNER;SYELPDGQVITIGNERFR;TTGIVMDSGDGVTHIVPIYEGYALPHAILR	0;0;0;0;1;0;0;0;0;0;0;1	2	2	0.3404	8430;13002;13312;27264;17188;17186;17187;37760;8722;8727;13775;40022;27665;27662;29746;29748;29745;29744;29747;29749;34226;34243;34244;42150	-	Beta-actin-like protein 2 OS=Homo sapiens OX=9606 GN=ACTBL2 PE=1 SV=2	4.88461e+06	203526	ACTBL2
1147_1	sp|Q6NW29|RWDD4_HUMAN	2.98531	NA	21237.6	GWNWVDVVK	1	1	1	0.0479	15352	-	RWD domain-containing protein 4 OS=Homo sapiens OX=9606 GN=RWDD4 PE=1 SV=3	9.96541e+06	1.42363e+06	RWDD4
297_1	sp|P06730|IF4E_HUMAN	2.80676	NA	25081.5	WLITLNK	1	1	1	0.0323	10669	-	Eukaryotic translation initiation factor 4E OS=Homo sapiens OX=9606 GN=EIF4E PE=1 SV=2	1.86197e+07	1.32998e+06	EIF4E
989_1	sp|Q16512|PKN1_HUMAN	2.98531	NA	103868	SLGPVELLLR	1	1	1	0.0106	15201	-	Serine/threonine-protein kinase N1 OS=Homo sapiens OX=9606 GN=PKN1 PE=1 SV=2	108557	2359.94	PKN1
492_1	sp|O75531|BAF_HUMAN	5.29186	NA	10052	AYVVLGQFLVLK	1	1	1	0.1348	21835	-	Barrier-to-autointegration factor OS=Homo sapiens OX=9606 GN=BANF1 PE=1 SV=1	45198.1	6456.87	BANF1
490_1	sp|Q9Y3U8|RL36_HUMAN	10.3943	NA	12245.9	EELSNVLAAMR;EVCGFAPYER;YPMAVGLNK	1;1;1	3	3	0.2857	18866;18708;13209	-	60S ribosomal protein L36 OS=Homo sapiens OX=9606 GN=RPL36 PE=1 SV=3	2.74764e+06	457939	RPL36
1145_1	sp|P84098|RL19_HUMAN	41.538	NA	23451.2	HMYHSLYLK;ILMEHIHK;ILMEHIHKLK;KVWLDPNETNEIANANSR;LASSVLR;LIKDGLIIR;LLADQAEAR;LLADQAEARR;MPEKVTWMR;VWLDPNETNEIANANSR	1;1;1;1;1;1;1;1;1;1	10	20	0.3673	18197;13453;19655;33890;33893;7938;13852;12756;12754;16381;16384;17777;17347;18238;17346;18237;17778;31768;31783;31780	-	60S ribosomal protein L19 OS=Homo sapiens OX=9606 GN=RPL19 PE=1 SV=1	2.15554e+08	2.39504e+07	RPL19
1264_1	sp|P46778|RL21_HUMAN	6.6755	NA	18553.1	HGVVPLATYMR;TNGKEPELLEPIPYEFMA	1;1	2	3	0.1812	19172;34224;34241	-	60S ribosomal protein L21 OS=Homo sapiens OX=9606 GN=RPL21 PE=1 SV=2	6.29881e+06	699868	RPL21
667_1	sp|P61619|S61A1_HUMAN	5.29186	NA	52230.5	GMEFEGAIIALFHLLATR	1	1	1	0.0378	32808	-	Protein transport protein Sec61 subunit alpha isoform 1 OS=Homo sapiens OX=9606 GN=SEC61A1 PE=1 SV=2	0	0	SEC61A1
661_1	sp|P26373|RL13_HUMAN	37.4143	NA	24246.5	GFSLEELR;LATQLTGPVMPVR;NGMVLKPHFHK;NKSTESLQANVQR;RVATWFNQPAR;SKLILFPR;STESLQANVQR;VATWFNQPARK;VITEEEKNFK	1;1;1;1;1;1;1;1;1	9	14	0.3555	12010;23001;22632;21153;24709;24708;21729;21728;12500;18863;21011;21009;18985;18988	-	60S ribosomal protein L13 OS=Homo sapiens OX=9606 GN=RPL13 PE=1 SV=4	1.70963e+07	1.22117e+06	RPL13
1262_1	sp|Q6NT76|HMBX1_HUMAN	3.26884	NA	47249.1	QTPPPVSATSGTFR	1	1	1	0.0333	24109	-	Homeobox-containing protein 1 OS=Homo sapiens OX=9606 GN=HMBOX1 PE=1 SV=1	2.61232e+06	124396	HMBOX1
453_1	sp|O75351|VPS4B_HUMAN	5.67709	NA	49271.5	GILLFGPPGTGK;NLFQLAR	1;1	2	2	0.0428	16800;10154	-	Vacuolar protein sorting-associated protein 4B OS=Homo sapiens OX=9606 GN=VPS4B PE=1 SV=2	352626	13060.2	VPS4B
663_1	sp|O00566|MPP10_HUMAN	77.1209	NA	78815.7	ATGRPECFLTIQEGLASK;IASLEKELLEK;IRDQAWDDVVR;KPWQLQGEVTAQK;KPWQLQGEVTAQKRPENSLLEETLHFDHAVR;LDALSNFHFIPKPPVPEIK;LSLAEIYEQEYIK;LSLAEIYEQEYIKLNQQK;MAPVITEETTLQLEDIIK;MAPVITEETTLQLEDIIKQR;MMDSLFLK;RPENSLLEETLHFDHAVR;SIVDDKFFK;VLYDFNK;VLYDFNKILENGR;VTFALPDDAETEDTGVLNVK;VVSNLPAITMEEVAPVSVSDAALLAPEEIKEK	1;1;1;1;1;1;1;1;1;1;1;1;1;1;1;1;1	17	24	0.3084	32364;19913;22388;25481;43625;43624;35104;27106;35804;33719;37148;37007;12713;13042;35148;35149;15247;15246;10876;26856;26870;34710;42854;42853	-	U3 small nucleolar ribonucleoprotein protein MPP10 OS=Homo sapiens OX=9606 GN=MPHOSPH10 PE=1 SV=2	7.13898e+07	1.92945e+06	MPHOSPH10
451_2	sp|Q9HBE1|PATZ1_HUMAN	14.0778	NA	74012.6	DVYHLNR;LGENGLPISEDPDGPR;VFGDILDFAYTSR;VGDESFPAHR	0;1;1;1	3	4	0.067	11294;28047;25302;15648;15650	-	POZ-, AT hook-, and zinc finger-containing protein 1 OS=Homo sapiens OX=9606 GN=PATZ1 PE=1 SV=1	2.47123e+06	70606.6	PATZ1
451_1	sp|Q14119|VEZF1_HUMAN	5.29186	NA	56894.7	DVYHLNR;LLSAAYITSHLK	0;1	1	2	0.0365	11294;20988;20987	-	Vascular endothelial zinc finger 1 OS=Homo sapiens OX=9606 GN=VEZF1 PE=1 SV=2	6.8519e+06	311450	VEZF1
498_1	sp|Q9UJX2|CDC23_HUMAN	5.29186	NA	68790	QLLLIAGLTR	1	1	1	0.0168	15234	-	Cell division cycle protein 23 homolog OS=Homo sapiens OX=9606 GN=CDC23 PE=1 SV=3	0	0	CDC23
658_1	sp|O75940|SPF30_HUMAN	2.17837	NA	26694.5	WQQFNNR	1	1	1	0.0294	12898	-	Survival of motor neuron-related-splicing factor 30 OS=Homo sapiens OX=9606 GN=SMNDC1 PE=1 SV=1	1.83849e+06	167135	SMNDC1
1328_1	sp|P62081|RS7_HUMAN	79.0516	NA	22113.3	AIIIFVPVPQLK;AQQNNVEHKVETFSGVYK;ELNITAAK;ELNITAAKEIEVGGGR;HVVFIAQR;HVVFIAQRR;IVKPNGEKPDEFESGISQALLELEMNSDLK;IVKPNGEKPDEFESGISQALLELEMNSDLKAQLR;KAIIIFVPVPQLK;LIKVHLDK;LTGKDVNFEFPEFQL;SFQKIQVR;SRTLTAVHDAILEDLVFPSEIVGK;TLTAVHDAILEDLVFPSEIVGK;TLTAVHDAILEDLVFPSEIVGKR;VETFSGVYK;VETFSGVYKK	1;1;1;1;1;1;1;1;1;1;1;1;1;1;1;1;1	17	48	0.7577	21513;34011;34012;34010;34023;10115;27920;12401;15930;42790;42788;42793;42791;42792;42789;43924;43926;43918;43925;43881;43886;43930;43922;43880;43921;43884;43919;43920;43923;43929;43885;24533;24532;12333;29663;13154;39307;39304;37383;37382;38606;38604;38603;38605;13614;16821;16820;16819	-	40S ribosomal protein S7 OS=Homo sapiens OX=9606 GN=RPS7 PE=1 SV=1	2.255e+08	2.05e+07	RPS7
459_1	sp|Q8IY92|SLX4_HUMAN	3.66458	NA	199889	VLLGDVSTEAAR	1	1	1	0.0065	18806	-	Structure-specific endonuclease subunit SLX4 OS=Homo sapiens OX=9606 GN=SLX4 PE=1 SV=3	594659	7079.28	SLX4
699_1	sp|Q8WWY3|PRP31_HUMAN	57.3621	NA	55421.4	ASEVMGPVEAAPEYR;FPELESLVPNALDYIR;IMGVAGGLTNLSK;IYEYVESR;LGLTEIRK;MSFGEIEEDAYQEDLGFSLGHLGK;MSFIAPNLSIIIGASTAAK;QVKPLPAPLDGQR;RFPELESLVPNALDYIR;SSGTASSVAFTPLQGLEIVNPQAAEK;SSGTASSVAFTPLQGLEIVNPQAAEKK;VIVDANNLTVEIENELNIIHK	1;1;1;1;1;1;1;1;1;1;1;1	12	16	0.3307	27403;30866;20007;19603;14227;11526;39659;39598;31459;23468;23466;33222;39227;39226;39922;37535	-	U4/U6 small nuclear ribonucleoprotein Prp31 OS=Homo sapiens OX=9606 GN=PRPF31 PE=1 SV=2	3.35882e+07	1.39951e+06	PRPF31
195_1	sp|Q9UPQ3|AGAP1_HUMAN	10.5837	NA	94411.5	LTSQSEAMALQSIR;VGIVGNLASGK	1;1	2	2	0.0292	26349;13326	-	Arf-GAP with GTPase, ANK repeat and PH domain-containing protein 1 OS=Homo sapiens OX=9606 GN=AGAP1 PE=1 SV=4	2.31958e+06	55228.2	AGAP1
404_1	sp|Q96FJ2|DYL2_HUMAN	8.16456	NA	10343.1	NFGSYVTHETK;YNPTWHCIVGR	1;1	2	4	0.2472	20143;20141;23068;23067	sp|P63167|DYL1_HUMAN	Dynein light chain 2, cytoplasmic OS=Homo sapiens OX=9606 GN=DYNLL2 PE=1 SV=1	4.14385e+06	828771	DYNLL2
652_1	sp|P52292|IMA1_HUMAN	37.0168	NA	57825.9	EATWTMSNITAGR;EKQPPIDNIIR;FVSFLGR;IEVNVELR;LLGASELPIVTPALR;NKNPAPPIDAVEQILPTLVR;NPAPPIDAVEQILPTLVR;QDQIQQVVNHGLVPFLVSVLSK;TGVVPQLVK	1;1;1;1;1;1;1;1;1	9	12	0.1985	23893;21122;21121;9379;12441;26335;35443;35442;31779;37958;37959;11765	-	Importin subunit alpha-1 OS=Homo sapiens OX=9606 GN=KPNA2 PE=1 SV=1	1.80665e+07	722662	KPNA2
193_1	sp|Q5SW79|CE170_HUMAN	41.528	NA	175187	IDLLAQPR;ISQDLALIAR;LGEASDSELADADKASVASEVSTTSSTSKPPTGR;LGSLSAR;LQSAGSAMPTSSSFK;LRAESEVPIVK;SGDPRPQAAEPPDHLTITR;STGSATSLASQGER;TPLTSADEHVHSKLEGSK;VFDESLNFR	1;1;1;1;1;1;1;1;1;1	10	10	0.0915	11448;15285;42801;7289;25512;19088;33685;21878;31685;15939	-	Centrosomal protein of 170 kDa OS=Homo sapiens OX=9606 GN=CEP170 PE=1 SV=1	1.82652e+07	179071	CEP170
191_1	sp|Q9BVQ7|SPA5L_HUMAN	4.25047	NA	80659.8	NTAAVLEAAQELLR	1	1	1	0.0186	25221	-	Spermatogenesis-associated protein 5-like protein 1 OS=Homo sapiens OX=9606 GN=SPATA5L1 PE=1 SV=2	120956	2812.94	SPATA5L1
406_2	sp|O00139|KIF2A_HUMAN	110.663	NA	79904.6	AALQEEEQASK;AALQEEEQASKQINPK;ARPSQFPEQSSSAQQNGSVSDISPVQAAKK;AVFQESIR;CVEDVLK;DLDVITIPSK;DLDVITIPSKDVVMVHEPK;DSFIGENSR;DVFLMLK;DVVMVHEPK;EFGPPSR;ELTVDPTAAGDVRPIMHHPPNQIDDLETQWGVGSSPQRDDLK;FDYAFDDSAPNEMVYR;FSLIDLAGNER;GIYALAAR;GMATCFAYGQTGSGK;GSLDYRPLTTADPIDEHR;IDILTELR;IDILTELRDK;LEGAEINK;QQVQVVGLQER;QTRLEGAEINK;SHAVFQIILR;VFDLLNR;VFDLLNRK;VLEDGKQQVQVVGLQER;YLENQTFR;YLENQTFRFDYAFDDSAPNEMVYR	1;1;1;1;1;1;1;0;1;1;1;1;1;1;1;1;1;1;1;1;1;1;1;1;1;1;1;1	27	33	0.3924	18091;29666;41899;11999;10163;15314;34943;34944;34728;13521;13519;10228;10516;14492;8608;44967;31987;18939;9588;26353;33652;33653;33651;12466;18414;10391;20170;19555;17547;10447;13134;31515;31516;14510;41337	-	Kinesin-like protein KIF2A OS=Homo sapiens OX=9606 GN=KIF2A PE=1 SV=3	5.73613e+07	1.33398e+06	KIF2A
406_1	sp|Q99661|KIF2C_HUMAN	8.16456	NA	81261.2	DSFIGENSR;FSLVDLAGNER;GSSSANPVNSVR	0;1;1	2	2	0.0441	13521;13519;18536;17266	-	Kinesin-like protein KIF2C OS=Homo sapiens OX=9606 GN=KIF2C PE=1 SV=2	9.059e+06	188729	KIF2C
571_1	sp|O96028|NSD2_HUMAN	13.9644	NA	152160	AQLSSSLQEGVMQK;AWIFEK;SQWSLLSEK;YNVGDLVWSK	1;1;1;1	4	4	0.0286	25669;8670;14708;17464	-	Histone-lysine N-methyltransferase NSD2 OS=Homo sapiens OX=9606 GN=NSD2 PE=1 SV=1	1.40994e+07	187991	NSD2
400_1	sp|Q68CZ2|TENS3_HUMAN	4.66626	NA	155169	VPLTPTR;YVQFLSGLLSGSVK	1;1	2	2	0.0145	8505;25208	-	Tensin-3 OS=Homo sapiens OX=9606 GN=TNS3 PE=1 SV=2	2.81403e+06	46131.7	TNS3
1371_1	sp|Q9P031|TAP26_HUMAN	3.02353	NA	28652	TVNSFTIPK	1	1	1	0.0373	13172	-	Thyroid transcription factor 1-associated protein 26 OS=Homo sapiens OX=9606 GN=CCDC59 PE=1 SV=2	280103	25463.9	CCDC59
896_1	sp|P35637|FUS_HUMAN	7.87438	NA	53393.8	AAIDWFDGK;AAIDWFDGKEFSGNPIK	1;1	2	3	0.0323	13492;31096;31094	-	RNA-binding protein FUS OS=Homo sapiens OX=9606 GN=FUS PE=1 SV=1	1.07354e+06	63149.3	FUS
61_1	sp|Q86YS7|C2CD5_HUMAN	2.18832	NA	110377	KIGLK	1	1	1	0.005	6637	-	C2 domain-containing protein 5 OS=Homo sapiens OX=9606 GN=C2CD5 PE=1 SV=1	270835	5416.7	C2CD5
691_1	sp|O95433|AHSA1_HUMAN	16.3373	NA	38250.2	QTFGYGAR;VFTTQELVQAFTHAPATLEADR;VFTTQELVQAFTHAPATLEADRGGK;YYFEGIK	1;1;1;1	4	4	0.1183	10893;37935;39654;11341	-	Activator of 90 kDa heat shock protein ATPase homolog 1 OS=Homo sapiens OX=9606 GN=AHSA1 PE=1 SV=1	6.16571e+06	256905	AHSA1
67_1	sp|P06241|FYN_HUMAN	5.7686	NA	60723.4	GSLLDFLK;IADFGLAR	1;1	2	2	0.0298	10789;10174	sp|P07947|YES_HUMAN;sp|P08631|HCK_HUMAN;sp|P07948|LYN_HUMAN	Tyrosine-protein kinase Fyn OS=Homo sapiens OX=9606 GN=FYN PE=1 SV=3	3.74887e+06	117152	FYN
808_1	sp|P54886|P5CS_HUMAN	3.26884	NA	87247.5	LNSLAIGLR	1	1	1	0.0113	12127	-	Delta-1-pyrroline-5-carboxylate synthase OS=Homo sapiens OX=9606 GN=ALDH18A1 PE=1 SV=2	468495	10184.7	ALDH18A1
693_1	sp|P09874|PARP1_HUMAN	231.887	NA	113012	AEKTLGDFAAEYAK;AMVEYEIDLQK;AMVEYEIDLQKMPLGK;AQNDLIWNIKDELK;ASLCISTK;CSESIPKDSLR;EELGFRPEYSASQLK;ELLIFNK;ELLIFNKQQVPSGESAILDR;FYPLEIDYGQDEEAVKK;FYTLIPHDFGMK;FYTLIPHDFGMKKPPLLNNADSVQAK;GFSLLATEDK;GFSLLATEDKEALK;GGAAVDPDSGLEHSAHVLEK;GGAAVDPDSGLEHSAHVLEKGGK;GGSDDSSKDPIDVNYEK;GIYFADMVSK;HPDVEVDGFSELR;IFPPETSASVAATPPPSTASAPAAVNSSASADKPLSNMK;KFYPLEIDYGQDEEAVK;KGDEVDGVDEVAK;KMVDPEKPQLGMIDR;KPPLLNNADSVQAK…	1;1;1;1;1;1;1;1;1;1;1;1;1;1;1;1;1;1;1;1;1;1;1;1;1;1;1;1;1;1;1;1;1;1;1;1;1;1;1;1;1;1;1;1;1;1;1;1;1;1;1;1	52	99	0.5602	25497;25498;21940;21517;30929;31117;30926;31115;30927;28521;28520;10498;20332;20335;29259;10453;36307;33445;24571;24573;24920;24922;24572;41174;41172;14781;25675;32534;32533;32535;36007;36005;30209;30210;16049;25230;25229;43843;43839;43840;43841;43842;43847;33448;33446;22083;29725;25149;25148;31656;8740;10269;16617;22393;22395;9488;26562;26563;13861;25281;24967;15259;16074;18711;19160;19164;19572…	-	Poly [ADP-ribose] polymerase 1 OS=Homo sapiens OX=9606 GN=PARP1 PE=1 SV=4	1.79899e+08	2.99832e+06	PARP1
579_1	sp|P27816|MAP4_HUMAN	10.5837	NA	120930	TTTAAAVASTGPSSR;TTTLSGTAPAAGVVPSR	1;1	2	2	0.0278	22489;26928	-	Microtubule-associated protein 4 OS=Homo sapiens OX=9606 GN=MAP4 PE=1 SV=3	2.14176e+06	32450.9	MAP4
894_1	sp|Q9Y4F1|FARP1_HUMAN	145.088	NA	118559	AALAEITEMVAQLHGTMIK;AESEYTFER;AYFIAK;DLIGIDNLVVPGR;DLIGIDNLVVPGREFIR;EDAMPEALK;FFPPDHTQLQEELTR;GLTASNQFK;IGDVMLK;INAFNWAK;INLAVANTGILVFQGFTK;IQMLDDTQEAFEVPQR;IQMLDDTQEAFEVPQRAPGK;ITVWLDLLKPIVK;IVEFHHNHIGQTPAESDFQLLEIAR;KITVWLDLLKPIVK;LALWEGR;LGAPENSGISTLER;LRPDANSAYQDTLEFLMASR;LTCNDTSAALLISHIVQSEIGDFDEALDREHLAK;MFFLFNDVLLYTSR;QADGAASAPTEEEEEVVKDR;QSIIVAASSR;QVLDYVK;RLEMYGIR;SEMEKWVEDIQMAIDLAEK;SL…	1;1;1;1;1;1;1;1;1;1;1;1;1;1;1;1;1;1;1;1;1;1;1;1;1;1;1;1;1;1;1;1;1	33	45	0.4258	33441;33703;16072;7421;22578;31543;31542;13428;30644;30643;12328;8412;8645;12297;31254;31255;31682;36642;26042;26041;40870;40871;40869;28054;28053;9764;24054;36893;43828;29631;34680;13683;10207;13789;36731;36564;24007;24008;28950;45278;36172;21047;44505;44506;12660	-	FERM, ARHGEF and pleckstrin domain-containing protein 1 OS=Homo sapiens OX=9606 GN=FARP1 PE=1 SV=1	1.61894e+08	2.69824e+06	FARP1
695_1	sp|Q9Y2L1|RRP44_HUMAN	5.29186	NA	108934	NVIVLQTVLQEVR	1	1	1	0.0136	25433	-	Exosome complex exonuclease RRP44 OS=Homo sapiens OX=9606 GN=DIS3 PE=1 SV=2	142715	2594.82	DIS3
697_1	sp|Q9H5Q4|TFB2M_HUMAN	3.02353	NA	45319.8	SATVIDHLR	1	1	1	0.0227	13268	-	Dimethyladenosine transferase 2, mitochondrial OS=Homo sapiens OX=9606 GN=TFB2M PE=1 SV=1	531830	20455	TFB2M
298_1	sp|P48735|IDHP_HUMAN	5.29186	NA	50876.9	TIEAEAAHGTVTR	1	1	1	0.0288	21965	-	Isocitrate dehydrogenase [NADP], mitochondrial OS=Homo sapiens OX=9606 GN=IDH2 PE=1 SV=2	757212	26110.7	IDH2
668_1	sp|Q9Y3A4|RRP7A_HUMAN	6.48033	NA	32314	ELLNFYAWQHR;QQASHYLYVR	1;1	2	2	0.075	24754;19727	-	Ribosomal RNA-processing protein 7 homolog A OS=Homo sapiens OX=9606 GN=RRP7A PE=1 SV=2	1.12457e+07	749714	RRP7A
540_1	sp|P09651|ROA1_HUMAN	5.29186	NA	38723	SSGPYGGGGQYFAKPR	1	1	2	0.043	27513;27514	-	Heterogeneous nuclear ribonucleoprotein A1 OS=Homo sapiens OX=9606 GN=HNRNPA1 PE=1 SV=5	2.19814e+06	115691	HNRNPA1
892_1	sp|Q10570|CPSF1_HUMAN	11.8739	NA	160782	LGGARDELGGR;SSFLPSYIIDVR;VLVDSSFGQPTTQGEAR	1;1;1	3	3	0.0277	15308;22953;29761	-	Cleavage and polyadenylation specificity factor subunit 1 OS=Homo sapiens OX=9606 GN=CPSF1 PE=1 SV=2	1.33944e+06	16536.3	CPSF1
664_1	sp|P04899|GNAI2_HUMAN	3.4941	NA	40425.1	IAQSDYIPTQQDVLR	1	1	1	0.0423	29152	-	Guanine nucleotide-binding protein G(i) subunit alpha-2 OS=Homo sapiens OX=9606 GN=GNAI2 PE=1 SV=3	5.02999e+06	251500	GNAI2
1267_1	sp|P09543|CN37_HUMAN	3.72837	NA	47548.7	MDLVTYFGK	1	1	1	0.0214	14587	-	2',3'-cyclic-nucleotide 3'-phosphodiesterase OS=Homo sapiens OX=9606 GN=CNP PE=1 SV=2	47851.2	1495.35	CNP
542_1	sp|P23588|IF4B_HUMAN	6.56441	NA	69110.3	AASIFGGAKPVDTAAR;QLDEPKLER	1;1	2	3	0.0409	25892;15958;15959	-	Eukaryotic translation initiation factor 4B OS=Homo sapiens OX=9606 GN=EIF4B PE=1 SV=2	1.08877e+06	32022.5	EIF4B
63_1	sp|O43747|AP1G1_HUMAN	34.9714	NA	91293.1	AVEYNALFK;DLAGEVEKLLK;GYALTAIMK;IGYLGAMLLLDER;LVPQLVR;NVGNAILYETVLTIMDIKSESGLR;VLAINILGR;VVSIYGSSIDVELQQR;WHIDTIMR;YVALTSLLK	1;1;1;1;1;1;1;1;1;1	10	10	0.1399	14146;18375;12370;24821;9367;39515;12385;29778;14541;13198	-	AP-1 complex subunit gamma-1 OS=Homo sapiens OX=9606 GN=AP1G1 PE=1 SV=5	1.89566e+07	430832	AP1G1
666_2	sp|P13639|EF2_HUMAN	78.8345	NA	95276.9	AGIIASAR;ALLELQLEPEELYQTFQR;ARPFPDGLAEDIDKGEVSAR;EDLYLKPIQR;EGIPALDNFLDKL;FAAKGEGQLGPAER;FYAFGR;GEGQLGPAER;GGGQIIPTAR;GVQYLNEIKDSVVAGFQWATK;IKPVLMMNK;IMGPNYTPGKK;QFAEMYVAK;STAISLFYELSENDLNFIK;TFCQLILDPIFK;TILMMGR;VFSGLVSTGLK;VNFTVDQIR;WLPAGDALLQMITIHLPSPVTAQK;YFDPANGK;YFDPANGKFSK;YLAEKYEWDVAEAR	1;1;1;1;1;1;1;1;0;1;1;1;1;1;1;1;1;1;1;1;1;1	21	27	0.2984	8129;35895;34824;34826;19953;19951;24085;23735;8155;13297;12399;37226;15416;18574;15349;35726;35730;25147;9312;15489;15080;39345;39208;11179;11201;19937;29091;29094	-	Elongation factor 2 OS=Homo sapiens OX=9606 GN=EEF2 PE=1 SV=4	7.63719e+07	1.46869e+06	EEF2
890_1	sp|Q969G3|SMCE1_HUMAN	23.8544	NA	46620.6	FLESTDSFNNELKR;IAAEIAQAEEQAR;KLEAELLQIEER;RPSYAPPPTPAPATQMPSTPGFVGYNPYSHLAYNNYR;SRAEAALEEESR	1;1;1;1;1	5	7	0.2141	28512;23011;24613;24612;44404;21762;21761	-	SWI/SNF-related matrix-associated actin-dependent regulator of chromatin subfamily E member 1 OS=Homo sapiens OX=9606 GN=SMARCE1 PE=1 SV=2	4.42281e+06	201037	SMARCE1
666_1	sp|Q15029|U5S1_HUMAN	73.6103	NA	109366	AFIPAIDSFGFETDLR;FFDDPMLLELAK;FNTTSVIK;GGGQIIPTAR;GNEEAQIFRPLK;IAVEPVNPSELPK;ILDAVVAQEPLHR;LGEFFQTK;LGEFFQTKYDWDLLAAR;LWGDIYFNPK;LWISVAR;MYSTDDGVQFHAFGR;RLWGDIYFNPK;SFVEFILEPLYK;SIVIRPLEPQPAPHLAR;STPVTVVLPDTK;TLDELGIHLTKEELK;VLSGTIHAGQPVK;YHIEVNRVPAGNWVLIEGVDQPIVK	1;1;1;0;1;1;1;1;1;1;1;1;1;1;1;1;1;1;1	18	22	0.2346	29848;24294;11151;12399;23059;23058;22853;24429;24428;12398;33933;33934;19392;9775;29145;23223;24929;31087;19507;29041;20729;40569;40570	-	116 kDa U5 small nuclear ribonucleoprotein component OS=Homo sapiens OX=9606 GN=EFTUD2 PE=1 SV=1	3.79676e+07	677992	EFTUD2
68_4	sp|P35579|MYH9_HUMAN	793.087	NA	226392	ADEWLMK;ADEWLMKNMDPLNDNIATLLHQSSDK;ADFCIIHYAGK;ADFCIIHYAGKVDYK;AGKLDPHLVLDQLR;AGVLAHLEEER;AGVLAHLEEERDLK;ALEEAMEQK;ALEEAMEQKAELER;ALELDSNLYR;ALEQQVEEMK;ALEQQVEEMKTQLEELEDELQATEDAK;ANLQIDQINTDLNLER;AQTKEQADFAIEALAK;ASITALEAK;ASITALEAKIAQLEEQLDNETK;ASREEILAQAK;CIIPNHEK;CNGVLEGIR;DCMRELDDTR;DDVGKSVHELEK;DELADEIANSSGK;DFSALESQLQDTQELLQEENR;DFSALESQLQDTQELLQEENRQK;DKADFCIIHYAGK;DLEAHIDSANK;DLEAHIDSANK…	0;1;0;0;0;0;0;1;1;1;1;1;1;1;1;1;1;0;0;1;1;1;1;1;0;1;1;1;1;0;1;1;1;1;1;1;1;0;0;1;1;1;1;1;1;1;1;1;1;1;1;1;1;1;1;1;1;0;1;1;1;0;1;1;1;1;1;1;1;1;1;1;1;1;1;1;1;1;1;1;1;1;1;0;0;1;1;1;1;1;1;1;1;1;0;1;1;1;1;1;1;1;1;0;1;1;1;1;0;1;1;1;1;0;1;1;1;1;1;1;1;1;1;1;1;0;1;1;1;1;1;1;1;1;0;1;0;0;0;1;1;1;1;1;0;1;1;1;1;0;1;1;1;1;1;0;0;0;1;1;1;1;1;1;1;1;1;1;1;1;1;1;1;1;1;1;1;1;1;1;1;0;0;1;0;1;1;0;1;1;0;1;1;1;1;1;1;1;1;1…	169	559	0.7352	10776;11126;41492;20420;29858;26770;26771;18626;18628;18629;26833;26830;26827;26831;14003;28009;27768;28007;28008;27767;17784;17783;17785;18533;41969;42032;41968;42031;30785;30786;30798;30797;28990;28989;11003;37713;18404;18405;13248;13388;13409;20815;21964;21789;38353;38352;40040;40042;40041;40043;26023;26024;18315;18316;24878;24879;11312;23971;23966;23967;15709;41410;41409;41408;31283;22740;231…	-	Myosin-9 OS=Homo sapiens OX=9606 GN=MYH9 PE=1 SV=4	4.57886e+09	3.6054e+07	MYH9
68_3	sp|P35580|MYH10_HUMAN	667.984	NA	228858	ADEWLMK;ADFCIIHYAGK;ADFCIIHYAGKVDYK;ADMEDLMSSK;ADMEDLMSSKDDVGK;AGKLDPHLVLDQLR;AGVLAHLEEER;AGVLAHLEEERDLK;AKLQELEGAVK;ALAYDKLEK;ALEEALEAKEEFER;ALEEETKNHEAQIQDMR;ALELDPNLYR;ALELDPNLYRIGQSK;ALEQQVEEMR;ALEQQVEEMRTQLEELEDELQATEDAK;AQFERDLQTR;AQTKEQADFAVEALAK;ASKLQNELDNVSTLLEEAEK;ASRDEIFAQSK;ATISALEAK;ATISALEAKIGQLEEQLEQEAK;AVIYNPATQADWTAK;CIIPNHEK;CNGVLEGIR;DAASLESQLQDTQELLQEETR;DAASLESQLQDTQELLQEETRQ…	0;0;0;1;1;0;0;0;1;1;1;1;0;0;1;1;1;0;1;1;1;1;1;0;0;1;1;1;1;1;1;1;1;1;1;0;1;1;1;1;1;1;0;0;1;1;1;1;1;1;1;1;0;0;1;1;0;1;1;1;1;0;1;1;1;1;1;1;1;1;1;1;1;1;0;1;1;1;0;0;1;0;1;1;1;0;1;1;1;1;1;1;1;1;1;1;1;1;1;1;0;1;1;1;1;1;1;1;1;0;1;1;1;0;0;1;1;1;1;1;1;1;1;0;1;1;1;1;1;1;1;1;1;0;1;1;0;1;1;0;1;1;1;1;1;1;1;0;1;1;1;1;1;1;1;1;1;1;1;1;1;1;1;0;0;1;1;0;1;1;0;0;1;1;1;1;1;0;1;1;0	142	353	0.7222	10776;11126;20420;29858;15937;16364;28140;27913;26770;26771;18626;18628;18629;26833;26830;26827;26831;17590;14059;14057;28030;28029;28028;33674;33690;33403;33689;33677;33404;33687;33675;33402;33426;33676;33425;33688;33424;18101;28753;19290;42067;42135;42134;42137;19700;19703;28782;36014;36012;19372;19369;19371;11007;37602;27797;13248;13388;13409;37629;37630;39539;39538;22755;22753;11675;23246;241…	-	Myosin-10 OS=Homo sapiens OX=9606 GN=MYH10 PE=1 SV=3	2.54403e+09	2.03522e+07	MYH10
68_2	sp|P35749|MYH11_HUMAN	5.29186	NA	227199	ALELDPNLYR;ALELDPNLYRIGQSK;AQTKEQADFAVEALAK;CIIPNHEK;CNGVLEGIR;DLGEELEALK;EDQSILCTGESGAGK;EDQSILCTGESGAGKTENTK;EQADFAVEALAK;EQADFAVEALAKATYER;FDQLLAEEK;IGQSKIFFR;INFDVTGYIVGANIETYLLEK;IVFQEFR;KEEELQAALAR;KFDQLLAEEK;KQELEEILHEMEAR;LQLEKVTAEAK;LQQLFNHTMFILEQEEYQR;LRNWQWWR;NCAAYLK;NTDQASMPDNTAAQK;NWQWWR;NWQWWRLFTK;QGFPNR;QKLQLEK;QLLQANPILEAFGNAK;QLLQANPILEAFGNAKTVK;QQQLTAMK;TQLEELEDELQATEDAK;TQLEELE…	0;0;0;0;0;0;0;0;0;0;0;0;0;0;0;0;1;0;0;0;0;0;0;0;0;0;0;0;0;0;0;0;0	1	1	0.144	18101;28753;28782;13248;13388;13409;15709;26354;26355;34600;34601;20341;31324;31323;15093;15175;37422;37424;11702;19529;19526;18545;18542;18541;18540;18543;18539;18538;29277;18785;18783;38265;38126;38125;38139;38276;38266;38267;19194;19193;9656;9670;26998;12531;12529;12530;12554;24507;7502;7503;10300;28894;28888;28892;28893;28895;28891;28909;28664;28890;33643;11536;11916;32097;32096;36008;36006;9…	-	Myosin-11 OS=Homo sapiens OX=9606 GN=MYH11 PE=1 SV=3	1.62856e+07	131335	MYH11
68_1	sp|Q7Z406|MYH14_HUMAN	4.43821	NA	227732	AAILEEKR;CNGVLEGIR;EDQSILCTGESGAGK;EDQSILCTGESGAGKTENTK;FDQLLAEEK;HWQWWR;KEEELQAALAR;KFDQLLAEEK;LQLEKVTTEAK;LRHWQWWR;LVLDQLR;NCAAYLK;QGFPNR;QKLQLEK;QLLQANPILEAFGNAK;QLLQANPILEAFGNAKTVK;QRYEILTPNAIPK;TVGQLYK;VKPLLQVTR;YEILTPNAIPK	1;0;0;0;0;0;0;0;0;0;1;0;0;0;0;0;0;0;0;0	2	2	0.0737	11521;13388;13409;26354;26355;34600;34601;15093;13001;19529;19526;18545;18542;18541;18540;18543;18539;18538;19582;19583;19789;10037;9656;9670;7502;7503;10300;28894;28888;28892;28893;28895;28891;28909;28664;28890;33643;26196;26195;26194;26158;26160;9046;9047;14139;19563	-	Myosin-14 OS=Homo sapiens OX=9606 GN=MYH14 PE=1 SV=2	9.99132e+06	79930.5	MYH14
1464_1	sp|P26368|U2AF2_HUMAN	37.6541	NA	53467.2	ELLTSFGPLK;IFVEFTSVFDCQK;LFIGGLPNYLNDDQVKELLTSFGPLK;LGGLTQAPGNPVLAVQINQDKNFAFLEFR;NFAFLEFR;RLYVGNIPFGITEEAMMDFFNAQMR;RPHDYQPLPGMSENPSVYVPGVVSTVVPDSAHK;SVDETTQAMAFDGIIFQGQSLK	1;1;1;1;1;1;1;1	8	11	0.3116	15401;27374;40807;42012;13896;41300;43432;43431;37617;37513;37618	-	Splicing factor U2AF 65 kDa subunit OS=Homo sapiens OX=9606 GN=U2AF2 PE=1 SV=4	4.70874e+06	247828	U2AF2
1466_1	sp|Q12830|BPTF_HUMAN	5.29186	NA	338054	SFLAAANEEILESIR	1	1	1	0.0049	28017	-	Nucleosome-remodeling factor subunit BPTF OS=Homo sapiens OX=9606 GN=BPTF PE=1 SV=3	1.15227e+06	7292.83	BPTF
910_1	sp|Q8IVU3|HERC6_HUMAN	2.00357	NA	115052	LLQADSHIK	1	1	1	0.0088	13528	-	Probable E3 ubiquitin-protein ligase HERC6 OS=Homo sapiens OX=9606 GN=HERC6 PE=1 SV=2	5.46874e+06	94288.7	HERC6
378_1	sp|Q6UN15|FIP1_HUMAN	24.393	NA	66486.5	AEFTSPPSLFK;AFPYGNVAFPHLPGSAPSWPSLVDTSK;ANENSNIQVLSER;MGLEVIPVTSTTNK;RLPGAIDVIGQTITISR;TGAPQYGSYGTAPVNLNIK	1;1;1;1;1;1	6	6	0.17	18624;40549;24679;25339;29998;31910	-	Pre-mRNA 3'-end-processing factor FIP1 OS=Homo sapiens OX=9606 GN=FIP1L1 PE=1 SV=1	9.98897e+06	454044	FIP1L1
109_6	sp|Q01082|SPTB2_HUMAN	536.458	NA	274439	AFEDEMSGR;AKDEQSAVSMLK;ALVADSHPESERISMR;AQTLPTSVVTITSESSPGKR;DASVAEAWLLGQEPYLSSR;DGMAFNALIHK;DLMLWMEDVIR;DLTSVMR;DLTSVNILLK;DLVAIEAK;DTKQAEAFLNNQEYVLAHTEMPTTLEGAEAAIK;DVAEEIANYRPTLDTLHEQASALPQEHAESPDVR;DVEDEILWVGER;DVEDEILWVGERMPLATSTDHGHNLQTVQLLIK;DVSSVELLMNNHQGIK;DVSSVELLMNNHQGIKAEIDAR;EAEKLESEHPDQAQAILSR;EASLGEASKLQQFLR;EGMQLISEKPETEAVVKEK;EIEELQSQAQALSQEGK;EIGQSVDEVEK;EIGQSVDEVEKLIK;EIHQFNRDV…	1;1;1;1;1;1;1;1;0;1;1;1;1;1;1;1;1;1;1;1;1;1;1;1;1;1;1;1;1;1;1;1;1;1;1;1;1;1;1;0;1;0;1;1;1;1;1;1;1;1;1;1;1;1;1;1;1;1;1;1;1;1;1;1;1;1;1;0;1;1;0;0;1;1;1;1;1;1;1;1;1;1;1;1;1;1;1;1;1;1;1;1;1;1;1;1;1;1;1;1;1;1;1;1;1;1;1;1;1;1;1;1;1;1;1;1;1;1;0;1;1;1;1;1;0;1	118	188	0.5635	13854;14197;20717;21113;29837;33709;34206;18435;18855;18854;18436;23873;23497;24251;9309;15698;10094;43596;43597;43892;43895;24382;43816;29864;38015;34941;34936;28203;28202;35081;35082;31013;18853;26943;37502;18700;22079;22080;15731;26500;28310;28309;12280;14029;14416;9249;25282;38758;38634;38757;35418;35417;27843;28067;29134;23168;22797;25955;9376;32204;22616;24451;24450;13373;44356;19734;19735;…	-	Spectrin beta chain, non-erythrocytic 1 OS=Homo sapiens OX=9606 GN=SPTBN1 PE=1 SV=2	3.98839e+08	2.47726e+06	SPTBN1
1307_1	sp|P50991|TCPD_HUMAN	28.3535	NA	57887.8	ALIAGGGAPEIELALR;AVADAIR;AYILNLVK;DALSDLALHFLNK;FSNISAAK;GIHPTIISESFQK;TVTIVVR;VIDPATATSVDLR	1;1;1;1;1;1;1;1	8	8	0.1577	26351;7462;11611;24332;9622;24331;8589;22023	-	T-complex protein 1 subunit delta OS=Homo sapiens OX=9606 GN=CCT4 PE=1 SV=4	1.05389e+07	284835	CCT4
918_1	sp|Q8TE59|ATS19_HUMAN	3.72837	NA	133960	SVAPVPLEEPVEGR	1	1	1	0.0116	24799	-	A disintegrin and metalloproteinase with thrombospondin motifs 19 OS=Homo sapiens OX=9606 GN=ADAMTS19 PE=2 SV=2	0	0	ADAMTS19
916_1	sp|Q9UPY6|WASF3_HUMAN	4.25047	NA	55258.6	SSTVQDQQVVSK	1	1	1	0.0239	20699	-	Wiskott-Aldrich syndrome protein family member 3 OS=Homo sapiens OX=9606 GN=WASF3 PE=1 SV=2	277295	15405.3	WASF3
198_1	sp|O96019|ACL6A_HUMAN	8.74979	NA	47430.3	LPQVTR;SEASLHPVLMSEAPWNTR;TAVLTAFANGR	1;1;1	3	3	0.0816	7434;33395;15832	-	Actin-like protein 6A OS=Homo sapiens OX=9606 GN=ACTL6A PE=1 SV=1	6.40488e+06	320244	ACTL6A
953_1	sp|Q9BTC0|DIDO1_HUMAN	7.90434	NA	243723	TASPLEHILQTLFGK;VEQFLTIAR	1;1	2	2	0.0107	27897;14689	-	Death-inducer obliterator 1 OS=Homo sapiens OX=9606 GN=DIDO1 PE=1 SV=5	625181	4846.36	DIDO1
655_1	sp|Q07283|TRHY_HUMAN	2.23113	NA	253777	AQQLQEEEDGLQEDQERR	1	1	1	0.0093	35680	-	Trichohyalin OS=Homo sapiens OX=9606 GN=TCHH PE=1 SV=2	1.11764e+07	108509	TCHH
196_1	sp|Q9Y6M4|KC1G3_HUMAN	2.3944	NA	51355.9	GSLPWQGLK	1	1	1	0.0201	12737	sp|P78368|KC1G2_HUMAN;sp|Q9HCP0|KC1G1_HUMAN	Casein kinase I isoform gamma-3 OS=Homo sapiens OX=9606 GN=CSNK1G3 PE=1 SV=2	1.46151e+06	50396.9	CSNK1G3
64_1	sp|Q96ET8|TV23C_HUMAN	2.18283	NA	31084.9	LSSPPLR	1	1	1	0.0254	8310	-	Golgi apparatus membrane protein TVP23 homolog C OS=Homo sapiens OX=9606 GN=TVP23C PE=1 SV=3	4.76892e+06	250996	TVP23C
914_1	sp|Q9UI30|TR112_HUMAN	15.8756	NA	14190.3	ICPVEFNPNFVAR;LLTHNLLSSHVR;MIPKVEWSAFLEAADNLR	1;1;1	3	6	0.344	26566;22781;22783;22782;34381;34189	-	Multifunctional methyltransferase subunit TRM112-like protein OS=Homo sapiens OX=9606 GN=TRMT112 PE=1 SV=1	3.85397e+06	428219	TRMT112
1148_1	sp|P28340|DPOD1_HUMAN	4.90193	NA	123553	GLLPQILENLLSAR;IFEPILGEGR	1;1	2	2	0.0217	26012;16059	-	DNA polymerase delta catalytic subunit OS=Homo sapiens OX=9606 GN=POLD1 PE=1 SV=2	553006	7680.64	POLD1
1460_1	sp|P0DP23|CALM1_HUMAN	5.29186	NA	16826.8	VFDKDGNGYISAAELR	1	1	2	0.1074	29274;29275	-	Calmodulin-1 OS=Homo sapiens OX=9606 GN=CALM1 PE=1 SV=1 >sp|P0DP24|CALM2_HUMAN Calmodulin-2 OS=Homo sapiens OX=9606 GN=CALM2 PE=1 SV=1 >sp|P0DP25|CALM3_HUMAN Calmodulin-3 OS=Homo sapiens OX=9606 GN=CALM3 PE=1 SV=1	672107	74678.5	CALM3
657_1	sp|Q8IY22|CMIP_HUMAN	2.44472	NA	86275.1	WEVVLKEIR	1	1	1	0.0116	17209	-	C-Maf-inducing protein OS=Homo sapiens OX=9606 GN=CMIP PE=1 SV=3	2.70498e+06	79558.3	CMIP
912_1	sp|Q9Y572|RIPK3_HUMAN	2.61248	NA	56851.3	QNRPSLAELPQAGPETPGLEGLK	1	1	1	0.0444	37517	-	Receptor-interacting serine/threonine-protein kinase 3 OS=Homo sapiens OX=9606 GN=RIPK3 PE=1 SV=2	0	0	RIPK3
194_1	sp|Q8NFR7|CC148_HUMAN	2.26908	NA	71031	LIAEQSLK	1	1	1	0.0135	10958	-	Coiled-coil domain-containing protein 148 OS=Homo sapiens OX=9606 GN=CCDC148 PE=1 SV=2	266295	7608.43	CCDC148
760_1	sp|O95470|SGPL1_HUMAN	110.2	NA	63482.7	AASYFGMK;AFEPYLEILEVYSTK;AFEPYLEILEVYSTKAK;AGYPLEHPFDFR;ALPSQGLSSSAVLEK;ASGTVYSGEEKLTELLVK;AYGDFAWSNPLHPDIFPGLR;AYRDLAFEK;DFDIYR;DLAFEK;ESVTQIMK;ESVTQIMKNPK;FLKSELENIK;GIFVFGNPQLSVIALGSR;GSSLVLYSDKK;KIEAEIVR;KMPIIGR;LKEYSSMDAFWQEGR;LSNLMTAK;LTELLVK;MMEVDVR;NMSFLK;NTAMLVCSTPQFPHGVIDPVPEVAK;PSTDLLMLK;TPEIVAPQSAHAAFNK;TTGMGAIYGMAQTTVDR;VAIQFLK	1;1;1;1;1;1;1;1;1;1;1;1;1;1;1;1;1;1;1;1;1;1;1;1;1;1;1	27	39	0.493	10404;10729;29904;29903;32757;24176;24173;24979;31508;31507;36439;36440;36438;15617;15618;9456;7580;12023;19948;18551;30854;17887;17885;12147;9168;30708;30709;10801;9210;10489;10826;7827;39873;13396;13725;28257;28256;29925;9267	-	Sphingosine-1-phosphate lyase 1 OS=Homo sapiens OX=9606 GN=SGPL1 PE=1 SV=3	7.86592e+07	2.62197e+06	SGPL1
651_1	sp|Q8WU90|ZC3HF_HUMAN	19.3459	NA	48572.6	DVDETGITVASLER;ELQELNELFKPVVAAQK;ITLESFLAWK;SALGPNVTK;SVVCAFFK	1;1;1;1;1	5	5	0.1362	25321;31996;18209;10628;12134	-	Zinc finger CCCH domain-containing protein 15 OS=Homo sapiens OX=9606 GN=ZC3H15 PE=1 SV=1	5.21269e+06	179748	ZC3H15
235_1	sp|Q2TAY7|SMU1_HUMAN	18.125	NA	57507.2	AAIAQALAGEVSVVPPSR;LIMQYLK;LMALLGQALK;WQQHQGLLPPGMTIDLFR	1;1;1;1	4	6	0.1033	29010;11437;11141;14218;14606;34756	-	WD40 repeat-containing protein SMU1 OS=Homo sapiens OX=9606 GN=SMU1 PE=1 SV=2	1.73972e+06	54366.3	SMU1
1425_1	sp|P42285|MTREX_HUMAN	8.53526	NA	117729	EYPFILDAFQR;LTEQLAGPLR	1;1	2	2	0.0202	22995;15227	-	Exosome RNA helicase MTR4 OS=Homo sapiens OX=9606 GN=MTREX PE=1 SV=3	1.03821e+06	17596.8	MTREX
1317_1	sp|Q9GZR2|REXO4_HUMAN	6.98048	NA	46642.8	ILVGHALHNDLK;TAVSGIRPENLK	1;1	2	3	0.0569	21296;20200;20199	-	RNA exonuclease 4 OS=Homo sapiens OX=9606 GN=REXO4 PE=1 SV=2	0	0	REXO4
271_1	sp|P49711|CTCF_HUMAN	17.4436	NA	82732.4	FHCPHCDTVIAR;QLLDMHFKR;SDLGVHLR;YALIQHQK;YCDAVFHER	1;1;1;1;1	5	6	0.0633	25468;17639;10852;13053;17871;17872	-	Transcriptional repressor CTCF OS=Homo sapiens OX=9606 GN=CTCF PE=1 SV=1	7.19378e+06	217993	CTCF
1315_1	sp|Q9Y5T5|UBP16_HUMAN	40.7655	NA	93510.9	ENPPMNSPCQITVK;FKGYQQQDSQELLR;FQQAGFNLR;GQWFHISDTHVQAVPTTK;KQMLISLAPPVLTLHLK;NLNLNAALHPDEINIEILNDSHTPGTK;SMPSFVDR;TVSLVHESFLDLSLPVLDDQSGKK;VLYSLYGVVEHSGTMR	1;1;1;1;1;1;1;1;1	9	15	0.1786	27530;29054;29053;14782;33592;33587;31422;31421;41134;41135;11695;39388;39389;30225;30224	-	Ubiquitin carboxyl-terminal hydrolase 16 OS=Homo sapiens OX=9606 GN=USP16 PE=1 SV=1	1.31207e+07	279165	USP16
233_1	sp|Q05682|CALD1_HUMAN	39.5547	NA	93175.4	AEFLNK;ASVDTKEAEGAPQVEAGK;GNVFSSPTAAGTPNK;GNVFSSPTAAGTPNKETAGLK;LQEALER;MPEDGLSDDKKPFK;QERYEIEETETVTK;QKEFDPTITDASLSLPSR;QQEAALELEELKK;SAKPTKPAASDLPVPAEGVR	1;1;1;1;1;1;1;1;1;1	10	11	0.1652	7567;29704;24146;33488;10088;27417;29271;32805;25819;25820;32573	-	Caldesmon OS=Homo sapiens OX=9606 GN=CALD1 PE=1 SV=3	3.93782e+07	894958	CALD1
959_1	sp|P07305|H10_HUMAN	31.8678	NA	20850.2	GVGASGSFR;LVTTGVLKQTK;RLVTTGVLK;STDHPKYSDMIVAAIQAEK;VGENADSQIKLSIK;YSDMIVAAIQAEK;YSDMIVAAIQAEKNR	1;1;1;1;1;1;1	7	14	0.2887	9618;17659;17658;12770;34332;34548;34334;34333;34544;34545;25273;23919;24295;28857	-	Histone H1.0 OS=Homo sapiens OX=9606 GN=H1-0 PE=1 SV=3	2.20757e+07	2.75946e+06	H1-0
1427_1	sp|P43487|RANG_HUMAN	3.66458	NA	23295.6	FLNAENAQK	1	1	1	0.0448	13741	-	Ran-specific GTPase-activating protein OS=Homo sapiens OX=9606 GN=RANBP1 PE=1 SV=1	4.57803e+07	5.0867e+06	RANBP1
277_1	sp|Q92786|PROX1_HUMAN	2.18968	NA	83151	QVPQVFPPLQIPQAR	1	1	1	0.0204	28761	-	Prospero homeobox protein 1 OS=Homo sapiens OX=9606 GN=PROX1 PE=1 SV=2	0	0	PROX1
768_1	sp|Q9UBU9|NXF1_HUMAN	28.8199	NA	70138.7	AQFFVEDASTASALK;IIEENIPELLSLNLSNNR;ILNLSGNELK;LDDMSSIVQK;LNVVAFLNELPK;SSLAEYFKDSR	1;1;1;1;1;1	6	8	0.1228	26903;34068;34069;15318;16632;21996;20619;20618	-	Nuclear RNA export factor 1 OS=Homo sapiens OX=9606 GN=NXF1 PE=1 SV=1	8.58586e+06	245310	NXF1
1421_1	sp|P62241|RS8_HUMAN	48.1211	NA	24190.2	ADGYVLEGK;ADGYVLEGKELEFYLR;ELEFYLR;ELEFYLRK;IIDVVYNASNNELVR;LDVGNFSWGSECCTR;LTPEEEEILNK;LTPEEEEILNKK;NCIVLIDSTPYR;QWYESHYALPLGR;YELGRPAANTK	1;1;1;1;1;1;1;1;1;1;1	11	13	0.4567	12022;31197;31198;12396;15225;28767;29714;20920;24035;24034;24226;27375;18518	-	40S ribosomal protein S8 OS=Homo sapiens OX=9606 GN=RPS8 PE=1 SV=2	6.74122e+07	6.74122e+06	RPS8
1423_1	sp|Q9NRC8|SIR7_HUMAN	5.518	NA	44870.4	LVQHVVSQNCDGLHLR;WQDPIFSLATPLR	1;1	2	2	0.0725	30884;26193	-	NAD-dependent protein deacetylase sirtuin-7 OS=Homo sapiens OX=9606 GN=SIRT7 PE=1 SV=1	731971	30498.8	SIRT7
1319_1	sp|Q08380|LG3BP_HUMAN	5.29186	NA	65289.3	TLQALEFHTVPFQLLAR	1	1	1	0.0291	32462	-	Galectin-3-binding protein OS=Homo sapiens OX=9606 GN=LGALS3BP PE=1 SV=1	0	0	LGALS3BP
231_1	sp|Q14204|DYHC1_HUMAN	233.814	NA	532072	AATSPALFNR;AHQANQLYPFAISLIESVR;ALERLEGVEGVAHIIDPK;ALGEYLER;ALPDMEVVGLNFSSATTPELLLK;ASVVTLPVYLNFTR;AWTQVLLGQAEDKAEVDMDTDAPQVSHKPGGEPK;DLSSQLLK;ESPEVLLTLDILK;ETVDQVEELRR;EWTDGLFTHVLR;FGNPLLVQDVESYDPVLNPVLNR;FTQDTQPHYIYSPR;GIFEALRPLETLPVEGLIR;IAFIMDESNVLDSGFLER;IFTIESTR;ILDDDTIITTLENLKR;IMFEVQDLK;INEWLTLVEK;INMLVIELK;IVPFFK;IWAHEALR;KLEHLITELVHQR;KLVPLLLEDGGEAPAALEAALEEK;KYEFGESDLR;LADLLGK;LGEDLNKWQ…	1;1;1;1;1;1;1;1;1;1;1;1;1;1;1;1;1;1;1;1;1;1;1;1;1;1;1;1;1;1;1;1;1;1;1;1;1;1;1;1;1;1;1;1;1;1;1;1;1;1;1;1;1;1;1;1;1;1	58	65	0.1552	13990;35036;31838;12009;37940;26834;43638;11004;24594;22413;24680;39197;29241;34592;33914;12343;30826;16253;15853;19203;15009;8007;12960;27328;38229;38228;19157;7673;31111;21657;13153;12844;29841;23688;19851;26769;26773;9035;10106;17531;24348;15666;13598;12923;11523;13829;14166;15511;22147;17981;17980;21359;21358;26373;23505;39629;22427;9983;9091;31731;17540;25999;26392;19484;23118	-	Cytoplasmic dynein 1 heavy chain 1 OS=Homo sapiens OX=9606 GN=DYNC1H1 PE=1 SV=5	4.555e+07	162100	DYNC1H1
954_1	sp|Q96GQ7|DDX27_HUMAN	99.2388	NA	89779.2	AATTLDEKIEK;AGPSFEER;AITAMGFK;ALQEFDLALR;AQMFAER;DLASVSLK;DLASVSLKNPVR;EAIVAALLTR;EAVVQEPER;EGDREAIVAALLTR;ELGIQVHSVTR;FKDEQIDILVATDVAAR;GLDIEGVK;IFVNSNTDVAPFLR;IFVNSNTDVAPFLRQEFIR;ILPQDVILK;KSVFDEELTNTSK;LIYKPR;SVFDEELTNTSK;SVSLVGEDERK;SWFQTK;SWFQTKEER;TFTDHVMLFTQTKK;TVINFTMPNTIK;VLVLVPTR;VLVLVPTRELGIQVHSVTR	1;1;1;1;1;1;1;1;1;1;1;1;1;1;1;1;1;1;1;1;1;1;1;1;1;1	26	35	0.2714	18486;10774;9641;9992;17305;9953;9554;20525;20527;14193;14181;25506;25507;19045;19044;31231;31228;9504;9507;27019;36377;13809;13810;25198;8616;22297;18484;18481;8732;18256;28466;22524;22894;10857;34505	-	Probable ATP-dependent RNA helicase DDX27 OS=Homo sapiens OX=9606 GN=DDX27 PE=1 SV=2	7.89875e+07	1.83692e+06	DDX27
733_1	sp|P62826|RAN_HUMAN	14.1231	NA	24407.6	FNVWDTAGQEK;NLQYYDISAK;YVATLGVEVHPLVFHTNR	1;1;1	3	4	0.1806	20419;18365;33596;33595	-	GTP-binding nuclear protein Ran OS=Homo sapiens OX=9606 GN=RAN PE=1 SV=3	5.07052e+06	460956	RAN
239_1	sp|Q8N5F7|NKAP_HUMAN	10.6364	NA	47110.1	AEEPSDLIGPEAPK;ALASFNQEER;TLTSQDDKPLNYGHALLPGEGAAMAEYVK	1;1;1	3	3	0.1277	24253;17000;41806	-	NF-kappa-B-activating protein OS=Homo sapiens OX=9606 GN=NKAP PE=1 SV=1	1.85161e+06	102867	NKAP
731_1	sp|P37108|SRP14_HUMAN	28.2182	NA	14560.8	EVNKFQMAYSNLLR;ISTVVSSK;KGTVEGFEPADNK;MVLLESEQFLTELTR;TSGSVYITLK;VLLESEQFLTELTR	1;1;1;1;1;1	6	10	0.4412	28917;28695;28918;9297;22820;22819;30201;29979;14480;28214	-	Signal recognition particle 14 kDa protein OS=Homo sapiens OX=9606 GN=SRP14 PE=1 SV=2	7.94504e+06	993130	SRP14
1313_1	sp|O75962|TRIO_HUMAN	10.5837	NA	346683	LLVRPTSSETPSAAELVSAIEELVK;LQLTDLLIKPVQR	1;1	2	2	0.0123	39444;26013	-	Triple functional domain protein OS=Homo sapiens OX=9606 GN=TRIO PE=1 SV=2	0	0	TRIO
237_1	sp|Q7L0J3|SV2A_HUMAN	2.49633	NA	82641.9	HLQAVDYASR	1	1	1	0.0135	16879	-	Synaptic vesicle glycoprotein 2A OS=Homo sapiens OX=9606 GN=SV2A PE=1 SV=1	9.96557e+06	332186	SV2A
737_1	sp|Q8IWN7|RP1L1_HUMAN	2.05722	NA	252136	WGLQDNDLLDQMAAELQQDVAQR	1	1	1	0.0096	39609	-	Retinitis pigmentosa 1-like 1 protein OS=Homo sapiens OX=9606 GN=RP1L1 PE=1 SV=5	2.27291e+06	24439.9	RP1L1
273_1	sp|P53350|PLK1_HUMAN	2.92579	NA	68211.6	FSIAPSSLDPSNR	1	1	1	0.0216	22793	-	Serine/threonine-protein kinase PLK1 OS=Homo sapiens OX=9606 GN=PLK1 PE=1 SV=1	1.05444e+06	29289.9	PLK1
1311_1	sp|P21741|MK_HUMAN	19.6039	NA	15575	FENWGACDGGTGTK;KGGPGSECAEWAWGPCTPSSK;YKFENWGACDGGTGTK;YNAQCQETIR	1;1;1;1	4	6	0.3287	25225;36204;36203;29739;29758;20139	-	Midkine OS=Homo sapiens OX=9606 GN=MDK PE=1 SV=1	291592	32399.1	MDK
393_1	sp|Q9NVN8|GNL3L_HUMAN	10.5837	NA	65531.6	AVLADWVSGK;VGVVGLPNVGK	1;1	2	2	0.0361	13949;13808	-	Guanine nucleotide-binding protein-like 3-like protein OS=Homo sapiens OX=9606 GN=GNL3L PE=1 SV=1	1.14906e+06	31055.8	GNL3L
500_1	sp|Q8N6R0|EFNMT_HUMAN	27.5828	NA	78717.5	AVFPLLYVR;DNHFAIFIIPQGR;EFGSVDYWEKFFQQR;GWDDTYVLSDMLK;LATPELLETAQALER;LITVALHR	1;1;1;1;1;1	6	8	0.1044	14723;25785;25786;32185;26139;27894;27895;11408	-	eEF1A lysine and N-terminal methyltransferase OS=Homo sapiens OX=9606 GN=METTL13 PE=1 SV=1	3.98717e+06	94932.6	METTL13
1033_1	sp|P18206|VINC_HUMAN	3.26884	NA	123722	AIPDLTAPVAAVQAAVSNLVR	1	1	1	0.0185	33991	-	Vinculin OS=Homo sapiens OX=9606 GN=VCL PE=1 SV=4	29667.6	353.186	VCL
1031_1	sp|Q9NYU1|UGGG2_HUMAN	2.91571	NA	174624	GILAAFLTQK	1	1	1	0.0066	14328	-	UDP-glucose:glycoprotein glucosyltransferase 2 OS=Homo sapiens OX=9606 GN=UGGT2 PE=1 SV=4	22586.1	230.471	UGGT2
502_1	sp|Q8WWI1|LMO7_HUMAN	19.3241	NA	192576	AFENLLGQALTK;ISINQTPGK;LSTPIAGLDNINVFLK;QAEIERETSVR;TALPFNR	1;1;1;1;1	5	5	0.0327	20686;12140;28723;21001;9263	-	LIM domain only protein 7 OS=Homo sapiens OX=9606 GN=LMO7 PE=1 SV=3	4.48336e+06	40390.6	LMO7
395_1	sp|Q2PPJ7|RGPA2_HUMAN	2.17659	NA	210636	EQVDACKAVLIIFR;VVQVYR	1;0	1	1	0.0107	28000;8201	-	Ral GTPase-activating protein subunit alpha-2 OS=Homo sapiens OX=9606 GN=RALGAPA2 PE=1 SV=2	3480.93	36.2597	RALGAPA2
395_3	sp|P61254|RL26_HUMAN	4.25047	NA	17247.5	ANGTTVHVGIHPSK;FNPFVTSDR;HFNAPSHIR;IMSSPLSK;KDDEVQVVR;KIMSSPLSK;KYVIYIER;MKFNPFVTSDR;VVQVYR;YVIYIER	0;0;1;0;0;0;0;0;0;0	1	1	0.4552	23457;23454;23456;23452;14836;14737;10475;14968;14965;12847;14871;14870;22004;21638;21639;22007;22006;22005;8201;12101	-	60S ribosomal protein L26 OS=Homo sapiens OX=9606 GN=RPL26 PE=1 SV=1	488516	54279.6	RPL26
395_2	sp|Q9UNX3|RL26L_HUMAN	2.90463	NA	17245.6	ANGTTVHVGIHPSK;FNPFVTSDR;IMSSPLSK;KDDEVQVVR;KIMSSPLSK;KYVIYIER;MKFNPFVTSDR;VVQVYR;YKEELIEK;YVIYIER	0;0;0;0;0;0;0;0;1;0	1	1	0.4483	23457;23454;23456;23452;14836;10475;14968;14965;12847;14871;14870;22004;21638;21639;22007;22006;22005;8201;14091;12101	-	60S ribosomal protein L26-like 1 OS=Homo sapiens OX=9606 GN=RPL26L1 PE=1 SV=1	1.56887e+06	174319	RPL26L1
278_1	sp|Q9NRG1|PRDC1_HUMAN	3.26884	NA	25657	VASLLVK	1	1	1	0.0311	7681	sp|P00492|HPRT_HUMAN	Phosphoribosyltransferase domain-containing protein 1 OS=Homo sapiens OX=9606 GN=PRTFDC1 PE=1 SV=1	62127.2	6212.72	PRTFDC1
956_1	sp|Q02543|RL18A_HUMAN	5.46212	NA	20748.9	IFAPNHVVAK;NFGIWLR	1;1	2	2	0.0966	15174;11036	-	60S ribosomal protein L18a OS=Homo sapiens OX=9606 GN=RPL18A PE=1 SV=2	130098	9292.73	RPL18A
389_1	sp|P63241|IF5A1_HUMAN	20.6789	NA	16821.4	KNGFVVLK;KYEDICPSTHNMDVPNIK;NGFVVLK;RNDFQLIGIQDGYLSLLQDSGEVR;VHLVGIDIFTGK	1;1;1;1;1	5	7	0.4026	11026;11040;35330;8426;39950;20530;20529	-	Eukaryotic translation initiation factor 5A-1 OS=Homo sapiens OX=9606 GN=EIF5A PE=1 SV=2	1.4282e+07	1.78525e+06	EIF5A
1428_1	sp|Q99497|PARK7_HUMAN	7.49387	NA	19878.5	ALVILAK;APLVLKD	1;1	2	2	0.0741	7644;8067	-	Parkinson disease protein 7 OS=Homo sapiens OX=9606 GN=PARK7 PE=1 SV=2	230590	17737.7	PARK7
1072_1	sp|Q92522|H1X_HUMAN	21.5734	NA	22473.5	ALVQNDTLLQVK;KVPWFDQQNGR;NQPGKYSQLVVETIR;SVELEEALPVTTAEGMAK;YSQLVVETIRR	1;1;1;1;1	5	7	0.2676	21653;22453;22454;22436;28971;31056;22170	-	Histone H1.10 OS=Homo sapiens OX=9606 GN=H1-10 PE=1 SV=1	6.86493e+06	490352	H1-10
574_1	sp|Q9NS86|LANC2_HUMAN	5.29186	NA	50821.4	EVVNAIIESGK	1	1	1	0.0244	16859	-	LanC-like protein 2 OS=Homo sapiens OX=9606 GN=LANCL2 PE=1 SV=1	384403	16713.2	LANCL2
805_1	sp|Q06210|GFPT1_HUMAN	21.2885	NA	78756.3	EIFEQPESVVNTMR;EILETLIK;ESQDTSFTTLVER;GSPLLIGVR;LATELYHQK;LSTDHIPILYR	1;1;1;1;1;1	6	6	0.0916	28445;12174;25472;11197;15356;21242	-	Glutamine--fructose-6-phosphate aminotransferase [isomerizing] 1 OS=Homo sapiens OX=9606 GN=GFPT1 PE=1 SV=3	3.70842e+06	75682.1	GFPT1
807_1	sp|P35606|COPB2_HUMAN	30.9912	NA	102422	DNNQFASASLDR;GSNNVALGYDEGSIIVK;NVMEEGKDFQPSR;QLAELAISK;SFKPDFGAESIYGGFLLGVR;TGRLPEAAFLAR;TYLPSQVSR;VLPTIPK	1;1;1;1;1;1;1;1	8	8	0.1093	21494;29008;26382;12467;35070;20607;14055;8262	-	Coatomer subunit beta' OS=Homo sapiens OX=9606 GN=COPB2 PE=1 SV=2	2.0707e+07	406020	COPB2
1070_1	sp|Q8TD26|CHD6_HUMAN	7.74456	NA	305220	AYIPDLFK;LVLIDKLLPK;SFIWELITPTK;SLLIGVFK	1;0;1;0	2	2	0.0136	12344;16646;16645;21435;10457	-	Chromodomain-helicase-DNA-binding protein 6 OS=Homo sapiens OX=9606 GN=CHD6 PE=1 SV=4	194521	1360.29	CHD6
1070_3	sp|Q9P2D1|CHD7_HUMAN	8.5607	NA	335717	EATSSTSNFSSLSSK;EIEDLLR;LVLIDKLLPK;REEADFYR;SDDYLPSIEQQPQQK;SLLIGVFK	1;0;0;0;1;0	2	2	0.021	25899;10654;16646;16645;14905;29543;10457	-	Chromodomain-helicase-DNA-binding protein 7 OS=Homo sapiens OX=9606 GN=CHD7 PE=1 SV=3	2.73076e+06	18451.1	CHD7
1070_2	sp|Q3L8U1|CHD9_HUMAN	3.24341	NA	325819	EIEDLLR;ILTGPVVR;LVLIDKLLPK;REEADFYR;SLLIGVFK	0;1;0;0;0	1	1	0.0142	10654;10001;16646;16645;14905;10457	-	Chromodomain-helicase-DNA-binding protein 9 OS=Homo sapiens OX=9606 GN=CHD9 PE=1 SV=2	1.17006e+06	8864.12	CHD9
1039_1	sp|Q9UBX3|DIC_HUMAN	8.78596	NA	31262.3	LGPLAFYK;VLLGSVSGLAGGFVGTPADLVNVR	1;1	2	2	0.1115	11140;36755	-	Mitochondrial dicarboxylate carrier OS=Homo sapiens OX=9606 GN=SLC25A10 PE=1 SV=2	0	0	SLC25A10
504_1	sp|Q9P021|CRIPT_HUMAN	3.72837	NA	11208.6	LGTVITPDTWK	1	1	1	0.1089	18807	-	Cysteine-rich PDZ-binding protein OS=Homo sapiens OX=9606 GN=CRIPT PE=1 SV=1	4.1688e+06	833760	CRIPT
576_1	sp|Q9BRS2|RIOK1_HUMAN	40.2988	NA	65541.7	ELFEFVTDPSITHENMDAYLSK;ELYLQVIQYMR;GYVWNGGSNPQANR;INLDKLNVTDSVINK;LNTAEIPCPEPIMLR;SHVLVMSFIGKDDMPAPLLK;SSQDHVDEEVFKR;TSILVFK;VPALLENQVEER	1;1;1;1;1;1;1;1;1	9	13	0.2271	39218;24304;25635;28318;28314;29490;35846;35994;35995;26776;26775;9039;22951	-	Serine/threonine-protein kinase RIO1 OS=Homo sapiens OX=9606 GN=RIOK1 PE=1 SV=2	7.85158e+06	270744	RIOK1
391_1	sp|Q96HP0|DOCK6_HUMAN	10.5837	NA	229414	NLAADSLLPSLLER;VAELYLPLLSIAR	1;1	2	3	0.0132	25457;25458;24346	-	Dedicator of cytokinesis protein 6 OS=Homo sapiens OX=9606 GN=DOCK6 PE=1 SV=3	223493	2031.75	DOCK6
274_1	sp|O14950|ML12B_HUMAN	57.3865	NA	19766.5	ATSNVFAMFDQSQIQEFK;ATSNVFAMFDQSQIQEFKEAFNMIDQNR;DGFIDKEDLHDMLASLGK;EAFNMIDQNR;ELLTTMGDR;ELLTTMGDRFTDEEVDELYR;FTDEEVDELYR;GNFNYIEFTR;KGNFNYIEFTR;LNGTDPEDVIR;NAFACFDEEATGTIQEDYLR;NPTDAYLDAMMNEAPGPINFTMFLTMFGEK	1;1;1;1;1;1;1;1;1;1;1;1	12	31	0.8023	34387;34199;34386;42770;42709;42771;33041;32789;32790;32788;33040;33038;19427;19426;19017;14080;13756;37951;37825;37826;37952;23371;19633;19590;19635;22749;18733;18768;18772;37185;43043	-	Myosin regulatory light chain 12B OS=Homo sapiens OX=9606 GN=MYL12B PE=1 SV=2	1.20656e+08	1.09687e+07	MYL12B
1035_1	sp|Q9BTV5|FSD1_HUMAN	5.432	NA	55784.2	QIKDGVTMAPAFR;VSDNMSHLMVDFAQER	1;1	2	2	0.0585	24213;31306	-	Fibronectin type III and SPRY domain-containing protein 1 OS=Homo sapiens OX=9606 GN=FSD1 PE=1 SV=1	3.83073e+07	1.32094e+06	FSD1
506_1	sp|Q96A65|EXOC4_HUMAN	2.70004	NA	110429	STTQVADSGYQR	1	1	1	0.0123	20863	-	Exocyst complex component 4 OS=Homo sapiens OX=9606 GN=EXOC4 PE=1 SV=1	727104	11186.2	EXOC4
637_1	sp|O94832|MYO1D_HUMAN	60.3576	NA	116129	ELYERPPHLFAIADAAYK;HIDYFNNQIIVDLVEQQHK;IGELVGVLVNHFK;ILAAILHLGNLK;ILEFDRDFR;IVLFLQK;LLNIYGR;RPLTAATLFK;SFHSFYQLLQGGSEQMLR;SIPASDLPQVR;SLSSYNYIHVGAQLK;SSINDAAEFR;VAAVEMLK;VVSIIAELLSTK;VVSIIAELLSTKTDMVEK	1;1;1;1;1;1;1;1;1;1;1;1;1;1;1	15	19	0.174	34339;37225;23611;23610;19992;19993;18262;18263;10146;9877;15742;34840;34638;17515;28243;15536;10445;19916;32580	-	Unconventional myosin-Id OS=Homo sapiens OX=9606 GN=MYO1D PE=1 SV=2	1.2786e+07	172784	MYO1D
1212_1	sp|Q9HBH0|RHOF_HUMAN	2.38584	NA	23610.2	VALSALKK	1	1	1	0.0379	9493	-	Rho-related GTP-binding protein RhoF OS=Homo sapiens OX=9606 GN=RHOF PE=1 SV=1	0	0	RHOF
1088_1	sp|Q9P206|K1522_HUMAN	5.19807	NA	107030	SGPQILTPLGDR;STVLGLPQHVQK	1;1	2	2	0.0232	19435;20728	-	Uncharacterized protein KIAA1522 OS=Homo sapiens OX=9606 GN=KIAA1522 PE=1 SV=2	898685	20899.7	KIAA1522
1210_1	sp|Q9C0C9|UBE2O_HUMAN	18.1699	NA	141205	GVLTQFR;IGNTEDGAPHKEDEPSVGQVAR;LLFSHDLVSGR;TTDIVIR;VVQSMTQLVR	1;1;1;1;1	5	5	0.0441	9295;36817;19177;9252;17321	-	(E3-independent) E2 ubiquitin-conjugating enzyme OS=Homo sapiens OX=9606 GN=UBE2O PE=1 SV=3	6.92306e+06	111662	UBE2O
635_1	sp|Q5VUJ6|LRCH2_HUMAN	5.31252	NA	84535.7	IAAQLLQQEQK;YLFDLPLK	1;1	2	2	0.0248	19850;13217	-	Leucine-rich repeat and calponin homology domain-containing protein 2 OS=Homo sapiens OX=9606 GN=LRCH2 PE=1 SV=2	53998.3	1384.57	LRCH2
599_1	sp|Q9UDY2|ZO2_HUMAN	62.2493	NA	133876	AEQMASVQNAQR;ANEEYGLR;AYDPDYER;DNAGDRADFWR;ELSGWLR;FPAYER;GRPGPIGVLLMK;LGNWLAVR;LGSQIFVK;LQLVVLR;MGATPTPFK;MQELQEAQNAR;QIIEQDKHALLDVTPK;SIDQDYER;STGDIAGTVVPETNKEPR;TFLRPSPEDEAIYGPNTK;TQNKEESYDFSK;VAAIVVK;VNTQDFR	1;1;1;1;1;0;1;1;1;1;1;1;1;1;1;1;1;1;1	18	20	0.1622	21373;12021;13584;21109;10132;8486;19438;11498;10765;9684;12322;21399;30532;13538;30796;30795;33318;33316;24727;7223;10495	-	Tight junction protein ZO-2 OS=Homo sapiens OX=9606 GN=TJP2 PE=1 SV=2	1.85559e+07	234884	TJP2
1078_1	sp|Q8NHV4|NEDD1_HUMAN	5.29186	NA	71921.2	QNAPLTSIQIR	1	1	1	0.0167	19085	-	Protein NEDD1 OS=Homo sapiens OX=9606 GN=NEDD1 PE=1 SV=1	1.94171e+06	55477.5	NEDD1
801_1	sp|Q9ULU4|PKCB1_HUMAN	3.02353	NA	131610	FGVFNYSPFR	1	1	1	0.0084	18907	-	Protein kinase C-binding protein 1 OS=Homo sapiens OX=9606 GN=ZMYND8 PE=1 SV=2	266226	3646.93	ZMYND8
1442_1	sp|Q9NWK9|BCD1_HUMAN	6.43168	NA	53884.2	FLEDVAR;VIIEYPTLHVVLK	1;1	2	2	0.0426	9889;25717	-	Box C/D snoRNA protein 1 OS=Homo sapiens OX=9606 GN=ZNHIT6 PE=1 SV=1	632221	16210.8	ZNHIT6
639_1	sp|Q00341|VIGLN_HUMAN	8.38212	NA	141368	ELLELASR;LSVTVDPK;SGLVPQQIK	1;1;1	3	3	0.0197	11542;10093;12402	-	Vigilin OS=Homo sapiens OX=9606 GN=HDLBP PE=1 SV=2	8.9808e+06	112260	HDLBP
109_1	sp|P06744|G6PI_HUMAN	5.29186	NA	63107.2	AVLHVALR;LFDANK	1;0	1	1	0.0251	10482;7345	-	Glucose-6-phosphate isomerase OS=Homo sapiens OX=9606 GN=GPI PE=1 SV=4	0	0	GPI
109_2	sp|P35609|ACTN2_HUMAN	4.25047	NA	103788	FAIQDISVEETSAK;GYEEWLLNEIR;HTNYTMEHIR;ISNRPAFMPSEGK;LMLLLEVISGER;MTLGMIWTIILR;TIPWLENR	0;0;0;1;0;0;0	1	2	0.0895	26025;23516;20590;24206;24204;22402;22766;24480;24823;24481;13596	-	Alpha-actinin-2 OS=Homo sapiens OX=9606 GN=ACTN2 PE=1 SV=1	1.00802e+06	16258.5	ACTN2
109_3	sp|O15020|SPTN2_HUMAN	23.9169	NA	271157	AYAGDKAEEIGR;DGLAFNAIVHK;DLTSVNILLK;FTEKGNLEVLLFTIQSK;GNLEVLLFTIQSK;LAQAHGFQGFLR;LISDINK;LISDINKAWER;LTLEQGQQLVAEGHPGASQASAR;QQQLPDGTGR;SHRPTLDALR;VHLENMGSHDIVDGNHR;WVNSHLAR	1;1;0;0;0;1;0;0;1;1;1;0;0	6	6	0.059	20083;17567;15698;32204;24451;24450;21708;8929;21712;21711;37170;15264;17042;31818;31819;12673	-	Spectrin beta chain, non-erythrocytic 2 OS=Homo sapiens OX=9606 GN=SPTBN2 PE=1 SV=3	2.51867e+06	15840.7	SPTBN2
109_4	sp|P12814|ACTN1_HUMAN	119.871	NA	102993	AGTQIENIEEDFRDGLK;AIMTYVSSFYHAFSGAQK;ALDFIASK;ASFNHFDRDHSGTLGPEEFK;ASIHEAWTDGK;ASIHEAWTDGKEAMLR;DDPLTNLNTAFDVAEK;DGLGFCALIHR;DYETATLSEIK;ELPPDQAEYCIAR;ETADTDTADQVMASFK;FAIQDISVEETSAK;GISQEQMNEFR;GYEEWLLNEIR;HRPELIDYGK;HTNYTMEHIR;IDQLEGDHQLIQEALIFDNK;IDQLEGDHQLIQEALIFDNKHTNYTMEHIR;ILAGDKNYITMDELR;IMSIVDPNR;ISIEMHGTLEDQLSHLR;IVQTYHVNMAGTNPYTTITPQEINGKWDHVR;KDDPLTNLNTAFDVAEK;KQFGAQANVIGPWIQTK;LASDLL…	1;0;0;1;0;1;1;1;1;0;1;0;1;0;1;0;1;1;1;1;1;1;1;1;0;0;0;1;1;0;1;0;1;0;1;1;1;1;0;0;0	25	44	0.5157	31678;33093;33092;33091;10208;36677;18360;30290;30289;30066;30065;29396;19549;19548;19844;26551;29133;28925;26025;21515;21936;23516;18714;18713;20590;37106;43550;29231;29230;29459;13917;32630;32631;32632;43495;43494;31058;31057;30996;18407;22376;22378;15990;28683;30761;30762;22402;22766;24776;24441;24439;7761;29352;29544;24480;24823;24481;25238;25236;29329;25748;25746;11972;23712;23713;13596;22724	-	Alpha-actinin-1 OS=Homo sapiens OX=9606 GN=ACTN1 PE=1 SV=2	4.8227e+07	803783	ACTN1
109_5	sp|O43707|ACTN4_HUMAN	130.489	NA	104788	AIMTYVSSFYHAFSGAQK;ALDFIASK;ASIHEAWTDGK;ASIHEAWTDGKEAMLK;DGLAFNALIHR;DHALLEEQSK;DYETATLSDIK;EAILAIHK;EAILAIHKEAQR;ELPPDQAEYCIAR;ETTDTDTADQVIASFK;FAIQDISVEETSAK;GISQEQMQEFR;GYEEWLLNEIR;HRDYETATLSDIK;HRPELIEYDK;HRPELIEYDKLR;HTNYTMEHIR;ISIEMNGTLEDQLSHLK;ISIEMNGTLEDQLSHLKQYER;KDDPVTNLNNAFEVAEK;LASDLLEWIR;LASDLLEWIRR;LDHLAEKFR;LMLLLEVISGER;LMLLLEVISGERLPKPER;LSGSNPYTTVTPQIINSK;LVSIGAEEIVDGNAK;MAPYQGPD…	0;0;0;1;1;1;1;1;1;0;1;0;1;0;1;1;1;0;1;1;1;0;0;0;0;1;1;1;1;0;1;0;1;1;1;1;1;1;0;1;1;0;1	28	42	0.5247	33093;33092;33091;10208;18360;29911;29910;18696;17125;19474;10821;22526;26551;29077;26025;22276;21894;23516;26295;20546;26666;26667;20590;31796;38576;31218;31217;18407;22376;22378;15990;22402;22766;34221;34222;34411;34412;31446;25517;29970;7761;30322;30321;24480;24823;24481;24945;29520;12004;28116;28115;30234;42705;42704;42706;23712;23713;24861;24860;28268;28266;22724;28189;28187	-	Alpha-actinin-4 OS=Homo sapiens OX=9606 GN=ACTN4 PE=1 SV=2	6.83426e+07	1.12037e+06	ACTN4
803_1	sp|Q5T3I0|GPTC4_HUMAN	52.4368	NA	50350.8	EDAAGTSGLGELNSR;ENGITQALR;GNEKEDAAGTSGLGELNSR;GQDPGAPQLQSESKPPK;ILTDEMLLQACEGR;KENGITQALR;LEAQEQAFLAR;LKGQDPGAPQLQSESKPPK;QQQEEEDLNLEDRGEETVLGGGTR;TAANLVVETGQDGVQIR;YNHPKPNLLYQK	1;1;1;1;1;1;1;1;1;1;1	11	15	0.2825	24751;13091;31234;31233;29414;28036;16058;16032;19977;32809;39741;29500;29502;25518;25519	-	G patch domain-containing protein 4 OS=Homo sapiens OX=9606 GN=GPATCH4 PE=1 SV=2	4.91274e+07	1.63758e+06	GPATCH4
1075_1	sp|O75643|U520_HUMAN	140.27	NA	244353	AIFEIVLNR;ANSNLVLQADR;DIDAFWLQR;EEGWWVVIGDAK;FYDDAIVSQK;GDPLLDQR;GLFYFDNSFRPVPLEQTYVGITEK;GNIIISTPEKWDILSR;HLILPEKYPPPTELLDLQPLPVSALR;IIYIAPMR;IVALSSSLSNAK;KADEVLEILK;KPVIVFVPSR;LELSVHLQPITR;LIGLSATLPNYEDVATFLR;LIILDEIHLLHDDRGPVLEALVAR;LPDMLNAEIVLGNVQNAK;LYDLNHNEIGELIR;MLLQSSEGR;MTQNPNYYNLQGISHR;NFPFER;NIEMTQEDVR;NQVLVFVHSR;QVLDLEDLVFTQGSHFMANKR;SLQYEYK;SLVQEMVGSFGK;SLVQEMVGSFGKR;TGNFQVTELGR;TIEN…	1;1;1;1;1;1;1;1;1;1;1;1;1;1;1;1;1;1;1;1;1;1;1;1;1;1;1;1;1;1;1;1;1;1	34	38	0.2069	14630;18015;16974;22748;17584;11225;40419;30451;30455;41123;12574;17701;16835;16340;23156;34220;39853;39854;31977;28499;13766;31919;9058;19340;17948;37957;11535;20492;23903;23904;18571;37449;19754;19755;13898;22464;15728;41646	-	U5 small nuclear ribonucleoprotein 200 kDa helicase OS=Homo sapiens OX=9606 GN=SNRNP200 PE=1 SV=2	3.55541e+07	291427	SNRNP200
547_1	sp|P39748|FEN1_HUMAN	20.9861	NA	42566.1	KLPIQEFHLSR;LIADVAPSAIR;LIADVAPSAIRENDIK;QLQQAQAAGAEQEVEK;QLQQAQAAGAEQEVEKFTK	1;1;1;1;1	5	5	0.1211	22268;15931;28861;28905;34338	-	Flap endonuclease 1 OS=Homo sapiens OX=9606 GN=FEN1 PE=1 SV=1	5.06859e+07	2.11191e+06	FEN1
100_1	sp|O60343|TBCD4_HUMAN	2.05722	NA	146471	KQYRPDMMSLQIQMYQLSR	1	1	1	0.0146	37972	-	TBC1 domain family member 4 OS=Homo sapiens OX=9606 GN=TBC1D4 PE=1 SV=2	1.96011e+06	26850.8	TBC1D4
844_1	sp|P62847|RS24_HUMAN	40.7435	NA	15413.4	KQMVIDVLHPGK;MNDTVTIR;MYKTTPDVIFVFGFR;QMVIDVLHPGK;QMVIDVLHPGKATVPK;THFGGGKTTGFGMIYDSLDYAK;TTGFGMIYDSLDYAK;TTGFGMIYDSLDYAKK;TTPDVIFVFGFR	1;1;1;1;1;1;1;1;1	9	21	0.4737	22577;22198;22576;22196;12324;30147;30376;18957;18998;18521;19407;18997;19409;28979;37485;37353;28264;29988;29987;30212;22999	-	40S ribosomal protein S24 OS=Homo sapiens OX=9606 GN=RPS24 PE=1 SV=1	9.65901e+07	1.37986e+07	RPS24
377_1	sp|Q9H501|ESF1_HUMAN	46.2974	NA	98735	DGTSPEEEIEIER;DVASEVNLTAYKPK;FIPDDITFDDEPKDVASEVNLTAYKPK;GGVIFSVK;IYPSEFGK;IYPSEFGKER;KEQELTQAIK;QLLQVIQEK;SIDPALSMLIK;TLDSGTSEIVK;TLDSGTSEIVKSPR;WVPGLK	1;1;1;1;1;1;1;1;1;1;1;1	12	15	0.1269	25300;25956;25957;41653;9026;11749;18669;18668;17652;15250;14822;18104;16587;25034;7218	-	ESF1 homolog OS=Homo sapiens OX=9606 GN=ESF1 PE=1 SV=1	1.84424e+07	409832	ESF1
549_1	sp|P40939|ECHA_HUMAN	57.3556	NA	82946.9	ADMVIEAVFEDLSLK;ALTSFER;DATLTALDRGQQQVFK;DGPGFYTTR;DTSASAVAVGLK;FGELVMTK;GFYIYQEGVK;HVAEDLGKVFGER;ILQEGVDPK;LTAYAMTIPFVR;MGLVDQLVEPLGPGLKPPEER;MVGVPAALDMMLTGR;TLQEVTQLSQEAQR;TVLGTPEVLLGALPGAGGTQR	1;1;1;1;1;1;1;1;1;1;1;1;1;1	14	16	0.2385	28458;9351;29755;29754;13294;15763;11751;18096;24325;13008;23000;36673;27248;27540;32832;32831	-	Trifunctional enzyme subunit alpha, mitochondrial OS=Homo sapiens OX=9606 GN=HADHA PE=1 SV=2	1.95055e+07	443307	HADHA
375_1	sp|Q5VUG0|SMBT2_HUMAN	14.3121	NA	100498	IAELPQSVGPGK;TAPANLLEGPLR;YTDWTEFLIR	1;1;1	3	3	0.038	17848;19384;21682	-	Scm-like with four MBT domains protein 2 OS=Homo sapiens OX=9606 GN=SFMBT2 PE=1 SV=1	1.17937e+06	22252.2	SFMBT2
102_1	sp|Q8NHQ9|DDX55_HUMAN	27.7385	NA	68503.1	ALEVLVK;ELAIQIDEVLSHFTK;ELGFPYMTPVQSATIPLFMR;IFMEFR;IGHGGSALVFLLPMEESYINFLAINQK;LKDLDFASLAR;TGLFSATQTQEVENLVR	1;1;1;1;1;1;1	7	8	0.1717	8339;29097;37018;9707;41229;19305;19303;31077	-	ATP-dependent RNA helicase DDX55 OS=Homo sapiens OX=9606 GN=DDX55 PE=1 SV=3	6.3713e+07	1.67666e+06	DDX55
846_1	sp|P78371|TCPB_HUMAN	18.686	NA	57452.1	DASLMVTNDGATILK;ILIANTGMDTDKIK;LAVEAVLR;MLPTIIADNAGYDSADLVAQLR;VQDDEVGDGTTSVTVLAAELLR	1;1;1;1;1	5	6	0.1514	26602;26301;10328;37332;37335;36636	-	T-complex protein 1 subunit beta OS=Homo sapiens OX=9606 GN=CCT2 PE=1 SV=4	4.39915e+06	122199	CCT2
396_1	sp|Q9H1K4|GHC2_HUMAN	2.55929	NA	33826.5	IQLQDAGR	1	1	1	0.0254	10920	sp|Q9H936|GHC1_HUMAN	Mitochondrial glutamate carrier 2 OS=Homo sapiens OX=9606 GN=SLC25A18 PE=1 SV=1	6.69171e+06	334586	SLC25A18
633_1	sp|Q9NZR1|TMOD2_HUMAN	8.73781	NA	39570.7	ANDPSLQEVNLNNIK;FGYQFTK	1;1	2	2	0.0627	28090;10732	-	Tropomodulin-2 OS=Homo sapiens OX=9606 GN=TMOD2 PE=1 SV=1	1.94239e+06	88290.2	TMOD2
1216_1	sp|Q5HYJ3|FA76B_HUMAN	2.78362	NA	38683.3	SSATIQNETPK	1	1	1	0.0324	17297	-	Protein FAM76B OS=Homo sapiens OX=9606 GN=FAM76B PE=1 SV=3	891021	37125.9	FAM76B
104_1	sp|Q8IWA6|CCD60_HUMAN	2.37222	NA	63051.1	EIINLKK	1	1	1	0.0127	10070	-	Coiled-coil domain-containing protein 60 OS=Homo sapiens OX=9606 GN=CCDC60 PE=1 SV=2	2.79165e+06	82107.2	CCDC60
840_1	sp|Q14684|RRP1B_HUMAN	36.4432	NA	84375.2	AESDFVKFDTPFLPKPLFFR;DHTLVQTIAR;ELLADQNLK;FDTPFLPKPLFFR;FHFIDIYLDELSK;GSPTGGAQLLKR;KVTFGLNR;TKDHTLVQTIAR;VAEPGAEATSSTGEESGSEHPPAVPMHNKR	1;1;1;1;1;1;1;1;1	9	10	0.1372	37612;16695;13899;27464;27664;27663;17570;11630;22627;41686	-	Ribosomal RNA processing protein 1 homolog B OS=Homo sapiens OX=9606 GN=RRP1B PE=1 SV=3	6.69512e+06	185976	RRP1B
398_1	sp|Q7L0Y3|TM10C_HUMAN	81.5018	NA	47316.6	EFIEMWR;ELQNTVSQLLESEGWNR;ELQNTVSQLLESEGWNRR;EVPEHITEEELK;HTGFLEISQHSQEFINR;IPAVTYPK;KHTGFLEISQHSQEFINR;LLLTSTEK;LNLATECLPLDKYLQWEIGNK;LWDRNMDIAMGWK;NESTPPSEELELDKWK;NLTLDQMIR;NMDIAMGWK;SHVDLFPK;SSVQEECVSTISSSKDEDPLAATR;VYVIGSFVDK;WDKLLLTSTEK;YLQWEIGNK	1;1;1;1;1;1;1;1;1;1;1;1;1;1;1;1;1;1	18	27	0.4342	13244;13556;32777;35054;35055;24254;33436;33434;33437;10687;35264;11025;38561;28070;28069;31187;31188;15377;14807;14407;11794;11793;39182;15947;21413;21412;16605	-	tRNA methyltransferase 10 homolog C OS=Homo sapiens OX=9606 GN=TRMT10C PE=1 SV=2	3.9652e+07	1.36731e+06	TRMT10C
106_1	sp|Q9NQ50|RM40_HUMAN	10.5837	NA	24475.2	ERPQVELTFEETERR;VYTQVEFKR	1;1	2	2	0.1165	31430;17136	-	39S ribosomal protein L40, mitochondrial OS=Homo sapiens OX=9606 GN=MRPL40 PE=1 SV=1	6.5339e+06	593991	MRPL40
842_1	sp|P41252|SYIC_HUMAN	12.5531	NA	144406	FLIQNVLR;FVDILTNWYVR;LLILMEAR	1;1;1	3	3	0.0214	13100;23627;12173	-	Isoleucine--tRNA ligase, cytoplasmic OS=Homo sapiens OX=9606 GN=IARS1 PE=1 SV=2	348978	5368.9	IARS1
1214_1	sp|Q9BZF1|OSBL8_HUMAN	10.4934	NA	101132	DGFCFKLFHPLEQSIWAVK;SLIWTLLK;VVLPTFILEPR	1;1;1	3	3	0.0427	36957;12499;20174	-	Oxysterol-binding protein-related protein 8 OS=Homo sapiens OX=9606 GN=OSBPL8 PE=1 SV=3	1.01226e+06	18076	OSBPL8
631_1	sp|O75439|MPPB_HUMAN	2.80025	NA	54331.5	DLVDYITTHYKGPR	1	1	1	0.0286	28212	-	Mitochondrial-processing peptidase subunit beta OS=Homo sapiens OX=9606 GN=PMPCB PE=1 SV=2	2.24878e+06	83288.2	PMPCB
462_1	sp|P62701|RS4X_HUMAN	104.547	NA	29579.1	DANGNSFATR;ERHPGSFDVVHVK;FDTGNLCMVTGGANLGR;FIKIDGK;GIPHLVTHDAR;HPGSFDVVHVK;HPGSFDVVHVKDANGNSFATR;HWMLDK;HWMLDKLTGVFAPRPSTGPHK;IGVITNR;ITDFIK;LKYALTGDEVK;LRECLPLIIFLR;LSNIFVIGK;LSNIFVIGKGNKPWISLPR;LTGVFAPRPSTGPHK;TDITYPAGFMDVISIDK;TDITYPAGFMDVISIDKTGENFR;TIRYPDPLIK;VNDTIQIDLETGK;VNDTIQIDLETGKITDFIK;YALTGDEVKK;YPDPLIK	1;1;1;1;1;1;1;1;1;1;1;1;1;1;1;1;1;1;1;1;1;1;1	23	39	0.6882	14104;14118;25357;25358;25359;29844;29645;9298;18402;18576;36280;36267;36281;9481;9785;37445;37442;8364;7799;18999;26170;26171;12849;34786;34787;26608;30984;31189;39268;39147;39267;39146;18417;18418;24112;35150;15879;9794;9793	-	40S ribosomal protein S4, X isoform OS=Homo sapiens OX=9606 GN=RPS4X PE=1 SV=2	4.33714e+08	2.16857e+07	RPS4X
1353_1	sp|Q8IXB1|DJC10_HUMAN	19.0323	NA	91021.3	AIAALISEKLETLR;ASNLLYGQLK;DFAKEVDGLLR;ILYDILAFAK;IWGLGFLPQVSTDLTPQTFSEK	1;1;1;1;1	5	6	0.0845	25803;25802;15440;19675;17064;38089	-	DnaJ homolog subfamily C member 10 OS=Homo sapiens OX=9606 GN=DNAJC10 PE=1 SV=2	3.3545e+06	90662.1	DNAJC10
906_1	sp|Q6IPM2|IQCE_HUMAN	2.78362	NA	77250.2	TALQEQLLQR	1	1	1	0.0144	17988	-	IQ domain-containing protein E OS=Homo sapiens OX=9606 GN=IQCE PE=1 SV=2	7.86005e+07	1.78638e+06	IQCE
141_1	sp|P04843|RPN1_HUMAN	33.5517	NA	68526.8	ALTSEIALLQSR;ATSFLLALEPELEAR;DVPAYSQDTFK;FPLFGGWK;FVDHVFDEQVIDSLTVK;IDHILDAL;LPVALDPGAK;VTAEVVLAHLGGGSTSR	1;1;1;1;1;1;1;1	8	9	0.1614	20608;27979;19860;12029;32570;32568;11150;12648;27878	-	Dolichyl-diphosphooligosaccharide--protein glycosyltransferase subunit 1 OS=Homo sapiens OX=9606 GN=RPN1 PE=1 SV=1	4.51148e+06	112787	RPN1
143_1	sp|Q96CB9|NSUN4_HUMAN	13.7928	NA	43061.1	ILHSYVPEEIRDGNQVR;NLAANDLSPSR;TLALLQTGCCR	1;1;1	3	3	0.1016	33126;16812;20367	-	5-methylcytosine rRNA methyltransferase NSUN4 OS=Homo sapiens OX=9606 GN=NSUN4 PE=1 SV=2	5.41903e+06	338690	NSUN4
19_1	sp|P50452|SPB8_HUMAN	3.66458	NA	42739.2	LVLVNAIYFK	1	1	1	0.0267	17445	sp|P50453|SPB9_HUMAN;sp|O75830|SPI2_HUMAN;sp|P30740|ILEU_HUMAN	Serpin B8 OS=Homo sapiens OX=9606 GN=SERPINB8 PE=1 SV=2	0	0	SERPINB8
908_1	sp|Q8N0V3|RBFA_HUMAN	3.07031	NA	38335.2	HLLMSQQTLR	1	1	1	0.0292	19138	-	Putative ribosome-binding factor A, mitochondrial OS=Homo sapiens OX=9606 GN=RBFA PE=1 SV=3	1.27553e+06	67133.1	RBFA
1440_1	sp|Q9Y2L9|LRCH1_HUMAN	5.29186	NA	80824	LGSLPEEIGQLK	1	1	1	0.0165	20171	-	Leucine-rich repeat and calponin homology domain-containing protein 1 OS=Homo sapiens OX=9606 GN=LRCH1 PE=1 SV=3	409928	11386.9	LRCH1
373_1	sp|P41227|NAA10_HUMAN	7.26774	NA	26441.9	DLTQMADELRR;YVSLHVR	1;1	2	3	0.0766	21763;21765;10394	-	N-alpha-acetyltransferase 10 OS=Homo sapiens OX=9606 GN=NAA10 PE=1 SV=1	7.92132e+06	495082	NAA10
460_1	sp|Q9H2D6|TARA_HUMAN	2.55929	NA	261217	AYQEELSR;NYGFQIHTK	1;0	1	1	0.0072	12953;15470	-	TRIO and F-actin-binding protein OS=Homo sapiens OX=9606 GN=TRIOBP PE=1 SV=3	869176	5536.15	TRIOBP
1071_1	sp|P18621|RL17_HUMAN	62.7898	NA	21383.3	EQIVPKPEEEVAQK;EQIVPKPEEEVAQKK;GLDVDSLVIEHIQVNK;GLDVDSLVIEHIQVNKAPK;INPYMSSPCHIEMILTEK;INPYMSSPCHIEMILTEKEQIVPKPEEEVAQK;KSAEFLLHMLK;QCVPFR;QWGWTQGRWPK;SAEFLLHMLK;SAEFLLHMLKNAESNAELK;VRYSLDPENPTK;YLKDVTLQK;YSLDPENPTK	1;1;1;1;1;1;1;1;1;1;1;1;1;1	14	33	0.5978	27444;29233;29232;29602;29603;33978;33976;33975;35586;43883;43809;43837;43836;21389;20985;21388;21387;9013;9012;23706;23708;17672;18122;17671;18119;18120;18121;34858;23447;23446;15488;15490;16969	-	60S ribosomal protein L17 OS=Homo sapiens OX=9606 GN=RPL17 PE=1 SV=3	1.58421e+08	1.44019e+07	RPL17
371_2	sp|O00410|IPO5_HUMAN	15.2073	NA	123550	ITFLLQAIR;LMVPLLK;LVLEQVVTSIASVADTAEEK;QMAAVLLR;SLVEIADTVPK	1;0;1;1;1	4	5	0.0501	14635;9150;34313;34314;10954;17206	-	Importin-5 OS=Homo sapiens OX=9606 GN=IPO5 PE=1 SV=4	9.95142e+06	180935	IPO5
371_1	sp|O60518|RNBP6_HUMAN	3.72837	NA	124633	FVPYYDIFMPSLK;LMVPLLK	1;0	1	1	0.0181	27604;9150	-	Ran-binding protein 6 OS=Homo sapiens OX=9606 GN=RANBP6 PE=1 SV=2	92332.1	1489.23	RANBP6
1077_1	sp|Q6P2E9|EDC4_HUMAN	3.59671	NA	151567	AEVQHQLHVAVGSLQESILAQVQR	1	1	1	0.0171	39445	-	Enhancer of mRNA-decapping protein 4 OS=Homo sapiens OX=9606 GN=EDC4 PE=1 SV=1	0	0	EDC4
900_1	sp|A6NKT7|RGPD3_HUMAN	3.66458	NA	197364	SGQSALYDALFSSQSPK	1	1	1	0.0097	29698	sp|P49792|RBP2_HUMAN;sp|Q7Z3J3|RGPD4_HUMAN	RanBP2-like and GRIP domain-containing protein 3 OS=Homo sapiens OX=9606 GN=RGPD3 PE=3 SV=2	548663	4898.78	RGPD3
765_1	sp|Q7Z589|EMSY_HUMAN	3.05351	NA	141381	QLVTETLQQASR	1	1	1	0.0091	22420	-	BRCA2-interacting transcriptional repressor EMSY OS=Homo sapiens OX=9606 GN=EMSY PE=1 SV=2	491176	7442.06	EMSY
13_1	sp|Q15545|TAF7_HUMAN	3.66458	NA	40234.4	SKDDAPHELESQFILR	1	1	1	0.0458	30971	-	Transcription initiation factor TFIID subunit 7 OS=Homo sapiens OX=9606 GN=TAF7 PE=1 SV=1	3.26244e+06	163122	TAF7
902_1	sp|Q96EY4|TMA16_HUMAN	46.5951	NA	23849.4	DACELIER;ERQQFEGYGLEIPDILNASNLK;EWDFDLK;FSSELEQIELHNSIR;KDACELIER;KLPNIK;LNLVGEK;LNLVGEKLQWFQNHLDPQK;LQWFQNHLDPQK;LQWFQNHLDPQKK;TFREWDFDLK;YLNRFSSELEQIELHNSIR	1;1;1;1;1;1;1;1;1;1;1;1	12	16	0.4236	13140;38691;38690;12039;29902;29900;16136;7423;8363;36835;36834;26418;28269;21984;21986;37171	-	Translation machinery-associated protein 16 OS=Homo sapiens OX=9606 GN=TMA16 PE=1 SV=2	1.44241e+08	1.44241e+07	TMA16
419_2	sp|O75369|FLNB_HUMAN	143.912	NA	277990	AAGSGELGVTMK;AGGPGLERGEAGVPAEFSIWTR;AGPGTLSVTIEGPSK;AGVENGKPTHFTVYTK;AHGPGLEGGLVGKPAEFTIDTK;AWGPGLHGGIVGR;AYGPGLEK;DAGEGLLAVQITDQEGKPK;DLAEDAPWKK;EVGEHLVSIK;EVGEHLVSIKK;GEAGVPAEFSIWTR;GLEELVK;GLHVVEVTYDDVPIPNSPFK;IPYLPITNFNQNWQDGK;IQQNTFTR;LDVTILSPSR;LIALLEVLSQK;LIALLEVLSQKR;LLGWIQNK;QMQLENVSVALEFLDRESIK;SPFEVQVGPEAGMQK;SPFTVGVAAPLDLSK;TATPEIVDNKDGTVTVR;TFEMSDFIVDTR;TGEEVGFVVDAK;TYSVEYLPK;VFGPGIE…	1;1;1;1;1;1;1;1;0;1;1;1;1;1;1;0;1;0;0;0;0;1;1;1;1;1;1;1;1;1;1;1;1;1;1;1;1;1;1	33	38	0.1918	16217;36297;23334;29190;35582;35583;20005;9578;32227;17217;15573;19046;25628;8584;35959;33505;13193;15320;18703;22633;22634;12445;37178;37348;27373;25274;30090;30091;24406;19345;15269;11000;10129;18017;18019;43284;18265;40124;10864;38781;20557;20558;21664;22390;22392;39387	-	Filamin-B OS=Homo sapiens OX=9606 GN=FLNB PE=1 SV=2	1.66211e+08	1.13843e+06	FLNB
419_3	sp|P21333|FLNA_HUMAN	332.911	NA	280564	AEAGVPAEFSIWTR;AFGPGLQGGSAGSPAR;AGNNMLLVGVHGPR;AGQSAAGAAPGGGVDTR;AGVAPLQVK;AHVVPCFDASK;ANLPQSFQVDTSK;ASGPGLNTTGVPASLPVEFTIDAK;AWGPGLEGGVVGK;AYGPGIEPTGNMVKK;CSGPGLSPGMVR;DAGEGLLAVQITDPEGKPK;DLAEDAPWKK;DVDIIDHHDNTYTVK;EAGAGGLAIAVEGPSK;EATTEFSVDAR;EGPYSISVLYGDEEVPR;EGPYSISVLYGDEEVPRSPFK;ENGVYLIDVK;FADQHVPGSPFSVK;FGGEHVPNSPFQVTALAGDQPSVQPPLR;FLPREEGPYEVEVTYDGVPVPGSPFPLEAVAPTKPSK;FNEEHIPDSPFVVPVASPSGD…	1;1;1;1;1;1;1;1;1;1;1;1;0;1;1;1;1;1;1;1;1;1;1;1;1;1;1;1;1;0;1;1;0;1;1;1;0;1;0;1;1;1;1;1;0;1;0;1;1;1;1;1;1;1;1;1;1;1;1;1;1;1;1;1;1;1;1;1;1;1;1;1;1;1;1;1;1	70	105	0.4005	25915;23710;23830;24229;23829;24021;10543;18795;23825;37122;18691;26799;18898;31706;31707;17217;29680;23647;18666;31298;37403;16610;25533;25536;25535;41107;44260;38124;20594;20595;20593;20621;20620;25287;25286;25602;36880;36728;36726;26696;36589;36591;20380;36797;36811;36798;31772;31771;23379;13193;37963;39029;39041;39028;39115;18703;21957;21958;12445;23609;23607;14418;19648;35664;35656;14912;141…	-	Filamin-A OS=Homo sapiens OX=9606 GN=FLNA PE=1 SV=4	2.95783e+08	2.05405e+06	FLNA
419_1	sp|Q14315|FLNC_HUMAN	30.4884	NA	290841	AFGPGLEGGLVNK;DLAEDAPWKK;GAGGQGQLDVR;GLSEGHTFQVAEFIVDTR;GPGLSQAFVGQK;GQHVPGSPFQFTVGPLGEGGAHK;IQQNTFTR;LIALLEVLSQK;LIALLEVLSQKR;LLGWIQNK;NDNDTFTVK;SPFEVQVSPEAGVQK;VAVGQEQAFSVNTR;YGGPQHIVGSPFK	1;0;1;1;1;0;0;0;0;0;0;1;1;1	7	7	0.0609	19556;17217;14202;32822;17668;36797;36811;36798;13193;18703;22633;22634;12445;14121;27150;25337;22711	-	Filamin-C OS=Homo sapiens OX=9606 GN=FLNC PE=1 SV=3	3.31066e+07	206916	FLNC
11_1	sp|Q16531|DDB1_HUMAN	34.7043	NA	126887	ALVSEWKEPQAK;ALYYLQIHPQELR;KTEPATGFIDGDLIESFLDISRPK;LVFSNVNLK;LYDGLFK;MQEVVANLQYDDGSGMKR;SVLLLAYKPMEGNFEEIAR;TYEVSLR;VVEELTR	1;1;1;1;1;1;1;1;1	9	9	0.1018	22688;27735;39499;13731;10011;33923;35600;10260;9792	-	DNA damage-binding protein 1 OS=Homo sapiens OX=9606 GN=DDB1 PE=1 SV=1	4.29605e+06	81057.6	DDB1
904_1	sp|O75165|DJC13_HUMAN	16.341	NA	254252	AGFLAFTQLPK;AQTAELFAK;DSLLASLLDGVR;LAVASVTEILK	1;1;1;1	4	4	0.0192	17767;12605;19562;16434	-	DnaJ homolog subfamily C member 13 OS=Homo sapiens OX=9606 GN=DNAJC13 PE=1 SV=5	7.46941e+06	60237.2	DNAJC13
145_1	sp|P22492|H1T_HUMAN	21.096	NA	22005.7	ALAAAGYDVEK;ALAAAGYDVEKNNSR;GILVQTRGTGASGSFK;KALAAAGYDVEK;KPAGLISASR;KVPNLSVSK;LITEALSVSQER;VGMSLVALK	0;0;1;0;1;1;1;1	5	6	0.3478	15471;26822;26810;26809;26808;26843;26829;26828;18959;18961;13031;12448;21732;11606	-	Histone H1t OS=Homo sapiens OX=9606 GN=H1-6 PE=2 SV=4	2.60512e+06	289457	H1-6
145_2	sp|P10412|H14_HUMAN	5.29186	NA	21852	ALAAAGYDVEK;ALAAAGYDVEKNNSR;ASGPPVSELITK;ERSGVSLAALK;GTGASGSFKLNK;GTLVQTKGTGASGSFK;KALAAAGYDVEK;KASGPPVSELITK;SETAPAAPAAPAPAEKTPVK;SGVSLAALK;SGVSLAALKK;SLVSKGTLVQTK	0;0;0;0;0;0;0;0;1;0;0;0	1	2	0.3836	15471;26822;26810;26809;26808;26843;17949;17950;16066;16064;17053;17054;26051;18959;18961;21225;21223;21224;21221;31229;31230;9796;12498;19605	-	Histone H1.4 OS=Homo sapiens OX=9606 GN=H1-4 PE=1 SV=2	254723	21226.9	H1-4
145_3	sp|P16403|H12_HUMAN	3.72837	NA	21351.7	ALAAAGYDVEK;ALAAAGYDVEKNNSR;ASGPPVSELITK;ERSGVSLAALK;GTGASGSFKLNK;GTLVQTKGTGASGSFK;KALAAAGYDVEK;KASGPPVSELITK;SETAPAAPAAAPPAEK;SGVSLAALK;SGVSLAALKK;SLVSKGTLVQTK	0;0;0;0;0;0;0;0;1;0;0;0	1	1	0.3756	15471;26822;26810;26809;26808;26843;17949;17950;16066;16064;17053;17054;26051;18959;18961;21225;21223;21224;21221;24795;9796;12498;19605	-	Histone H1.2 OS=Homo sapiens OX=9606 GN=H1-2 PE=1 SV=2	6.37384e+06	490296	H1-2
17_1	sp|P26639|SYTC_HUMAN	23.4268	NA	83381.9	AILGSVER;GAYIYNALIEFIR;IYGISFPDPK;MIAILTENYGGK;NELSGALTGLTR;TISETIER;VTLPDGK	1;1;1;1;1;1;1	7	7	0.0968	9769;26151;16219;20804;18834;11963;7667	-	Threonine--tRNA ligase 1, cytoplasmic OS=Homo sapiens OX=9606 GN=TARS1 PE=1 SV=3	6.58433e+07	1.40092e+06	TARS1
15_3	sp|Q99878|H2A1J_HUMAN	5.29186	NA	13927.8	AGLQFPVGR;HLQLAIR;HLQLAIRNDEELNK;NDEELNKLLGK;VTIAQGGVLPNIQAVLLPK	0;0;0;1;0	1	2	0.3594	11881;9929;28410;19903;19904;31626;31628;31627;31629	sp|Q96KK5|H2A1H_HUMAN;sp|Q6FI13|H2A2A_HUMAN;sp|Q16777|H2A2C_HUMAN;sp|P0C0S8|H2A1_HUMAN;sp|Q9BTM1|H2AJ_HUMAN;sp|P20671|H2A1D_HUMAN	Histone H2A type 1-J OS=Homo sapiens OX=9606 GN=H2AC14 PE=1 SV=3	1.14444e+07	1.63492e+06	H2AC14
15_2	sp|P0C0S5|H2AZ_HUMAN	13.7522	NA	13544.6	AGLQFPVGR;ATIAGGGVIPHIHK;GDEELDSLIK;HLQLAIR;HLQLAIRGDEELDSLIK	0;1;1;0;1	3	4	0.3125	11881;22347;15753;9929;31905;31904	sp|Q71UI9|H2AV_HUMAN	Histone H2A.Z OS=Homo sapiens OX=9606 GN=H2AZ1 PE=1 SV=2	9.40919e+06	1.5682e+06	H2AZ1
15_1	sp|P04908|H2A1B_HUMAN	5.29186	NA	14126.9	AGLQFPVGR;HLQLAIR;HLQLAIRNDEELNK;NDEELNKLLGR;VTIAQGGVLPNIQAVLLPK	0;0;0;1;0	1	2	0.3538	11881;9929;28410;20573;20572;31626;31628;31627;31629	sp|Q7L7L0|H2A3_HUMAN;sp|Q93077|H2A1C_HUMAN	Histone H2A type 1-B/E OS=Homo sapiens OX=9606 GN=H2AC4 PE=1 SV=2	3.02765e+06	432521	H2AC4
15_4	sp|Q96QV6|H2A1A_HUMAN	10.5837	NA	14224.9	AGLQFPVGR;HLQLAIR;HLQLAIRNDEELNK;LLGGVTIAQGGVLPNIQAVLLPK;NDEELNKLLGGVTIAQGGVLPNIQAVLLPK	0;0;0;1;1	2	2	0.3511	11881;9929;28410;36422;41839	sp|P16104|H2AX_HUMAN	Histone H2A type 1-A OS=Homo sapiens OX=9606 GN=H2AC1 PE=1 SV=3	0	0	H2AC1
849_1	sp|Q14244|MAP7_HUMAN	2.41594	NA	84001.5	LWLPSK	1	1	1	0.008	7895	-	Ensconsin OS=Homo sapiens OX=9606 GN=MAP7 PE=1 SV=1	416642	12254.2	MAP7
509_1	sp|Q07020|RL18_HUMAN	24.8958	NA	21621.1	GCGTVLLSGPR;ILTFDQLALDSPK;TAVVVGTITDDVR;TNRPPLSLSR;TNSTFNQVVLK	1;1;1;1;1	5	6	0.3085	15711;24424;21731;16297;16298;19349	-	60S ribosomal protein L18 OS=Homo sapiens OX=9606 GN=RPL18 PE=1 SV=2	2.42622e+07	2.6958e+06	RPL18
147_1	sp|Q9HBT7|ZN287_HUMAN	2.2414	NA	88282.7	CLECGKTFSHSSSLINHQR	1	1	1	0.025	36339	-	Zinc finger protein 287 OS=Homo sapiens OX=9606 GN=ZNF287 PE=2 SV=2	0	0	ZNF287
411_1	sp|O75909|CCNK_HUMAN	13.2774	NA	64198.7	DLAHTPSQLEGLDPATEAR;FIFDVGTR;SLLNDVQFGQFGDDPKEEVMVLER	1;1;1	3	4	0.0879	33054;33053;12080;40221	-	Cyclin-K OS=Homo sapiens OX=9606 GN=CCNK PE=1 SV=2	1.3794e+06	72599.8	CCNK
1378_1	sp|O60831|PRAF2_HUMAN	2.58632	NA	19245.5	ALDDFVLGSAR	1	1	1	0.0618	16979	-	PRA1 family protein 2 OS=Homo sapiens OX=9606 GN=PRAF2 PE=1 SV=1	1.9807e+06	495174	PRAF2
1446_1	sp|O95232|LC7L3_HUMAN	5.29186	NA	51435.1	YLQSLLAEVERR	1	1	1	0.0278	24767	-	Luc7-like protein 3 OS=Homo sapiens OX=9606 GN=LUC7L3 PE=1 SV=2	402872	19184.4	LUC7L3
1318_1	sp|Q86WJ1|CHD1L_HUMAN	11.5894	NA	100937	LLQPFLLR;NFGQQPIFVFLLSTR;NKGQDLLALIVAQHR	1;1;1	3	3	0.0424	13036;29450;28191	-	Chromodomain-helicase-DNA-binding protein 1-like OS=Homo sapiens OX=9606 GN=CHD1L PE=1 SV=3	557957	10332.5	CHD1L
1380_1	sp|Q49MG5|MAP9_HUMAN	6.43012	NA	74188.7	QSIEPDRADNIR;TPSTTTSSHYLGTLK	1;1	2	2	0.0417	23329;27031	-	Microtubule-associated protein 9 OS=Homo sapiens OX=9606 GN=MAP9 PE=1 SV=3	1.31452e+06	35527.6	MAP9
1151_1	sp|Q92620|PRP16_HUMAN	5.29186	NA	140415	FAAFFGNVPIFHIPGR	1	1	1	0.013	29737	-	Pre-mRNA-splicing factor ATP-dependent RNA helicase PRP16 OS=Homo sapiens OX=9606 GN=DHX38 PE=1 SV=2	0	0	DHX38
1382_1	sp|Q04637|IF4G1_HUMAN	4.25047	NA	175382	GGPGGELPR	1	1	1	0.0056	9657	-	Eukaryotic translation initiation factor 4 gamma 1 OS=Homo sapiens OX=9606 GN=EIF4G1 PE=1 SV=4	2.34804e+06	32611.7	EIF4G1
460_2	sp|Q6WCQ1|MPRIP_HUMAN	139.043	NA	116461	AATEALGEKSPDSATVSGYDIMK;CLENAHLAQALEAER;DAYELEVLLR;DFTNEAPPAPLPDASASPLSPHRR;EGEFTLSAMTSGIR;EGEFTLSAMTSGIRR;EGYVLQATCER;EIVSGWLEMLMVYPR;ENQELNAHNQELNNR;ESHLLNDEDLTQAKPIYGGWLLLAPDGTDFDNPVHR;FFILYEHGLLR;FGMLDATDGPGTEDAALR;FQANIFNK;FSLCILTPEKEHFIR;GFAAMEETHQK;HVHPTTAPDVTSSLPEEK;HWFVLADQSLR;KVEPPTPQEPGPAK;LAAEITR;NWIQTIMK;NYGFQIHTK;QEAELGEPDPEQKR;QYLEELQSVQR;SKTFDWAEFRPIQQALAQER;SPDSATVSGYDIMK;SQISSVN…	1;1;1;1;1;1;1;1;1;1;1;1;1;1;1;1;1;1;1;1;0;1;1;1;1;1;1;1;1;1;1	30	43	0.4068	37270;28854;18544;38761;25511;25213;27892;28112;21186;30616;30182;30177;44331;44332;23204;23203;30588;12655;31050;19289;31797;31798;22367;22365;24713;24714;8382;14032;13723;15470;27469;22842;37740;24968;27986;28186;17427;35736;35735;40302;40303;27858;27857;27856	-	Myosin phosphatase Rho-interacting protein OS=Homo sapiens OX=9606 GN=MPRIP PE=1 SV=3	5.2427e+07	873783	MPRIP
1153_1	sp|O00488|ZN593_HUMAN	17.0126	NA	15189.7	ELRPQGSARPQPDPNAEFDPDLPGGGLHR;LKQLSVEPYSQEEAER;RLAVPTEVSTEVPEMDTST;RPDLDEIHR	1;1;1;1	4	4	0.5448	41877;31250;34008;16608	-	Zinc finger protein 593 OS=Homo sapiens OX=9606 GN=ZNF593 PE=1 SV=2	4.7684e+06	596050	ZNF593
1384_1	sp|Q08379|GOGA2_HUMAN	19.5402	NA	113017	AAELWGEQAEAR;DNPTAQQIMQLLR;LLELQELVLR;TFSSTESLR	1;1;1;1	4	4	0.0439	21306;25784;18680;13571	-	Golgin subfamily A member 2 OS=Homo sapiens OX=9606 GN=GOLGA2 PE=1 SV=3	7.59282e+06	128692	GOLGA2
1314_1	sp|Q5SRE5|NU188_HUMAN	3.66458	NA	195917	ASPESQEPLIQLVQAFVR	1	1	1	0.0103	32904	-	Nucleoporin NUP188 OS=Homo sapiens OX=9606 GN=NUP188 PE=1 SV=1	0	0	NUP188
734_1	sp|Q9NRL2|BAZ1A_HUMAN	7.39038	NA	178592	DAIDPLLFK;QNLQSFPEPLIIPVLYLTSLTHR	1;1	2	2	0.0206	13681;39638	-	Bromodomain adjacent to zinc finger domain protein 1A OS=Homo sapiens OX=9606 GN=BAZ1A PE=1 SV=2	85695.2	1045.06	BAZ1A
232_1	sp|Q9NYC9|DYH9_HUMAN	2.3507	NA	511551	MNILTR	1	1	2	0.0013	8198;7965	-	Dynein axonemal heavy chain 9 OS=Homo sapiens OX=9606 GN=DNAH9 PE=1 SV=3	1.01634e+06	3764.21	DNAH9
738_1	sp|P04075|ALDOA_HUMAN	7.71369	NA	39395.3	ELSDIAHR;GILAADESTGSIAK	1;1	2	2	0.0604	11750;21379	-	Fructose-bisphosphate aldolase A OS=Homo sapiens OX=9606 GN=ALDOA PE=1 SV=2	2.29704e+06	99871.1	ALDOA
1159_1	sp|O43172|PRP4_HUMAN	12.3367	NA	58412.4	GHNTNVGAIVFHPK;LWIANYSLPR;NILSVVGTDALKK	1;1;1	3	4	0.0709	25056;18879;22030;22029	-	U4/U6 small nuclear ribonucleoprotein Prp4 OS=Homo sapiens OX=9606 GN=PRPF4 PE=1 SV=2	1.06406e+06	36691.7	PRPF4
18_1	sp|Q96EX3|DC2I2_HUMAN	9.54232	NA	57764.3	GDVQLFDLQK;LFILGTEGGFPLK	1;1	2	2	0.0429	16954;22838	-	Cytoplasmic dynein 2 intermediate chain 2 OS=Homo sapiens OX=9606 GN=DYNC2I2 PE=1 SV=2	2.1444e+06	97472.7	DYNC2I2
673_1	sp|P12004|PCNA_HUMAN	7.65601	NA	28750.3	AEDNADTLALVFEAPNQEK;YLNFFTK	1;1	2	2	0.0996	33966;11582	-	Proliferating cell nuclear antigen OS=Homo sapiens OX=9606 GN=PCNA PE=1 SV=1	748870	41603.9	PCNA
1102_1	sp|Q8TAF3|WDR48_HUMAN	3.72837	NA	76162.4	SGGDLTLHYR	1	1	1	0.0148	15754	-	WD repeat-containing protein 48 OS=Homo sapiens OX=9606 GN=WDR48 PE=1 SV=1	247126	5747.13	WDR48
1358_1	sp|Q8IYU8|MICU2_HUMAN	5.29186	NA	49634.4	VATGQELSNNILDTVFK	1	1	1	0.0392	30539	-	Calcium uptake protein 2, mitochondrial OS=Homo sapiens OX=9606 GN=MICU2 PE=1 SV=2	335386	14582	MICU2
469_1	sp|O75691|UTP20_HUMAN	27.8362	NA	318182	ADLFPILMR;ALEFVTNPDIAAK;ELSPLFLR;FINPLK;FLTFAER;LILPHVPAILQYLSK;QLQVLLAYAEEDIYDTSR;YFPLLAK	1;1;1;1;1;1;1;1	8	8	0.0298	14651;22761;12520;7716;10559;28591;34630;9947	-	Small subunit processome component 20 homolog OS=Homo sapiens OX=9606 GN=UTP20 PE=1 SV=3	1.65245e+07	105927	UTP20
671_1	sp|Q8TEK3|DOT1L_HUMAN	4.82567	NA	164755	NQTALDALHAQTVSQTAASSPQDAYRSPHSPFYQLPPSVQR;VVELSPLK	1;1	2	2	0.0319	44746;10592	-	Histone-lysine N-methyltransferase, H3 lysine-79 specific OS=Homo sapiens OX=9606 GN=DOT1L PE=1 SV=3	5.7903e+06	74234.6	DOT1L
1100_1	sp|Q9BZH6|WDR11_HUMAN	24.6394	NA	136598	FLLTGLLSGLPAPQFAIR;LITAIYADYAR;LLLDPEFTLLQR;LYGDESELHFWTVAAHYLHSLSQEK;NELQLVDLPTGR;QYLAVVFR	1;1;1;1;1;1	6	6	0.0703	31352;19848;24344;41171;21947;12964	-	WD repeat-containing protein 11 OS=Homo sapiens OX=9606 GN=WDR11 PE=1 SV=1	4.61369e+06	65909.9	WDR11
467_1	sp|P06748|NPM_HUMAN	30.2259	NA	32554.8	FINYVK;GPSSVEDIK;GPSSVEDIKAK;MSVQPTVSLGGFEITPPVVLR;MTDQEAIQDLWQWR;MTDQEAIQDLWQWRK;VTLATLK	1;1;1;1;1;1;1	7	10	0.2041	8503;11554;16054;35968;36144;36145;30360;30130;32163;7940	-	Nucleophosmin OS=Homo sapiens OX=9606 GN=NPM1 PE=1 SV=2	1.40738e+07	879614	NPM1
1356_1	sp|Q9P2N5|RBM27_HUMAN	7.78819	NA	118645	LQLGTPPPLLAAR;TQTQRPNLIGLTSGDMDVNPR	1;1	2	2	0.0321	21754;37015	-	RNA-binding protein 27 OS=Homo sapiens OX=9606 GN=RBM27 PE=1 SV=2	187416	4074.26	RBM27
1106_1	sp|P22061|PIMT_HUMAN	2.98531	NA	24620.6	VQLVVGDGR	1	1	1	0.0396	11797	-	Protein-L-isoaspartate(D-aspartate) O-methyltransferase OS=Homo sapiens OX=9606 GN=PCMT1 PE=1 SV=4	1.32794e+07	1.20722e+06	PCMT1
313_1	sp|O15294|OGT1_HUMAN	7.81696	NA	116850	ISSPLFNTK;LVSIVADQLEK	1;1	2	2	0.0191	13171;18374	-	UDP-N-acetylglucosamine--peptide N-acetylglucosaminyltransferase 110 kDa subunit OS=Homo sapiens OX=9606 GN=OGT PE=1 SV=3	929472	18968.8	OGT
1285_1	sp|Q6Y2X3|DJC14_HUMAN	5.29186	NA	78519.1	ATPDAPPADLQDFLSR	1	1	1	0.0228	28706	-	DnaJ homolog subfamily C member 14 OS=Homo sapiens OX=9606 GN=DNAJC14 PE=2 SV=2	2.01941e+06	57697.5	DNAJC14
315_1	sp|O75179|ANR17_HUMAN	9.47619	NA	274088	KLLIEGR;NVSDYTPLSLAASGGYVNIIK;QEVVELLLAR	1;1;1	3	3	0.0146	9472;35409;17140	-	Ankyrin repeat domain-containing protein 17 OS=Homo sapiens OX=9606 GN=ANKRD17 PE=1 SV=3	3.63056e+06	40792.8	ANKRD17
317_1	sp|O43148|MCES_HUMAN	5.29186	NA	54809.3	LSPGGYFIGTTPNSFELIR	1	1	1	0.0399	33854	-	mRNA cap guanine-N7 methyltransferase OS=Homo sapiens OX=9606 GN=RNMT PE=1 SV=1	89862.5	2995.42	RNMT
58_1	sp|P04406|G3P_HUMAN	106.552	NA	36030.4	GALQNIIPASTGAAK;GILGYTEHQVVSSDFNSDTHSSTFDAGAGIALNDHFVK;IISNASCTTNCLAPLAK;LEKPAKYDDIK;LISWYDNEFGYSNR;LTGMAFR;LTGMAFRVPTANVSVVDLTCR;LVINGNPITIFQER;LVINGNPITIFQERDPSK;QASEGPLKGILGYTEHQVVSSDFNSDTHSSTFDAGAGIALNDHFVK;RVIISAPSADAPMFVMGVNHEK;TVDGPSGKLWR;VDIVAINDPFIDLNYMVYMFQYDSTHGKFHGTVK;VGVNGFGR;VIHDNFGIVEGLMTTVHAITATQK;VIISAPSADAPMFVMGVNHEK;VIISAPSADAPMFVMGVNHEKYDNSLK;VIPELNGK;VIPELNGKLTGMAFR;VPTANVSVV…	1;1;1;1;1;1;1;1;1;1;1;1;1;1;1;1;1;1;1;1;1;1;1	23	48	0.8597	23280;44302;44301;30338;21056;21057;29409;9103;36963;27311;27310;33418;33398;33417;45216;37611;18400;44265;9016;9017;39317;39177;39176;39318;39319;39178;39316;36168;35981;41119;41121;41033;41195;41194;10301;10322;10321;27780;27999;25855;18900;22129;22128;21743;21744;36528;36694;36527	-	Glyceraldehyde-3-phosphate dehydrogenase OS=Homo sapiens OX=9606 GN=GAPDH PE=1 SV=3	1.02273e+08	5.11367e+06	GAPDH
638_1	sp|P86452|ZBED6_HUMAN	21.1674	NA	109903	EGTSSSGSVDSSAVDNVALGSK;QILQEFQNDHQLPWK;TAGLNQVLPLIHHLLLSLQK;TSAVWNFFYTDPQHISR	1;1;1;1	4	5	0.0756	33616;31498;35783;35782;33844	-	Zinc finger BED domain-containing protein 6 OS=Homo sapiens OX=9606 GN=ZBED6 PE=1 SV=1	859400	19986	ZBED6
416_1	sp|P62888|RL30_HUMAN	17.9728	NA	12775.7	KSEIEYYAMLAK;LVILANNCPALR;TGVHHYSGNNIELGTACGK;VCTLAIIDPGDSDIIR	1;1;1;1	4	4	0.513	24445;21924;32941;29326	-	60S ribosomal protein L30 OS=Homo sapiens OX=9606 GN=RPL30 PE=1 SV=2	3.40585e+07	4.25731e+06	RPL30
1389_1	sp|Q5VZ46|K1614_HUMAN	2.82417	NA	126527	LLPAEPR	1	1	1	0.0059	8721	-	Uncharacterized protein KIAA1614 OS=Homo sapiens OX=9606 GN=KIAA1614 PE=2 SV=3	336415	5701.95	KIAA1614
56_1	sp|Q9BXS5|AP1M1_HUMAN	81.2081	NA	48556.1	AHFGLPSVEAEDK;AHFGLPSVEAEDKEGKPPISVK;FEIPYFTTSGIQVR;FMWIK;HNNLYLVATSK;IEYMIK;ILQEYITQEGHK;ILQEYITQEGHKLETGAPRPPATVTNAVSWR;LETGAPRPPATVTNAVSWR;LGLNDKVLFDNTGR;LNTHVKPLIWIESVIEK;SGYQALPWVR;STANNVEIHIPVPNDADSPK;TISFIPPDGEFELMSYR;VFLSGMPELR;WVPENSEIVWSIK;YITQNGDYQLR	1;1;1;1;1;1;1;1;1;1;1;1;1;1;1;1;1	17	26	0.4752	23007;23008;37060;37061;27941;7602;19578;8735;24362;24360;43139;43138;33081;33082;26556;33028;33027;33026;17318;34517;32759;32995;17014;26940;22331;22355	-	AP-1 complex subunit mu-1 OS=Homo sapiens OX=9606 GN=AP1M1 PE=1 SV=3	5.40082e+07	1.86235e+06	AP1M1
563_1	sp|P62753|RS6_HUMAN	56.5047	NA	28663	DIPGLTDTTVPR;GCIVDANLSVLNLVIVKK;GEKDIPGLTDTTVPR;KLFNLSK;LFNLSK;LFNLSKEDDVR;LIEVDDER;LIEVDDERK;LNISFPATGCQK;MATEVAADALGEEWK;MATEVAADALGEEWKGYVVR;MKLNISFPATGCQK;QGFPMK;QGVLTHGR	1;1;1;1;1;1;1;1;1;1;1;1;1;1	14	24	0.4096	20190;31981;31984;27107;9896;7572;21459;21457;12790;15712;15714;21450;27613;27385;27612;35810;35589;35590;35809;27258;27257;7344;7590;9923	-	40S ribosomal protein S6 OS=Homo sapiens OX=9606 GN=RPS6 PE=1 SV=1	1.60311e+08	1.23316e+07	RPS6
414_1	sp|P60891|PRPS1_HUMAN	14.2428	NA	34811.9	IFSGSSHQDLSQK;IQVIDISMILAEAIRR;VTAVIPCFPYAR;VYAILTHGIFSGPAISR	1;1;1;1	4	5	0.1824	23803;23802;30636;22872;29908	-	Ribose-phosphate pyrophosphokinase 1 OS=Homo sapiens OX=9606 GN=PRPS1 PE=1 SV=2	537097	28268.3	PRPS1
412_1	sp|Q9Y2W2|WBP11_HUMAN	7.61756	NA	69953.9	AVSILPLLGHGVPR;FMNPTDQAR	1;1	2	3	0.0359	23699;23698;15160	-	WW domain-binding protein 11 OS=Homo sapiens OX=9606 GN=WBP11 PE=1 SV=1	1.30736e+06	45081.4	WBP11
561_1	sp|Q8IWV8|UBR2_HUMAN	2.33824	NA	200408	AMVLAAFVQR	1	1	1	0.0057	15833	-	E3 ubiquitin-protein ligase UBR2 OS=Homo sapiens OX=9606 GN=UBR2 PE=1 SV=1	623141	6700.44	UBR2
1386_1	sp|Q8IVH8|M4K3_HUMAN	5.29186	NA	101251	SVEEELHQR	1	1	1	0.0101	15940	-	Mitogen-activated protein kinase kinase kinase kinase 3 OS=Homo sapiens OX=9606 GN=MAP4K3 PE=1 SV=1	855445	17108.9	MAP4K3
326_1	sp|Q8IXK0|PHC2_HUMAN	6.1875	NA	90656.8	ASLPPLTK;SSLLVGNLK	1;1	2	2	0.0198	9422;11544	-	Polyhomeotic-like protein 2 OS=Homo sapiens OX=9606 GN=PHC2 PE=1 SV=1	5.26526e+07	1.9501e+06	PHC2
356_1	sp|Q96NB3|ZN830_HUMAN	2.38279	NA	41973.2	EILTIK	1	1	1	0.0161	7482	-	Zinc finger protein 830 OS=Homo sapiens OX=9606 GN=ZNF830 PE=1 SV=2	300774	15830.2	ZNF830
818_1	sp|Q9UM00|TMCO1_HUMAN	5.29186	NA	27061.4	LPFTPLSYIQGLSHR	1	1	1	0.0628	28922	-	Calcium load-activated calcium channel OS=Homo sapiens OX=9606 GN=TMCO1 PE=1 SV=2	812677	81267.7	TMCO1
328_1	sp|Q86W92|LIPB1_HUMAN	4.25047	NA	113952	SVDLAEYAPNLR	1	1	1	0.0119	21767	sp|Q8ND30|LIPB2_HUMAN	Liprin-beta-1 OS=Homo sapiens OX=9606 GN=PPFIBP1 PE=1 SV=2	0	0	PPFIBP1
569_1	sp|P14618|KPYM_HUMAN	109.261	NA	57900	AEGSDVANAVLDGADCIMLSGETAKGDYPLEAVR;CCSGAIIVLTK;EAEAAIYHLQLFEELR;EAEAAIYHLQLFEELRR;FDEILEASDGIMVAR;FGVEQDVDMVFASFIR;FGVEQDVDMVFASFIRK;GDLGIEIPAEK;GDLGIEIPAEKVFLAQK;GIFPVLCKDPVQEAWAEDVDLR;GVNLPGAAVDLPAVSEKDIQDLK;ITLDNAYMEK;IYVDDGLISLQVK;KGDVVIVLTGWRPGSGFTNTMR;LAPITSDPTEATAVGAVEASFK;LDIDSPPITAR;LNFSHGTHEYHAETIK;RFDEILEASDGIMVAR;SVETLKEMIK;TATESFASDPILYRPVAVALDTK;TATESFASDPILYRPVAVALDTKGPEIR;VNFAMNVGK	1;1;1;1;1;1;1;1;1;1;1;1;1;1;1;1;1;1;1;1;1;1	22	35	0.5612	43251;18573;31641;31642;34164;34163;28265;30858;30857;32792;32521;16328;30250;38889;37184;18341;24465;37544;35311;35312;17911;30969;30955;30163;30390;30164;30391;17363;17793;17792;17362;38100;41411;41412;12954	-	Pyruvate kinase PKM OS=Homo sapiens OX=9606 GN=PKM PE=1 SV=4	7.51196e+07	2.08666e+06	PKM
1095_1	sp|Q16658|FSCN1_HUMAN	12.2253	NA	54496.1	FLIVAHDDGR;LINRPIIVFR;LVARPEPATGYTLEFR	1;1;1	3	3	0.073	16375;19092;30139	-	Fascin OS=Homo sapiens OX=9606 GN=FSCN1 PE=1 SV=3	698481	24085.6	FSCN1
51_1	sp|O76031|CLPX_HUMAN	6.2958	NA	69180.7	IYNNIPANLR;LLQDANYNVEK	1;1	2	2	0.0332	17645;20715	-	ATP-dependent Clp protease ATP-binding subunit clpX-like, mitochondrial OS=Homo sapiens OX=9606 GN=CLPX PE=1 SV=2	364349	8280.66	CLPX
1453_1	sp|Q66PJ3|AR6P4_HUMAN	7.91504	NA	26358.8	IQAMKPMTKEEWDAR;LIKGDGEVLEEIVTK	1;1	2	2	0.1266	30737;27713	-	ADP-ribosylation factor-like protein 6-interacting protein 4 OS=Homo sapiens OX=9606 GN=ARL6IP4 PE=1 SV=3	7.85754e+06	714321	ARL6IP4
534_1	sp|P11137|MTAP2_HUMAN	11.4247	NA	199404	LINQPLPDLK;TPGTPGTPSYPR;VGSLDNAHHVPGGGNVK	1;1;1	3	3	0.0213	16616;18799;27937	-	Microtubule-associated protein 2 OS=Homo sapiens OX=9606 GN=MAP2 PE=1 SV=4	1.59458e+07	154814	MAP2
148_1	sp|O95071|UBR5_HUMAN	2.31361	NA	309158	VLLLPLER	1	1	1	0.0029	12044	-	E3 ubiquitin-protein ligase UBR5 OS=Homo sapiens OX=9606 GN=UBR5 PE=1 SV=2	0	0	UBR5
1097_1	sp|Q9BSC4|NOL10_HUMAN	36.3013	NA	80251.4	AYMHGFFMDIR;DGQYILATGTYKPR;DHQYGLPIK;DLENLGLTHLIGSPFLR;LLNPLVSK;MGIYYIPVLGPAPR;QLTFTLK;SDKPLLVKDHQYGLPIK;SLPEWLSDR;SLPNILTDDRFK	1;1;1;1;1;1;1;1;1;1	10	13	0.1584	23093;23094;26881;26880;14511;31103;31102;10566;26571;9927;31915;15350;23462	-	Nucleolar protein 10 OS=Homo sapiens OX=9606 GN=NOL10 PE=1 SV=1	1.6079e+07	446640	NOL10
678_1	sp|P22314|UBA1_HUMAN	18.0082	NA	117774	AAVATFLQSVQVPEFTPK;ALPAVQQNNLDEDLIR;LAGTQPLEVLEAVQR;QFLFRPWDVTK	1;1;1;1	4	4	0.0567	31664;29980;27445;23882	-	Ubiquitin-like modifier-activating enzyme 1 OS=Homo sapiens OX=9606 GN=UBA1 PE=1 SV=3	376922	6730.74	UBA1
536_1	sp|Q9BTD8|RBM42_HUMAN	2.0239	NA	50382	FPSFLK	1	1	1	0.0125	7820	-	RNA-binding protein 42 OS=Homo sapiens OX=9606 GN=RBM42 PE=1 SV=1	461557	28847.3	RBM42
676_1	sp|Q9H2J7|S6A15_HUMAN	2.72238	NA	81782.7	NASHTFVEPECEQSSATTYYWYREALNISSSISESGGLNWK	1	1	1	0.0562	45077	-	Sodium-dependent neutral amino acid transporter B(0)AT2 OS=Homo sapiens OX=9606 GN=SLC6A15 PE=1 SV=1	0	0	SLC6A15
1099_1	sp|Q8TEW0|PARD3_HUMAN	7.31803	NA	151330	DVTIGGSAPIYVK;FSPDSQYIDNR	1;1	2	2	0.0177	21058;21630	-	Partitioning defective 3 homolog OS=Homo sapiens OX=9606 GN=PARD3 PE=1 SV=2	1.94138e+07	239676	PARD3
530_1	sp|A3KMH1|VWA8_HUMAN	5.29186	NA	214689	DPQVNAFAIFIGSLGDQATR	1	1	1	0.0105	34552	-	von Willebrand factor A domain-containing protein 8 OS=Homo sapiens OX=9606 GN=VWA8 PE=1 SV=2	0	0	VWA8
767_1	sp|Q8TF66|LRC15_HUMAN	2.98531	NA	64325.2	LYDNPWR	1	1	1	0.012	12295	-	Leucine-rich repeat-containing protein 15 OS=Homo sapiens OX=9606 GN=LRRC15 PE=2 SV=2	1.80863e+06	86125.3	LRRC15
145_4	sp|P16401|H15_HUMAN	48.0196	NA	22566.5	ALAAGGYDVEK;ALAAGGYDVEKNNSR;ATGPPVSELITK;ERNGLSLAALK;GTGASGSFKLNK;GTLVQTKGTGASGSFK;KALAAGGYDVEK;KATGPPVSELITK;NGLSLAALK;NGLSLAALKK;SETAPAETATPAPVEK;SETAPAETATPAPVEKSPAK;SLVSKGTLVQTK	1;1;1;1;0;0;1;1;1;1;1;1;0	10	25	0.3717	15120;26620;26599;26598;18330;18331;17227;17210;17226;17228;17225;17053;17054;26051;18581;21588;21585;21582;21587;10664;10666;10638;13360;13335;13359;27105;32442;32441;19605	-	Histone H1.5 OS=Homo sapiens OX=9606 GN=H1-5 PE=1 SV=3	4.92438e+08	3.78799e+07	H1-5
1412_1	sp|Q3V6T2|GRDN_HUMAN	2.29745	NA	215909	KELGAMAFSTTAINFSTVNSSAGFR	1	1	2	0.0134	39375;39376	-	Girdin OS=Homo sapiens OX=9606 GN=CCDC88A PE=1 SV=2	0	0	CCDC88A
310_1	sp|Q9NUL7|DDX28_HUMAN	36.5045	NA	59544.5	APLASQGWK;GLVLVPSR;LLGQPSLDSLPIPAPR;RDHFSIER;SLGLLVR;SPDEPLPVVR;TLSYLLPLLQR;VASPDAVTTITSSK;VGIFQSFQK;VLHALQEAAPEVVQPTTVQSSTIPSLLR	1;1;1;1;1;1;1;1;1;1	10	10	0.2222	12137;9681;28164;14261;8108;15515;20990;22483;14126;41254	-	Probable ATP-dependent RNA helicase DDX28 OS=Homo sapiens OX=9606 GN=DDX28 PE=1 SV=2	4.80214e+06	137204	DDX28
1091_1	sp|P14210|HGF_HUMAN	30.2761	NA	83079.2	AFVFDK;DYEAWLGIHDVHGR;EFGHEFDLYENKDYIR;IILTYK;MVLGVIVPGR;NYMGNLSQTR;TNIGWMVSLR;VVNGIPTR;WDSQYPHEHDMTPENFK	1;1;1;1;1;1;1;1;1	9	10	0.1332	7624;28072;33958;33960;8009;14191;17971;17762;10018;35326	-	Hepatocyte growth factor OS=Homo sapiens OX=9606 GN=HGF PE=1 SV=2	7.65087e+06	159393	HGF
53_1	sp|O15240|VGF_HUMAN	121.776	NA	67217.6	ALAAVLLQALDRPASPPAPSGSQQGPEEEAAEALLTETVR;APLPPPAPSQFQAR;ASWGEFQAR;AYQGVAAPFPK;KNAPPEPVPPPR;LADLASDLLLQYLLQGGAR;LHLPADDVVSIIEEVEEK;LHLPADDVVSIIEEVEEKR;LLQQGLAQVEAGR;LLQQGLAQVEAGRR;LQEQEELENYIEHVLLR;LQEQEELENYIEHVLLRRP;MPDSGPLPETHK;MPDSGPLPETHKFGEGVSSPK;NAPPEPVPPPR;NSEPQDEGELFQGVDPR;QAAAQEERLADLASDLLLQYLLQGGAR;QNALLFAEEEDGEAGAEDKR;RLQEQEELENYIEHVLLR;RPESALLGGSEAGER;SPQPPPPAPAPAR;SQTHSLPAPESPEPAAPPR…	1;1;1;1;1;1;1;1;1;1;1;1;1;1;1;1;1;1;1;1;1;1;1;1;1;1;1	27	47	0.548	44343;44344;44342;24761;24762;24760;14075;16566;20523;20522;33196;33197;33195;33324;35543;35542;22629;26059;26056;35010;37667;21147;21146;35823;35825;35824;17168;17167;17166;31395;40955;35548;36869;25814;20148;45287;45286;45288;19003;19004;12677;12678;12676;15217;26049;32019;32020	-	Neurosecretory protein VGF OS=Homo sapiens OX=9606 GN=VGF PE=1 SV=2	4.70692e+08	1.42634e+07	VGF
368_1	sp|Q96RL1|UIMC1_HUMAN	3.4941	NA	79677.9	DVETTSSVSVKR	1	1	1	0.0167	20740	-	BRCA1-A complex subunit RAP80 OS=Homo sapiens OX=9606 GN=UIMC1 PE=1 SV=2	8.00101e+06	190500	UIMC1
1093_1	sp|Q2NL82|TSR1_HUMAN	166.903	NA	91751.8	AKEELIFHCGFR;ASPLFSQHTAADK;AYLFAHAVDFVPSEENNLVGTLK;DGPPHQVLVVPLHSR;EDVLWFKPVELR;EELIFHCGFR;ENLPQDYAR;FLTADMALVATVYAPITFPPASVLLFK;FPHDKLLLLDTQQEAGMLLR;GIKPQKDPDMAMEICATDAVDDMEEGLK;IFQFQNFTNTR;IFQFQNFTNTRK;ISLPEAMQLLQDR;ISLPEAMQLLQDRDTGTVHLNELGNTQNFMLLCPR;LEEMFPDEVDTPR;LEEMFPDEVDTPRDVAAR;LLHIVGYGDFQMK;LLHIVGYGDFQMKQIDAPGDPFPLNPR;LLLLDTQQEAGMLLR;MSVLNMVVR;QGTPLIAFSLLPHEQK;QIDAPGDPFPLNPR;QLGGKDGPPHQV…	1;1;1;1;1;1;1;1;1;1;1;1;1;1;1;1;1;1;1;1;1;1;1;1;1;1;1;1;1;1;1;1;1;1;1;1;1;1	38	80	0.4975	25353;25352;22386;38699;38697;38698;27838;27839;27837;25859;25860;20734;15405;40947;40946;37234;37100;37232;37099;37233;42004;23396;23372;23436;26205;26191;25833;44347;26793;27025;34186;34369;34374;25646;26002;26001;41586;28711;28938;14384;14780;14009;29605;29604;29393;25998;26000;34718;34716;10537;10536;39680;39679;16278;21493;15510;35256;35230;35234;35257;21235;24903;24904;24560;31401;31400;126…	-	Pre-rRNA-processing protein TSR1 homolog OS=Homo sapiens OX=9606 GN=TSR1 PE=1 SV=1	2.03872e+08	5.36506e+06	TSR1
312_1	sp|P47813|IF1AX_HUMAN	11.1648	NA	16450.2	AYGELPEHAK;ELVFKEDGQEYAQVIK;LEAMCFDGVKR	1;1;1	3	5	0.2569	15652;15651;31110;31109;21188	-	Eukaryotic translation initiation factor 1A, X-chromosomal OS=Homo sapiens OX=9606 GN=EIF1AX PE=1 SV=2	6.15449e+06	615449	EIF1AX
945_1	sp|Q96MT7|CFA44_HUMAN	2.05233	NA	213731	QENILQERVNSLDK	1	1	1	0.0076	28361	-	Cilia- and flagella-associated protein 44 OS=Homo sapiens OX=9606 GN=CFAP44 PE=1 SV=2	223910	2216.93	CFAP44
1152_1	sp|Q3T8J9|GON4L_HUMAN	16.0989	NA	248465	AEDNLLALGLK;APDNIIK;FEEPLANLLNEQHR;GQEGTLAYDLK	1;1;1;1	4	4	0.0192	16796;8318;28661;17804	-	GON-4-like protein OS=Homo sapiens OX=9606 GN=GON4L PE=1 SV=1	1.29774e+08	1.2723e+06	GON4L
1414_1	sp|Q8WVM7|STAG1_HUMAN	2.55123	NA	144336	FALTFGLDQIK	1	1	1	0.0087	19413	-	Cohesin subunit SA-1 OS=Homo sapiens OX=9606 GN=STAG1 PE=1 SV=3	87104.9	1300.07	STAG1
947_1	sp|Q9Y285|SYFA_HUMAN	21.2065	NA	57527.5	DQHDTFFLRDPAEALQLPMDYVQR;LDAEPRPPPTQEAA;SLQALGEVIEAELR;TYWVSK;VVDSMEDEVQR;YGINNIR	1;1;1;1;1;1	6	6	0.1496	40986;25069;25797;8500;21108;9890	-	Phenylalanine--tRNA ligase alpha subunit OS=Homo sapiens OX=9606 GN=FARSA PE=1 SV=3	5.7194e+06	219977	FARSA
1183_1	sp|Q7Z2T5|TRM1L_HUMAN	3.72837	NA	81695.2	SFDFIHLDPFGTSVNYLDSAFR	1	1	1	0.03	38788	-	TRMT1-like protein OS=Homo sapiens OX=9606 GN=TRMT1L PE=1 SV=2	0	0	TRMT1L
1154_1	sp|Q8N9B5|JMY_HUMAN	11.05	NA	111376	ISMENDYLGPR;SASAPSAHLFDSSQLVSAR;TSEADDAAGAAAAAARPAPR	1;1;1	3	3	0.0506	20417;31615;30418	-	Junction-mediating and -regulatory protein OS=Homo sapiens OX=9606 GN=JMY PE=1 SV=2	6.9732e+06	142310	JMY
1156_1	sp|O60610|DIAP1_HUMAN	2.78362	NA	141258	LNAILFK	1	1	1	0.0055	9268	-	Protein diaphanous homolog 1 OS=Homo sapiens OX=9606 GN=DIAPH1 PE=1 SV=2	8.51862e+06	121695	DIAPH1
1416_1	sp|Q8WY36|BBX_HUMAN	3.59671	NA	105064	SPTPTVNPR	1	1	1	0.0096	12379	-	HMG box transcription factor BBX OS=Homo sapiens OX=9606 GN=BBX PE=1 SV=1	1.56037e+06	30595.4	BBX
318_1	sp|Q96AC6|KIFC2_HUMAN	2.0931	NA	90091.7	LEQLILGQLEELK	1	1	1	0.0155	25798	-	Kinesin-like protein KIFC2 OS=Homo sapiens OX=9606 GN=KIFC2 PE=2 SV=1	0	0	KIFC2
1410_1	sp|Q96SL8|FIZ1_HUMAN	8.28704	NA	51962.4	GFITLSNLSR;LLLGPAGGGVPK	1;1	2	2	0.0444	15482;14746	-	Flt3-interacting zinc finger protein 1 OS=Homo sapiens OX=9606 GN=FIZ1 PE=1 SV=2	2.77829e+06	163429	FIZ1
716_1	sp|Q8N6Y0|USBP1_HUMAN	3.66458	NA	76021.5	SHSSTQILGSLPNQPLSPEMHIMEAQMEQLR	1	1	1	0.0441	43247	-	Usher syndrome type-1C protein-binding protein 1 OS=Homo sapiens OX=9606 GN=USHBP1 PE=1 SV=1	3.52426e+06	125866	USHBP1
245_1	sp|P60866|RS20_HUMAN	21.5215	NA	13364.3	DTGKTPVEPEVAIHR;LIDLHSPSEIVK;SLEKVCADLIR;TPVEPEVAIHR;TWDRFQMR	1;1;1;1;1	5	10	0.3866	27800;27799;21866;21867;20654;20653;19278;19276;16271;16270	-	40S ribosomal protein S20 OS=Homo sapiens OX=9606 GN=RPS20 PE=1 SV=1	4.12372e+07	6.87286e+06	RPS20
1323_1	sp|O75970|MPDZ_HUMAN	5.03911	NA	221481	KNALASEIQGLR;NALASEIQGLR	1;1	2	2	0.0058	20576;17199	-	Multiple PDZ domain protein OS=Homo sapiens OX=9606 GN=MPDZ PE=1 SV=2	1.4007e+06	14148.5	MPDZ
243_1	sp|Q9BQ67|GRWD1_HUMAN	24.3765	NA	49388.2	AQTGAPCLSFDIVR;EPFLLSGGDDGALKIWDLR;GQVEVFALR;NIHLWTPTDGGSWHVDQRPFVGHTR;REPFLLSGGDDGALK	1;1;1;1;1	5	8	0.1525	25951;34307;34305;13421;40949;40950;40952;26765	-	Glutamate-rich WD repeat-containing protein 1 OS=Homo sapiens OX=9606 GN=GRWD1 PE=1 SV=1	1.68955e+07	938636	GRWD1
1189_1	sp|P13693|TCTP_HUMAN	2.95895	NA	19582.6	HILANFK	1	1	1	0.0407	9711	sp|Q56UQ5|TPT1L_HUMAN	Translationally-controlled tumor protein OS=Homo sapiens OX=9606 GN=TPT1 PE=1 SV=1	7.20055e+07	9.00069e+06	TPT1
1444_1	sp|Q9H7Z3|NRDE2_HUMAN	2.55581	NA	132589	QVLFDDIGQSLIR	1	1	1	0.0112	25310	-	Nuclear exosome regulator NRDE2 OS=Homo sapiens OX=9606 GN=NRDE2 PE=1 SV=3	0	0	NRDE2
321_1	sp|P31948|STIP1_HUMAN	3.66458	NA	62599.4	LMDVGLIAIR	1	1	1	0.0184	15721	-	Stress-induced-phosphoprotein 1 OS=Homo sapiens OX=9606 GN=STIP1 PE=1 SV=1	0	0	STIP1
1321_1	sp|Q8WVM0|TFB1M_HUMAN	48.0803	NA	39518	AGNLTNAYVYEVGPGPGGITR;DGPFVYGR;FIPGLQMLSDAAPGK;HIFTIPGQAFVPKPEVDVGVVHFTPLIQPK;IVHGDVLTFKVEK;LLELADIDPTLRPR;LPPLPTIR;MLFPEAQR;QLSQNFLLDLR;SILNADVAELLVVEKDTR;VVQNVFQFR	1;1;1;1;1;1;1;1;1;1;1	11	12	0.448	34380;11160;26211;42672;24934;27411;11092;12892;21753;32475;32476;16220	-	Dimethyladenosine transferase 1, mitochondrial OS=Homo sapiens OX=9606 GN=TFB1M PE=1 SV=1	1.08351e+07	451464	TFB1M
949_1	sp|P05388|RLA0_HUMAN	16.6857	NA	34251.8	GTIEILSDVQLIK;IIQLLDDYPK;LLPHIR;TSFFQALGITTK	1;1;1;1	4	4	0.1293	23697;18470;7986;20901	-	60S acidic ribosomal protein P0 OS=Homo sapiens OX=9606 GN=RPLP0 PE=1 SV=1	2.47236e+06	137354	RPLP0
323_1	sp|P22392|NDKB_HUMAN	7.85962	NA	17286.9	TFIAIKPDGVQR;VMLGETNPADSKPGTIR	1;1	2	3	0.1908	21717;21715;29901	sp|P15531|NDKA_HUMAN	Nucleoside diphosphate kinase B OS=Homo sapiens OX=9606 GN=NME2 PE=1 SV=1	1.1098e+06	92483.2	NME2
325_1	sp|P48307|TFPI2_HUMAN	12.925	NA	26916	IENRFPDEATCMGFCAPK;KIPSFCYSPK;TCDAFTYTGCGGNDNNFVSR;TCDAFTYTGCGGNDNNFVSREDCK	1;1;1;1	4	6	0.2213	35050;35051;18689;18690;36279;40250	-	Tissue factor pathway inhibitor 2 OS=Homo sapiens OX=9606 GN=TFPI2 PE=1 SV=1	715727	71572.7	TFPI2
942_1	sp|Q9UK59|DBR1_HUMAN	3.59671	NA	61516.3	IGGISGIFK	1	1	1	0.0165	10764	-	Lariat debranching enzyme OS=Homo sapiens OX=9606 GN=DBR1 PE=1 SV=2	176593	6792.04	DBR1
755_1	sp|P11047|LAMC1_HUMAN	15.853	NA	177489	LIEIASR;LSAEDLVLEGAGLR;NTIEETGNLAEQAR;YFIAPAK	1;1;1;1	4	4	0.0261	8905;24038;26230;9063	-	Laminin subunit gamma-1 OS=Homo sapiens OX=9606 GN=LAMC1 PE=1 SV=3	1.43139e+07	185895	LAMC1
1184_1	sp|Q9H5U6|ZCHC4_HUMAN	3.02353	NA	58971.2	FIELPLTQR	1	1	1	0.0175	15719	-	rRNA N6-adenosine-methyltransferase ZCCHC4 OS=Homo sapiens OX=9606 GN=ZCCHC4 PE=1 SV=3	143340	4479.38	ZCCHC4
1019_1	sp|P00403|COX2_HUMAN	5.29186	NA	25548.2	VVLPIEAPIR	1	1	1	0.0441	15444	-	Cytochrome c oxidase subunit 2 OS=Homo sapiens OX=9606 GN=MT-CO2 PE=1 SV=1	0	0	MT-CO2
1105_1	sp|Q9UNS1|TIM_HUMAN	2.10563	NA	138572	LSPTQLR	1	1	1	0.0058	9161	-	Protein timeless homolog OS=Homo sapiens OX=9606 GN=TIMELESS PE=1 SV=2	1.90146e+07	283800	TIMELESS
72_1	sp|P62937|PPIA_HUMAN	25.3964	NA	18000.9	EGMNIVEAMER;IIPGFMCQGGDFTR;SIYGEKFEDENFILK;TEWLDGK;VNPTVFFDIAVDGEPLGR;VSFELFADKVPK	1;1;1;1;1;1	6	7	0.4667	20058;27296;30307;9865;31824;22545;22543	-	Peptidyl-prolyl cis-trans isomerase A OS=Homo sapiens OX=9606 GN=PPIA PE=1 SV=2	7.09817e+06	507012	PPIA
757_1	sp|P49721|PSB2_HUMAN	2.61248	NA	22821.7	FILNLPTFSVR	1	1	1	0.0547	20730	-	Proteasome subunit beta type-2 OS=Homo sapiens OX=9606 GN=PSMB2 PE=1 SV=1	0	0	PSMB2
1459_1	sp|O94804|STK10_HUMAN	21.703	NA	112065	ASQSRPNSSALETLGGEK;DQYFLQR;FFDTELENLER;NEVEKLPR;QVAEQGGDLSPAANR;SLHINGGGSAAEQR	1;1;1;1;1;1	6	6	0.0754	30305;12389;23289;12720;25477;22965	-	Serine/threonine-protein kinase 10 OS=Homo sapiens OX=9606 GN=STK10 PE=1 SV=1	6.93155e+06	130784	STK10
727_1	sp|Q14137|BOP1_HUMAN	61.0051	NA	83577.2	DLGVLDVIFHPTQPWVFSSGADGTVR;DPTPSFYDLWAQEDPNAVLGR;GDYLAVVLATQGHTQVLIHQLSR;IYKPLR;KLSFLPR;LALPGHAESYNPPPEYLLSEEERLAWEQQEPGER;LTDEQVALVRR;LVAGSTDQLLSAFVPPEEPPLQPAR;LVWFDLDLSTKPYR;MGWIQPR;RPRDPTPSFYDLWAQEDPNAVLGR;SFIPSLVEK;TVPVGGVVK;WLEASEEER;WLEASEEERQVGLR	1;1;1;1;1;1;1;1;1;1;1;1;1;1;1	15	19	0.2802	40389;37536;38570;38568;8618;8617;10143;44164;20556;20555;39411;29248;10649;10997;40318;13437;10021;16556;28544	-	Ribosome biogenesis protein BOP1 OS=Homo sapiens OX=9606 GN=BOP1 PE=1 SV=2	6.80437e+07	1.70109e+06	BOP1
247_1	sp|P61513|RL37A_HUMAN	8.14406	NA	10268.5	TVAGGAWTYNTTSAVTVK;YTCSFCGK	1;1	2	2	0.2826	30226;13489	-	60S ribosomal protein L37a OS=Homo sapiens OX=9606 GN=RPL37A PE=1 SV=2	4.97055e+06	828424	RPL37A
1325_1	sp|P61927|RL37_HUMAN	5.48508	NA	11070.9	KYNWSAK;YNWSAK	1;1	2	2	0.0722	10849;8264	-	60S ribosomal protein L37 OS=Homo sapiens OX=9606 GN=RPL37 PE=1 SV=2	1.11792e+07	1.3974e+06	RPL37
759_1	sp|P30876|RPB2_HUMAN	15.7408	NA	133811	GPIQILNR;IVATLPYIK;LTFASTLSHLR;QEVPIIIVFR	1;1;1;1	4	4	0.0324	11170;13403;19235;18355	-	DNA-directed RNA polymerase II subunit RPB2 OS=Homo sapiens OX=9606 GN=POLR2B PE=1 SV=1	1.49118e+06	21929	POLR2B
1109_1	sp|Q15746|MYLK_HUMAN	2.28719	NA	210583	SESQGTAPAFK	1	1	1	0.0057	15847	-	Myosin light chain kinase, smooth muscle OS=Homo sapiens OX=9606 GN=MYLK PE=1 SV=4	1.10397e+06	10823.3	MYLK
1297_1	sp|Q9ULH0|KDIS_HUMAN	2.1575	NA	196419	TPVLVAR	1	1	1	0.004	8069	-	Kinase D-interacting substrate of 220 kDa OS=Homo sapiens OX=9606 GN=KIDINS220 PE=1 SV=3	2.69181e+06	26918.1	KIDINS220
381_1	sp|O75569|PRKRA_HUMAN	4.25047	NA	34382.5	AAEAAINILK	1	1	1	0.0319	13304	-	Interferon-inducible double-stranded RNA-dependent protein kinase activator A OS=Homo sapiens OX=9606 GN=PRKRA PE=1 SV=1	0	0	PRKRA
1360_1	sp|P59190|RAB15_HUMAN	2.31361	NA	24375.2	IQIWDTAGQER	1	1	1	0.0519	20977	-	Ras-related protein Rab-15 OS=Homo sapiens OX=9606 GN=RAB15 PE=1 SV=1	638424	37554.4	RAB15
387_1	sp|O14828|SCAM3_HUMAN	3.4941	NA	38262.3	ELQHAALGGTATR	1	1	1	0.0375	21193	-	Secretory carrier-associated membrane protein 3 OS=Homo sapiens OX=9606 GN=SCAMP3 PE=1 SV=3	924789	71137.6	SCAMP3
751_1	sp|Q92614|MY18A_HUMAN	198.123	NA	232971	AGSATVLSGSIAGLEGGSQLALR;ALLADAQLMLDHLK;DGFSLASQLK;DLALGLVPGDRLVEINGHNVESK;DTKEEMGELAR;ELQTQYDALK;ELQTQYDALKK;FDSELSQAHEEAQREK;FDVLAPHLTK;GFFNLNR;GLLWLLEEEALVPGASEDTLLER;IISNLFLGR;ISELTSELTDERNTGESASQLLDAETAER;KFPVDLR;KIQDLAIR;LATLSDQVNR;LATLSDQVNRR;LEISNPIPIK;LFSYYGPQEGDK;LFSYYGPQEGDKK;LFTTVRPLIEVQLSEEQIR;LGDLQADSEESQR;LHLEGQQVR;LKVQPIPELSELSR;LNSDRLESR;LPPVVPLPPPTLR;LQVDALIDTIK;LQVDALIDTIKK;LTAE…	1;1;1;1;1;1;1;1;1;1;1;1;1;1;1;1;1;1;1;1;1;1;1;1;1;1;1;1;1;1;1;1;1;1;1;1;1;1;1;1;1;1;1;1;1;1;1;1	48	67	0.258	34485;34486;26372;26371;14421;37943;20060;20059;18219;21486;21485;31214;16295;10258;38859;13710;42037;10419;12128;15715;19907;19908;15887;23097;25873;25872;36421;36420;24143;14765;27235;15044;22929;22930;22928;18749;21999;21998;13416;34028;34029;8433;19896;16980;23671;11565;19398;19399;22288;12309;19270;19271;13560;13470;34888;34884;22580;22583;38665;38786;22264;18325;18326;39023;39020;34112;34113	-	Unconventional myosin-XVIIIa OS=Homo sapiens OX=9606 GN=MYO18A PE=1 SV=3	1.25156e+08	927083	MYO18A
1186_1	sp|Q8TER5|ARH40_HUMAN	40.7443	NA	164555	AFSAEVQER;ALALDLGSPAALR;ALGAAVQLLR;ALQQPLEQLTR;DGGAILMR;EAVLAALALR;GPDGPWGVGTPR;GSMEAGPYLPR;LLEELLR;LSNLHVQQQEQR;QAPPLPPALIPALSQLQDSGDPPLVQR;YTLDFLVPAK	1;1;1;1;1;1;1;1;1;1;1;1	12	12	0.0922	13764;19795;13271;20474;9867;13565;17840;17775;10618;24818;40412;17058	-	Rho guanine nucleotide exchange factor 40 OS=Homo sapiens OX=9606 GN=ARHGEF40 PE=1 SV=3	7.14714e+06	97906	ARHGEF40
946_1	sp|Q9Y266|NUDC_HUMAN	3.59671	NA	38219.1	LITQTFSHHNQLAQK	1	1	1	0.0453	29437	-	Nuclear migration protein nudC OS=Homo sapiens OX=9606 GN=NUDC PE=1 SV=1	2.57327e+06	111881	NUDC
753_1	sp|Q9Y6V7|DDX49_HUMAN	21.1674	NA	54192	KPHVVIATPGR;QGQAITLVTQYDIHLVHAIEEQIKK;TAAFVLPILQK;TPSGSHSGPVPSQGLV	1;1;1;1	4	4	0.1304	17280;40724;18033;25355	-	Probable ATP-dependent RNA helicase DDX49 OS=Homo sapiens OX=9606 GN=DDX49 PE=1 SV=1	2.36703e+06	78901	DDX49
248_1	sp|Q92558|WASF1_HUMAN	5.29186	NA	61613.9	FYTNPSYFFDLWKEK	1	1	1	0.0268	32469	-	Wiskott-Aldrich syndrome protein family member 1 OS=Homo sapiens OX=9606 GN=WASF1 PE=1 SV=1	0	0	WASF1
940_1	sp|Q6Q788|APOA5_HUMAN	2.58252	NA	41187.1	QQLKPYTMDLMEQVALRVQELQEQLR	1	1	1	0.071	42065	-	Apolipoprotein A-V OS=Homo sapiens OX=9606 GN=APOA5 PE=1 SV=1	1.43987e+06	65448.5	APOA5
207_1	sp|Q96AG4|LRC59_HUMAN	46.9661	NA	34908.9	ATILDLSCNKLTTLPSDFCGLTHLVK;ELAALPK;EYDALK;LQQLPADFGR;LTTLPSDFCGLTHLVK;LVNLQHLDLLNNK;LVNLQHLDLLNNKLVTLPVSFAQLK;LVTLPVSFAQLK;NKLQQLPADFGR;RHEILQWVLQTDSQQ;WLDLKDNPLDPVLAK	1;1;1;1;1;1;1;1;1;1;1	11	16	0.3453	40967;7859;7818;16450;29905;25934;40458;40459;20965;22719;22716;22757;30934;30930;29021;29020	-	Leucine-rich repeat-containing protein 59 OS=Homo sapiens OX=9606 GN=LRRC59 PE=1 SV=1	3.29232e+07	1.82907e+06	LRRC59
560_1	sp|P35249|RFC4_HUMAN	19.3927	NA	39656.9	AITFLQSATR;ELFGPELFR;GTSISTKPPLTK;NFAQLTVSGSR;TSTILAAAR;VLELNASDER	1;1;1;1;1;1	6	7	0.168	15487;15473;18784;18782;17437;11008;16471	-	Replication factor C subunit 4 OS=Homo sapiens OX=9606 GN=RFC4 PE=1 SV=2	1.23591e+08	4.57743e+06	RFC4
179_1	sp|Q8N3R9|PALS1_HUMAN	3.72837	NA	77245.5	ILEIEDLFSSLK	1	1	1	0.0178	23177	-	Protein PALS1 OS=Homo sapiens OX=9606 GN=PALS1 PE=1 SV=3	160932	3742.59	PALS1
815_1	sp|P35251|RFC1_HUMAN	52.9461	NA	128175	AIVAESLNNTSIK;EAHLTPYSLQAIK;ETDVFWK;GAMMSIAFK;GFYSNGAASSVSTK;GGIQELIGLIK;HLMLLSR;IIDEDGLLNLIR;IVQDLALHMSLR;MGPFDVAR;SSADKIGEVSSPK;TNYLVMGR;TVNMDYLSLLR	1;1;1;1;1;1;1;1;1;1;1;1;1	13	15	0.1202	22069;24611;24610;11426;12097;22471;16302;10614;22653;22921;11129;20680;12390;21155;21571	-	Replication factor C subunit 1 OS=Homo sapiens OX=9606 GN=RFC1 PE=1 SV=4	4.56223e+07	701882	RFC1
566_1	sp|Q01970|PLCB3_HUMAN	107.179	NA	138713	DVLEAIAETAFK;EAELTEINRR;EVLGFGGPDAR;EVVLDANTTQFKR;FIKWDEETSSR;GKPYLTLEQLMDFINQK;GRPPEEEPFITHGFTMTTEVPLRDVLEAIAETAFK;IAAFEEGGKFVGHR;ILLEIGAK;ILPVSAIR;IREVLGFGGPDAR;LAMNILAQNASR;LLDGLAQAQAEGR;LLIEKYEPNQQFLER;LNEVLYPPLRPSQAR;LQVNQDGRIPVK;LVAGQQQVLQQLAEEEPK;QVQSLLELR;RLLDGLAQAQAEGR;SFDPFTEVIVDGIVANALR;SGYLLKPEFMR;SIFGDALLIEPLDKYPLAPGVPLPSPQDLMGR;TSPYPVILSFENHVDSAK;VISGQFLSDRK;VVLPTLASLR	1;1;1;1;1;1;1;1;1;1;1;1;1;1;1;1;1;1;1;1;1;1;1;1;1	25	32	0.2634	20720;18803;18800;15733;25654;25651;22962;33631;44190;25582;25583;10040;10279;22717;22718;20601;21645;31449;29251;29250;22242;32854;14913;25206;25207;33755;21575;43062;43020;32793;19330;14484	-	1-phosphatidylinositol 4,5-bisphosphate phosphodiesterase beta-3 OS=Homo sapiens OX=9606 GN=PLCB3 PE=1 SV=2	2.92904e+07	472426	PLCB3
564_1	sp|Q96BM9|ARL8A_HUMAN	2.31131	NA	21402	IALFNK	1	1	1	0.0323	7314	-	ADP-ribosylation factor-like protein 8A OS=Homo sapiens OX=9606 GN=ARL8A PE=1 SV=1	452228	37685.7	ARL8A
240_1	sp|P16949|STMN1_HUMAN	10.5837	NA	17292	AIEENNNFSK;ASGQAFELILSPR	1;1	2	2	0.1544	17030;22763	-	Stathmin OS=Homo sapiens OX=9606 GN=STMN1 PE=1 SV=3	7.26568e+06	726568	STMN1
205_1	sp|P13489|RINI_HUMAN	8.2635	NA	49941.1	ELTVSNNDINEAGVR;VNPALAELNLR	1;1	2	2	0.0564	27534;18249	-	Ribonuclease inhibitor OS=Homo sapiens OX=9606 GN=RNH1 PE=1 SV=2	1.2171e+06	41968.8	RNH1
1419_1	sp|Q15021|CND1_HUMAN	3.4941	NA	157082	LLNILGLIFK	1	1	1	0.0071	16436	-	Condensin complex subunit 1 OS=Homo sapiens OX=9606 GN=NCAPD2 PE=1 SV=3	287348	3302.85	NCAPD2
383_1	sp|O15075|DCLK1_HUMAN	11.4286	NA	82173	NVNPNWSVNVK;SFEALLADLTR;TIYTIDGLKK;TLSDNVNLPQGVR	0;1;1;1	3	3	0.0608	19862;18960;16643;23300	-	Serine/threonine-protein kinase DCLK1 OS=Homo sapiens OX=9606 GN=DCLK1 PE=1 SV=2	1.92404e+07	481011	DCLK1
383_2	sp|O43602|DCX_HUMAN	15.9393	NA	40548.3	GIVYAVSSDRFR;NVNPNWSVNVK;SFDALLADLTR;SLSDNINLPQGVR;YIYTIDGSR	1;0;1;1;1	4	4	0.1534	22310;19862;18579;23298;14957	-	Neuronal migration protein doublecortin OS=Homo sapiens OX=9606 GN=DCX PE=1 SV=4	1.01918e+07	407673	DCX
603_1	sp|P62857|RS28_HUMAN	16.3753	NA	7836.2	EGDVLTLLESER;EGDVLTLLESEREAR;GPVREGDVLTLLESER;VEFMDDTSR	1;1;1;1	4	5	0.4058	22089;28746;29493;29492;15674	-	40S ribosomal protein S28 OS=Homo sapiens OX=9606 GN=RPS28 PE=1 SV=1	2.90527e+06	968425	RPS28
850_1	sp|P49366|DHYS_HUMAN	9.02023	NA	40944.6	ALLEAFGTTGFQATNFGR;EAPAGALAAVLK	1;1	2	2	0.0813	31175;15579	-	Deoxyhypusine synthase OS=Homo sapiens OX=9606 GN=DHPS PE=1 SV=1	852116	38732.6	DHPS
539_1	sp|O15355|PPM1G_HUMAN	22.1633	NA	59234.7	AIGDHFYKR;AYTGFSSNSER;LPLPYGFSAMQGWR;QLIVANAGDSR;VNGGLNLSR	1;1;1;1;1	5	6	0.0989	15435;18477;27650;27649;16416;11517	-	Protein phosphatase 1G OS=Homo sapiens OX=9606 GN=PPM1G PE=1 SV=1	9.22084e+06	368834	PPM1G
99_1	sp|Q9H6W3|RIOX1_HUMAN	43.7563	NA	71041.4	DFMDYMGAQHSDSKDPR;ETLNPPGR;LFEWLIAPMPPDHFYR;LGHFAPVDAVADQR;LVEVPAAPVR;LVPASAPPAR;NEEVQFGQHLDAAR;REPYGHLGPAELLEASPAAR;RVLAELNR;TQTLPSENSEESRVESTADDLGDALPGGAAVAAVPDAAR;VLAELNRIPSSR	1;1;1;1;1;1;1;1;1;1;1	11	14	0.2512	33211;10558;33500;25159;14062;12611;27287;27288;34713;34715;12422;44049;44048;21953	-	Ribosomal oxygenase 1 OS=Homo sapiens OX=9606 GN=RIOX1 PE=1 SV=2	1.7583e+07	606311	RIOX1
813_1	sp|Q9ULV4|COR1C_HUMAN	92.3482	NA	53215.1	AIFLADGNVFTTGFSR;CEPIIMTVPR;FVAIIIEASGGGAFLVLPLHK;GLDVNKCEIAR;HVFGQAVKNDQCYDDIR;ISKLEQQMAK;KCEPIIMTVPR;LDEILKEIK;NADPILISLK;NDQCYDDIR;NGSLICTASK;NILDSKPTANK;QLALWNPK;RVGIVAWHPTAR;SIKDTICNQDER;TTDTASVQNEAKLDEILK;VGIVAWHPTAR;VTWDSSFCAVNPR;YFEITDESPYVHYLNTFSSK;YFEITDESPYVHYLNTFSSKEPQR	1;1;1;1;1;1;1;1;1;1;1;1;1;1;1;1;1;1;1;1	20	32	0.4367	28727;28729;18825;18391;34958;34959;19944;33794;17307;17306;21685;21686;15325;15324;14873;17934;14078;18020;18016;12400;12041;22154;24790;24789;32329;18183;18181;26044;37894;37895;41128;41129	-	Coronin-1C OS=Homo sapiens OX=9606 GN=CORO1C PE=1 SV=1	1.01165e+08	4.21521e+06	CORO1C
388_1	sp|P25490|TYY1_HUMAN	5.27107	NA	44684.7	FSLDFNLR;QLAEFAR	1;1	2	2	0.0362	13266;9581	sp|Q96MM3|ZFP42_HUMAN	Transcriptional repressor protein YY1 OS=Homo sapiens OX=9606 GN=YY1 PE=1 SV=2	1.71622e+06	95345.4	YY1
203_1	sp|Q9HCE7|SMUF1_HUMAN	2.20789	NA	86059.6	ELELIIGGLDK	1	1	1	0.0145	17991	-	E3 ubiquitin-protein ligase SMURF1 OS=Homo sapiens OX=9606 GN=SMURF1 PE=1 SV=2	0	0	SMURF1
1068_1	sp|Q07065|CKAP4_HUMAN	166.169	NA	65982.7	ASVSQVEADLK;DFTSLENTVEER;DFTSLENTVEERLTELTK;DLSDGIHVVKDAR;EELGQGLQGVEQK;ELVSLKQEQQAFK;GLLDDLRNDLDR;HSEAFEALQQK;IETNENNLESAK;ISEVLQK;LAALQGR;LAALQGRLEGLGSSEADQDGLASTVR;LEGLGSSEADQDGLASTVR;LFVKVEK;LPEEIR;LPPQDFLDR;LPPQDFLDRLSSLDNLK;LQHVEDGVLSMQVASAR;LQNEILK;LQNEILKDLSDGIHVVK;LSSLDNLK;QEQQAFKEAADTER;QREELGQGLQGVEQK;QTESLESLLSK;QTESLESLLSKSQEHEQR;SEESVSRLPEEIR;SINDNIAIFTEVQK;SLGETQLVLYGDVEELKR;SREWDM…	1;1;1;1;1;1;1;1;1;1;1;1;1;1;1;1;1;1;1;1;1;1;1;1;1;1;1;1;1;1;1;1;1;1;1;1;1	37	56	0.5914	16500;23938;34608;23600;23598;23597;23351;26281;26280;23353;20254;20253;22096;9234;7651;39333;39332;31235;10182;8080;15304;15306;32267;32268;32269;32270;30426;30624;30425;10062;31462;31463;10713;27830;28498;18940;18463;34654;25853;25854;27007;33520;33519;20360;20361;29507;29722;24683;43174;43173;19411;39175;27775;33068;33067;29822	-	Cytoskeleton-associated protein 4 OS=Homo sapiens OX=9606 GN=CKAP4 PE=1 SV=2	2.2942e+08	5.09822e+06	CKAP4
601_2	sp|P55209|NP1L1_HUMAN	30.1877	NA	45345.9	FYEEVHDLER;FYEEVHDLERK;GIPEFWLTVFK;KYAVLYQPLFDK;NVDLLSDMVQEHDEPILK;QLTVQMMQNPQILAALQER;QLTVQMMQNPQILAALQERLDGLVETPTGYIESLPR;YAVLYQPLFDKR	0;0;1;1;1;1;1;1	6	11	0.2251	21474;21473;24502;21487;24932;24931;34434;34433;36155;36153;44391;44392;25483;25482	-	Nucleosome assembly protein 1-like 1 OS=Homo sapiens OX=9606 GN=NAP1L1 PE=1 SV=1	1.53224e+07	1.17865e+06	NAP1L1
601_1	sp|Q99733|NP1L4_HUMAN	10.4616	NA	42796.9	FYEEVHDLER;FYEEVHDLERK;GIPEFWFTIFR;VLAALQER;YAALYQPLFDK	0;0;1;1;1	3	3	0.1093	21474;21473;24502;23296;10900;21259	-	Nucleosome assembly protein 1-like 4 OS=Homo sapiens OX=9606 GN=NAP1L4 PE=1 SV=1	508393	26757.5	NAP1L4
817_1	sp|Q96N67|DOCK7_HUMAN	126.39	NA	242407	AKLEEAILGSIGAR;EALQPLINR;ETTFPDQVQDLVFNLHMILSDTVK;FGEDVVEVIK;GFVFSLIK;GYQTSPDLR;IMENNLENELK;ITYFDK;ITYFDKNYNLR;IVHQSTGWER;KQISGQYSGSPQLLK;LEEAILGSIGAR;LEGFYGER;LKEALQPLINR;LRPITAQLK;LSVPDIPKEHFGQR;MFGTYFR;NLLYIYPQSLNFANR;NSLLASYIHYVFR;QISGQYSGSPQLLK;SAVRPASLNLNR;SLIGPDQKEYQR;SPDFHEEIKVK;TILTTSHAFPYIK;TILTYAEEDLELR;TQELAFATHQDPADPK;VGFYGTK;VLIPIHEANR;VLIPIHEANRDAK;WFTDLSVLQLNR	1;1;1;1;1;1;1;1;1;1;1;1;1;1;1;1;1;1;1;1;1;1;1;1;1;1;1;1;1;1	30	36	0.1393	23666;14129;40345;16165;11169;13765;21747;8550;24128;18324;27576;18744;12412;20433;20434;13834;27425;27426;11375;30220;26882;25341;20500;23808;23809;21257;25078;25077;26622;29469;29468;8332;16932;16931;24744;25074	-	Dedicator of cytokinesis protein 7 OS=Homo sapiens OX=9606 GN=DOCK7 PE=1 SV=4	2.04549e+08	1.7189e+06	DOCK7
201_1	sp|P42677|RS27_HUMAN	13.0801	NA	9454.84	DLLHPSPEEEKR;LTEGCSFR;LVQSPNSYFMDVK	1;1;1	3	5	0.3929	24208;24209;12386;26181;26182	-	40S ribosomal protein S27 OS=Homo sapiens OX=9606 GN=RPS27 PE=1 SV=3	9.73692e+07	1.94738e+07	RPS27
1200_1	sp|Q92499|DDX1_HUMAN	49.0094	NA	82379.8	ALIVEPSR;ALIVEPSRELAEQTLNNIK;DGFVALSK;EAQTSFLHLGYLPNQLFR;ELLIIGGVAAR;FGFGFGGTGK;FLICTDVAAR;FLVLDEADGLLSQGYSDFINR;GIDIHGVPYVINVTLPDEK;ILKGEYAVR;TGAFSIPVIQIVYETLK;TGAFSIPVIQIVYETLKDQQEGK	1;1;1;1;1;1;1;1;1;1;1;1	12	14	0.2	10590;34775;34774;9610;34714;15607;12505;17040;37420;37421;34027;14016;30903;38937	-	ATP-dependent RNA helicase DDX1 OS=Homo sapiens OX=9606 GN=DDX1 PE=1 SV=2	6.01646e+07	1.30793e+06	DDX1
856_1	sp|O00763|ACACB_HUMAN	45.7857	NA	276365	AIGIGAYLVR;ANAEYIK;DFTVASPAEFVTR;DVIVIGNDITFR;EEAISNMVVALK;EEAISNMVVALKELSIR;FGAYIVDGLR;FVVMVTPEDLK;FVVMVTPEDLKANAEYIK;GFSGGMKDMYDQVLK;HLEPALAFQLELNR;IIQQAGQVWFPDSAYK;IPAPVEK;IPVQAVWAGWGHASENPK;ITSENPDEGFKPSSGTVQELNFR;IYVAANSGAR;KAESAEDFPILFR;LFITNESGYYLDISLYKEVTDSR;LGGIPVGVIAVETR;LLYGESPWGVTPISFETPSNPPLAR;MHLYLGAAK;NILVDYGLR;RIPVQAVWAGWGHASENPK;TFLYWR;TVEVAVPADPANLDSEAK;VLIANNGIAAVK;YLYLTPQDYTR	0;0;0;1;0;0;0;0;0;0;0;1;1;0;0;1;1;1;1;1;0;1;0;1;1;0;1	12	14	0.1318	13709;9042;23944;22116;20651;21052;31202;15570;15571;20050;20401;33826;28622;28180;28182;27836;27846;30571;30572;8036;31849;38852;38853;13471;25692;25691;39892;22581;39909;13109;14355;34324;10608;30217;17518;17550;17551;23781	-	Acetyl-CoA carboxylase 2 OS=Homo sapiens OX=9606 GN=ACACB PE=1 SV=3	4.44075e+06	31494.7	ACACB
1029_1	sp|Q9Y2R4|DDX52_HUMAN	21.1674	NA	67423.9	AITFFTEDDKPLLR;GFNPPVLVFVQSIER;LLQNILDAGFQMPTPIQMQAIPVMLHGR;TLAFSIPILMQLK	1;1;1;1	4	6	0.1169	28049;28549;42084;42083;25060;24718	-	Probable ATP-dependent RNA helicase DDX52 OS=Homo sapiens OX=9606 GN=DDX52 PE=1 SV=4	651324	19156.6	DDX52
856_2	sp|Q13085|ACACA_HUMAN	450.054	NA	265385	AIGIGAYLVR;ANAEYIK;ATLVDHGIR;AVVMDLLR;AYIAYELNSVQHR;AYVWDNNKDLAEWLEK;DEPIHILNVAIK;DFTVASPAEFVTR;DIIVIGNDITYR;DLAEWLEK;ECCQPVLVYIPPQAELR;EEAISNMVVALK;EEAISNMVVALKELSIR;EEGIGPENLR;EENKSDMNTVLNYIFSHAQVTK;EGLPLMVFANWR;EREEFLIPIYHQVAVQFADLHDTPGR;EVFFMNTQSIVQLVQR;FGAYIVDGLR;FIIGSVSEDNSEDEISNLVK;FQAQSLGTTYIYDIPEMFR;FVVMVTPEDLK;FVVMVTPEDLKANAEYIK;GFSGGMKDMYDQVLK;GGSWVVIDSSINPR;GNIPTLNR;GQVLPAHTLLNTVDVELI…	0;0;1;1;1;1;1;0;1;1;1;0;0;1;1;1;1;1;0;1;1;0;0;0;1;1;1;1;1;1;1;1;0;1;1;1;1;1;1;1;1;1;1;1;1;1;1;1;0;1;1;1;0;1;1;1;1;1;1;1;1;1;1;1;1;1;1;1;1;1;1;0;1;1;1;1;1;1;1;1;1;1;0;1;1;1;1;1;1;1;1;1;1;1;1;1;1;1;1;1;1;1;1;1;1;0;1;1;1;1;1;1;1;1;1;1	101	177	0.5217	13709;9042;12656;11587;26583;26584;32608;32607;22121;22120;23944;22848;22823;13108;33916;20651;21052;31202;15637;38969;23784;24182;41713;41712;31720;31719;15570;15571;35588;36723;36724;20050;20401;33826;28622;28180;28182;24976;10585;38468;38469;41371;41372;22019;22020;27988;27989;25038;25036;25037;38377;38506;38379;27836;27846;36158;36157;14102;36181;36581;12534;25838;25839;10924;40062;40061;2700…	-	Acetyl-CoA carboxylase 1 OS=Homo sapiens OX=9606 GN=ACACA PE=1 SV=2	4.45466e+08	3.29975e+06	ACACA
176_2	sp|P28289|TMOD1_HUMAN	79.014	NA	40543.9	ASNAMMNNNDLVR;AYAEALKENSYVK;EELLDHLEK;EELLDHLEKQAK;EGLNSVIKPTQYKPVPDEEPNSTDVEETLER;FGYHFTQQGPR;IDNQSQPLGNK;IDNQSQPLGNKVEMEIVSMLEK;KFSIVGTR;LADLTGPIIPK;LVEALPYNTSLVEMK;NIPIPTLK;REELLDHLEK;RLADLTGPIIPK;SNDPVAYALAEMLKENK;TLENELDELDPDNALLPAGLR;TLNVESNFISGAGILR;YRDLDEDEILGALTEEELR	1;1;1;1;1;1;1;1;1;1;1;0;1;1;1;1;1;1	17	28	0.61	24512;24851;24868;24946;24944;15921;24259;43261;43260;21501;21500;18344;38424;38688;38685;11110;16244;28827;10839;20127;20412;31278;31075;31279;36838;36837;28380;36538;36535	-	Tropomodulin-1 OS=Homo sapiens OX=9606 GN=TMOD1 PE=1 SV=1	5.77079e+07	3.03726e+06	TMOD1
176_1	sp|Q9NYL9|TMOD3_HUMAN	26.4593	NA	39570.3	FGYQFTQQGPR;ILPVFDEPPNPTNVEESLKR;NIPIPTLK;QLETVLDDLDPENALLPAGFR;SNDPVATAFAEMLK;TKENDAHLVEVNLNNIK	1;1;0;1;1;1	5	8	0.2585	21251;36712;10839;36987;25120;25124;31913;31912;31911	-	Tropomodulin-3 OS=Homo sapiens OX=9606 GN=TMOD3 PE=1 SV=1	1.9062e+07	828781	TMOD3
1063_1	sp|A0A1B0GTL2|CT204_HUMAN	2.05348	NA	20901.4	RQLLLR	1	1	1	0.0317	8821	-	Uncharacterized protein C20orf204 OS=Homo sapiens OX=9606 GN=C20orf204 PE=3 SV=1	0	0	C20orf204
675_1	sp|Q9NWB1|RFOX1_HUMAN	2.03318	NA	42757.8	MNCEREQLR	1	1	1	0.0227	18972	-	RNA binding protein fox-1 homolog 1 OS=Homo sapiens OX=9606 GN=RBFOX1 PE=1 SV=2	0	0	RBFOX1
935_1	sp|Q9H8Y5|ANKZ1_HUMAN	5.29186	NA	80877.2	ALEEAGTILLR	1	1	1	0.0152	17591	-	Ankyrin repeat and zinc finger domain-containing protein 1 OS=Homo sapiens OX=9606 GN=ANKZF1 PE=1 SV=1	1.08675e+06	27168.8	ANKZF1
132_1	sp|Q13123|RED_HUMAN	33.7222	NA	65561.8	AYERNELFLPGR;DGVNKDYEETELISTTANYR;EYNEDEDPAAR;FLGGDMEHTHLVK;GLDFALLQK;ISAIIEKR;LTQILSYLR;MAYVVDLDDEYADTDIPTTLIR	1;1;1;1;1;1;1;1	8	10	0.1867	24509;36916;36915;20757;25233;25231;13131;11525;15443;38767	-	Protein Red OS=Homo sapiens OX=9606 GN=IK PE=1 SV=3	9.42321e+06	324938	IK
937_1	sp|P53007|TXTP_HUMAN	6.9505	NA	33991	FGMFEFLSNHMR;GTYQGLTATVLK	1;1	2	2	0.0772	26270;19382	-	Tricarboxylate transport protein, mitochondrial OS=Homo sapiens OX=9606 GN=SLC25A1 PE=1 SV=2	428199	25188.2	SLC25A1
170_1	sp|P68431|H31_HUMAN	5.29186	NA	15394.5	EIAQDFKTDLR;FQSSAVMALQEACEAYLVGLFEDTNLCAIHAK;KLPFQR;YRPGTVALR	0;1;0;0	1	1	0.4265	21456;21458;43507;8605;13707	-	Histone H3.1 OS=Homo sapiens OX=9606 GN=H3C1 PE=1 SV=2	0	0	H3C1
170_2	sp|P84243|H33_HUMAN	10.5837	NA	15318.5	EIAQDFKTDLR;FQSAAIGALQEASEAYLVGLFEDTNLCAIHAK;FQSAAIGALQEASEAYLVGLFEDTNLCAIHAKR;KLPFQR;YRPGTVALR	0;1;1;0;0	2	2	0.4338	21456;21458;43067;43482;8605;13707	-	Histone H3.3 OS=Homo sapiens OX=9606 GN=H3-3A PE=1 SV=2	0	0	H3-3A
533_1	sp|P61221|ABCE1_HUMAN	11.1392	NA	67271	AIIKPQYVDQIPK;EGINIFLDGYVPTENLR;ILEDDLK	1;1;1	3	3	0.0618	25485;31900;9789	-	ATP-binding cassette sub-family E member 1 OS=Homo sapiens OX=9606 GN=ABCE1 PE=1 SV=1	5.68188e+06	167114	ABCE1
363_1	sp|P25705|ATPA_HUMAN	86.0216	NA	59713.6	APGIIPR;AVDSLVPIGR;EAYPGDVFYLHSR;EIVTNFLAGFEA;EVAAFAQFGSDLDAATQQLLSR;FENAFLSHVVSQHQALLGTIR;GIRPAINVGLSVSR;GYLDKLEPSK;ILGADTSVDLEETGR;ILGADTSVDLEETGRVLSIGDGIAR;LELAQYR;LKEIVTNFLAGFEA;LTELLK;QMSLLLR;STVAQLVK;TGTAEMSSILEER;TSIAIDTIINQKR;VGLKAPGIIPR;VLSIGDGIAR;VVDALGNAIDGK;VVDALGNAIDGKGPIGSK	1;1;1;1;1;1;1;1;1;1;1;1;1;1;1;1;1;1;1;1;1	21	25	0.3834	7594;13564;26410;20817;37093;37094;37378;37374;23932;16588;26777;38891;10783;26370;7483;10138;9797;23941;24672;24671;15818;13056;17197;28675;28676	-	ATP synthase subunit alpha, mitochondrial OS=Homo sapiens OX=9606 GN=ATP5F1A PE=1 SV=1	3.65555e+07	1.01543e+06	ATP5F1A
134_1	sp|O95816|BAG2_HUMAN	2.91571	NA	23757.2	TLQQNAESRFN	1	1	1	0.0521	20736	-	BAG family molecular chaperone regulator 2 OS=Homo sapiens OX=9606 GN=BAG2 PE=1 SV=1	7.43331e+06	464582	BAG2
607_1	sp|Q7Z7G2|CPLX4_HUMAN	2.50969	NA	18324.7	DSILGQIQNLQNMDLDTIK	1	1	1	0.1187	35105	-	Complexin-4 OS=Homo sapiens OX=9606 GN=CPLX4 PE=1 SV=1	558068	46505.7	CPLX4
1208_1	sp|O00468|AGRIN_HUMAN	7.7804	NA	217179	AAAVSSGFDGAIQLVSLGGR;SFLAFPTLR	1;1	2	2	0.014	30867;14096	-	Agrin OS=Homo sapiens OX=9606 GN=AGRN PE=1 SV=6	49925.9	504.302	AGRN
852_1	sp|O94806|KPCD3_HUMAN	7.78819	NA	100406	EIPLSEILR;EISGEAIDLINNLLQVK	1;1	2	2	0.0292	14500;30778	-	Serine/threonine-protein kinase D3 OS=Homo sapiens OX=9606 GN=PRKD3 PE=1 SV=1	226937	6133.42	PRKD3
605_1	sp|Q13164|MK07_HUMAN	3.72837	NA	88331.1	QALSLLGR	1	1	1	0.0098	10066	-	Mitogen-activated protein kinase 7 OS=Homo sapiens OX=9606 GN=MAPK7 PE=1 SV=2	3.15084e+06	98463.7	MAPK7
384_1	sp|O15213|WDR46_HUMAN	3.72837	NA	68028.8	TLPHGAGHLAFSQR	1	1	1	0.023	25073	-	WD repeat-containing protein 46 OS=Homo sapiens OX=9606 GN=WDR46 PE=1 SV=3	669790	19699.7	WDR46
172_1	sp|O00178|GTPB1_HUMAN	21.3547	NA	72408	DDVIVTASNFSSER;KIPVLVQSK;LNDTLLLGPDPLGNFLSIAVK;LVLVSPTSEQYDSLLR;VGDNDFLEVR;VITFIDLAGHEK	1;1;1;1;1;1	6	7	0.1226	26065;13272;35805;30140;16971;21669;21667	-	GTP-binding protein 1 OS=Homo sapiens OX=9606 GN=GTPBP1 PE=1 SV=3	1.18154e+07	393848	GTPBP1
92_1	sp|P15884|ITF2_HUMAN	13.654	NA	71264.1	DINEAFKELGR;LDDAIHVLR;LLILHQAVAVILSLEQQVR	1;1;1	3	3	0.0585	20342;14095;34834	sp|Q99081|HTF4_HUMAN	Transcription factor 4 OS=Homo sapiens OX=9606 GN=TCF4 PE=1 SV=3	4.54156e+07	1.74675e+06	TCF4
1021_1	sp|P18077|RL35A_HUMAN	2.20957	NA	12529.8	VMLYPSRI	1	1	2	0.0727	12609;12941	-	60S ribosomal protein L35a OS=Homo sapiens OX=9606 GN=RPL35A PE=1 SV=2	524815	58312.8	RPL35A
859_1	sp|Q99832|TCPH_HUMAN	11.946	NA	59328.9	LLDVVHPAAK;SLHDAIMIVR;TLVDIAK	1;1;1	3	4	0.0497	14359;14360;17170;8151	-	T-complex protein 1 subunit eta OS=Homo sapiens OX=9606 GN=CCT7 PE=1 SV=2	1.1005e+06	31443	CCT7
365_1	sp|Q53GS9|SNUT2_HUMAN	24.4781	NA	65339.7	ANDYANAVLQALSNVPPLR;EAPASVVPFVR;EQLIIPQVPLFNILAK;EYLSEEVQAVHK;FGELMR;TFQITK;TIVTDVFQGSMR	1;1;1;1;1;1;1	7	8	0.1451	33138;17201;30363;23759;23760;8026;7809;22302	-	U4/U6.U5 tri-snRNP-associated protein 2 OS=Homo sapiens OX=9606 GN=USP39 PE=1 SV=2	7.59783e+06	245091	USP39
1253_1	sp|Q13425|SNTB2_HUMAN	3.66458	NA	57913	AGLVELLLR	1	1	1	0.0167	12707	-	Beta-2-syntrophin OS=Homo sapiens OX=9606 GN=SNTB2 PE=1 SV=1	0	0	SNTB2
1023_1	sp|Q16181|SEPT7_HUMAN	3.05351	NA	50648	QFEDEKANWEAQQR	1	1	1	0.032	29595	-	Septin-7 OS=Homo sapiens OX=9606 GN=SEPTIN7 PE=1 SV=2	366988	14114.9	SEPTIN7
1452_1	sp|Q9ULX3|NOB1_HUMAN	25.2919	NA	46645.8	APVEHVVADAGAFLR;FKEPLPEYVR;LAVLPYELR;LVTEFSK;QKTNVFAPDYIAGVSPFVENDISSR;SATLQVR;YAINPHLTEDQRFPQLR;YSLPTPK	1;1;1;1;1;1;1;1	8	10	0.2354	26365;26367;26366;20051;14605;9355;40074;8394;34272;8995	-	RNA-binding protein NOB1 OS=Homo sapiens OX=9606 GN=NOB1 PE=1 SV=1	1.67606e+07	728721	NOB1
90_1	sp|Q9UHX1|PUF60_HUMAN	7.84767	NA	59837.6	AVTPPMPLLTPATPGGLPPAAAVAAAAATAK;QAFAPFGPIK	1;1	2	2	0.0733	40373;14649	-	Poly(U)-binding-splicing factor PUF60 OS=Homo sapiens OX=9606 GN=PUF60 PE=1 SV=1	2.22898e+06	79606.4	PUF60
1251_1	sp|O95819|M4K4_HUMAN	23.1442	NA	142013	ALFLIPR;DSPLQGSGQQNSQAGQR;GSVVNVNPTNTRPQSDTPEIR;IQLKDHIDR;KGSVVNVNPTNTRPQSDTPEIR;NDKVFFASVR	1;1;1;1;1;1	6	7	0.0525	9490;29319;36566;16241;37663;37664;17511	-	Mitogen-activated protein kinase kinase kinase kinase 4 OS=Homo sapiens OX=9606 GN=MAP4K4 PE=1 SV=2	4.08548e+07	638356	MAP4K4
1061_1	sp|Q9NQ55|SSF1_HUMAN	4.25047	NA	53160.8	NLEAYAANPHSFVFTR	1	1	2	0.0338	30371;30372	-	Suppressor of SWI4 1 homolog OS=Homo sapiens OX=9606 GN=PPAN PE=2 SV=1	1.54448e+07	617793	PPAN
367_1	sp|Q92481|AP2B_HUMAN	15.737	NA	50442.5	AANVTLLTSLVEGEAVHLAR;IGLNLPAGR;LSLLSSTSK;MFLNNTTTNR	1;1;1;1	4	4	0.1043	33775;11171;11655;18709	-	Transcription factor AP-2-beta OS=Homo sapiens OX=9606 GN=TFAP2B PE=1 SV=2	4.71183e+06	204862	TFAP2B
931_1	sp|P23284|PPIB_HUMAN	13.7419	NA	23727.5	IGDEDVGR;TAWLDGK;TVDNFVALATGEK;VIFGLFGK	1;1;1;1	4	4	0.1667	10126;8625;22184;10512	-	Peptidyl-prolyl cis-trans isomerase B OS=Homo sapiens OX=9606 GN=PPIB PE=1 SV=2	3.35085e+06	209428	PPIB
96_1	sp|Q04323|UBXN1_HUMAN	8.31539	NA	33304.9	LPDGTSLTQTFR;MLELVAQK	1;1	2	2	0.0673	21455;11564	-	UBX domain-containing protein 1 OS=Homo sapiens OX=9606 GN=UBXN1 PE=1 SV=2	2.73225e+07	2.10173e+06	UBXN1
1025_1	sp|P07355|ANXA2_HUMAN	46.8613	NA	38579.8	AYTNFDAER;AYTNFDAERDALNIETAIK;DALNIETAIK;GVDEVTIVNILTNR;LMVALAK;QDIAFAYQR;RAEDGSVIDYELIDQDAR;SALSGHLETVILGLLK;SEVDMLK;SYSPYDMLESIRK;TDLEKDIISDTSGDFR;TNQELQEINR;WISIMTER	1;1;1;1;1;1;1;1;1;1;1;1;1	13	16	0.4041	14925;35008;35007;14978;26155;7939;15590;33787;33786;27841;9304;27171;30018;19191;13757;14082	-	Annexin A2 OS=Homo sapiens OX=9606 GN=ANXA2 PE=1 SV=2	3.54019e+07	1.47508e+06	ANXA2
1027_1	sp|P49736|MCM2_HUMAN	11.3413	NA	101832	AGIVTSLQAR;QLHLNQLIR;VAVGELTDEDVK	1;1;1	3	3	0.0343	13356;16177;19941	-	DNA replication licensing factor MCM2 OS=Homo sapiens OX=9606 GN=MCM2 PE=1 SV=4	2.70434e+06	55190.6	MCM2
174_1	sp|O60841|IF2P_HUMAN	54.7424	NA	138742	AIIVEFAQQGLNAALFYENKDPR;ALPGMGTTIDVILINGR;HFEATDILVSK;HTHVQDGEAGGITQQIGATNVPLEAINEQTK;IEPIPGESPK;IFSAEIIYHLFDAFTK;ILGKDLEK;ILPQYIFNSR;IPGMLIIDTPGHESFSNLR;LKEGDTIIVPGVEGPIVTQIR;LLQAQGVEVPSKDSLPK;QTLNAIKLEEK;SPDSDVAATLKK	1;1;1;1;1;1;1;1;1;1;1;1;1	13	18	0.1689	39276;29087;29311;19577;42442;42443;14446;31375;31376;11283;19352;34457;36062;36061;29983;29982;20237;18831	-	Eukaryotic translation initiation factor 5B OS=Homo sapiens OX=9606 GN=EIF5B PE=1 SV=4	2.95015e+07	508646	EIF5B
94_1	sp|Q92753|RORB_HUMAN	2.10563	NA	53185.6	QQQSGEAEALAR	1	1	1	0.0255	20252	-	Nuclear receptor ROR-beta OS=Homo sapiens OX=9606 GN=RORB PE=1 SV=3	1.25082e+06	52117.7	RORB
361_1	sp|Q9H0A0|NAT10_HUMAN	232.295	NA	115657	AGFVPVYLR;AGPNASIISLK;AIEEQMVAAK;ALQLLQMYYEGR;ALQLLQMYYEGRFPCLEEK;ASEVFLQR;ASGDLIPWTVSEQFQDPDFGGLSGGR;ASGDLIPWTVSEQFQDPDFGGLSGGRVVR;DLPPLLLK;DQVVILHHMLSK;DVVMEPTMK;ELGFSSHR;FIEGISEK;FILSLASCKK;GDDEEWNEVLNK;GKDQVVILHHMLSK;IAVHPDYQGMGYGSR;ILGNTFGMCVLQDFEALTPNLLAR;ILIENGVAER;KASGDLIPWTVSEQFQDPDFGGLSGGR;KDLPPLLLK;LDYLGVSYGLTPR;LFNEVQEK;LFNEVQEKAIEEQMVAAK;LGQAELVVIDEAAAIPLPLVK;LMALYVASHYK;LNERPAERLDYL…	1;1;1;1;1;1;1;1;1;1;1;1;1;1;1;1;1;1;1;1;1;1;1;1;1;1;1;1;1;1;1;1;1;1;1;1;1;1;1;1;1;1;1;1;1;1;1;1;1;1;1;1	52	83	0.5229	13478;13477;14520;15022;25255;37520;11998;39949;39948;41747;11142;23477;14022;14808;14410;11577;11400;17060;24142;27396;27179;27180;27828;28057;39792;39793;15658;15643;40656;13777;13776;24277;13166;34218;35062;35061;20448;20849;20447;20850;37728;8162;40571;40572;40456;33020;29191;24170;24518;24207;24520;24205;26973;13397;13050;24907;24905;24541;43553;17367;17368;12077;17329;37326;37166;37157;1913…	-	RNA cytidine acetyltransferase OS=Homo sapiens OX=9606 GN=NAT10 PE=1 SV=2	1.97606e+08	3.34925e+06	NAT10
1257_1	sp|Q8TAD8|SNIP1_HUMAN	3.72837	NA	45750.3	QSAYLLGR	1	1	1	0.0202	11107	-	Smad nuclear-interacting protein 1 OS=Homo sapiens OX=9606 GN=SNIP1 PE=1 SV=1	609458	27702.6	SNIP1
130_1	sp|P12235|ADT1_HUMAN	8.09211	NA	33043.2	EQGFLSFWR;GAWSNVLR;GMGGAFVLVLYDEIK;GMGGAFVLVLYDEIKK;GNLANVIR;LLLQVQHASK;QLFLGGVDR;TAVAPIER;TAVAPIERVK;YFPTQALNFAFK;YFPTQALNFAFKDK	1;0;0;0;0;0;1;0;0;0;0	2	2	0.2819	17122;10971;27503;29061;29060;29063;29293;29062;29294;10033;16225;16224;13128;10030;14874;24131;28370	-	ADP/ATP translocase 1 OS=Homo sapiens OX=9606 GN=SLC25A4 PE=1 SV=4	892550	42502.4	SLC25A4
130_2	sp|P12236|ADT3_HUMAN	12.7647	NA	32845.2	DEGGKAFFK;DFLAGGIAAAISK;EQGVLSFWR;GAWSNVLR;GNLANVIR;HTQFWR;LLLQVQHASK;QIFLGGVDKHTQFWR;TAVAPIER;TAVAPIERVK;YFPTQALNFAFK;YFPTQALNFAFKDK	0;1;0;0;0;1;0;1;0;0;0;0	3	5	0.3221	13003;18921;15827;10971;10033;10406;16225;16224;30316;30310;30313;10030;14874;24131;28370	-	ADP/ATP translocase 3 OS=Homo sapiens OX=9606 GN=SLC25A6 PE=1 SV=4	7.37914e+06	335415	SLC25A6
130_3	sp|P05141|ADT2_HUMAN	9.54232	NA	32831.2	DEGGKAFFK;DFLAGGVAAAISK;EQGVLSFWR;GAWSNVLR;GMGGAFVLVLYDEIK;GMGGAFVLVLYDEIKK;GNLANVIR;LLLQVQHASK;QIFLGGVDKR;TAVAPIER;TAVAPIERVK;YFPTQALNFAFK;YFPTQALNFAFKDK	0;1;0;0;0;0;0;0;1;0;0;0;0	2	3	0.3591	13003;18523;15827;10971;27503;29061;29060;29063;29293;29062;29294;10033;16225;16224;16121;15687;10030;14874;24131;28370	-	ADP/ATP translocase 2 OS=Homo sapiens OX=9606 GN=SLC25A5 PE=1 SV=7	5.11883e+06	255941	SLC25A5
933_1	sp|P55197|AF10_HUMAN	3.59671	NA	113251	FTNANFQEVSAHTSSGKDVSETR	1	1	1	0.0215	38504	-	Protein AF-10 OS=Homo sapiens OX=9606 GN=MLLT10 PE=1 SV=2	639800	20638.7	MLLT10
139_1	sp|P35241|RADI_HUMAN	70.7408	NA	68521.4	AFAAQEDLEK;AKFFPEDVSEELIQEITQR;APDFVFYAPR;EDSMMEYLK;EIHKPGYLANDR;FFPEDVSEELIQEITQR;FVIKPIDK;FVIKPIDKK;GTELWLGVDALGLNIYEHDDKLTPK;GYSTWLK;IALLEEAK;IAQDLEMYGVNYFEIK;KALELDQER;KAPDFVFYAPR;LFFLQVK;LKQIEEQTIK;LTKEQWEER;NISFNDKK;NQEQLAAELAEFTAK;QAADQMKNQEQLAAELAEFTAK;QLFDQVVK;QLQALSSELAQAR;QRIDEFEAM;RKPDTIEVQQMK;TQNDVLHAENVK;VTTMDAELEFAIQPNTTGK	1;1;0;1;1;1;0;0;1;1;1;1;1;0;0;1;1;0;1;1;0;1;1;0;1;0	17	28	0.4511	15824;36541;36542;17506;17333;23294;23295;34037;34036;12195;14987;14988;40304;40305;9991;10634;31874;31661;15334;20823;10824;18780;18781;18480;18479;12327;28015;28014;37979;37974;12571;23359;22973;16724;24665;22256;22257;33798;33799;34071	-	Radixin OS=Homo sapiens OX=9606 GN=RDX PE=1 SV=1	5.58105e+07	1.43104e+06	RDX
974_1	sp|Q9NPH2|INO1_HUMAN	4.25047	NA	61029.1	SVLVDFLIGSGLK	1	1	1	0.0233	21781	-	Inositol-3-phosphate synthase 1 OS=Homo sapiens OX=9606 GN=ISYNA1 PE=1 SV=1	112457	5111.7	ISYNA1
139_2	sp|P15311|EZRI_HUMAN	86.6031	NA	69369.7	AERELSEQIQR;AKFYPEDVAEELIQDITQK;ALQLEEERK;APDFVFYAPR;AQEEAERLEADR;DNAMLEYLK;DQWEDRIQVWHAEHR;EAQDDLVK;EKEELMLR;EVWYFGLHYVDNK;EVWYFGLHYVDNKGFPTWLK;FVIKPIDK;FVIKPIDKK;FYPEDVAEELIQDITQK;GFPTWLK;GMLKDNAMLEYLK;IALLEEAR;IALLEEARR;IAQDLEMYGINYFEIK;ILQLCMGNHELYMR;KAPDFVFYAPR;KEDEVEEWQHR;LFFLQVK;NISFNDKK;QAVDQIKSQEQLAAELAEYTAK;QLFDQVVK;QRIDEFEAL;RKPDTIEVQQMK;SGYLSSER;SQEQLAAELAEYTAK;VTTMDAELEFAIQPNTTGK	1;1;1;0;1;1;1;1;1;1;1;0;0;1;1;1;1;1;1;1;0;1;0;0;1;0;1;0;1;1;0	22	30	0.4727	22044;36080;36081;15686;17506;23393;23392;15612;15186;32801;32802;11310;13988;28093;28094;38412;12195;14987;14988;33362;9871;26119;26120;11253;14521;14522;32152;29984;20823;24919;24918;10824;12327;37849;12571;15802;24665;10871;27844;33798;33799;34071	-	Ezrin OS=Homo sapiens OX=9606 GN=EZR PE=1 SV=4	4.26643e+07	1.09396e+06	EZR
427_1	sp|Q9Y2Y9|KLF13_HUMAN	5.29186	NA	31160.5	ILADLNQQAPAPAPAERR	1	1	1	0.0625	31621	-	Krueppel-like factor 13 OS=Homo sapiens OX=9606 GN=KLF13 PE=1 SV=1	0	0	KLF13
717_2	sp|Q6PCB5|RSBNL_HUMAN	110.496	NA	94810.4	AHADHIGQGFER;ASLDSVFSDK;ASLDSVFSDKLHSK;DIETTTMSNFHAQVK;DIETTTMSNFHAQVKR;DVICFHAEDFLEVVQR;EAGGASREENGEVKPLPR;EENGEVKPLPR;EMLFEDRTR;GILNDNIKDYVGK;IPENSEFPFVSLKEPR;IQLYDNDIYFIPR;KDIETTTMSNFHAQVK;KDSDDGPIMWVRPGEQMIPVADMPK;KLLVPPTLLHAQPHHLLLPAAAAAASANAK;LDHVQFAEFK;LDTLEFK;LLVPPTLLHAQPHHLLLPAAAAAASANAK;MEILGK;NLQYLPR;QLQPPAAPSPQSYGSPASWSFAPLSAAPSPSSSR;QTTAAVGVLK;RLDTLEFK;SSFSFSAGTAVPSSASASLSQPVPR;TNIED…	1;1;1;1;1;1;1;1;1;1;1;1;1;1;1;1;1;1;0;0;1;1;1;1;1;1;0;1	25	37	0.3794	21499;21498;14475;25918;29026;29024;30886;32340;31116;31114;19811;17873;17874;24189;24186;31032;31031;28099;30740;40637;40638;41521;41520;18909;10225;40909;40910;7326;11002;42996;12785;13475;37766;37767;14594;18045;18044;25237;30007;30006	-	Lysine-specific demethylase RSBN1L OS=Homo sapiens OX=9606 GN=RSBN1L PE=1 SV=2	5.42363e+07	1.20525e+06	RSBN1L
717_1	sp|Q5VWQ0|RSBN1_HUMAN	67.9364	NA	90015.5	ADDFVLK;AHADHVGQGFDWQSTAAVGVLK;AVQFGEWSDQPR;EILTQGQINSTSGLNKESFR;EVLFEDR;EVLFEDRTR;GRPSQEPPLAPPHR;IQLCDNDIYFIPR;KDIETTTISNFHTQVNR;LDSDQQHNLQEHSTTSV;LNLGMQEYR;MEILGK;MTLPWGTLSSLR;NLQYLPR;SQSDDGPIMWVRPGEQMIPTADMPK;TQPIPVLK;TQPIPVLKVESR;TVSAVCSLAWHIR;VPQGVQTPFMTHQEHSIR;YLKDEQLCR	1;1;1;1;1;1;1;1;1;1;1;0;1;0;1;1;1;0;1;1	17	20	0.3017	9032;36709;23471;35908;11101;17008;17007;26050;28073;32795;31710;31711;15872;16273;7326;22112;11002;40478;10838;22244;25237;34397;18642	-	Lysine-specific demethylase 9 OS=Homo sapiens OX=9606 GN=RSBN1 PE=1 SV=2	3.44128e+07	882380	RSBN1
1396_1	sp|P62851|RS25_HUMAN	32.3865	NA	13733.7	AALQELLSK;AALQELLSKGLIK;AQVIYTR;DKLNNLVLFDK;GLIKLVSK;LITPAVVSER;LNNLVLFDK;LNNLVLFDKATYDK	1;1;1;1;1;1;1;1	8	14	0.4	12465;12468;22654;22655;9925;21026;21027;21059;10073;14898;14653;14687;27879;27877	-	40S ribosomal protein S25 OS=Homo sapiens OX=9606 GN=RPS25 PE=1 SV=1	3.40122e+08	5.6687e+07	RPS25
425_2	sp|Q14004|CDK13_HUMAN	30.1315	NA	164823	AALLQLLAQHQPQDDPKR;ILELTPEPDRPR;PSSSDTALGGGGGLSWAEK;SSLAAELNK;TGPGQHLNHSELAILLNLLQSK;TNTPQGVLPSSQLK;VENNLIVDK;VITLWYRPPELLLGEER	1;1;1;1;1;1;1;0	7	11	0.0794	33419;33420;23857;23858;29558;11585;37497;37496;24589;13902;13903;34100	-	Cyclin-dependent kinase 13 OS=Homo sapiens OX=9606 GN=CDK13 PE=1 SV=2	1.66544e+07	219137	CDK13
425_1	sp|Q9NYV4|CDK12_HUMAN	3.07031	NA	164054	GSPVFLPR;VITLWYRPPELLLGEER	1;0	1	1	0.0168	10366;34100	-	Cyclin-dependent kinase 12 OS=Homo sapiens OX=9606 GN=CDK12 PE=1 SV=2	438640	6266.28	CDK12
711_1	sp|Q8WXX5|DNJC9_HUMAN	87.6685	NA	29891.1	AVYDEQGTVDEDSPVLTQDRDWEAYWR;DWEAYWR;ELGLDEGVDSLK;ELGLDEGVDSLKAAIQSR;EMDNFLAQMEAK;FQILGK;GLLDLCEEVFGTADLYR;GSEEELADIK;IRNIIQQAIDAGEVPSYNAFVK;ISLEDIQAFEK;KELGLDEGVDSLK;KISLEDIQAFEK;NIIQQAIDAGEVPSYNAFVK;NIIQQAIDAGEVPSYNAFVKESK;QAYLDFK;QKEMDNFLAQMEAK;RFQILGK;TYKGSEEELADIK;VYSVLSDR;VYSVLSDREQR	1;1;1;1;1;1;1;1;1;1;1;1;1;1;1;1;1;1;1;1	20	33	0.5846	42363;13537;19942;31180;31181;23636;7315;32258;15042;37944;20376;23074;23073;23504;23502;35360;35339;35340;38580;10580;28273;28261;28275;28714;28490;28494;28713;10159;24877;24880;11699;21882;21881	-	DnaJ homolog subfamily C member 9 OS=Homo sapiens OX=9606 GN=DNAJC9 PE=1 SV=1	8.38454e+07	4.65808e+06	DNAJC9
976_1	sp|P37802|TAGL2_HUMAN	3.72837	NA	22377.2	NFSDNQLQEGK	1	1	1	0.0553	20081	-	Transgelin-2 OS=Homo sapiens OX=9606 GN=TAGLN2 PE=1 SV=3	2.42745e+06	173389	TAGLN2
713_1	sp|Q96RT1|ERBIN_HUMAN	3.4941	NA	158200	LQILELR	1	1	1	0.005	10593	-	Erbin OS=Homo sapiens OX=9606 GN=ERBIN PE=1 SV=2	0	0	ERBIN
970_1	sp|Q15542|TAF5_HUMAN	52.7182	NA	86776.3	DSYQLLK;DSYQLLKR;FHPNSNYVATGSADR;IPLPELK;LWATDHYQPLR;LWDAIK;NYLLSSSEDGTVR;QQIDAMVGSLAGEAK;QTLLAVLQFLR;STPVVHLHFTR;VFFGLLK;VTASAPGPAAPDPPGTGASGATVVSGSASGPAAPGK;VWSVTPK	1;1;1;1;1;1;1;1;1;1;1;1;1	13	13	0.1837	10238;13497;27600;9069;23009;7928;23965;25914;20614;20404;9358;41394;9231	-	Transcription initiation factor TFIID subunit 5 OS=Homo sapiens OX=9606 GN=TAF5 PE=1 SV=3	9.13174e+06	246804	TAF5
972_1	sp|P30153|2AAA_HUMAN	32.2166	NA	65266.9	ELVSDANQHVK;IGPILDNSTLQSEVKPILEK;LAGGDWFTSR;LNIISNLDCVNEVIGIR;QLSQSLLPAIVELAEDAKWR;VLELDNVK;YFAQEALTVLSLA	1;1;1;1;1;1;1	7	7	0.1681	19056;35585;15538;31762;36388;11520;23628	-	Serine/threonine-protein phosphatase 2A 65 kDa regulatory subunit A alpha isoform OS=Homo sapiens OX=9606 GN=PPP2R1A PE=1 SV=4	3.16872e+06	81249.3	PPP2R1A
1129_2	sp|Q7L576|CYFP1_HUMAN	30.0173	NA	145089	AVGPSSTQLYMVR;FINMFAVLDELK;GLQVLMGR;HVQLLGR;LGTPQQIAIAR;MADPQSIQESQNLSMFLANHNK;MESVFNHAIR;NVIQSVLQAIR;QLQVVPLFGDMQIELAR;SFLDDPIWR;TMLESLIADK;TVEVLEPEVTK;YAPLHLVPLIER;YETLLK;YLTLDGFDAMFR;YSNSEVVTGSGR	1;0;0;0;0;1;1;1;0;1;0;0;0;0;1;1	7	8	0.146	23220;23948;10712;9327;17087;38701;18092;19089;32290;16562;15808;19179;23508;23507;8247;24172;24498;19473	-	Cytoplasmic FMR1-interacting protein 1 OS=Homo sapiens OX=9606 GN=CYFIP1 PE=1 SV=1	3.13192e+06	42902.9	CYFIP1
1129_1	sp|Q96F07|CYFP2_HUMAN	2.28719	NA	148302	FINMFAVLDELK;GLQVLMGR;HVQLLGR;LGTPQQIAIAR;QLQVVPLFGDMQIELAR;TAIPFTQEPQR;TMLESLIADK;TVEVLEPEVTK;YAPLHLVPLIER;YETLLK	0;0;0;0;0;1;0;0;0;0	1	1	0.0822	23948;10712;9327;17087;32290;20255;15808;19179;23508;23507;8247	-	Cytoplasmic FMR1-interacting protein 2 OS=Homo sapiens OX=9606 GN=CYFIP2 PE=1 SV=2	694444	9018.76	CYFIP2
728_1	sp|Q8NI77|KI18A_HUMAN	3.66458	NA	102216	AEILLLK	1	1	1	0.0078	8823	-	Kinesin-like protein KIF18A OS=Homo sapiens OX=9606 GN=KIF18A PE=1 SV=2	446531	7973.76	KIF18A
180_1	sp|O76094|SRP72_HUMAN	96.1387	NA	74560	AIELLQEFSDQHPENAAEIK;AIELLQEFSDQHPENAAEIKLTMAQLK;ALLAMYTNQAEQCR;DIHTLAQLISAYSLVDPEK;DIHTLAQLISAYSLVDPEKAK;EAISDLQQLWK;EALNVINTHTK;ELYGQVLYR;HLPSSDSMSLKVDVEALENSAGATYIR;KQLQAIEFNK;KTNLSAVVAAQSNWEK;LKPTDVGLLAVIANNIITINK;LKPTDVGLLAVIANNIITINKDQNVFDSK;LTMAQLK;LTNAEGVEFK;QLQAIEFNK;SPAHLSLIR;TEEALQLYNQIIK;TIESANQQTDKLK;VLANNSLSFEK;YDECLAVYR;YGQNGDFTR	1;1;1;1;1;1;1;1;1;1;1;1;1;1;1;1;1;1;1;1;1;1	22	34	0.3711	36571;36570;41721;28291;34460;34459;36884;36882;21322;19059;19058;16288;40906;40800;40799;40905;18491;18490;29140;35899;42000;41999;8978;9293;15472;15049;12928;26570;24737;24736;18578;18608;17660;14225	-	Signal recognition particle subunit SRP72 OS=Homo sapiens OX=9606 GN=SRP72 PE=1 SV=3	7.21857e+07	1.85091e+06	SRP72
182_1	sp|Q16527|CSRP2_HUMAN	4.89405	NA	20939.9	GFGYGQGAGALVHAQ;LGIKPESVQPHRPTTNPNTSK	1;1	2	2	0.1865	23778;36780	-	Cysteine and glycine-rich protein 2 OS=Homo sapiens OX=9606 GN=CSRP2 PE=1 SV=3	2.15034e+06	165411	CSRP2
423_1	sp|O43290|SNUT1_HUMAN	167.641	NA	90200.3	DDGYEAAASSK;DGYKPDVKIEYVDETGR;DLQGLTVEHAIDSFR;DLQGLTVEHAIDSFREGETMILTLK;DSGEKVVEIVK;EAAGTTAAAGTGGATEQPPR;EAGTKEEPVTADVINPMALR;EGETMILTLK;ERELEEIR;GAIVFNATSEFCR;GFTQDFK;GFTQDFKEK;GLAAALLLCQNK;GLLETTVQK;IEYVDETGR;IKTLGEDDPWLDDTAAWIER;KKPDYLPYAEDESVDDLAQQKPR;KLDEEALLK;KPDYLPYAEDESVDDLAQQKPR;LASEYLTPEEMVTFKK;LDEEALLK;LDEEALLKK;LEQGGTADGLR;LEQGGTADGLRER;LGLKPLEVNAIK;LGLKPLEVNAIKK;LLEEMDQEFGVSTLVEEEFGQ…	1;1;1;1;1;1;1;1;1;1;1;1;1;1;1;1;1;1;1;1;1;1;1;1;1;1;1;1;1;1;1;1;1;1;1;1;1;1	38	56	0.4813	15632;32450;28533;40405;18076;18075;30048;30047;35029;34800;34801;16612;14592;24621;9704;15263;19878;12803;14810;37144;37143;39757;39756;14240;39027;31196;30989;31195;11540;14239;14241;15707;23055;23054;20437;23557;23556;23558;39211;39979;19506;29773;29568;9955;16750;16240;37458;37457;36687;36688;36686;34322;15836;27468;31095;31093	-	U4/U6.U5 tri-snRNP-associated protein 1 OS=Homo sapiens OX=9606 GN=SART1 PE=1 SV=1	1.09609e+08	2.54905e+06	SART1
1392_1	sp|P38646|GRP75_HUMAN	83.2805	NA	73634.8	AMQDAEVSKSDIGEVILVGGMTR;AQFEGIVTDLIR;AQFEGIVTDLIRR;ASNGDAWVEAHGK;DAGQISGLNVLR;EQQIVIQSSGGLSKDDIENMVK;ETGVDLTKDNMALQR;LLGQFTLIGIPPAPR;LYSPSQIGAFVLMK;NAVITVPAYFNDSQR;QAASSLQQASLK;QAVTNPNNTFYATK;QAVTNPNNTFYATKR;SQVFSTAADGQTQVEIK;STNGDTFLGGEDFDQALLR;TTPSVVAFTADGER;VQQTVQDLFGR	1;1;1;1;1;1;1;1;1;1;1;1;1;1;1;1;1	17	22	0.3387	37883;22115;25588;21633;21660;19140;37844;28614;28615;27024;27023;26681;26680;26422;28448;18833;26664;28858;29975;33660;24223;20318	-	Stress-70 protein, mitochondrial OS=Homo sapiens OX=9606 GN=HSPA9 PE=1 SV=2	3.36634e+07	782871	HSPA9
1049_1	sp|Q8TA86|RP9_HUMAN	18.6959	NA	26090.5	EFLAHAPTK;EPPEQELQR;GLWMPLGK;HLESFYEKPPPGLIKEDETKPEDCIPDVPGNEHAR;TGDKECPFFIK	1;1;1;1;1	5	6	0.3258	13301;15917;11313;10943;44325;21637	-	Retinitis pigmentosa 9 protein OS=Homo sapiens OX=9606 GN=RP9 PE=1 SV=2	6.15147e+06	439391	RP9
184_1	sp|Q9NQZ2|SAS10_HUMAN	43.6013	NA	54525.1	ESPELLELIEDLKVK;HLLTLK;HLLTLKDDAVK;LAQALQEDDFGVAWVEAFAKPVPQVDEAETR;LSVVDQK;LTEVKDELEPLLELVEQGIIPPGK;LYYDTDYGSK;RLAQALQEDDFGVAWVEAFAKPVPQVDEAETR;YSGELSGIR;YYKEIEDR	1;1;1;1;1;1;1;1;1;1	10	11	0.2422	29283;7607;19417;43039;43040;8601;39534;18638;43465;12654;15679	-	Something about silencing protein 10 OS=Homo sapiens OX=9606 GN=UTP3 PE=1 SV=1	1.42319e+07	889495	UTP3
137_1	sp|Q8WUQ7|CATIN_HUMAN	37.6623	NA	88647.5	AAAAALSQQQSLQER;AGGPNLDMGYWESLLQQLR;EGVNASVSSDVQSVFK;FNIFYPDLIDKR;IQEDNRLELQK;NADFWR;QQLQVTGDASESAEDIFFRR;TYNQLQVIFQGIEGK	1;1;1;1;1;1;1;1	8	10	0.1504	26717;35161;27871;26098;26099;22689;22687;9041;36732;29034	-	Cactin OS=Homo sapiens OX=9606 GN=CACTIN PE=1 SV=3	8.33078e+07	2.25156e+06	CACTIN
1125_1	sp|P00390|GSHR_HUMAN	2.55581	NA	56220.9	ALLTPVAIAAGR	1	1	1	0.023	16668	-	Glutathione reductase, mitochondrial OS=Homo sapiens OX=9606 GN=GSR PE=1 SV=2	0	0	GSR
1390_1	sp|P36915|GNL1_HUMAN	12.198	NA	68618.5	ALGPEQLLR;EQVLQPVSAELLELDIR;VDLSSWR	1;1;1	3	3	0.0544	12981;31938;10167	-	Guanine nucleotide-binding protein-like 1 OS=Homo sapiens OX=9606 GN=GNL1 PE=1 SV=2	7.0881e+06	191570	GNL1
421_1	sp|O00268|TAF4_HUMAN	45.4538	NA	110047	DANLTALAAIGPR;ELNSSPQPYLVPFLKR;ELVQNLLDGKIEAEDFTSR;EMQQQELAQMR;GAAGAVTQSLSR;HGITELHPDVVSYVSHATQQR;ILATNSELVGTLTR;ILEIGKK;NFLSTLIK;QVSQAQTTVQPSATLQR	1;1;1;1;1;1;1;1;1;1	10	11	0.1272	20151;31023;35338;23560;15736;37434;37435;25005;8851;11656;30472	-	Transcription initiation factor TFIID subunit 4 OS=Homo sapiens OX=9606 GN=TAF4 PE=1 SV=2	1.24089e+07	335375	TAF4
722_1	sp|P62829|RL23_HUMAN	45.4067	NA	14856.1	DGVFLYFEDNAGVIVNNKGEMK;ECADLWPR;FRISLGLPVGAVINCADNTGAK;GSAITGPVAK;ISLGLPVGAVINCADNTGAK;ISLGLPVGAVINCADNTGAKNLYIISVK;LNRLPAAGVGDMVMATVK;LPAAGVGDMVMATVK;LPAAGVGDMVMATVKK;NLYIISVK;NLYIISVKGIK	1;1;1;1;1;1;1;1;1;1;1	11	26	0.6571	38192;13961;13962;36476;10926;32247;32245;32265;40865;30668;30667;30851;30474;30475;30666;24734;24391;24735;24390;25071;26957;27166;27380;12001;12016;19284	-	60S ribosomal protein L23 OS=Homo sapiens OX=9606 GN=RPL23 PE=1 SV=1	9.97464e+07	9.97464e+06	RPL23
979_1	sp|P12956|XRCC6_HUMAN	50.0641	NA	69799.1	DSLIFLVDASK;FTVPMLK;ILELDQFK;IMATPEQVGK;KPGGFDISLFYR;KQELLEALTK;LGSLVDEFK;NIYVLQELDNPGAK;NIYVLQELDNPGAKR;NLEALALDLMEPEQAVDLTLPK;SDSFENPVLQQHFR;VEYSEEELKTHISK	1;1;1;1;1;1;1;1;1;1;1;1	12	13	0.2167	18206;9945;13151;15024;23012;17231;13195;26747;28937;28936;37892;28567;28390	-	X-ray repair cross-complementing protein 6 OS=Homo sapiens OX=9606 GN=XRCC6 PE=1 SV=2	1.40777e+07	351942	XRCC6
599_2	sp|Q07157|ZO1_HUMAN	113.005	NA	195340	AEQLASVQYTLPK;APGFGFGIAISGGR;DGNIQEGDVVLK;DLEQPTYR;DNPHFQSGETSIVISDVLK;EAGFLRPVTIFGPIADVAR;EAIQQQQNQLVWVSEGK;EDLSAQPVQTK;EEPDIYQIAK;EGLEEGDQILR;FEEPAPLSYDSRPR;FPAYER;GGPAEGQLQENDR;ISKPGAVSTPVK;IVESDVGDSFYIR;LAGGNDVGIFVAGVLEDSPAAK;LAREEPDIYQIAK;LGSWLAIR;LNYAQWYPIVVFLNPDSK;NEEYGLR;QYFEQYSR;SHSLAQPPEFDSGVETFSIHAEKPK;SREDLSAQPVQTK;SSEPVREDSSGMHHENQTYPPYSPQAQPQPIHR;STAMEETAIWEQHTVTLHR;TAGGDRADFWR;TVEE…	1;1;1;1;1;1;1;1;1;1;1;0;1;1;1;1;1;1;1;1;1;1;1;1;1;1;1;1;1	28	34	0.218	24152;20722;20226;13463;34121;34120;33182;33181;32473;18392;18137;19546;28025;8486;22324;17549;25234;34288;34287;26235;11278;35194;35195;10505;15799;39966;24359;24355;43902;36292;19362;23783;23782;13210;24582	-	Tight junction protein ZO-1 OS=Homo sapiens OX=9606 GN=TJP1 PE=1 SV=3	4.73001e+07	531462	TJP1
1164_1	sp|Q68DE3|USF3_HUMAN	2.14337	NA	241503	HCQPAPLRLESMSLMSR	1	1	1	0.0076	33172	-	Basic helix-loop-helix domain-containing protein USF3 OS=Homo sapiens OX=9606 GN=USF3 PE=1 SV=4	0	0	USF3
1166_1	sp|Q13356|PPIL2_HUMAN	2.46227	NA	58786.6	SQFFITFR	1	1	1	0.0154	13942	-	RING-type E3 ubiquitin-protein ligase PPIL2 OS=Homo sapiens OX=9606 GN=PPIL2 PE=1 SV=1	100306	3235.68	PPIL2
1114_1	sp|P13667|PDIA4_HUMAN	33.0304	NA	72887	AATQFWR;IDATSASVLASR;MDATANDVPSDR;QFAPEYEK;RFDVSGYPTLK;SHMMDVQGSTQDSAIKDFVLK;SPPIPLAK;TFDSIVMDPK;VSQGQLVVMQPEK	1;1;1;1;1;1;1;1;1	9	9	0.1581	10497;17710;20731;13262;20147;37401;9329;17099;24363	-	Protein disulfide-isomerase A4 OS=Homo sapiens OX=9606 GN=PDIA4 PE=1 SV=2	7.50818e+07	1.63221e+06	PDIA4
938_1	sp|P50570|DYN2_HUMAN	2.06876	NA	98003.2	GISPVPINLR	1	1	1	0.0115	14430	sp|Q05193|DYN1_HUMAN	Dynamin-2 OS=Homo sapiens OX=9606 GN=DNM2 PE=1 SV=2	339295	6058.83	DNM2
1168_1	sp|O15067|PUR4_HUMAN	5.92495	NA	144643	ESWLLPGSNDLLLEVGPR;FQQQQGLR	1;1	2	2	0.0194	32636;13125	-	Phosphoribosylformylglycinamidine synthase OS=Homo sapiens OX=9606 GN=PFAS PE=1 SV=4	3.43971e+06	55479.2	PFAS
1116_1	sp|Q13454|TUSC3_HUMAN	5.29186	NA	39650.5	IGFAAEQLAK	1	1	1	0.0287	13994	-	Tumor suppressor candidate 3 OS=Homo sapiens OX=9606 GN=TUSC3 PE=1 SV=1	3.12146e+06	195091	TUSC3
5_1	sp|P62979|RS27A_HUMAN	48.7548	NA	17953.5	CCLTYCFNKPEDK;ECPSDECGAGVFMASHFDR;ECPSDECGAGVFMASHFDRHYCGK;ESTLHLVLR;IQDKEGIPPDQQR;MQIFVK;RECPSDECGAGVFMASHFDR;TITLEVEPSDTIENVK;TITLEVEPSDTIENVKAK;TLSDYNIQKESTLHLVLR	1;1;1;1;1;1;1;1;1;1	10	24	0.5962	28995;28994;35500;35272;35501;35271;40406;40408;40466;14464;25710;25709;25711;25707;25712;25708;8238;37134;36999;29717;32507;32508;34675;34674	-	Ubiquitin-40S ribosomal protein S27a OS=Homo sapiens OX=9606 GN=RPS27A PE=1 SV=2	1.00719e+08	9.15626e+06	RPS27A
1110_1	sp|Q7L2J0|MEPCE_HUMAN	2.13732	NA	74309.6	VLKPEWFR	1	1	1	0.0116	14626	-	7SK snRNA methylphosphate capping enzyme OS=Homo sapiens OX=9606 GN=MEPCE PE=1 SV=1	543377	15981.7	MEPCE
307_1	sp|Q96JJ6|JPH4_HUMAN	5.37446	NA	65820.6	SLLLSGLR;TPAAGGFFR	1;1	2	2	0.0271	10103;11413	-	Junctophilin-4 OS=Homo sapiens OX=9606 GN=JPH4 PE=1 SV=2	1.16311e+06	38770.2	JPH4
1293_1	sp|Q9NZM3|ITSN2_HUMAN	2.87271	NA	193340	YPLLIR	1	1	1	0.0035	8398	-	Intersectin-2 OS=Homo sapiens OX=9606 GN=ITSN2 PE=1 SV=3	243497	2590.4	ITSN2
1291_1	sp|O14776|TCRG1_HUMAN	58.1595	NA	123823	AIVPLEAR;ALLSDMVR;ATFSEFAAK;AVDSSSMREDLFK;EALFNEFVAAAR;ESAWTKPDGVK;GPPPPPTASEPTR;IKSDFFELLSNHHLDSQSR;KQVFDQYVK;LIQESDQHLK;LIVAYVDDLDR;QFKDMLLER;SSDVSWSDTR;SSDVSWSDTRR;VYYYNAR;YLLLNPK	1;1;1;1;1;1;1;1;1;1;1;1;1;1;1;1	16	18	0.143	10272;11022;12436;25252;21505;18462;18459;20648;36442;16740;18266;18267;20347;17844;16266;20440;11957;10140	-	Transcription elongation regulator 1 OS=Homo sapiens OX=9606 GN=TCERG1 PE=1 SV=2	3.03661e+07	607323	TCERG1
1087_1	sp|P55036|PSMD4_HUMAN	5.29186	NA	40711.2	NAMGSLASQATK	1	1	1	0.0318	17802	-	26S proteasome non-ATPase regulatory subunit 4 OS=Homo sapiens OX=9606 GN=PSMD4 PE=1 SV=1	607334	40489	PSMD4
526_1	sp|P60174|TPIS_HUMAN	5.29186	NA	26652.7	VVLAYEPVWAIGTGK	1	1	1	0.0602	27159	-	Triosephosphate isomerase OS=Homo sapiens OX=9606 GN=TPI1 PE=1 SV=4	1.27445e+08	7.96532e+06	TPI1
1160_1	sp|Q03701|CEBPZ_HUMAN	57.1917	NA	120898	AIVSSGTLGDR;ALLVQVVNK;DKQNIFEFFER;ELLITDLLPDNR;EQIDTLFK;FTDADKETEIVK;GAIDDLQQGELEAFIQNLNLAK;GTDDFDFAGSFQGPR;HLVAEFVQVLETLSHDTLVTTK;LYQHEINLFK;MLSALLTGVNR;QAMFLNLVYK;QNIFEFFER	1;1;1;1;1;1;1;1;1;1;1;1;1	13	14	0.1452	14646;12706;24648;24646;23278;12919;22913;37608;27332;38250;20683;17715;18695;18765	-	CCAAT/enhancer-binding protein zeta OS=Homo sapiens OX=9606 GN=CEBPZ PE=1 SV=3	9.21048e+06	164473	CEBPZ
305_1	sp|Q8IY63|AMOL1_HUMAN	29.0806	NA	106508	AQQMVEILTEENR;HIEILDQALSNAQAR;ISEAYESLVK;LIQEQLR;LSTTPAHSPVLK;SVPSIAAATGTHSR;TDVAVLR	1;1;1;1;1;1;1	7	10	0.0816	26541;28230;28231;16256;10901;19353;19354;21943;21944;8383	-	Angiomotin-like protein 1 OS=Homo sapiens OX=9606 GN=AMOTL1 PE=1 SV=1	9.6558e+06	193116	AMOTL1
1393_1	sp|Q8N3C7|CLIP4_HUMAN	2.89335	NA	76268.6	VQRVTDSLDTLSEISSNK	1	1	1	0.0255	32592	-	CAP-Gly domain-containing linker protein 4 OS=Homo sapiens OX=9606 GN=CLIP4 PE=1 SV=1	0	0	CLIP4
594_1	sp|Q6SJ96|TBPL2_HUMAN	3.66458	NA	41498.2	TTALIFSSGK	1	1	1	0.0267	13526	sp|P20226|TBP_HUMAN	TATA box-binding protein-like 2 OS=Homo sapiens OX=9606 GN=TBPL2 PE=2 SV=1	315068	17503.8	TBPL2
1162_1	sp|P40938|RFC3_HUMAN	9.02023	NA	40529.9	EGLNLPSQLAHR;VVLLTEVDKLTK	1;1	2	3	0.0674	21429;22033;22032	-	Replication factor C subunit 3 OS=Homo sapiens OX=9606 GN=RFC3 PE=1 SV=2	763254	28268.7	RFC3
1205_1	sp|Q16514|TAF12_HUMAN	3.59671	NA	17913.2	IPGTPGAGGR	1	1	1	0.0621	10540	-	Transcription initiation factor TFIID subunit 12 OS=Homo sapiens OX=9606 GN=TAF12 PE=1 SV=1	498257	71179.6	TAF12
876_1	sp|Q92878|RAD50_HUMAN	2.45913	NA	153797	VLASLIIR	1	1	1	0.0061	10598	-	DNA repair protein RAD50 OS=Homo sapiens OX=9606 GN=RAD50 PE=1 SV=1	31350.9	323.206	RAD50
45_1	sp|Q10567|AP1B1_HUMAN	41.7157	NA	104540	AAMIWIVGEYAER;AVWLPAMK;DLDYYGTLLK;EYATEVDVDFVR;GEIFELK;GLEISGTFTR;ITEYLCEPLRK;KGEIFELK;KLAPPLVTLLSAEPELQYVALR;KLVYLYLMNYAK;LAPPLVTLLSAEPELQYVALR;LASQANIAQVLAELK;LASQANIAQVLAELKEYATEVDVDFVR;LEKLDIMIR;LLSTDPVAAK;LSHANSAVVLSAVK;LVYLYLMNYAK;MEPLNNLQVAVK;NINLIVQK;NSFGLAPAAPLQVHAPLSPNQTVEISLPLSTVGSVMK;NVEGQDMLYQSLK;QMFLATWK;QVGSISMDLQLTNK;VNYVVQEAIVVIK;YNDPIYVKLEK	0;1;1;0;0;1;0;0;1;0;1;0;0;0;1;0;0;0;0;1;0;1;1;1;0	10	12	0.2813	25392;25731;11560;11270;18012;24020;9600;14785;23523;23529;12303;37743;25960;25962;36703;36704;26668;41284;16509;13324;22924;22923;22803;23172;22370;21972;11783;43850;26096;13841;25919;24696;22602	-	AP-1 complex subunit beta-1 OS=Homo sapiens OX=9606 GN=AP1B1 PE=1 SV=3	3.93824e+07	837923	AP1B1
1299_1	sp|Q86UE4|LYRIC_HUMAN	33.3927	NA	63798.8	EMLSVGLGFLR;HDGKEVDEGAWETK;NKGDSHLNVQVSNFK;TISTSDPAEVLVK;TLPPATSTEPSVILSK;TVEVAEGEAVR;TVEVAEGEAVRTPQSVTAK	1;1;1;1;1;1;1	7	9	0.1512	18585;27129;28326;28325;22067;27684;16880;32283;32282	-	Protein LYRIC OS=Homo sapiens OX=9606 GN=MTDH PE=1 SV=2	3.15775e+07	1.16954e+06	MTDH
1207_1	sp|P26358|DNMT1_HUMAN	3.26884	NA	183050	FFLLENVR	1	1	1	0.005	13791	-	DNA (cytosine-5)-methyltransferase 1 OS=Homo sapiens OX=9606 GN=DNMT1 PE=1 SV=2	71254.6	783.018	DNMT1
559_1	sp|P50990|TCPQ_HUMAN	21.458	NA	59582.5	AIADTGANVVVTGGK;AVDDGVNTFK;FAEAFEAIPR;LATNAAVTVLR;LFVTNDAATILR;QYGNEVFLAK	1;1;1;1;1;1	6	6	0.1241	22399;14415;16606;16005;21414;17101	-	T-complex protein 1 subunit theta OS=Homo sapiens OX=9606 GN=CCT8 PE=1 SV=4	5.68635e+06	142159	CCT8
608_1	sp|Q52LJ0|FA98B_HUMAN	5.29186	NA	45518.7	MDLNSEQAEQLER	1	1	1	0.03	26803	-	Protein FAM98B OS=Homo sapiens OX=9606 GN=FAM98B PE=1 SV=2	0	0	FAM98B
1399_1	sp|Q13523|PRP4B_HUMAN	40.334	NA	116916	AELDNELMEGK;APEIIIGK;DFKENPNLR;DLLDQILMLDPAK;GKLELVDNK;ISINQALQHAFIQEKI;TGLKELEFLK;VNIGEVLDKR;YNVYGYTGQGVFSNVVR	1;1;1;1;1;1;1;1;1	9	11	0.1023	19721;9676;16109;25261;13352;30595;17366;17369;16388;16390;31483	-	Serine/threonine-protein kinase PRP4 homolog OS=Homo sapiens OX=9606 GN=PRPF4B PE=1 SV=3	7.80255e+06	141865	PRPF4B
428_1	sp|O43175|SERA_HUMAN	6.19413	NA	56614.4	DLPLLLFR;TLGILGLGR	1;1	2	2	0.0319	12767;10912	-	D-3-phosphoglycerate dehydrogenase OS=Homo sapiens OX=9606 GN=PHGDH PE=1 SV=4	1.07236e+06	44681.7	PHGDH
557_1	sp|Q5JTH9|RRP12_HUMAN	150.821	NA	143611	AHINLVR;AMDLAQAGSTVESK;AVLETIR;AWLKEGGGDEPLNFLDPK;EAEEEELEIPPQYQAGGSGIHRPVAK;EGGGDEPLNFLDPK;FCIQEIEK;FGFELVK;GRPDPYAYIPLNR;GSEFMFEK;HQKEAEEEELEIPPQYQAGGSGIHRPVAK;HVQLVMEAIGK;KFGFELVK;KNAFALLVEMGHAFLR;LGFFTTYFLPLANTLK;LGKSEAPETPMEEEAELVLTEK;LHNELQSGSLR;LLPEEYHR;LQWDLGLGHLPR;LSPHFPHTAALDQAVGAAVTSMGPEVVLQAVPLEIDGSEETLDFPR;LSVLDLVVALAPCADEAAISK;LYSTIRPYLESK;NAFALLVEMGHAFLR;NFLPILFNLYGQPVAAGDTPAPR;RAV…	1;1;1;1;1;1;1;1;1;1;1;1;1;1;1;1;1;1;1;1;1;1;1;1;1;1;1;1;1;1;1;1;1;1;1;1;1	37	48	0.3099	9328;23191;8906;32485;40480;24992;14441;9659;25889;12503;42294;19082;12372;30106;30514;37814;19433;14183;23131;23130;45210;35011;35012;24590;28363;28589;38160;38159;38170;12153;18327;7788;11937;11936;35407;35406;35408;34906;12704;30544;30543;9250;37377;37375;21922;22312;12963;9966	-	RRP12-like protein OS=Homo sapiens OX=9606 GN=RRP12 PE=1 SV=2	1.10617e+08	1.5153e+06	RRP12
1295_1	sp|Q13009|TIAM1_HUMAN	21.1674	NA	177398	AADALNSSMLKDFLSQPSLGLLVR;AFVGSDSGSSSTGDAAR;AGDEILEINNR;FSSLWGLDTTSK	1;1;1;1	4	4	0.0402	38923;26713;19165;21642	-	Rho guanine nucleotide exchange factor TIAM1 OS=Homo sapiens OX=9606 GN=TIAM1 PE=1 SV=2	2.77201e+06	30461.7	TIAM1
352_1	sp|O00445|SYT5_HUMAN	5.29186	NA	42873.5	VAVGAAAGGAGLR	1	1	1	0.0337	14498	-	Synaptotagmin-5 OS=Homo sapiens OX=9606 GN=SYT5 PE=1 SV=2	1.11248e+06	50567.1	SYT5
551_1	sp|P13010|XRCC5_HUMAN	45.4142	NA	82652.3	ALQEKVEIK;FFMGNQVLK;HSIHWPCR;KYAPTEAQLNAVDALIDSMSLAK;LGGHGPSFPLK;LTIGSNLSIR;SQIPLSK;SQLDIIIHSLK;SQLDIIIHSLKK;TLFPLIEAK;VFAARDDEAAAVALSSLIHALDDLDMVAIVR;VITMFVQR;YGSDIVPFSK	1;1;1;1;1;1;1;1;1;1;1;1;1	13	14	0.2008	14216;15266;15088;38097;15549;14603;8362;19777;19778;22904;13690;42554;12924;15616	-	X-ray repair cross-complementing protein 5 OS=Homo sapiens OX=9606 GN=XRCC5 PE=1 SV=3	2.49684e+07	567464	XRCC5
358_1	sp|Q6DD87|ZN787_HUMAN	8.95644	NA	40402.6	FSWSSNLMQHQR;LHPELSGPGVAAK	1;1	2	4	0.0654	25637;25990;19986;19985	-	Zinc finger protein 787 OS=Homo sapiens OX=9606 GN=ZNF787 PE=1 SV=4	1.16954e+07	730965	ZNF787
1254_1	sp|P53680|AP2S1_HUMAN	8.22444	NA	17006.7	HTNFVEFR;LIEEVHAVVTVR	1;1	2	3	0.1408	14024;22201;22202	-	AP-2 complex subunit sigma OS=Homo sapiens OX=9606 GN=AP2S1 PE=1 SV=2	1.62967e+06	232810	AP2S1
596_1	sp|Q9UL54|TAOK2_HUMAN	14.2483	NA	138166	AGFGAEAEKLAR;EIGHGSFGAVYFAR;ELAALLEAQKR;LQHQTELGNQLEYNK	1;0;1;1	3	4	0.0421	18520;25418;25419;19118;19117;30067	-	Serine/threonine-protein kinase TAO2 OS=Homo sapiens OX=9606 GN=TAOK2 PE=1 SV=2	670091	11756	TAOK2
748_1	sp|P55010|IF5_HUMAN	6.7375	NA	49191.8	TVIVNMVDVAK;VNILFDFVK	1;1	2	2	0.0464	17676;15149	-	Eukaryotic translation initiation factor 5 OS=Homo sapiens OX=9606 GN=EIF5 PE=1 SV=2	2.41585e+07	929171	EIF5
1085_1	sp|Q9NRM2|ZN277_HUMAN	2.31604	NA	52754	IVIADVK	1	1	1	0.0156	8106	-	Zinc finger protein 277 OS=Homo sapiens OX=9606 GN=ZNF277 PE=1 SV=2	291356	11654.2	ZNF277
341_1	sp|Q8IYB3|SRRM1_HUMAN	10.5837	NA	102274	AVAAAAAAAVTPAAIAAATTTLAQEEPVAAPEPK;VNLEVIKPWITK	1;1	2	3	0.0509	41845;23959;23960	-	Serine/arginine repetitive matrix protein 1 OS=Homo sapiens OX=9606 GN=SRRM1 PE=1 SV=2	840382	16478.1	SRRM1
157_1	sp|Q8WUA4|TF3C2_HUMAN	18.9138	NA	100616	FSPNLDSYGWLVSGGQSGLVR;FSSITAHPER;KAPLLPR;SKAELLLLK;TYTETVNHHYLLFQDTDLGSFHDLLR	1;1;1;1;1	5	7	0.0801	36101;16447;16448;8683;13337;41910;41909	-	General transcription factor 3C polypeptide 2 OS=Homo sapiens OX=9606 GN=GTF3C2 PE=1 SV=2	1.81369e+06	46504.8	GTF3C2
45_2	sp|P63010|AP2B1_HUMAN	100.753	NA	104486	AAMIWIVGEYAER;AKGLEISGTFTHR;ALQHMTDFAIQFNK;APEVSQYIYQVYDSILK;APEVSQYIYQVYDSILKN;AVWLPAVK;EYATEVDVDFVR;FLELLPK;GEIFELK;GLEISGTFTHR;IQPGNPNYTLSLK;ITEYLCEPLRK;KGEIFELK;KLAPPLVTLLSGEPEVQYVALR;KLVYLYLMNYAK;KPSETQELVQQVLSLATQDSDNPDLR;KVIAAMTVGK;LAPPLVTLLSGEPEVQYVALR;LASQANIAQVLAELK;LASQANIAQVLAELKEYATEVDVDFVR;LEKLDIMIR;LFLKKPSETQELVQQVLSLATQDSDNPDLR;LHDINAQMVEDQGFLDSLR;LLSTDPVTAK;LQNNNVYTIAK;LSHANSAVVL…	0;1;1;1;1;1;0;1;0;1;1;0;0;1;0;1;1;1;0;0;0;1;1;1;1;0;0;0;0;1;0;1;1;1;1;1;0	22	27	0.4312	25392;25731;23402;28242;28241;32967;34666;10564;24020;10119;9600;18464;24088;23523;23529;12303;37564;25960;25962;40931;13402;36371;36372;26668;41284;16509;42999;43000;35869;35871;13926;20052;22924;22923;22803;23172;22370;21972;11783;44157;26096;27739;12909;38912;19439;19442;25279;22602	-	AP-2 complex subunit beta OS=Homo sapiens OX=9606 GN=AP2B1 PE=1 SV=1	1.49741e+08	3.18597e+06	AP2B1
488_1	sp|P42574|CASP3_HUMAN	2.3944	NA	31587.5	SGTDVDAANLR	1	1	1	0.0397	15752	-	Caspase-3 OS=Homo sapiens OX=9606 GN=CASP3 PE=1 SV=2	397616	23389.2	CASP3
1258_1	sp|P25398|RS12_HUMAN	7.32508	NA	14505.5	KVVGCSCVVVK;TALIHDGLAR	1;1	2	3	0.1591	18942;14452;14453	-	40S ribosomal protein S12 OS=Homo sapiens OX=9606 GN=RPS12 PE=1 SV=3	3.77621e+07	5.39458e+06	RPS12
524_1	sp|P27635|RL10_HUMAN	50.8744	NA	24560.9	AKVDEFPLCGHMVSDEYEQLSSEALEAAR;EHVIEALR;EHVIEALRR;FNADEFEDMVAEK;FNADEFEDMVAEKR;GAFGKPQGTVAR;LQNKEHVIEALR;MLSCAGADR;RLIPDGCGVK;VDEFPLCGHMVSDEYEQLSSEALEAAR;VHIGQVIMSIR;WGFTKFNADEFEDMVAEK	1;1;1;1;1;1;1;1;1;1;1;1	12	19	0.4766	42610;12347;15863;15862;26198;26534;28741;28527;28528;17673;17674;24216;12636;15657;41717;41778;19823;19416;35381	-	60S ribosomal protein L10 OS=Homo sapiens OX=9606 GN=RPL10 PE=1 SV=5	9.41489e+06	724222	RPL10
76_1	sp|P0DP91|ERPG3_HUMAN	7.22247	NA	119412	ASQLVDVEKEYR;IIEQLSPQAATSR	1;1	2	2	0.0236	23878;23336	sp|Q03468|ERCC6_HUMAN	Chimeric ERCC6-PGBD3 protein OS=Homo sapiens OX=9606 GN=ERCC6 PE=1 SV=1	1.50173e+06	36627.6	ERCC6
522_1	sp|P26640|SYVC_HUMAN	17.4671	NA	140387	KAVLVALK;KVDEAIALFQK;LLSPFMPFVTEELFQR;NVIHPFLSR	1;1;1;1	4	5	0.0348	9703;19652;31965;31966;14850	-	Valine--tRNA ligase OS=Homo sapiens OX=9606 GN=VARS1 PE=1 SV=4	5.01783e+06	77197.4	VARS1
598_1	sp|P21281|VATB2_HUMAN	2.50969	NA	56464.9	NYLSQPR	1	1	1	0.0137	10462	-	V-type proton ATPase subunit B, brain isoform OS=Homo sapiens OX=9606 GN=ATP6V1B2 PE=1 SV=3	3.77617e+06	130213	ATP6V1B2
1089_1	sp|Q9Y4W2|LAS1L_HUMAN	2.70004	NA	83012.8	NVDLNDVLVPKPFSQFWQPLLR	1	1	1	0.03	39382	-	Ribosomal biogenesis protein LAS1L OS=Homo sapiens OX=9606 GN=LAS1L PE=1 SV=2	230278	5756.94	LAS1L
992_1	sp|Q9C0A0|CNTP4_HUMAN	2.26052	NA	145182	LISISGK	1	1	1	0.0054	7492	-	Contactin-associated protein-like 4 OS=Homo sapiens OX=9606 GN=CNTNAP4 PE=1 SV=3	2.25277e+06	36335.1	CNTNAP4
1402_1	sp|Q05513|KPCZ_HUMAN	4.25047	NA	67616.7	SIDWDLLEKK	1	1	1	0.0169	19257	-	Protein kinase C zeta type OS=Homo sapiens OX=9606 GN=PRKCZ PE=1 SV=4	293954	10136.3	PRKCZ
1400_1	sp|Q12788|TBL3_HUMAN	6.64989	NA	88978.5	AALEALLPYTER;VNILEVASGAVLR	1;1	2	2	0.0309	21752;21592	-	Transducin beta-like protein 3 OS=Homo sapiens OX=9606 GN=TBL3 PE=1 SV=2	875911	17875.7	TBL3
990_1	sp|Q9H0S4|DDX47_HUMAN	66.3489	NA	50614.7	AITFVTQYDVELFQRIEHLIGK;DLGVTDVLCEACDQLGWTKPTK;GLDIPHVDVVVNFDIPTHSK;IEHLIGK;IQIEAIPLALQGR;KLPGFPTQDDEVMMLTER;KPHIIIATPGR;LFALVLTPTR;LIDHLENTK;LQQYYIFIPSK;NLGFTAIPLHGQMSQSK;SREDAGDNDDTEGAIGVR;TFLFSATMTK;TGAFALPILNALLETPQR	1;1;1;1;1;1;1;1;1;1;1;1;1;1	14	24	0.4374	39361;38447;35696;9067;23534;23533;34779;34586;18083;18082;16071;14844;14843;23017;23018;30505;30504;30260;30873;30872;16498;31518;31517;31519	-	Probable ATP-dependent RNA helicase DDX47 OS=Homo sapiens OX=9606 GN=DDX47 PE=1 SV=1	2.36086e+07	944343	DDX47
1306_1	sp|Q9HCU5|PREB_HUMAN	2.07506	NA	45439.7	FGQVPDQPAGLR	1	1	1	0.0288	20187	-	Prolactin regulatory element-binding protein OS=Homo sapiens OX=9606 GN=PREB PE=1 SV=2	1.92061e+06	87300.6	PREB
49_1	sp|Q9H6R4|NOL6_HUMAN	136.083	NA	127513	ADDGFHLLLMTPKPMIR;AELYKEPTNEELNR;AFDHVLHLRPLSR;AQLPVMVIVTPQDR;ATATHTDVLKDGFVFR;DGFVFR;DRIDAFLR;EAVVWEAASMSQKR;EILQDKDGLNQR;ETEILFHSSLLR;EVQSPEGMISLR;FLFLVSTFDWK;FQDGAIR;GLLQPVK;GLLSQPGPSSLMPVLGYDPPQLYLTQLR;GQSPAGDGSPEPPTPR;LLWGLEGLPLTVSAVQGAHPVLR;LNLLAHSRPPVPEWDISQDPPKHK;LQVEELLK;LQVEELLKEVR;LSMMLLDSR;QFWGSR;QLPLLTSALHGLQQQHPAFSGVAR;RFQDGAIR;SGFLAAR;TLAEPPAK;TVFRPPLDIYDVLIR;VAYQREPQILK;VPLHQVPYAV…	1;1;1;1;1;1;1;1;1;1;1;1;1;1;1;1;1;1;1;1;1;1;1;1;1;1;1;1;1;1;1;1;1	33	40	0.37	32504;28599;26547;26883;29590;7839;13148;27221;23681;23680;24087;24086;22097;23075;9015;8041;41605;26318;37791;40187;12446;21978;14419;15212;8460;38974;38973;12274;7571;9420;30107;30108;21718;19356;19357;35178;38569;42446;38547;38549	-	Nucleolar protein 6 OS=Homo sapiens OX=9606 GN=NOL6 PE=1 SV=2	1.31236e+08	2.67829e+06	NOL6
592_1	sp|Q6IPU0|CENPP_HUMAN	2.26448	NA	33144.1	ALQAEIAALR	1	1	1	0.0347	14171	-	Centromere protein P OS=Homo sapiens OX=9606 GN=CENPP PE=1 SV=1	2.33204e+06	129558	CENPP
1083_1	sp|Q02040|AK17A_HUMAN	54.2061	NA	80685.9	ELEELERER;ESGSEKPSEDVLVK;EYMGFIQAMSALR;GMVQNHQFSTLR;IDFPTRHDWDSFFR;LIAELLSR;LKGMVQNHQFSTLR;LLSILLSK;LSGFSDILK;MTISVALPQLK;SFLACLDGK;SISNWEVMER;STMDFIR;VFEKFGEIR;VSFDSTK	1;1;1;1;1;1;1;1;1;1;1;1;1;1;1	15	18	0.2043	18060;25303;25304;25556;23413;30406;11259;28172;10642;12629;18451;18030;13247;19762;19341;10602;15896;8499	-	A-kinase anchor protein 17A OS=Homo sapiens OX=9606 GN=AKAP17A PE=1 SV=2	3.27454e+07	861721	AKAP17A
302_1	sp|Q9NZ01|TECR_HUMAN	2.81576	NA	36010.8	MKHYEVEILDAK	1	1	1	0.039	25070	-	Very-long-chain enoyl-CoA reductase OS=Homo sapiens OX=9606 GN=TECR PE=1 SV=1	1.66628e+06	98016.3	TECR
590_2	sp|O60264|SMCA5_HUMAN	26.6505	NA	121828	ANRFEYLLK;ANYAVDAYFR;ESEITDEDIDGILER;FVFMLSTR;IYVGLSK;KANYAVDAYFR;LDSIVIQQGR;LLNILMQLR;LRLDSIVIQQGR;QNLLSVGDYR;TLQTISLLGYMK;VLIFSQMTR;WVPTLR;YKAPFHQLR;YLVIDEAHR	1;0;1;1;1;0;0;0;0;1;1;0;1;0;0	7	8	0.1198	16698;16697;17688;28982;13049;8456;20998;16001;15645;22984;22983;17006;22265;15146;8334;16888;15684;15683	-	SWI/SNF-related matrix-associated actin-dependent regulator of chromatin subfamily A member 5 OS=Homo sapiens OX=9606 GN=SMARCA5 PE=1 SV=1	6.41996e+06	98768.7	SMARCA5
590_1	sp|P28370|SMCA1_HUMAN	7.26774	NA	122527	ANYAVDAYFR;FDWFIK;KANYAVDAYFR;LDSIVIQQGR;LLNILMQLR;LRLDSIVIQQGR;TLQTIALLGYLK;VLIFSQMTR;YKAPFHQLR;YLVIDEAHR	0;1;0;0;0;0;1;0;0;0	2	3	0.0731	17688;10010;10009;20998;16001;15645;22984;22983;21415;15146;16888;15684;15683	-	Probable global transcription activator SNF2L1 OS=Homo sapiens OX=9606 GN=SMARCA1 PE=1 SV=2	515579	7811.8	SMARCA1
1195_1	sp|Q9Y3T9|NOC2L_HUMAN	17.7248	NA	84866.1	LEDLNFPEIK;LFHEVVQAFR;MLQPSSSPLWGK;QVQQLLGK;VLAFLVLSR	1;1;1;1;1	5	5	0.0654	18466;19228;21748;11232;13404	-	Nucleolar complex protein 2 homolog OS=Homo sapiens OX=9606 GN=NOC2L PE=1 SV=4	5.34981e+06	162115	NOC2L
187_1	sp|Q86U38|NOP9_HUMAN	7.68626	NA	69394.4	GSSVDGSPLLLFLR;NVALTTFLK	1;1	2	2	0.0362	24427;13177	-	Nucleolar protein 9 OS=Homo sapiens OX=9606 GN=NOP9 PE=1 SV=1	953163	26476.7	NOP9
1120_1	sp|O00203|AP3B1_HUMAN	18.4061	NA	121244	EASADLSPYVR;LLDSITVPVAR;LLTQYILNLGKYDQNYDIR;TVIGSVLLR;VPIIVPIMMLAIK	1;1;1;1;1	5	5	0.0576	18196;17548;37130;12156;23909	-	AP-3 complex subunit beta-1 OS=Homo sapiens OX=9606 GN=AP3B1 PE=1 SV=3	1.33467e+07	215269	AP3B1
485_1	sp|P42704|LPPRC_HUMAN	66.4258	NA	157805	AFAETHIK;DLPVTEAVFSALVTGHAR;EEGFPIRPHYFWPLLVGR;FSPTDFLAK;GAYDIFLNAK;ILGFMK;IQEENVIPR;LQDAINILK;MVFINNIALAQIK;SEAANGNLDFVLSFLK;SGGLGGSHALLLLR;SNTLPISLQSIR;SYVSEKDVTSAK;VIEPQYFGLAYLFR	1;1;1;1;1;1;1;1;1;1;1;1;1;1	14	17	0.1205	11295;30948;35829;35832;13542;15593;7388;15221;13582;24717;25058;28867;21869;21273;20893;20892;28733	-	Leucine-rich PPR motif-containing protein, mitochondrial OS=Homo sapiens OX=9606 GN=LRPPRC PE=1 SV=3	1.97041e+07	193177	LRPPRC
42_2	sp|P46940|IQGA1_HUMAN	19.9236	NA	189134	IQAFIR;LAAVALINAAIQK;LGNFFSPK;MVVSFNR;NKYQELINDIAR;QILAPVVK;VNVNLLIFLLNKK	1;1;1;1;1;1;0	6	6	0.0404	7969;20456;11149;10267;24757;10262;25804	-	Ras GTPase-activating-like protein IQGAP1 OS=Homo sapiens OX=9606 GN=IQGAP1 PE=1 SV=1	4.6601e+06	50108.6	IQGAP1
42_1	sp|Q86VI3|IQGA3_HUMAN	9.16665	NA	184584	ALQDPALALR;NPAVALR;VNVNLLIFLLNKK;YFDALLK	1;1;0;1	3	3	0.0227	14466;7843;25804;10297	-	Ras GTPase-activating-like protein IQGAP3 OS=Homo sapiens OX=9606 GN=IQGAP3 PE=1 SV=2	409294	4092.94	IQGAP3
189_1	sp|Q86U86|PB1_HUMAN	140.947	NA	192825	AQHPDYSFGELSR;DALVLHK;DIDLLAK;DVPLPVVR;DYPDYYK;EAEKSEDSSGAAGLSGLHR;ELGPLPDDDDMASPK;EPSPLLEK;GAHTTMADALWR;HYNEEGSQVYNDAHILEK;IILEPMDLK;ILFNVVLEAR;IQLLEAK;KPIVPQKEPSPLLEK;KYPDYYQQIK;LDLFQEHMFEVLER;LISELFQK;LLHSEAYLK;LNEVYEAVK;LPSRSELPDYYLTIK;LSAIFLR;LVGTEWR;LWDLYLR;LWTMPISSVR;MPISLQQIR;NQPDYYEVVSQPIDLMK;RDDIEDGDSMISSATSDTGSAK;RLDLFQEHMFEVLER;RLSAIFLR;SKGAHTTMADALWR;SYYKPDSPEYK;TDSEIYEDAVELQQFFIK;TP…	1;1;1;1;1;1;1;1;1;1;1;1;1;1;1;1;1;1;1;1;1;1;1;1;1;1;1;1;1;1;1;1;1;1;1;1;1	37	47	0.2208	25345;25346;8724;8585;10822;12292;31165;31164;27321;11208;21281;34877;14547;14979;17255;9171;28560;21726;29939;12591;14596;14597;14385;29806;29807;9277;10131;12607;17697;18160;15338;33636;36483;36484;32101;32363;12548;26204;22470;22469;35306;10921;19842;19840;21021;12208;21159	-	Protein polybromo-1 OS=Homo sapiens OX=9606 GN=PBRM1 PE=1 SV=1	3.90256e+08	3.90256e+06	PBRM1
1197_1	sp|Q6P2Q9|PRP8_HUMAN	85.8159	NA	273427	ALDIPLVK;ANPALYVLR;AVFWDIK;DLILADYGKK;EQSQLTATQTR;FGDLILK;FTLWWSPTINR;HDPNMKYELQLANPK;IDLTLLNR;ISLIQIFR;LLILALER;NNVVINYK;QNPFWWTHQR;QQIAEIEKQTK;QTDVGITHFR;SGLNQIPNRR;SLPVEEQPK;TAEEVAALIR;TDMIQALGGVEGILEHTLFK;TILQHLSEAWR;VYLGALK;YWIDIQLR	1;1;1;1;1;1;1;1;1;1;1;1;1;1;1;1;1;1;1;1;1;1	22	25	0.0925	10274;13378;10477;16205;19667;9003;23499;30050;12150;12829;11769;12299;23006;23005;20959;20958;17243;16745;13562;14573;35281;35504;21919;8205;15438	-	Pre-mRNA-processing-splicing factor 8 OS=Homo sapiens OX=9606 GN=PRPF8 PE=1 SV=2	1.30269e+07	89840.9	PRPF8
1408_1	sp|Q9Y230|RUVB2_HUMAN	10.7877	NA	51124.6	AVLIAGQPGTGK;GLGLDDALEPR;QASQGMVGQLAAR	1;1;1	3	3	0.0778	15603;16769;21376	-	RuvB-like 2 OS=Homo sapiens OX=9606 GN=RUVBL2 PE=1 SV=3	1.06247e+07	379452	RUVBL2
218_1	sp|P31689|DNJA1_HUMAN	37.4098	NA	44839.5	EGGAGGGFGSPMDIFDMFFGGGGR;ELYDKGGEQAIK;ETTYYDVLGVKPNATQEELKK;ITFHGEGDQEPGLEPGDIIIVLDQKDHAVFTR;NVVHQLSVTLEDLYNGATR;NVVHQLSVTLEDLYNGATRK;QISQAYEVLSDAK;TIVITSHPGQIVK	1;1;1;1;1;1;1;1	8	12	0.3401	37235;37102;21848;21851;37786;43351;34656;36306;36305;24242;22858;22857	-	DnaJ homolog subfamily A member 1 OS=Homo sapiens OX=9606 GN=DNAJA1 PE=1 SV=2	7.08967e+06	322258	DNAJA1
487_1	sp|Q92797|SYMPK_HUMAN	2.21959	NA	141059	ETAAGGLTLKEER	1	1	1	0.0102	22439	-	Symplekin OS=Homo sapiens OX=9606 GN=SYMPK PE=1 SV=2	1.82308e+06	26810	SYMPK
1122_1	sp|Q86SX3|TEDC1_HUMAN	4.25047	NA	54196.9	AGALPEAIAALSR	1	1	1	0.0263	19066	-	Tubulin epsilon and delta complex protein 1 OS=Homo sapiens OX=9606 GN=TEDC1 PE=2 SV=2	171007	5700.24	TEDC1
996_1	sp|Q92572|AP3S1_HUMAN	16.6085	NA	21718.1	AILIFNNHGKPR;NINIGDISIK;NINIGDISIKVPNLPSFK;VPNLPSFK	1;1;1;1	4	5	0.1554	22549;14944;32231;32230;10952	-	AP-3 complex subunit sigma-1 OS=Homo sapiens OX=9606 GN=AP3S1 PE=1 SV=1	3.84311e+07	3.84311e+06	AP3S1
708_1	sp|P40227|TCPZ_HUMAN	29.7074	NA	57987.6	DGNVLLHEMQIQHPTASLIAK;EGIVALR;GIDPFSLDALSK;GLQDVLR;IITEGFEAAKEK;QADLYISEGLHPR;SVTLLIK;TKVHAELADVLTEAVVDSILAIK	1;1;1;1;1;1;1;1	8	9	0.1921	37029;8100;19674;8837;21463;25235;8388;37867;37866	-	T-complex protein 1 subunit zeta OS=Homo sapiens OX=9606 GN=CCT6A PE=1 SV=3	3.14224e+06	108353	CCT6A
1406_1	sp|O43670|ZN207_HUMAN	3.4941	NA	50717.1	LIHPDEDISLEERR	1	1	1	0.0293	28816	-	BUB3-interacting and GLEBS motif-containing protein ZNF207 OS=Homo sapiens OX=9606 GN=ZNF207 PE=1 SV=1	1.58508e+06	176120	ZNF207
481_1	sp|P15170|ERF3A_HUMAN	12.8766	NA	55720.3	HFTILDAPGHK;KGEFETGFEK;LVPFLK	1;1;1	3	3	0.0541	18958;17185;7485	sp|Q8IYD1|ERF3B_HUMAN	Eukaryotic peptide chain release factor GTP-binding subunit ERF3A OS=Homo sapiens OX=9606 GN=GSPT1 PE=1 SV=1	2.38153e+06	82121.6	GSPT1
483_1	sp|P23381|SYWC_HUMAN	2.81576	NA	53131.6	KLSFDFQ	1	1	1	0.0149	10579	-	Tryptophan--tRNA ligase, cytoplasmic OS=Homo sapiens OX=9606 GN=WARS1 PE=1 SV=2	137878	4754.41	WARS1
308_2	sp|O14639|ABLM1_HUMAN	33.0416	NA	87631.1	DLAAIPK;EIFGMSIQEFDRLPLWR;HLAPEVFR;IFPYEMLMVTNR;SSGREEDDEELLR;STSQGSINSPVYSR;TLSPTPSAEGYQDVR;VLTGEYISK;YDSPINSASHIPSSK	0;1;1;1;1;1;1;1;1	8	9	0.1414	7641;34967;34755;12380;26226;25943;24873;27387;13229;27158	-	Actin-binding LIM protein 1 OS=Homo sapiens OX=9606 GN=ABLIM1 PE=1 SV=3	1.9059e+07	359603	ABLIM1
308_1	sp|Q08495|DEMA_HUMAN	6.42156	NA	45486.2	DLAAIPK;SPGIISQASAPR;VFAMSPEEFGK	0;1;1	2	2	0.0741	7641;17538;19102	-	Dematin OS=Homo sapiens OX=9606 GN=DMTN PE=1 SV=3	333614	13900.6	DMTN
706_1	sp|Q9H2P0|ADNP_HUMAN	6.54413	NA	123485	IFHAPNASAPSSSLSTFK;SVGQGYSVGQSMR	1;1	2	2	0.0281	30702;22353	-	Activity-dependent neuroprotector homeobox protein OS=Homo sapiens OX=9606 GN=ADNP PE=1 SV=1	3.39929e+06	47877.4	ADNP
1404_1	sp|O15143|ARC1B_HUMAN	3.02353	NA	40923.4	ASSEGGTAAGAGLDSLHK	1	1	1	0.0484	27515	-	Actin-related protein 2/3 complex subunit 1B OS=Homo sapiens OX=9606 GN=ARPC1B PE=1 SV=3	731112	38479.6	ARPC1B
994_1	sp|P41223|BUD31_HUMAN	6.54413	NA	16988.6	KVESLWPIFR;YIFDLFYK	1;1	2	3	0.125	19955;19956;15505	-	Protein BUD31 homolog OS=Homo sapiens OX=9606 GN=BUD31 PE=1 SV=2	288954	32106	BUD31
355_1	sp|Q14444|CAPR1_HUMAN	3.4941	NA	78318	QILGVIDKK	1	1	1	0.0127	13306	-	Caprin-1 OS=Homo sapiens OX=9606 GN=CAPRIN1 PE=1 SV=2	0	0	CAPRIN1
440_1	sp|P20700|LMNB1_HUMAN	10.2022	NA	66367.6	ALYETELADAR;LAVYIDKVR;LLEGEEER;LVEVDSGR	1;1;0;1	3	3	0.0614	19365;14691;12506;10410	-	Lamin-B1 OS=Homo sapiens OX=9606 GN=LMNB1 PE=1 SV=2	4.01979e+06	105784	LMNB1
440_2	sp|Q03252|LMNB2_HUMAN	8.93298	NA	69905.7	AGGPATPLSPTR;EGELTVAQGR;LLEGEEER;LQIEIGK	1;1;0;1	3	3	0.0597	15895;14263;12506;8845	-	Lamin-B2 OS=Homo sapiens OX=9606 GN=LMNB2 PE=1 SV=4	2.22691e+07	543150	LMNB2
440_3	sp|P02545|LMNA_HUMAN	59.6654	NA	74094.7	AAYEAELGDAR;EAALSTALSEKR;IDSLSAQLSQLQK;IRIDSLSAQLSQLQK;ITESEEVVSR;LADALQELR;LKDLEALLNSK;LLEGEEER;LQEKEDLQELNDR;LQLELSK;LRDLEDSLAR;NSNLVGAAHEELQQSR;SGAQASSTPLSPTR;SNEDQSMGNWQIK;TALINSTGEEVAMR	1;1;1;1;1;1;1;0;1;1;1;1;1;1;1	14	16	0.2455	17031;19982;19983;23742;28524;16564;13600;19184;19183;12506;27525;9517;17641;29243;22063;26380;25378	-	Prelamin-A/C OS=Homo sapiens OX=9606 GN=LMNA PE=1 SV=1	3.97463e+07	903325	LMNA
40_1	sp|O15091|MRPP3_HUMAN	5.29186	NA	67272.5	LLDILSYLR	1	1	1	0.0154	15422	-	Mitochondrial ribonuclease P catalytic subunit OS=Homo sapiens OX=9606 GN=PRORP PE=1 SV=2	60466.6	1591.23	PRORP
357_1	sp|Q96S44|PRPK_HUMAN	3.66458	NA	28142.8	FLSGLELVK	1	1	1	0.0356	13156	-	EKC/KEOPS complex subunit TP53RK OS=Homo sapiens OX=9606 GN=TP53RK PE=1 SV=2	0	0	TP53RK
826_1	sp|Q5JTZ9|SYAM_HUMAN	4.89515	NA	107273	AAFLNFFR;TDTAYR	1;1	2	2	0.0142	12735;7620	-	Alanine--tRNA ligase, mitochondrial OS=Homo sapiens OX=9606 GN=AARS2 PE=1 SV=1	0	0	AARS2
1199_1	sp|O94906|PRP6_HUMAN	24.9247	NA	106858	AVVAQAVR;HIWITAAK;HYEDFPK;IQQQFSDLKR;KIGDILR;LTPVPDSFFAK;NPGLWLESVR;WLAGDVPAAR	1;1;1;1;1;1;1;1	8	8	0.0755	9147;11733;11647;19679;9173;18582;17169;14167	-	Pre-mRNA-processing factor 6 OS=Homo sapiens OX=9606 GN=PRPF6 PE=1 SV=1	3.73346e+06	59261.3	PRPF6
351_1	sp|Q86VY4|TSYL5_HUMAN	59.857	NA	45116	DAGSGPPATEGSMDTLENVQLK;DAGSGPPATEGSMDTLENVQLKLENMNAQADR;EVLSYLNSLEVEELGLAR;EYGCGPSGQVVSR;FYFDRNPYFQNK;GPQVIAGGR;IKFYFDR;LAADTVFVGTAGTVGRPK;LGEEAACRLPLDCGLALR;NHLIQNIPGFWGQAFQNHPQLASFLNSQEK;QGPGKQPMETTQPGVSQSN;STPIQWLPGHDLQSLSQGNPENNR;VRPAPDDAPRDPDPSQYQSLGEDTQAAQVQAGAGWGGLEAAASAQLLR	1;1;1;1;1;1;1;1;1;1;1;1;1	13	19	0.5827	36032;36033;42935;33301;22905;27646;9994;12797;29362;29363;32927;32932;43143;43142;32257;39660;39663;45273;45274	-	Testis-specific Y-encoded-like protein 5 OS=Homo sapiens OX=9606 GN=TSPYL5 PE=1 SV=2	4.5956e+07	2.2978e+06	TSPYL5
1454_1	sp|P46781|RS9_HUMAN	43.1878	NA	22577.6	ELLTLDEKDPR;IEDFLER;KQVVNIPSFIVR;LDSQKHIDFSLR;LFEGNALLR;LFEGNALLRR;LIGEYGLR;LQTQVFK;MKLDYILGLK;QVVNIPSFIVR;RLFEGNALLR;RLQTQVFK	1;1;1;1;1;1;1;1;1;1;1;1	12	16	0.4072	21266;11380;23023;24366;13706;13728;17682;17681;11364;10192;18248;19883;19463;17679;17680;13438	-	40S ribosomal protein S9 OS=Homo sapiens OX=9606 GN=RPS9 PE=1 SV=3	1.0112e+08	7.22285e+06	RPS9
442_1	sp|Q9Y4L1|HYOU1_HUMAN	8.75571	NA	111266	DAVVYPILVEFTR;VQEVLLK;YFQHLLGK	1;1;1	3	3	0.028	25676;9469;13149	-	Hypoxia up-regulated protein 1 OS=Homo sapiens OX=9606 GN=HYOU1 PE=1 SV=1	5.04206e+07	854586	HYOU1
1113_1	sp|P55060|XPO2_HUMAN	3.07031	NA	110346	QIFILLFQR	1	1	1	0.0093	17370	-	Exportin-2 OS=Homo sapiens OX=9606 GN=CSE1L PE=1 SV=3	0	0	CSE1L
1192_1	sp|P43243|MATR3_HUMAN	21.4672	NA	94564.8	ALWFQGR;DLSAAGIGLLAAATQSLSMPASLGR;GNLGAGNGNLQGPR;GPGPLQER;YQLLQLVEPFGVISNHLILNK	1;1;1;1;1	5	6	0.0885	10465;37518;37519;21190;9976;37887	-	Matrin-3 OS=Homo sapiens OX=9606 GN=MATR3 PE=1 SV=2	4.67557e+06	99480.2	MATR3
747_1	sp|O00506|STK25_HUMAN	3.40198	NA	48081.8	VLFLIPK	1	1	1	0.0164	9494	sp|Q9P289|STK26_HUMAN;sp|Q9Y6E0|STK24_HUMAN	Serine/threonine-protein kinase 25 OS=Homo sapiens OX=9606 GN=STK25 PE=1 SV=1	0	0	STK25
745_1	sp|P57740|NU107_HUMAN	2.77651	NA	106307	AIYAALSGNLK	1	1	1	0.0119	15814	-	Nuclear pore complex protein Nup107 OS=Homo sapiens OX=9606 GN=NUP107 PE=1 SV=1	0	0	NUP107
1436_1	sp|Q9UNQ2|DIM1_HUMAN	47.841	NA	35214.1	AALRPTDVVLEVGPGTGNMTVK;LLHGFNAEGIHFS;LQVLVGDVLK;LSINTQLLAR;NNFRPPPKVESSVVR;NPLIINSIIDK;NPPPPINFQEWDGLVR;SAGGLMFNTGIGQHILK;SMDIDDFIR;SMDIDDFIRLLHGFNAEGIHFS;SSAVQQLLEK;TLSAAFK	1;1;1;1;1;1;1;1;1;1;1;1	12	17	0.4473	35946;36126;35948;36125;23997;23998;14877;16007;28876;19069;30901;29359;29358;15953;38813;15398;7810	-	Probable dimethyladenosine transferase OS=Homo sapiens OX=9606 GN=DIMT1 PE=1 SV=1	1.49304e+07	649148	DIMT1
3_14	sp|P08670|VIME_HUMAN	224.979	NA	53619.1	DGQVINETSQHHDDLE;DNLAEDIMR;DVRQQYESVAAK;EEAENTLQSFRQDVDNASLAR;EKLQEEMLQR;EMEENFAVEAANYQDTIGR;ETNLDSLPLVDTHSK;ETNLDSLPLVDTHSKR;EYQDLLNVK;EYQDLLNVKMALDIEIATYR;FADLSEAANR;FADLSEAANRNNDALR;FANYIDK;FANYIDKVR;FLEQQNK;FLEQQNKILLAELEQLK;HLREYQDLLNVK;ILLAELEQLK;ILLAELEQLKGQGK;ISLPLPNFSSLNLR;KLHEEEIQELQAQIQEQHVQIDVDVSKPDLTAALR;KVESLQEEIAFLK;LGDLYEEEMR;LGDLYEEEMRELR;LHEEEIQELQAQIQEQHVQIDVDVSKPDLTAALR;LHEEEI…	1;1;1;1;1;1;1;1;0;1;1;1;1;1;0;1;0;1;1;1;1;1;1;1;1;1;1;1;1;1;1;1;1;0;0;1;0;1;1;1;1;1;1;1;1;1;1;1;1;1;1;1;1;1	48	124	0.8798	30382;30365;30366;30383;30384;30381;15087;22864;37557;37558;21049;21050;20646;20647;35710;35472;35474;28089;28088;30200;30198;30199;15830;37704;15116;29561;29563;29584;29586;10319;15924;15943;15944;15925;11077;33668;25793;25790;25792;25791;17144;26088;26086;26087;26706;26708;26707;26723;44338;44337;44336;44340;44339;44335;25929;19447;27850;27849;28085;28084;44141;44142;44140;44590;38283;34616;346…	-	Vimentin OS=Homo sapiens OX=9606 GN=VIM PE=1 SV=4	9.663e+08	2.92818e+07	VIM
3_11	sp|P35908|K22E_HUMAN	79.83	NA	65393.2	AQYEEIAQR;DYQELMNVK;EIKIEISELNR;FASFIDK;FASFIDKVR;FGGFGGPGGVGGLGGPGGFGPGGYPGGIHEVSVNQSLLQPLNVK;FGGFGGPGGVGGLGGPGGFGPGGYPGGIHEVSVNQSLLQPLNVKVDPEIQNVK;FLEQQNQVLQTK;GFSSGSAVVSGGSR;GFSSGSAVVSGGSRR;HGGGGGGFGGGGFGSR;IEISELNR;LALDVEIATYRK;LQGEIAHVK;NLDLDSIIAEVKAQYEEIAQR;SISISVAGGGGGFGAAGGFGGR;SLVGLGGTK;TAAENDFVTLK;TAAENDFVTLKK;TSQNSELNNMQDLVEDYKK;VDLLNQEIEFLK;VDPEIQNVK;WELLQQMNVGTRPINLEPIFQGYIDSLKR;YEEL…	0;1;1;0;0;1;1;0;1;1;1;0;0;1;0;1;1;1;1;1;1;1;1;1;1	18	21	0.4523	15468;16269;16758;21690;9436;14847;14848;44401;44402;45347;24738;19450;23252;21068;12488;22831;12943;37722;37723;30408;9537;18218;21484;21483;36424;24425;13860;43168;17787;13786	-	Keratin, type II cytoskeletal 2 epidermal OS=Homo sapiens OX=9606 GN=KRT2 PE=1 SV=2	9.3246e+07	2.22014e+06	KRT2
3_10	sp|P41219|PERI_HUMAN	63.1129	NA	53618.4	AGAGALLR;DGLAEDLAALK;DVDDATLSRLELER;ELELLGR;FANFIEK;FLEQQNAALR;FLEQQNAALRGELSQAR;GQEPARADQLCQQELR;GTNEALLR;ISVPVHSFASLNIK;LLGSASPSSSVR;LPSERLDFSMAEALNQEFLATR;MALDIEIATYR;MALDIEIATYRK;NLQEAEEWYKSK;QRLEEETR;TFGPPPSLSPGAFSYSSSSR;TTVPEVEPPQDSHSR;YADLSDAANR	1;1;1;1;1;1;1;1;1;1;1;1;0;0;0;1;1;1;1	16	20	0.4532	7653;15685;27555;9487;10268;17693;31620;31619;31138;10392;25459;25462;16907;38867;38714;20445;23947;23576;23945;25730;25728;13894;33170;28225;28224;15163	-	Peripherin OS=Homo sapiens OX=9606 GN=PRPH PE=1 SV=2	4.16769e+07	1.15769e+06	PRPH
3_13	sp|Q16352|AINX_HUMAN	114.831	NA	55357.4	ALEAELAALR;DGLAEEVQR;DLRAQLEEASSAR;DVDGATLAR;DVDGATLARLDLEK;EYQDLLNVK;FANLNEQAAR;FAVFIEK;FAVFIEKVHQLETQNR;FSTSGLSISGLNPLPNPSYLLPPR;HAEPSRVGELFQR;HLREYQDLLNVK;HSAEVAGYQDSIGQLENDLR;KTSQIGESFEEILEETVISTK;KVESLLDELAFVR;LLEGEETR;LLEGEETRFSTSGLSISGLNPLPNPSYLLPPR;MALDIEIAAYR;MALDIEIAAYRK;NLQSAEEWYK;NLQSAEEWYKSK;QILELEER;QILELEERHSAEVAGYQDSIGQLENDLR;RPPASDGLDLSQAAAR;SKFANLNEQAAR;SNIEETTISSQK;SNIEETTISSQK…	1;1;1;1;1;0;1;1;1;1;1;0;1;1;1;0;1;0;0;1;1;1;1;1;1;1;1;1;1;1;1;1;1	28	35	0.5912	14188;13363;24107;11311;25544;15830;16137;9977;32044;38639;38640;25750;25793;25790;25792;25791;35685;37388;37387;25613;11918;43104;19746;20121;23240;23239;22874;22876;22873;19785;24876;13618;42220;42221;27462;27463;21802;21479;24211;34648;34647;29709;29708;26203;26202;36108;22808;9870	-	Alpha-internexin OS=Homo sapiens OX=9606 GN=INA PE=1 SV=2	1.20455e+08	3.34599e+06	INA
3_12	sp|P04264|K2C1_HUMAN	112.403	NA	65999	AEAESLYQSK;AEAESLYQSKYEELQITAGR;AQYEDIAQK;DVDGAYMTK;FLEQQNQVLQTK;FLEQQNQVLQTKWELLQQVDTSTR;GGGGGGYGSGGSSYGSGGGSYGSGGGGGGGR;IEISELNR;LDSELKNMQDMVEDYR;NMQDMVEDYR;NSKIEISELNR;QISNLQQSISDAEQRGENALK;SGGGFSSGSAGIINYQRR;SISISVAR;SLDLDSIIAEVK;SLDLDSIIAEVKAQYEDIAQK;SLNNQFASFIDK;SLNNQFASFIDKVR;SLVNLGGSK;SLVNLGGSKSISISVAR;THNLEPYFESFINNLR;THNLEPYFESFINNLRR;TLLEGEESR;TNAENEFVTIK;TNAENEFVTIKK;WELLQQVDTSTR;YEEL…	1;1;1;1;0;1;1;0;1;1;1;1;1;1;1;1;1;1;1;1;1;1;1;1;1;1;1	25	41	0.3727	15916;36613;36612;14413;13016;24738;41028;41047;37499;37500;12488;32990;32991;20565;20969;20628;20629;37019;30052;30051;9558;20630;37180;37181;22643;27654;27653;27666;10416;28347;32613;32611;32609;32612;32610;34930;34929;13717;19744;22871;22870;24731;17435	-	Keratin, type II cytoskeletal 1 OS=Homo sapiens OX=9606 GN=KRT1 PE=1 SV=6	1.1705e+08	3.34428e+06	KRT1
1449_1	sp|Q4VNC1|AT134_HUMAN	2.05019	NA	133900	EETKPVLEELISARIR	1	1	1	0.0134	30951	-	Probable cation-transporting ATPase 13A4 OS=Homo sapiens OX=9606 GN=ATP13A4 PE=2 SV=3	1.16584e+06	20818.7	ATP13A4
448_1	sp|P46779|RL28_HUMAN	11.1159	NA	15737.7	GVVVVIK;GVVVVIKR;NCSSFLIK;YNGLIHR	1;1;1;1	4	4	0.1679	7442;10305;12376;10361	-	60S ribosomal protein L28 OS=Homo sapiens OX=9606 GN=RPL28 PE=1 SV=3	3.6638e+07	3.33073e+06	RPL28
1339_1	sp|Q9NR50|EI2BG_HUMAN	15.6877	NA	50208	DFIGVDSTGKR;KGQDSIEPVPGQK;SELIPYLVR;SLDIYSFIK	1;1;1;1	4	5	0.0929	17807;22621;22622;15033;14910	-	Translation initiation factor eIF-2B subunit gamma OS=Homo sapiens OX=9606 GN=EIF2B3 PE=1 SV=1	3.48941e+06	134208	EIF2B3
1119_1	sp|Q9HC52|CBX8_HUMAN	19.8527	NA	43369.4	AAFLEAK;DMGAQGGRPSLIAR;KELPDPSQRPLGEPSAGLGEYLK;SPQDLASTSR;VFAAEALLK	1;1;1;1;1	5	5	0.162	7988;24076;38252;14312;12252	-	Chromobox protein homolog 8 OS=Homo sapiens OX=9606 GN=CBX8 PE=1 SV=3	1.52823e+07	694652	CBX8
749_1	sp|P39880|CUX1_HUMAN	3.80908	NA	164087	FALNSLLQR	1	1	1	0.006	14326	-	Homeobox protein cut-like 1 OS=Homo sapiens OX=9606 GN=CUX1 PE=1 SV=3	0	0	CUX1
259_1	sp|P55786|PSA_HUMAN	8.78596	NA	103211	LNLGTVGFYR;VLGATLLPDLIQK	1;1	2	2	0.025	16276;22585	-	Puromycin-sensitive aminopeptidase OS=Homo sapiens OX=9606 GN=NPEPPS PE=1 SV=2	598933	11300.6	NPEPPS
250_1	sp|P78347|GTF2I_HUMAN	47.7489	NA	112346	AGISFIIK;APSYLEISSMR;EFNFEKWNAR;EQVNDLFSR;FAEALGSTEAK;GPVTIPYPLFQSHVEDLYVEGLPEGIPFR;ILDSAEFIK;KQVEELFER;QVEEIFNLK;RPELLTHSTTEVTQPR;SPSWYGIPR;SPTWFGIPR;STVVPVPYEK	1;1;1;1;1;1;1;1;1;1;1;1;1	13	14	0.1493	9879;19431;21560;21561;15469;15874;42506;13760;17361;15790;30743;14348;14295;15764	-	General transcription factor II-I OS=Homo sapiens OX=9606 GN=GTF2I PE=1 SV=2	2.18928e+07	364879	GTF2I
471_1	sp|P68104|EF1A1_HUMAN	82.4512	NA	50109.1	DGNASGTTLLEALDCILPPTRPTDKPLR;DGNASGTTLLEALDCILPPTRPTDKPLRLPLQDVYK;EHALLAYTLGVK;EVSTYIK;EVSTYIKK;IGGIGTVPVGR;KDGNASGTTLLEALDCILPPTRPTDKPLR;KIGYNPDTVAFVPISGWNGDNMLEPSANMPWFK;LPLQDVYK;NMITGTSQADCAVLIVAAGVGEFEAGISK;QLIVGVNK;SGDAAIVDMVPGKPMCVESFSDYPPLGR;STTTGHLIYK;THINIVVIGHVDSGK;VETGVLKPGMVVTFAPVNVTTEVK;YEEIVK;YEEIVKEVSTYIK;YYVTIIDAPGHR	1;1;1;1;1;1;1;1;1;1;1;1;1;1;1;1;1;1	18	30	0.5022	41425;41424;44236;44234;20928;20927;9658;12371;13547;41975;43753;43754;12542;40914;9981;41471;15809;15810;26969;26968;26971;26970;38658;38660;38537;38538;8463;27133;27132;23123	sp|Q5VTE0|EF1A3_HUMAN	Elongation factor 1-alpha 1 OS=Homo sapiens OX=9606 GN=EEF1A1 PE=1 SV=1	1.76211e+08	7.66133e+06	EEF1A1
1362_1	sp|O60266|ADCY3_HUMAN	2.34843	NA	128877	QSLEVKMNLEEQSQQQENLMLSILPK	1	1	1	0.0227	41708	-	Adenylate cyclase type 3 OS=Homo sapiens OX=9606 GN=ADCY3 PE=1 SV=3	0	0	ADCY3
252_1	sp|O00541|PESC_HUMAN	157.142	NA	67960	AGEGTYALDSESCMEK;AGEGTYALDSESCMEKLAALSASLAR;AYGKSEWNTVER;CHVQTIQLCR;CYVQPQWVFDSVNAR;DLDDALSMCFLFSTFPR;EALAFIIR;EGDYVPPEK;ERYPTFIDALR;EVPREALAFIIR;FLLHEPIVNK;FLLHEPIVNKFR;GIYPHEPK;GIYYQAEVLGQPIVWITPYAFSHDHPTDVDYR;GSATNYITR;ITHQIVDRPGQQTSVIGR;KLFEGLK;KLQLSLADFR;KVFLSIK;LAALEEQR;LAALSASLAR;LAIMMMK;LDHIIK;LFEGLKFFLNR;LLALQR;LLLPVAEYFSGVQLPPHLSPFVTEK;LLLPVAEYFSGVQLPPHLSPFVTEKEGDYVPPEK;LQLSLADFR;LQLSLA…	1;1;1;1;1;1;1;1;1;1;1;1;1;1;1;1;1;1;1;1;1;1;1;1;1;1;1;1;1;1;1;1;1;1;1;1;1;1;1;1	40	59	0.6037	29163;39834;39737;23942;20916;30768;30767;33555;11592;13715;22572;22571;23339;23340;18250;18251;25484;11756;43799;43800;12668;32813;32812;32811;9590;17720;17721;9592;11515;12471;9974;9621;10289;10605;7822;22651;7440;40225;40227;40226;40228;43869;14354;18492;18493;26826;26586;25222;28785;29009;13444;15587;8522;7338;18547;18546;41879;42544;15169	-	Pescadillo homolog OS=Homo sapiens OX=9606 GN=PES1 PE=1 SV=1	2.13369e+08	5.92691e+06	PES1
978_1	sp|Q8TAQ2|SMRC2_HUMAN	24.3743	NA	132797	ALPEFFNGK;ALPEFFNGKNK;DIGEGNLSTAAAAALAAAAVK;EKPTDMQNFGLR;NFMIDTYR;QAFHMEQLK;SALEEFSK;SKTPEIYLAYR;SLVALLVETQMK;SLVALLVETQMKK;TPEIYLAYR;TQDECILHFLR;YDFQNPSR;YYEAADTVTQFDNVR	0;0;1;1;0;1;1;0;0;0;0;0;1;1	6	8	0.1046	13509;13495;13494;19745;30978;30977;24238;24235;14254;14639;16046;11161;21577;21576;21361;21778;24745;15923;23756;13555;29759	-	SWI/SNF complex subunit SMARCC2 OS=Homo sapiens OX=9606 GN=SMARCC2 PE=1 SV=1	6.84361e+06	126733	SMARCC2
743_1	sp|Q63HN8|RN213_HUMAN	3.53937	NA	591030	FLPEILALQR	1	1	1	0.0019	17994	-	E3 ubiquitin-protein ligase RNF213 OS=Homo sapiens OX=9606 GN=RNF213 PE=1 SV=3	0	0	RNF213
254_1	sp|Q14974|IMB1_HUMAN	31.4413	NA	97108	GALQYLVPILTQTLTK;LAATNALLNSLEFTK;LLETTDRPDGHQNNLR;TLATWATK;VAALQNLVK;VLANPGNSQVAR;WLAIDANAR	1;1;1;1;1;1;1	7	8	0.097	29340;27194;30899;30900;10758;12107;18673;13617	-	Importin subunit beta-1 OS=Homo sapiens OX=9606 GN=KPNB1 PE=1 SV=2	4.5225e+06	119013	KPNB1
1196_1	sp|Q9NVP1|DDX18_HUMAN	124.601	NA	75359.4	AIKEMGFTNMTEIQHK;DLLAAAK;ELAMQTFGVLK;ELMTHHVHTYGLIMGGSNR;EPLYVGVDDDK;FLLLFTFLK;FLLLFTFLKK;FQGASNLTLSETQNGDVSEETMGSR;GHALLILRPEELGFLR;GLDIPEVDWIVQYDPPDDPK;GLDIPEVDWIVQYDPPDDPKEYIHR;ISDIQSQLEK;LGNGINIIVATPGR;LLDHMQNTPGFMYK;NGTGVLILSPTR;QIFNVNNLNLPQVALSFGFK;QKPMNVGLSETQNGGMSQEAVGNIK;QSKVPLSEFDFSWSK;QTMLFSATQTR;SAEAQKLGNGINIIVATPGR;SIRPLLEGR;SKQKPMNVGLSETQNGGMSQEAVGNIK;TLAFLIPAVELIVK;VPLSEFDFSWSK;VPP…	1;1;1;1;1;1;1;1;1;1;1;1;1;1;1;1;1;1;1;1;1;1;1;1;1;1	26	46	0.4866	31297;31296;31299;7257;18994;19405;35428;35427;35211;19319;16339;19854;19855;39608;39607;30346;30344;30345;36866;41349;16902;22925;22903;22902;22922;28879;28670;28878;18720;18743;18745;36346;39501;39495;29682;29681;20144;32877;13848;40662;25774;25775;23994;27519;36418;36419	-	ATP-dependent RNA helicase DDX18 OS=Homo sapiens OX=9606 GN=DDX18 PE=1 SV=2	1.40301e+08	3.89725e+06	DDX18
473_1	sp|Q96IX5|ATPMK_HUMAN	3.4941	NA	6453.37	AGPESDAQYQFTGIK	1	1	1	0.2586	27273	-	ATP synthase membrane subunit K, mitochondrial OS=Homo sapiens OX=9606 GN=ATP5MK PE=1 SV=1	709326	236442	ATP5MK
256_1	sp|Q01968|OCRL_HUMAN	25.0734	NA	104138	AFVDFNEGEIK;AQSQLLVPEQK;GTNVNQLNYR;LFVPNTQSGQR;LLKFDQLNIQR;QVISQLPR	1;1;1;1;1;1	6	6	0.0688	19808;19084;17382;19252;22738;11763	-	Inositol polyphosphate 5-phosphatase OCRL OS=Homo sapiens OX=9606 GN=OCRL PE=1 SV=3	6.43698e+07	1.26215e+06	OCRL
475_1	sp|Q92841|DDX17_HUMAN	42.4617	NA	80222	APILIATDVASR;DWVLNEFR;ELAQQVQQVADDYGK;GDGPICLVLAPTR;GTAYTFFTPGNLK;KIVDQIRPDR;LIDFLESGK;LTPYEVDELR;LTPYEVDELRR;MLDMGFEPQIR;QTLMWSATWPK;SGKAPILIATDVASR;SSQSSSQQFSGIGR;STCIYGGAPK;TIIFVETK;VLEEANQAINPK	0;1;1;0;1;0;1;1;1;0;0;1;1;0;1;1	10	10	0.2195	18699;14733;28387;22286;23397;19067;13473;18938;22802;21895;22277;21896;21476;22176;25223;24301;14123;12017;21197	-	Probable ATP-dependent RNA helicase DDX17 OS=Homo sapiens OX=9606 GN=DDX17 PE=1 SV=2	1.67547e+07	440914	DDX17
475_2	sp|O00571|DDX3X_HUMAN	76.7672	NA	73198	DKDAYSSFGSR;DLLDLLVEAK;DLMACAQTGSGK;EIQMLAR;ELAVQIYEEAR;ELAVQIYEEARK;FSGGFGAR;HAIPIIK;HTMMFSATFPK;HVINFDLPSDIEEYVHR;IVEQDTMPPKGVR;KQYPISLVLAPTR;MLDMGFEPQIR;NINITKDLLDLLVEAK;QYPISLVLAPTR;SDYDGIGSRGDR;SPILVATAVAAR;SSFFSDR;TAAFLLPILSQIYSDGPGEALR;VGNLGLATSFFNER;YLVLDEADRMLDMGFEPQIR	1;1;1;1;1;1;1;1;1;1;1;1;0;1;1;1;1;1;1;1;1	20	24	0.3233	18848;16003;19446;10439;21076;24187;24188;8772;8650;20883;34092;24949;24961;24960;21895;22277;21896;21476;30023;22028;20487;20488;17113;9784;37036;37035;25732;37924	-	ATP-dependent RNA helicase DDX3X OS=Homo sapiens OX=9606 GN=DDX3X PE=1 SV=3	3.11375e+07	778439	DDX3X
1190_1	sp|Q6PJI9|WDR59_HUMAN	3.26884	NA	109724	AVSPTEPTPR	1	1	1	0.0103	14144	-	GATOR complex protein WDR59 OS=Homo sapiens OX=9606 GN=WDR59 PE=1 SV=2	422878	8630.16	WDR59
885_1	sp|Q14781|CBX2_HUMAN	2.66692	NA	56046.1	LLLAFQK	1	1	1	0.0132	9560	-	Chromobox protein homolog 2 OS=Homo sapiens OX=9606 GN=CBX2 PE=1 SV=2	306708	9584.62	CBX2
552_1	sp|Q16630|CPSF6_HUMAN	12.0441	NA	59173.4	AISSSAISR;QFLSQFEMQSR;TPLSEAEFEEIMNR	1;1;1	3	3	0.0617	10759;23391;28262	-	Cleavage and polyadenylation specificity factor subunit 6 OS=Homo sapiens OX=9606 GN=CPSF6 PE=1 SV=2	2.48012e+06	118101	CPSF6
823_1	sp|Q99714|HCD2_HUMAN	55.0091	NA	26906.1	DLAPIGIR;DVQTALALAK;GGIVGMTLPIAR;GLVAVITGGASGLGLATAER;GVIINTASVAAFEGQVGQAAYSASK;KGQTHTLEDFQR;LGDPAEYAHLVQAIIENPFLNGEVIR;LVAGEMGQNEPDQGGQR;LVGQGASAVLLDLPNSGGEAQAK;VCNFLASQVPFPSR;VDVAVNCAGIAVASK;VMTIAPGLFGTPLLTSLPEK;VMTIAPGLFGTPLLTSLPEKVCNFLASQVPFPSR	1;1;1;1;1;1;1;1;1;1;1;1;1	13	18	0.7739	9999;13621;18023;17572;30032;30033;37891;24386;24385;40735;29889;35592;35593;27406;24682;34114;34300;43706	-	3-hydroxyacyl-CoA dehydrogenase type-2 OS=Homo sapiens OX=9606 GN=HSD17B10 PE=1 SV=3	2.23961e+07	1.39976e+06	HSD17B10
211_1	sp|P36957|ODO2_HUMAN	3.26884	NA	48724.5	GLVVPVIR	1	1	1	0.0177	9967	-	Dihydrolipoyllysine-residue succinyltransferase component of 2-oxoglutarate dehydrogenase complex, mitochondrial OS=Homo sapiens OX=9606 GN=DLST PE=1 SV=4	0	0	DLST
821_1	sp|P62263|RS14_HUMAN	43.3308	NA	16262.5	ADRDESSPYAAMLAAQDVAQR;CKELGITALHIK;DESSPYAAMLAAQDVAQR;ELGITALHIK;ELGITALHIKLR;IEDVTPIPSDSTR;IEDVTPIPSDSTRR;IGRIEDVTPIPSDSTR;TPGPGAQSALR	1;1;1;1;1;1;1;1;1	9	18	0.4172	36363;36561;36362;36563;36562;22630;22631;31713;15150;15151;22171;23709;26924;29291;29290;29289;14147;14148	-	40S ribosomal protein S14 OS=Homo sapiens OX=9606 GN=RPS14 PE=1 SV=3	3.54841e+08	5.91402e+07	RPS14
213_1	sp|O95400|CD2B2_HUMAN	5.29186	NA	37623.2	LVDPVAGSGGPGSR	1	1	1	0.0411	19819	-	CD2 antigen cytoplasmic tail-binding protein 2 OS=Homo sapiens OX=9606 GN=CD2BP2 PE=1 SV=1	1.10986e+07	739904	CD2BP2
289_2	sp|O43166|SI1L1_HUMAN	4.68063	NA	199904	DFLLAK;FPFISLASK;SISSDGRPLER	0;1;1	2	2	0.0144	7332;13232;18441	-	Signal-induced proliferation-associated 1-like protein 1 OS=Homo sapiens OX=9606 GN=SIPA1L1 PE=1 SV=4	436452	3967.75	SIPA1L1
289_1	sp|O60292|SI1L3_HUMAN	2.37222	NA	194490	DFLLAK;QTPIVPFR	0;1	1	1	0.0079	7332;12144	-	Signal-induced proliferation-associated 1-like protein 3 OS=Homo sapiens OX=9606 GN=SIPA1L3 PE=1 SV=3	142897	1374.01	SIPA1L3
887_1	sp|Q9H9L3|I20L2_HUMAN	3.72837	NA	39129.6	VDLLGEFQSALPK	1	1	1	0.0368	23403	-	Interferon-stimulated 20 kDa exonuclease-like 2 OS=Homo sapiens OX=9606 GN=ISG20L2 PE=1 SV=1	285486	11895.3	ISG20L2
550_1	sp|Q05519|SRS11_HUMAN	5.29186	NA	53510.2	TLFGFLGK	1	1	1	0.0165	10542	-	Serine/arginine-rich splicing factor 11 OS=Homo sapiens OX=9606 GN=SRSF11 PE=1 SV=1	87444.7	5465.3	SRSF11
889_1	sp|Q9H223|EHD4_HUMAN	7.22247	NA	61136.5	AGGADAVQTVTGGLR;LPEIYIQLQR	1;1	2	2	0.0462	22417;19910	-	EH domain-containing protein 4 OS=Homo sapiens OX=9606 GN=EHD4 PE=1 SV=1	3.15012e+06	98441.2	EHD4
862_1	sp|Q7Z6E9|RBBP6_HUMAN	5.29186	NA	201442	AIDDSSASISLAQLTK	1	1	1	0.0089	27381	-	E3 ubiquitin-protein ligase RBBP6 OS=Homo sapiens OX=9606 GN=RBBP6 PE=1 SV=1	8.29444e+06	80528.5	RBBP6
1278_1	sp|Q9BPX6|MICU1_HUMAN	9.61651	NA	54316.5	AYSTPDKIFR;GLTFQEVENFFTFLK;NFLEFQR	1;1;1	3	3	0.0672	17908;30135;12052	-	Calcium uptake protein 1, mitochondrial OS=Homo sapiens OX=9606 GN=MICU1 PE=1 SV=1	4.28182e+06	133807	MICU1
860_1	sp|P63173|RL38_HUMAN	15.8756	NA	8212.73	IEEIKDFLLTAR;QSLPPGLAVK;YLYTLVITDKEK	1;1;1	3	5	0.4857	24154;24153;13236;13237;24952	-	60S ribosomal protein L38 OS=Homo sapiens OX=9606 GN=RPL38 PE=1 SV=2	2.9403e+07	9.80101e+06	RPL38
1016_1	sp|O75449|KTNA1_HUMAN	5.29186	NA	55929.3	IYIPLPSAK	1	1	1	0.0183	13082	-	Katanin p60 ATPase-containing subunit A1 OS=Homo sapiens OX=9606 GN=KATNA1 PE=1 SV=1	203642	6170.96	KATNA1
30_1	sp|P0DKV0|S31C1_HUMAN	2.37507	NA	130440	LTSILPENFPVSPELWR	1	1	1	0.0143	32712	sp|B4DYI2|S31C2_HUMAN	Putative spermatogenesis-associated protein 31C1 OS=Homo sapiens OX=9606 GN=SPATA31C1 PE=5 SV=1	309522	4619.73	SPATA31C1
829_1	sp|Q9P0K7|RAI14_HUMAN	30.7098	NA	109973	EKENIQTLLK;IQQLQEILQDLQKR;LSENAGIQSLLLSK;QSQQLEALQQQVK;SSPSVLIHSLGK;VLNELTQLK	1;1;1;1;1;1	6	6	0.0735	18416;29252;24670;25787;18655;14217	-	Ankycorbin OS=Homo sapiens OX=9606 GN=RAI14 PE=1 SV=2	2.52159e+06	37635.7	RAI14
529_1	sp|Q8TDD1|DDX54_HUMAN	25.6906	NA	98534.2	AGLTEPVLIR;CSTLIVTDLAAR;FEEEELQR;GLDIPLLDNVINYSFPAK;LHFLQR;LLVEFAR;VADNAQQQYVR	1;1;1;1;1;1;1	7	7	0.0817	14483;21055;14751;32536;9145;9857;20337	-	ATP-dependent RNA helicase DDX54 OS=Homo sapiens OX=9606 GN=DDX54 PE=1 SV=2	6.56942e+06	126335	DDX54
881_1	sp|Q14978|NOLC1_HUMAN	7.19342	NA	73559.6	LQTPNTFPK;VVPSDLYPLVLGFLR	1;1	2	2	0.0343	13950;28348	-	Nucleolar and coiled-body phosphoprotein 1 OS=Homo sapiens OX=9606 GN=NOLC1 PE=1 SV=2	466213	10360.3	NOLC1
611_1	sp|Q96HS1|PGAM5_HUMAN	13.0046	NA	31984.6	EPLSLINVR;LSLNNGSITHLVIRPNGR;TLTPLGR;VSTDLLR	1;1;1;1	4	6	0.1419	13846;32106;32105;32156;8099;8957	-	Serine/threonine-protein phosphatase PGAM5, mitochondrial OS=Homo sapiens OX=9606 GN=PGAM5 PE=1 SV=2	3.79975e+07	2.11097e+06	PGAM5
1274_1	sp|Q15345|LRC41_HUMAN	10.5837	NA	88593.5	ALHLSDLFSPLPILELTR;STQESLTAGGTDLKR	1;1	2	2	0.0406	33331;26585	-	Leucine-rich repeat-containing protein 41 OS=Homo sapiens OX=9606 GN=LRRC41 PE=1 SV=3	310379	8621.65	LRRC41
827_1	sp|P33993|MCM7_HUMAN	62.1914	NA	81256.6	AGILTTLNAR;ALLLLLVGGVDQSPR;EVVNKDVLDVYIEHR;FDLLWLIQDRPDRDNDLR;GSSGVGLTAAVLR;IAQPGDHVSVTGIFLPILR;LFADAVQELLPQYK;LSTALAR;MVDVVEKEDVNEAIR;QVVQGLLSETYLEAHR;SITVLVEGENTR;SPQNQYPAELMR;SQLLSYIDR;TQRPADVIFATVR	1;1;1;1;1;1;1;1;1;1;1;1;1;1	14	16	0.2615	13625;26352;30244;36769;36777;17654;33246;33245;27598;7714;29137;30473;21008;24199;15142;24691	-	DNA replication licensing factor MCM7 OS=Homo sapiens OX=9606 GN=MCM7 PE=1 SV=4	2.26869e+07	472643	MCM7
1081_1	sp|Q8TCJ2|STT3B_HUMAN	34.9813	NA	93613.7	EAYFWLR;ESDYFTPQGEFRVDK;FGEMQLDFR;FYSLWDTGYAK;HLEEAFTSEHWLVR;NILDDFR;NILDDFREAYFWLR;SSLNSSPWSGLMALGNSR;STHHLASHGFYEFLNWFDER	1;1;1;1;1;1;1;1;1	9	10	0.1223	12715;30112;16838;16367;21841;29258;10778;30647;30913;38347	-	Dolichyl-diphosphooligosaccharide--protein glycosyltransferase subunit STT3B OS=Homo sapiens OX=9606 GN=STT3B PE=1 SV=1	7.92082e+06	214076	STT3B
1276_1	sp|Q8NB90|AFG2H_HUMAN	5.29186	NA	97842.9	AVAPSIIFFDELDALAVER	1	1	1	0.0213	33986	-	ATPase family protein 2 homolog OS=Homo sapiens OX=9606 GN=SPATA5 PE=1 SV=3	0	0	SPATA5
883_1	sp|P49916|DNLI3_HUMAN	10.3783	NA	112835	GASFVTSTNPR;LLLPGVIK;VLLDIFTGVR	1;1;1	3	3	0.0287	16216;9968;16124	-	DNA ligase 3 OS=Homo sapiens OX=9606 GN=LIG3 PE=1 SV=2	706675	10547.4	LIG3
613_1	sp|Q13017|RHG05_HUMAN	2.32344	NA	172352	LDPNLLK	1	1	1	0.0047	9123	-	Rho GTPase-activating protein 5 OS=Homo sapiens OX=9606 GN=ARHGAP5 PE=1 SV=2	4.33813e+06	53557.2	ARHGAP5
825_1	sp|O15231|ZN185_HUMAN	5.84617	NA	73480.2	LQILTPR;LVAPDVEGMR	1;1	2	2	0.0247	9680;15351	-	Zinc finger protein 185 OS=Homo sapiens OX=9606 GN=ZNF185 PE=1 SV=3	1.07874e+07	245169	ZNF185
217_1	sp|P30101|PDIA3_HUMAN	25.9576	NA	56746.7	EATNPPVIQEEKPK;ELSDFISYLQR;FLQDYFDGNLKR;IFRDGEEAGAYDGPR;LAPEYEAAATR;LSKDPNIVIAK;TADGIVSHLK	1;1;1;1;1;1;1	7	7	0.1663	26825;22335;25537;27848;17734;17926;13843	-	Protein disulfide-isomerase A3 OS=Homo sapiens OX=9606 GN=PDIA3 PE=1 SV=4	3.70497e+06	115780	PDIA3
38_1	sp|Q9H4L5|OSBL3_HUMAN	35.4729	NA	101160	FFYLDK;FLEEGNLEEAEIQK;IHAESLLLDSPAVAK;LDHPVLW;NALSSALAQNTDLKER;NFVFWQDVR;QTLGPVLDSGR;TYSAPAINAIQGGSFESPK;WIEHYGEIVIK	1;1;1;1;1;1;1;1;1	9	10	0.1218	9544;27794;26588;10499;28962;28961;18260;16378;31705;22715	-	Oxysterol-binding protein-related protein 3 OS=Homo sapiens OX=9606 GN=OSBPL3 PE=1 SV=1	1.54602e+08	3.0314e+06	OSBPL3
1261_1	sp|O95696|BRD1_HUMAN	4.25047	NA	119444	LTPLTVLLR	1	1	1	0.0085	13550	-	Bromodomain-containing protein 1 OS=Homo sapiens OX=9606 GN=BRD1 PE=1 SV=1	23916	385.742	BRD1
521_1	sp|Q9ULW3|ABT1_HUMAN	9.36145	NA	31060	FTWSHLSEHLAFER;NLLSAYGEVGR;YDLWNLK	1;1;1	3	3	0.1176	29353;17383;12026	-	Activator of basal transcription 1 OS=Homo sapiens OX=9606 GN=ABT1 PE=1 SV=1	931928	58245.5	ABT1
120_1	sp|Q9UQ35|SRRM2_HUMAN	20.1924	NA	299438	AAFGISDSYVDGSSFDPQRR;NLSLVR;RPNPDILDHER;TPAAAAAMNLASPR;TPQAPASANLVGPR;VPLSAYER	1;1;1;1;1;1	6	6	0.0265	35302;7258;22103;22009;22525;11622	-	Serine/arginine repetitive matrix protein 2 OS=Homo sapiens OX=9606 GN=SRRM2 PE=1 SV=2	3.72505e+06	24346.7	SRRM2
166_1	sp|P57088|TMM33_HUMAN	2.0229	NA	27959.8	GSNSLPLLR	1	1	1	0.0364	12119	-	Transmembrane protein 33 OS=Homo sapiens OX=9606 GN=TMEM33 PE=1 SV=2	369854	33623.1	TMEM33
1053_1	sp|Q5JWF2|GNAS1_HUMAN	2.70004	NA	110956	YFIRDEFLR	1	1	1	0.0087	19552	sp|P63092|GNAS2_HUMAN	Guanine nucleotide-binding protein G(s) subunit alpha isoforms XLas OS=Homo sapiens OX=9606 GN=GNAS PE=1 SV=2	431390	12325.4	GNAS
1010_1	sp|Q15915|ZIC1_HUMAN	2.10563	NA	48278.2	MLLDAGPQYPAIGVTTFGASRHHSAGDVAER	1	1	1	0.0694	42276	-	Zinc finger protein ZIC 1 OS=Homo sapiens OX=9606 GN=ZIC1 PE=1 SV=2	0	0	ZIC1
126_1	sp|P05165|PCCA_HUMAN	211.608	NA	80008.1	AEVNTIPGFDGVVK;AEVNTIPGFDGVVKDAEEAVR;AMGEQAVALAR;AQAVHPGYGFLSENK;AQAVHPGYGFLSENKEFAR;CLAAEDVVFIGPDTHAIQAMGDKIESK;EAGGNMSIQFLGTVYK;EVIINSR;FLSDVYPDGFK;FLSDVYPDGFKGHMLTK;GVTHNIALLR;HGNALWLNER;HIEIQVLGDK;HIEIQVLGDKHGNALWLNER;INGWAVECR;KAEVNTIPGFDGVVK;KNFYFLEMNTR;LAAELNKFMLEK;LITYGSDRTEALK;LNVTSTWNLASPLLSVSVDGTQR;LQVEHPVTECITGLDLVQEMIR;LSQYQEPLHLPGVR;LSQYQEPLHLPGVRVDSGIQPGSDISIYYDPMISK;LSSQEAASSFGDDR…	1;1;1;1;1;1;1;1;1;1;1;1;1;1;1;1;1;1;1;1;1;1;1;1;1;1;1;1;1;1;1;1;1;1;1;1;1;1;1;1;1;1;1;1;1	45	88	0.647	24115;35864;15710;16110;27351;27350;34564;34566;41022;40960;40961;41021;28716;28952;9511;20251;31974;32259;32260;15126;18244;18243;16641;37121;37124;15397;26749;24456;24792;24793;24455;23548;23176;23175;23547;24542;38051;38050;39183;39056;39057;27624;27620;27622;44134;24583;33817;33818;20104;20465;25898;26290;30628;30627;21840;20364;33474;33475;19906;20278;19905;36070;11603;11602;34637;25845;2795…	-	Propionyl-CoA carboxylase alpha chain, mitochondrial OS=Homo sapiens OX=9606 GN=PCCA PE=1 SV=4	2.3008e+08	4.51137e+06	PCCA
925_1	sp|Q96JP5|ZFP91_HUMAN	18.1361	NA	63405.7	AAAAAAAAAVSR;AAPEEPQQRPPEAVAAAPAGTTSSR;KPPIQYVR;PGETEEPRPPEQQDQEGGEAAK	1;1;1;1	4	5	0.1175	13052;38311;38312;13058;37466	-	E3 ubiquitin-protein ligase ZFP91 OS=Homo sapiens OX=9606 GN=ZFP91 PE=1 SV=1	1.52521e+07	544718	ZFP91
164_1	sp|Q7Z460|CLAP1_HUMAN	8.1538	NA	169346	EGLLGLQNLLK;FIVDQTQTPNLK	1;1	2	2	0.015	17924;23106	-	CLIP-associating protein 1 OS=Homo sapiens OX=9606 GN=CLASP1 PE=1 SV=1	5.84605e+06	55676.7	CLASP1
868_1	sp|Q8IV08|PLD3_HUMAN	6.52468	NA	54670.5	ALLNVVDNAR;QLQTLAPK	1;1	2	2	0.0367	14891;10881	-	5'-3' exonuclease PLD3 OS=Homo sapiens OX=9606 GN=PLD3 PE=1 SV=1	1.66977e+06	79512.9	PLD3
1012_1	sp|Q9UMY1|NOL7_HUMAN	2.3944	NA	29408.5	LTTASQTNIK	1	1	1	0.0389	14685	-	Nucleolar protein 7 OS=Homo sapiens OX=9606 GN=NOL7 PE=1 SV=2	514408	46764.4	NOL7
619_1	sp|O60884|DNJA2_HUMAN	15.8756	NA	45716.6	EGSGGGGGMDDIFSHIFGGGLFGFMGNQSR;EISFAYEVLSNPEKR;ITFTGEADQAPGVEPGDIVLLLQEKEHEVFQR	1;1;1	3	3	0.1869	41428;29632;43397	-	DnaJ homolog subfamily A member 2 OS=Homo sapiens OX=9606 GN=DNAJA2 PE=1 SV=1	0	0	DNAJA2
162_1	sp|P62273|RS29_HUMAN	11.0686	NA	6672.3	DIGFIKLD;GHQQLYWSHPR;KYGLNMCR;YGLNMCR	1;1;1;1	4	5	0.4821	11362;23214;23213;13857;11220	-	40S ribosomal protein S29 OS=Homo sapiens OX=9606 GN=RPS29 PE=1 SV=2	2.40339e+07	6.00848e+06	RPS29
160_1	sp|Q15477|SKIV2_HUMAN	2.13116	NA	137668	LVGEPVLGAK	1	1	1	0.008	12682	-	Helicase SKI2W OS=Homo sapiens OX=9606 GN=SKIV2L PE=1 SV=3	417462	6626.38	SKIV2L
1014_1	sp|Q7Z6M4|MTEF4_HUMAN	4.25047	NA	43929.9	VSEAEFLAR	1	1	1	0.0236	13467	-	Transcription termination factor 4, mitochondrial OS=Homo sapiens OX=9606 GN=MTERF4 PE=1 SV=3	922540	31811.7	MTERF4
865_1	sp|P17252|KPCA_HUMAN	26.3691	NA	76700.1	GAENFDKFFTR;LIPDPKNESK;LSVEIWDWDR;LSVEIWDWDRTTR;LTDFNFLMVLGK;MPASGWYK	1;1;1;1;1;1	6	10	0.0804	21345;21347;16292;16291;21022;28199;22974;23333;11726;12094	-	Protein kinase C alpha type OS=Homo sapiens OX=9606 GN=PRKCA PE=1 SV=4	5.66397e+07	1.49052e+06	PRKCA
1055_1	sp|Q13613|MTMR1_HUMAN	6.33106	NA	74630.5	LGIFENLNK;LIIFDAR	1;1	2	2	0.0241	13993;9859	-	Myotubularin-related protein 1 OS=Homo sapiens OX=9606 GN=MTMR1 PE=1 SV=4	645614	17449	MTMR1
1235_1	sp|Q13895|BYST_HUMAN	70.9439	NA	49570	AATMTAAGHHAEVVVDPEDER;ALFKPGAWFK;EALLELLR;ELQSAVPRDVEDVPITVE;FYNLVLLPR;GRGTGEAEEEYVGPR;GTGEAEEEYVGPR;HAPLADQILAGNAVR;IAEMEYSGANSIFLR;IFASNLKER;LQPHPQLSPEIR;QQQEELEAEHGTGDKPAAPR;RELQSAVPR;TLADIIMEK;VLDALVFHFLGFR;YALPYR	1;1;1;1;1;1;1;1;1;1;1;1;1;1;1;1	16	24	0.4142	35903;17019;12126;32662;16176;27203;27204;22860;26237;26236;28743;14721;23362;23363;35534;35295;35535;35303;14170;14035;13727;25932;25933;8489	-	Bystin OS=Homo sapiens OX=9606 GN=BYSL PE=1 SV=3	3.11642e+07	1.07463e+06	BYSL
960_1	sp|O14974|MYPT1_HUMAN	54.3048	NA	115211	AQLHDTNMELTDLKLQLEK;GYTEVLK;KTGSYGALAEITASK;LASTSDIEEKENR;LYEQILAENEKLK;QGVDIEAAR;QWLNSGHINDVR;SLLEMEKR;STQGVTLTDLQEAEKTIGR;VGQTAFDVADEDILGYLEELQK;VGQTAFDVADEDILGYLEELQKK;YETSSTSAGDRYDSLLGR	1;1;1;1;1;1;1;1;1;1;1;1	12	14	0.1515	36287;9060;25183;25066;26993;26992;12165;23920;13145;33490;37994;37993;39063;32357	-	Protein phosphatase 1 regulatory subunit 12A OS=Homo sapiens OX=9606 GN=PPP1R12A PE=1 SV=1	3.22726e+07	608916	PPP1R12A
923_1	sp|Q9Y450|HBS1L_HUMAN	33.9453	NA	75425.6	EHGLLVR;ESDVGFIPTSGLSGENLITR;ILIFNIEIPITK;LISVLNK;QLLNLVVIGHVDAGK;SANPPHTIQASEEQSSTPAPVKK;SLGVTQLAVAVNK;YGGSTIAAGVVTEIKE	1;1;1;1;1;1;1;1	8	9	0.1652	9356;34207;23341;8565;26781;37636;37635;20559;27044	-	HBS1-like protein OS=Homo sapiens OX=9606 GN=HBS1L PE=1 SV=1	5.01051e+06	116524	HBS1L
1057_1	sp|Q8NGX5|O10K1_HUMAN	2.12479	NA	35055.5	EFVVLGFSSLAR	1	1	1	0.0383	21164	-	Olfactory receptor 10K1 OS=Homo sapiens OX=9606 GN=OR10K1 PE=2 SV=1	836444	83644.4	OR10K1
642_1	sp|P16615|AT2A2_HUMAN	9.54232	NA	114683	DIVPGDIVEIAVGDKVPADIR;EWGSGSDTLR	1;1	2	2	0.0298	35545;15462	-	Sarcoplasmic/endoplasmic reticulum calcium ATPase 2 OS=Homo sapiens OX=9606 GN=ATP2A2 PE=1 SV=1	394402	7584.65	ATP2A2
1245_1	sp|Q12905|ILF2_HUMAN	5.29186	NA	43035.2	VLQSALAAIR	1	1	1	0.0256	13868	-	Interleukin enhancer-binding factor 2 OS=Homo sapiens OX=9606 GN=ILF2 PE=1 SV=2	0	0	ILF2
999_1	sp|Q96DN5|TBC31_HUMAN	2.21754	NA	124111	QLFRIIQMPTK	1	1	1	0.0103	22026	-	TBC1 domain family member 31 OS=Homo sapiens OX=9606 GN=TBC1D31 PE=1 SV=2	0	0	TBC1D31
1051_1	sp|Q9BRD0|BUD13_HUMAN	15.5421	NA	70478.3	FNIWPGYR;TGLVLTDIQR;TLGSSDTQQLR;YSGPAPPPNR	1;1;1;1	4	4	0.063	14108;15693;18140;14165	-	BUD13 homolog OS=Homo sapiens OX=9606 GN=BUD13 PE=1 SV=1	9.45789e+06	205606	BUD13
1237_1	sp|O95757|HS74L_HUMAN	2.98531	NA	94452.5	IQLVMK	1	1	1	0.0072	7723	-	Heat shock 70 kDa protein 4L OS=Homo sapiens OX=9606 GN=HSPA4L PE=1 SV=3	175114	2870.71	HSPA4L
1247_1	sp|Q8IY81|SPB1_HUMAN	141.256	NA	96499.2	AANPVDFLSK;AEAVVNTVDISER;AEAVVNTVDISEREK;AEGYAEGDLTLYHR;ALLDLCAAPGGWLQVAAK;ASEIMVDDEELAQHPATTEDIR;DLIDNSFNRYTFNEDEGELPEWFVQEEK;FAFKEVEVQAK;FMPVSSLIVGVDLVPIKPLPNVVTLQQDITTER;FQFLQK;FYHLAK;GHQLLEEVTQGDMSAADTFLSDLPR;GSFAGIEDDADEALEISQAQLLFENR;HESAEIFVVCQGFLAPDKVDSK;ILDPEGLALGAVIASSK;ILDPEGLALGAVIASSKK;KAEAVVNTVDISER;LACDFLAR;LTEVQDDKEEEEEENPLLVPLEEK;QQLPQTPPSCLK;RDLIDNSFNR;RFQFLQK;SDDDGFEIVPIEDPAK;S…	1;1;1;1;1;1;1;1;1;1;1;1;1;1;1;1;1;1;1;1;1;1;1;1;1;1;1;1;1;1	30	47	0.438	14316;23072;27973;27040;27041;30604;38151;38288;38289;38150;43141;20449;43571;43570;43546;43547;9088;8442;40019;40509;38221;38224;38222;27882;29638;29640;25858;12325;40599;40600;22950;19324;19323;12352;29148;33382;33383;33384;11701;11697;10742;13425;43018;43019;37525;37526;40363	-	pre-rRNA 2'-O-ribose RNA methyltransferase FTSJ3 OS=Homo sapiens OX=9606 GN=FTSJ3 PE=1 SV=2	2.41961e+08	5.76097e+06	FTSJ3
640_1	sp|O15061|SYNEM_HUMAN	10.3795	NA	172763	AALEALLGR;ARLEDALLR;TFSPTYGLLR	1;1;1	3	3	0.0179	11230;14190;16737	-	Synemin OS=Homo sapiens OX=9606 GN=SYNM PE=1 SV=3	527884	5556.68	SYNM
122_1	sp|Q9NQ29|LUC7L_HUMAN	12.1734	NA	43701.3	ALLDQLMGTAR;ALLDQLMGTARDGDETR;EKLDQLR;LHLGFIQIR;NSMPASSFQQQK;VCEVCSAYLGLHDNDRR;VHELNEEIGK	1;1;1;1;0;0;0	4	6	0.1941	18123;17669;30699;10950;15198;15197;21893;22275;33760;17080	-	Putative RNA-binding protein Luc7-like 1 OS=Homo sapiens OX=9606 GN=LUC7L PE=1 SV=1	8.10808e+06	405404	LUC7L
122_2	sp|Q9Y383|LC7L2_HUMAN	30.9115	NA	46485.6	AMLDQLMGTSR;EAEEVYR;LADHFGGKLHLGFIEIR;LAETQEEISAEVAAK;LAETQEEISAEVAAKAER;LHLGFIEIR;NSMPASSFQQQK;SHLLNCCPHDVLSGTR;VCEVCSAYLGLHDNDRR;VHELNEEIGK	1;1;1;1;1;1;0;1;0;0	7	8	0.2755	19037;10828;31487;26963;31803;15230;15231;21893;22275;30736;33760;17080	-	Putative RNA-binding protein Luc7-like 2 OS=Homo sapiens OX=9606 GN=LUC7L2 PE=1 SV=2	6.68512e+06	351848	LUC7L2
927_1	sp|A5YKK6|CNOT1_HUMAN	3.59671	NA	266768	DAIAALGLLQK	1	1	1	0.0046	15628	-	CCR4-NOT transcription complex subunit 1 OS=Homo sapiens OX=9606 GN=CNOT1 PE=1 SV=2	0	0	CNOT1
168_1	sp|P46782|RS5_HUMAN	48.0499	NA	22862.1	GSSNSYAIK;HAFEIIHLLTGENPLQVLVNAIINSGPREDSTR;LFGKWSTDDVQINDISLQDYIAVK;LTNSMMMHGR;QAVDVSPLR;RVNQAIWLLCTGAR;TIAECLADELINAAKGSSNSYAIK;VNQAIWLLCTGAR;WSTDDVQINDISLQDYIAVK;WSTDDVQINDISLQDYIAVKEK	1;1;1;1;1;1;1;1;1;1	10	13	0.5686	11474;43611;40140;17335;17334;12719;27946;27947;38725;38724;25271;36961;39054	-	40S ribosomal protein S5 OS=Homo sapiens OX=9606 GN=RPS5 PE=1 SV=4	3.54988e+07	3.54988e+06	RPS5
1239_1	sp|Q9NTJ3|SMC4_HUMAN	4.37565	NA	147091	DVGNLLR;LFDLVK	1;1	2	2	0.0101	8556;7778	-	Structural maintenance of chromosomes protein 4 OS=Homo sapiens OX=9606 GN=SMC4 PE=1 SV=2	438980	5164.47	SMC4
646_1	sp|P62841|RS15_HUMAN	40.5824	NA	17029.2	DMIILPEMVGSMVGVYNGK;DMIILPEMVGSMVGVYNGKTFNQVEIKPEMIGHYLGEFSITYKPVK;EAPPMEKPEVVK;EAPPMEKPEVVKTHLR;GVDLDQLLDMSYEQLMQLYSAR;KEAPPMEKPEVVK;TFNQVEIKPEMIGHYLGEFSITYKPVK;THLRDMIILPEMVGSMVGVYNGK	1;1;1;1;1;1;1;1	8	59	0.5862	34101;33851;33848;33619;33850;34116;34118;34295;34105;34103;34302;34104;34102;33613;33864;34303;33849;34117;45398;45406;22305;22306;21916;21917;30695;30694;30877;30878;30696;39357;39356;39251;39252;24859;24858;42043;42047;42048;42103;42104;42099;42105;42101;42042;42113;42106;39025;38907;38906;39292;39155;39285;39286;39283;39165;39293;39291;39166;39024	-	40S ribosomal protein S15 OS=Homo sapiens OX=9606 GN=RPS15 PE=1 SV=2	2.68781e+07	3.83973e+06	RPS15
1241_1	sp|Q96II8|LRCH3_HUMAN	7.68626	NA	86030	LVSLPEEIGHLR;NQPQRPESFLFR	1;1	2	2	0.0309	22153;25604	-	DISP complex protein LRCH3 OS=Homo sapiens OX=9606 GN=LRCH3 PE=1 SV=2	1.79164e+06	51189.7	LRCH3
966_1	sp|Q9Y6R0|NUMBL_HUMAN	8.36217	NA	64850.8	GFPALSQK;LNELPSTLQR;RHAPLEQLVR;VSFCAPDR	0;1;1;0	2	3	0.0591	9853;17173;18494;18495;12020	-	Numb-like protein OS=Homo sapiens OX=9606 GN=NUMBL PE=1 SV=1	2.43909e+06	101629	NUMBL
1456_1	sp|P56730|NETR_HUMAN	6.50661	NA	97004.4	VSAFVPWIK;WAEVPPFLER	1;1	2	2	0.0217	13973;19168	-	Neurotrypsin OS=Homo sapiens OX=9606 GN=PRSS12 PE=2 SV=2	852388	16713.5	PRSS12
966_2	sp|P49757|NUMB_HUMAN	28.2943	NA	70759.4	AVLWVSADGLR;CSFPVK;DVYVPEASRPHQWQTDEEGVR;EKECGVTATFDASR;GFPALSQK;HAPIEQLAR;INELPSTMQR;TNPSPTNPFSSDLQK;VSFCAPDR;VTTATEQAEREEIMK	1;1;1;1;0;1;1;1;0;1	8	10	0.1797	17617;7804;38406;26692;9853;13743;18115;17663;27562;12020;29007;29226	-	Protein numb homolog OS=Homo sapiens OX=9606 GN=NUMB PE=1 SV=2	8.42984e+07	3.37194e+06	NUMB
129_2	sp|Q96GM5|SMRD1_HUMAN	69.2967	NA	58195.9	AGFQSVAPSGGAGASGGAGAAAALGPGGTPGPPVR;DPQGFINDWLQSQCR;EFMLSFAR;EFVICDKYLQQIFESQR;ELVPESQAYMDLLAFER;FSEIPQR;FSSFFK;IHETIETINQLK;IRELVPESQAYMDLLAFER;KRPAPQQIQQVQQQAVQNR;LLGIHTQTRPVIIQALWQYIK;MADKILPQR;MGPAPGQGLYR;QELEQALGIR;RLDIQEALK;RPAPQQIQQVQQQAVQNR;RQELEQALGIR;SLVIELDKDLYGPDNHLVEWHR;TATTQETDGFQVK	1;1;1;1;0;1;0;1;0;1;1;1;1;1;1;1;1;1;1	16	20	0.4544	40721;30713;13045;35715;33145;10440;8185;23926;23925;36727;36173;36174;38331;38330;14977;14974;16945;16790;14914;34512;20871;39494;23619	-	SWI/SNF-related matrix-associated actin-dependent regulator of chromatin subfamily D member 1 OS=Homo sapiens OX=9606 GN=SMARCD1 PE=1 SV=2	4.99181e+07	1.72131e+06	SMARCD1
703_1	sp|P79522|PRR3_HUMAN	3.44595	NA	20627.4	GPLIPPLLSLPPPPWGR	1	1	1	0.0904	29955	-	Proline-rich protein 3 OS=Homo sapiens OX=9606 GN=PRR3 PE=1 SV=2	0	0	PRR3
129_1	sp|Q92925|SMRD2_HUMAN	35.8217	NA	58883.6	AAFYHQPWAQEAVGR;ELVPESQAYMDLLAFER;FSSFFK;IHETIESINQLK;IITDVIGNPEEERR;IRELVPESQAYMDLLAFER;IYISNTFSPSK;LLGVHTQTR;LLVPQAQPPMPAQR;MPTTQETDGFQVK;RQELEQVLGIR	1;0;0;1;1;0;1;1;1;1;1	8	11	0.2335	28951;33145;8185;23603;23605;23604;27680;36727;19497;13530;26558;25195;21580;21581	-	SWI/SNF-related matrix-associated actin-dependent regulator of chromatin subfamily D member 2 OS=Homo sapiens OX=9606 GN=SMARCD2 PE=1 SV=3	1.34022e+07	462146	SMARCD2
262_1	sp|P54136|SYRC_HUMAN	8.46038	NA	75330.9	IYDALDVSLIER;LQEVFGHAIK	1;1	2	3	0.0333	23174;16331;16333	-	Arginine--tRNA ligase, cytoplasmic OS=Homo sapiens OX=9606 GN=RARS1 PE=1 SV=2	1.01783e+06	24825.2	RARS1
964_1	sp|Q15417|CNN3_HUMAN	2.70004	NA	36390.8	GASQAGMLAPGTR	1	1	1	0.0395	18856	-	Calponin-3 OS=Homo sapiens OX=9606 GN=CNN3 PE=1 SV=1	1.68667e+06	93703.7	CNN3
433_1	sp|P17028|ZNF24_HUMAN	3.26884	NA	42129.1	QFGYQDSPGPR	1	1	1	0.0299	19360	-	Zinc finger protein 24 OS=Homo sapiens OX=9606 GN=ZNF24 PE=1 SV=4	5.75162e+06	250070	ZNF24
1115_1	sp|Q9P016|THYN1_HUMAN	8.68626	NA	25681	FIPLAELK;FSIEDLK;NMVLFTR	1;1;1	3	3	0.0978	11546;9940;10508	-	Thymocyte nuclear protein 1 OS=Homo sapiens OX=9606 GN=THYN1 PE=1 SV=1	3.14528e+06	185016	THYN1
1231_1	sp|P49368|TCPG_HUMAN	40.2969	NA	60495.3	ACTILLR;AMTGVEQWPYR;AVAQALEVIPR;ELGIWEPLAVK;GISDLAQHYLMR;IVLLDSSLEYK;IVSRPEELREDDVGTGAGLLEIK;NVLLDPQLVPGGGASEMAVAHALTEK;TIADIIR;TLIQNCGASTIR	1;1;1;1;1;1;1;1;1;1	10	11	0.2404	9813;21911;17065;19460;23472;20095;38385;38383;39415;8907;21403	-	T-complex protein 1 subunit gamma OS=Homo sapiens OX=9606 GN=CCT3 PE=1 SV=4	2.10336e+07	568477	CCT3
962_1	sp|P20585|MSH3_HUMAN	4.25047	NA	127332	VQTESLQER	1	1	2	0.0079	15020;15021	-	DNA mismatch repair protein Msh3 OS=Homo sapiens OX=9606 GN=MSH3 PE=1 SV=4	314260	4621.47	MSH3
701_1	sp|Q8TF05|PP4R1_HUMAN	4.98953	NA	106936	TSQAALLALLEQELIER;WVRQAAFQSLGPFISTFANPSSSGQYFK	1;1	2	2	0.0474	31159;41878	-	Serine/threonine-protein phosphatase 4 regulatory subunit 1 OS=Homo sapiens OX=9606 GN=PPP4R1 PE=1 SV=1	4.66237e+06	108427	PPP4R1
861_2	sp|O95782|AP2A1_HUMAN	78.4257	NA	107478	ACNQLGQFLQHR;ALLLSTYIK;ALQVGCLLR;ASPDLVPMGEWTAR;ATIQGVLR;DDVQGYAAK;DFLTPPLLSVR;EMGEAFAADIPR;FFQPTEMAAQDFFQR;FINLFPETK;GLAVFISDIR;GPGAGSALDDGR;IAGDYVSEEVWYR;INKELANIR;IVSSASTDLQDYTYYFVPAPWLSVK;LEPNAQAQMYR;LINNAIK;LINNAIKNDLASR;LLGFGSALLDNVDPNPENFVGAGIIQTK;LPVTINK;MYLFYGNK;NADVELQQR;NNGVLFENQLLQIGVK;RDPSSNDINGGMEPTPSTVSTPSPSADLLGLR;SSPPVQFSLLHSK;THIDTVINALK;TSVQFQNFSPTVVHPGDLQTQLAVQTK;VGGYILGEFGNLI…	0;0;1;1;1;0;1;1;1;1;0;1;0;0;1;1;0;0;1;1;1;0;1;1;1;1;1;0	18	21	0.3787	24622;13482;13620;26225;10064;12336;19533;20712;30895;30893;15517;15053;14555;26935;14524;40580;40579;21475;8542;24012;24011;40854;40855;8527;14074;14563;29712;42561;23650;18654;41216;30530	-	AP-2 complex subunit alpha-1 OS=Homo sapiens OX=9606 GN=AP2A1 PE=1 SV=3	3.93628e+07	656047	AP2A1
861_1	sp|O94973|AP2A2_HUMAN	60.3753	NA	103895	ACNQLGQFLQHR;ALLLSTYIK;DDVQGYAAK;FFQPTEMASQDFFQR;FVNLFPEVKPTIQDVLR;GLAVFISDIR;IAGDYVSEEVWYR;IIGFGSALLEEVDPNPANFVGAGIIHTK;INKELANIR;LEPNLQAQMYR;LINNAIK;LINNAIKNDLASR;LSTVASTDILATVLEEMPPFPER;MFIFYGNK;NADVELQQR;NAVLFEAISLIIHHDSEPNLLVR;QLSNPQQEVQNIFK;SSPLIQFHLLHSK;THIETVINALK;VGGYILGEFGNLIAGDPR;VVHLLNDQHLGVVTAATSLITTLAQKNPEEFK;YGGTFQNVSVQLPITLNK	0;0;0;1;1;0;0;1;0;1;0;0;1;1;0;1;1;1;1;0;1;1	12	17	0.3355	24622;13482;12336;31090;32954;15053;26935;40736;14524;22513;8542;24012;24011;38669;38668;13430;13754;13755;14563;39210;39209;28148;25367;25366;19047;30530;43189;32397	-	AP-2 complex subunit alpha-2 OS=Homo sapiens OX=9606 GN=AP2A2 PE=1 SV=2	1.53426e+07	273975	AP2A2
1233_1	sp|P55265|DSRAD_HUMAN	2.92579	NA	135981	VLIGENEKAER	1	1	2	0.009	19527;19530	-	Double-stranded RNA-specific adenosine deaminase OS=Homo sapiens OX=9606 GN=ADAR PE=1 SV=4	759789	10130.5	ADAR
88_1	sp|P42766|RL35_HUMAN	26.6147	NA	14542.6	ERLYPLR;KYKPLDLRPK;QLDDLKVELSQLR;VLTVINQTQK;VLTVINQTQKENLR;YKPLDLRPK	1;1;1;1;1;1	6	17	0.3577	11922;19536;19535;19538;26488;26080;26079;26486;26487;26489;16459;16429;27924;27909;27910;16040;16039	-	60S ribosomal protein L35 OS=Homo sapiens OX=9606 GN=RPL35 PE=1 SV=2	3.9988e+08	6.66467e+07	RPL35
867_1	sp|Q9P258|RCC2_HUMAN	77.6503	NA	56049.2	AAAAAWEEPSSGNGTAR;AGGAAVVITEPEHTKER;DGQILPVPNVVVR;DVACGANHTLVLDSQKR;GNLYSFGCPEYGQLGHNSDGK;GQLLIFGATNWDLIGRK;IEYDCELVPR;KLPEYNPR;LFDFPGR;LIEGLSHEVIVSAACGR;LPEYNPR;NHTLALTETGSVFAFGENK;NLGQNLWGPHR;RVAIFIEK;SSIIVAADESTISWGPSPTFGELGYGDHKPK;TKDGQILPVPNVVVR;TVVSGSCAAHSLLITTEGK;VAIFIEK;VFSWGFGGYGR	1;1;1;1;1;1;1;1;1;1;1;1;1;1;1;1;1;1;1	19	26	0.4693	27753;27762;29426;23159;30957;36763;31203;20392;13374;9939;30004;30005;10680;33337;33336;20344;20343;20346;12547;42380;42381;27599;31618;31617;9276;18850	-	Protein RCC2 OS=Homo sapiens OX=9606 GN=RCC2 PE=1 SV=2	1.4062e+08	4.39438e+06	RCC2
81_1	sp|P51116|FXR2_HUMAN	10.1582	NA	74178	ASLLGDMHFR;LQIDEQLR;LRPVNPNPLATK;QIPFGDVR;VIQEIVDK;VIQEIVDKSGVVR	1;0;1;1;0;0	3	3	0.0758	16944;13320;21060;11558;11846;24014;24015	-	Fragile X mental retardation syndrome-related protein 2 OS=Homo sapiens OX=9606 GN=FXR2 PE=1 SV=2	1.21426e+06	28238.6	FXR2
81_2	sp|P51114|FXR1_HUMAN	18.5425	NA	69677.9	EDGMVPFVFVGTK;IYGESADAVKK;KVPGVTAIELDEDTGTFR;LPPPPDIK;LQIDEQLR;VIQEIVDK;VIQEIVDKSGVVR;VNILSDMHLR	1;1;1;1;0;0;0;1	5	6	0.1304	23995;17467;17469;31870;10454;13320;11846;24014;24015;18347	-	Fragile X mental retardation syndrome-related protein 1 OS=Homo sapiens OX=9606 GN=FXR1 PE=1 SV=3	5.02842e+06	135903	FXR1
969_1	sp|Q8N3E9|PLCD3_HUMAN	8.21765	NA	89202.2	APELALVR;VLSAPELLEFLEDQGEEGATLAR	1;1	2	3	0.0393	10271;38298;38297	-	1-phosphatidylinositol 4,5-bisphosphate phosphodiesterase delta-3 OS=Homo sapiens OX=9606 GN=PLCD3 PE=1 SV=3	3.79521e+06	102573	PLCD3
1332_1	sp|Q9BY44|EIF2A_HUMAN	6.09982	NA	64949.2	APSTPLLTVR;INDFVLSPGPQPYK	1;1	2	2	0.041	14154;26766	-	Eukaryotic translation initiation factor 2A OS=Homo sapiens OX=9606 GN=EIF2A PE=1 SV=3	706643	19098.5	EIF2A
443_1	sp|O95373|IPO7_HUMAN	8.56917	NA	119440	AIFQTIQNR;DGALHMIGSLAEILLK;QAGVIYLK	1;1;1	3	3	0.0318	15051;28259;10766	-	Importin-7 OS=Homo sapiens OX=9606 GN=IPO7 PE=1 SV=1	1.83154e+06	40700.8	IPO7
1354_1	sp|P12268|IMDH2_HUMAN	13.0648	NA	55769.6	FGVPVIADGGIQNVGHIAK;LVGIISSR;VAQGVSGAVQDK	1;1;1	3	3	0.0759	31066;9779;16852	-	Inosine-5'-monophosphate dehydrogenase 2 OS=Homo sapiens OX=9606 GN=IMPDH2 PE=1 SV=2	321644	12865.7	IMPDH2
1139_1	sp|Q9Y2X3|NOP58_HUMAN	17.0019	NA	59540.5	HAASTVQILGAEK;LIAHAGSLLNLAK;SQMDGLIPGVEPR;YGLIYHASLVGQTSPK	1;1;1;1	4	7	0.104	21161;21162;21082;21081;23349;22991;28991	-	Nucleolar protein 58 OS=Homo sapiens OX=9606 GN=NOP58 PE=1 SV=1	4.01372e+06	138404	NOP58
435_1	sp|Q12792|TWF1_HUMAN	13.8705	NA	40257.7	HQTLQGVAFPISR;LIRGPAETEATTD;LLEIVER;QLQMDVIR	1;1;1;1	4	5	0.1171	24279;22410;10348;13095;13415	-	Twinfilin-1 OS=Homo sapiens OX=9606 GN=TWF1 PE=1 SV=3	2.48269e+07	1.07943e+06	TWF1
465_1	sp|P53992|SC24C_HUMAN	3.10463	NA	118249	GQVPPLVTTNFLVK	1	1	1	0.0128	25486	-	Protein transport protein Sec24C OS=Homo sapiens OX=9606 GN=SEC24C PE=1 SV=3	0	0	SEC24C
445_1	sp|Q13200|PSMD2_HUMAN	3.26884	NA	100136	YGEPTLR	1	1	1	0.0077	9598	-	26S proteasome non-ATPase regulatory subunit 2 OS=Homo sapiens OX=9606 GN=PSMD2 PE=1 SV=3	171455	3061.7	PSMD2
83_1	sp|P02768|ALBU_HUMAN	2.35883	NA	69321.5	YLYEIAR	1	1	1	0.0115	11477	-	Albumin OS=Homo sapiens OX=9606 GN=ALB PE=1 SV=2	715107	17026.4	ALB
1336_1	sp|P35659|DEK_HUMAN	39.4976	NA	42647.9	EPFTIAQGK;IHFFLSK;LLASANLEEVTMK;LLYNRPGTVSSLK;LTMQVSSLQR;NVGQFSGFPFEK;SGVNSELVK;SGVNSELVKR;SICEVLDLER;SLIVEGK	1;1;1;1;1;1;1;1;1;1	10	10	0.2427	12839;10761;23826;24156;17385;21985;11586;15006;18904;7934	-	Protein DEK OS=Homo sapiens OX=9606 GN=DEK PE=1 SV=1	1.33836e+08	5.57649e+06	DEK
1137_1	sp|Q8N3V7|SYNPO_HUMAN	11.5299	NA	99402.1	QAPRPSFSTR;VTPNPDLLDLVQTADEK;YPTNAPGAFR	1;1;1	3	3	0.0398	16503;30759;15118	-	Synaptopodin OS=Homo sapiens OX=9606 GN=SYNPO PE=1 SV=2	1.20659e+06	26230.3	SYNPO
125_1	sp|P07237|PDIA1_HUMAN	22.1436	NA	57080.7	ALAPEYAK;EADDIVNWLK;ILEFFGLK;LAKVDATEESDLAQQYGVR;THILLFLPK;TVIDYNGER	1;1;1;1;1;1	6	6	0.124	10171;18063;12354;34217;14827;14439	-	Protein disulfide-isomerase OS=Homo sapiens OX=9606 GN=P4HB PE=1 SV=3	1.02863e+07	263753	P4HB
1058_1	sp|Q9H857|NT5D2_HUMAN	5.29186	NA	60679.7	QGNLFDFLR	1	1	1	0.0173	15542	-	5'-nucleotidase domain-containing protein 2 OS=Homo sapiens OX=9606 GN=NT5DC2 PE=1 SV=1	90968.6	3032.29	NT5DC2
437_1	sp|Q02978|M2OM_HUMAN	17.2452	NA	34039.9	FLFGGLAGMGATVFVQPLDLVK;GIYTGLSAGLLR;LGIYTVLFER;TSFHALTSILK	1;1;1;1	4	4	0.1752	36730;18552;18271;18471	-	Mitochondrial 2-oxoglutarate/malate carrier protein OS=Homo sapiens OX=9606 GN=SLC25A11 PE=1 SV=3	871929	43596.5	SLC25A11
85_1	sp|O60282|KIF5C_HUMAN	3.44595	NA	109427	ATEILNLLLK;ISFLENNLEQLTK;LYLVDLAGSEK;YQQEVDRIK	1;0;0;0	1	1	0.0449	15970;26302;18207;17386;17384	-	Kinesin heavy chain isoform 5C OS=Homo sapiens OX=9606 GN=KIF5C PE=1 SV=1	0	0	KIF5C
85_2	sp|P33176|KINH_HUMAN	45.0909	NA	109617	FQGEDTVVIASKPYAFDR;GGGAFVQNSQPVAVR;GLEETVAKELQTLHNLR;ISFLENNLEQLTK;LFVQDLATR;LITDLQDQNQK;LYLVDLAGSEK;NTIQWLENELNR;QISSLRDEVEAK;QLEESVDALSEELVQLR;SLSALGNVISALAEGSTYVPYR;STLLFGQR;YQQEVDRIK	1;1;1;0;1;1;0;1;1;1;1;1;0	10	12	0.1807	33438;24977;31914;26302;14356;20953;18207;25831;22438;32016;32015;36398;36399;11390;17386;17384	-	Kinesin-1 heavy chain OS=Homo sapiens OX=9606 GN=KIF5B PE=1 SV=1	6.38722e+06	99800.3	KIF5B
87_2	sp|O14641|DVL2_HUMAN	5.86028	NA	78898.6	AMAAPESGLEVR;GDGGIYIGSIMK;ITLGDFK	1;0;1	2	2	0.0421	19244;18687;8673	-	Segment polarity protein dishevelled homolog DVL-2 OS=Homo sapiens OX=9606 GN=DVL2 PE=1 SV=1	1.04497e+06	32655.4	DVL2
87_3	sp|O14640|DVL1_HUMAN	10.5837	NA	75140.3	ADPVRPIDPAAWLSHTAALTGALPR;EIVSQTGPISLTVAK;GDGGIYIGSIMK;VTLADFK	1;1;0;0	2	3	0.0849	39185;39184;26162;18687;8672	-	Segment polarity protein dishevelled homolog DVL-1 OS=Homo sapiens OX=9606 GN=DVL1 PE=1 SV=2	1.54338e+06	46769.1	DVL1
87_1	sp|Q92997|DVL3_HUMAN	2.41594	NA	78005.9	AMASPESGLEVR;GDGGIYIGSIMK;VTLADFK	1;0;0	1	1	0.0433	19663;18687;8672	-	Segment polarity protein dishevelled homolog DVL-3 OS=Homo sapiens OX=9606 GN=DVL3 PE=1 SV=2	0	0	DVL3
1135_1	sp|Q5TCZ1|SPD2A_HUMAN	8.31539	NA	125213	IIPFLPGK;NLAGPVEIIGNIMEISNLLNKK	1;1	2	2	0.0265	10595;37478	-	SH3 and PX domain-containing protein 2A OS=Homo sapiens OX=9606 GN=SH3PXD2A PE=1 SV=1	248145	3544.93	SH3PXD2A
431_1	sp|Q9NZM5|NOP53_HUMAN	36.0016	NA	54356.4	DVLAHQVPNAK;LAQEPLGLEVDQFLEDVR;LAQEPLGLEVDQFLEDVRLQER;LHTKPSQAPAVEVAPAGASYNPSFEDHQTLLSAAHEVELQR;LKYQAPDIDVQLSSELTDSLR;TLKPEGNILR;TSGGLLSEAPNEK	1;1;1;1;1;1;1	7	9	0.2469	17743;17741;33903;39188;44682;44683;37543;16299;20623	-	Ribosome biogenesis protein NOP53 OS=Homo sapiens OX=9606 GN=NOP53 PE=1 SV=2	1.35618e+07	713777	NOP53
260_1	sp|Q96G21|IMP4_HUMAN	8.42751	NA	33735.5	LVFPGAQR;WHPYTNTAR;YLFPVPK	1;1;1	3	3	0.0825	10662;16464;10193	-	U3 small nucleolar ribonucleoprotein protein IMP4 OS=Homo sapiens OX=9606 GN=IMP4 PE=1 SV=1	3.40854e+06	200502	IMP4
269_1	sp|Q00059|TFAM_HUMAN	4.55262	NA	29078.2	ELTLLGKPK;TTELIR	1;1	2	2	0.061	13013;7736	-	Transcription factor A, mitochondrial OS=Homo sapiens OX=9606 GN=TFAM PE=1 SV=1	4.29268e+06	214634	TFAM
1441_1	sp|Q86X95|CIR1_HUMAN	3.02353	NA	52281.3	LLMGDER	1	1	1	0.0156	9887	-	Corepressor interacting with RBPJ 1 OS=Homo sapiens OX=9606 GN=CIR1 PE=1 SV=1	546443	26021.1	CIR1
793_1	sp|P33992|MCM5_HUMAN	92.0972	NA	82233.2	AIACLLFGGSR;FAIGSQVSEHSIIK;FAIGSQVSEHSIIKDFTK;GSSAAGLTASVMR;IAEALSK;IPGIIIAASAVR;LAALPNVYEVISK;LQPFATEADVEEALR;LSAEAAEKLK;NTLTNIAMRPGLEGYALPR;QPAEHLQLLEEAAK;RGDINLLMLGDPGTAK;RLPDGLTR;SFAGAVSPQEEEEFRR;SIAPSIFGGTDMK;SIAPSIFGGTDMKK;SSIPITVR;TGFTFK;VLGIQVDTDGSGR;VLQLMLR;VTIMGIYSIK	1;1;1;1;1;1;1;1;1;1;1;1;1;1;1;1;1;1;1;1;1	21	26	0.3134	17016;25545;32830;18621;7713;17477;23408;28362;14272;34325;26787;26788;28331;28330;11482;30407;30403;21530;24558;24559;10372;7231;20979;10689;10375;15897	-	DNA replication licensing factor MCM5 OS=Homo sapiens OX=9606 GN=MCM5 PE=1 SV=5	4.32618e+07	920464	MCM5
4_2	sp|P18085|ARF4_HUMAN	2.21959	NA	20497.7	HYFQNTQGLIFVVDSNDRER;LGEIVTTIPTIGFNVETVEYK;LGLQSLR;TTILYK	0;0;1;0	1	1	0.3	37884;36966;8562;7821	-	ADP-ribosylation factor 4 OS=Homo sapiens OX=9606 GN=ARF4 PE=1 SV=3	278803	21446.4	ARF4
4_1	sp|P61204|ARF3_HUMAN	2.55929	NA	20587.7	DAVLLVFANK;HYFQNTQGLIFVVDSNDRER;LGEIVTTIPTIGFNVETVEYK;TTILYK	1;0;0;0	1	1	0.3149	15032;37884;36966;7821	sp|P84077|ARF1_HUMAN;sp|P84085|ARF5_HUMAN	ADP-ribosylation factor 3 OS=Homo sapiens OX=9606 GN=ARF3 PE=1 SV=2	3.80519e+06	317099	ARF3
795_1	sp|Q8WWQ0|PHIP_HUMAN	5.3575	NA	206560	KLQYAKPEDLEQNNVHPIR;LTGGSFTMKYHDMPDVIDFLVLR	1;1	2	2	0.0231	36701;39593	-	PH-interacting protein OS=Homo sapiens OX=9606 GN=PHIP PE=1 SV=2	1.75803e+06	18505.6	PHIP
589_1	sp|O60716|CTND1_HUMAN	19.2793	NA	108103	AAALVLQTIWGYK;GYELLFQPEVVR;IYISLLK;NLAVDAR;QDVYGPQPQVR	1;1;1;1;1	5	5	0.0517	23817;24215;9898;8123;20225	-	Catenin delta-1 OS=Homo sapiens OX=9606 GN=CTNND1 PE=1 SV=1	7.56823e+06	140152	CTNND1
1176_1	sp|Q96EK4|THA11_HUMAN	5.29186	NA	34433.5	DILALMEVK	1	1	1	0.0287	13682	-	THAP domain-containing protein 11 OS=Homo sapiens OX=9606 GN=THAP11 PE=1 SV=2	114179	14272.4	THAP11
797_1	sp|Q9BW92|SYTM_HUMAN	2.98531	NA	80985.4	LGLFEELWAAQVK	1	1	1	0.0181	25311	-	Threonine--tRNA ligase, mitochondrial OS=Homo sapiens OX=9606 GN=TARS2 PE=1 SV=1	3.15295e+06	71658	TARS2
1365_1	sp|P85037|FOXK1_HUMAN	5.29186	NA	75410.6	FVQNVTSDLQLAAEFAAK	1	1	1	0.0246	31932	-	Forkhead box protein K1 OS=Homo sapiens OX=9606 GN=FOXK1 PE=1 SV=1	2.21983e+06	65289.2	FOXK1
476_1	sp|P21127|CD11B_HUMAN	58.0127	NA	92563.2	APELLLGAK;AQHPNIVTVR;DSLEEGELR;EINTILK;EIVVGSNMDKIYIVMNYVEHDLK;FELGDGR;FGALLSDQGFDLMNK;FLTYFPGR;ISAEDGLKHEYFR;IWPGYSELPAVK;MTFSEHPYNNLR;TDEIVALKR;TLDEILQEK;TLMIQLLR;TSNLLLSHAGILK;VGDFGLAR	1;1;1;1;1;1;1;1;1;1;1;1;1;1;1;1	16	20	0.2164	11194;16170;16171;13983;9518;39886;8667;28128;27904;13048;26600;22066;25722;25721;13928;15001;12787;22246;22243;9580	-	Cyclin-dependent kinase 11B OS=Homo sapiens OX=9606 GN=CDK11B PE=1 SV=4	4.81532e+07	1.09439e+06	CDK11B
284_1	sp|Q7KZF4|SND1_HUMAN	26.2756	NA	101934	FFTESR;FVDGEWYR;IHVFYIDYGNR;LGTLSPAFSTR;QFLPFLQR;QINLSNIR;VLPAQATEYAFAFIQVPQDDDARTDAVDSVVR;VMQVLNADAIVVK	1;1;1;1;1;1;1;1	8	10	0.1066	8547;14534;22944;22945;16590;14012;12143;43249;43250;23021	-	Staphylococcal nuclease domain-containing protein 1 OS=Homo sapiens OX=9606 GN=SND1 PE=1 SV=1	2.44684e+07	421870	SND1
791_1	sp|Q9H8H2|DDX31_HUMAN	3.72837	NA	94028.6	QSIPVLLEGR	1	1	1	0.0118	15602	-	Probable ATP-dependent RNA helicase DDX31 OS=Homo sapiens OX=9606 GN=DDX31 PE=1 SV=2	134464	2689.29	DDX31
928_1	sp|Q96CT7|CC124_HUMAN	14.7222	NA	25819.6	AQIEDTLR;AQIEDTLRR;SHLEVPLEENVNRR;TIEDAIAVLSVAEEAADRHPER	1;1;1;1	4	5	0.2018	11898;15336;28391;37553;37554	-	Coiled-coil domain-containing protein 124 OS=Homo sapiens OX=9606 GN=CCDC124 PE=1 SV=1	4.04092e+07	2.69395e+06	CCDC124
478_1	sp|Q9H0H5|RGAP1_HUMAN	8.38485	NA	70981.8	NLFEQLVR;QIQLIR;SALAFLNR	1;1;1	3	3	0.0348	13422;8320;10760	-	Rac GTPase-activating protein 1 OS=Homo sapiens OX=9606 GN=RACGAP1 PE=1 SV=1	1.26579e+06	34210.6	RACGAP1
1174_1	sp|O14744|ANM5_HUMAN	60.998	NA	72637.5	AAILPTSIFLTNK;AAILPTSIFLTNKK;DDGVSIPGEYTSFLAPISSSK;DRDPEAQFEMPYVVR;DWNTLIVGK;EGQTICVR;GPLVNASLR;KGFPVLSK;KVWYEWAVTAPVCSAIHNPTGR;LHNFHQLSAPQPCFTFSHPNRDPMIDNNR;LSPWIRPDSK;QGFDFLCMPVFHPR;SDLLLSGRDWNTLIVGK;WLGEPIK;YSQYQQAIYK	1;1;1;1;1;1;1;1;1;1;1;1;1;1;1	15	20	0.2873	22769;25576;35250;30752;30753;13951;12262;11463;10428;38750;38751;43241;17947;29444;29207;29443;31007;31008;9709;20334	-	Protein arginine N-methyltransferase 5 OS=Homo sapiens OX=9606 GN=PRMT5 PE=1 SV=4	4.2188e+07	1.14022e+06	PRMT5
1447_1	sp|Q5VYK3|ECM29_HUMAN	2.20447	NA	204160	YSPDVLK	1	1	1	0.0038	9313	-	Proteasome adapter and scaffold protein ECM29 OS=Homo sapiens OX=9606 GN=ECPAS PE=1 SV=2	5.69771e+06	53752	ECPAS
267_3	sp|P61981|1433G_HUMAN	8.83123	NA	28284.9	DSTLIMQLLR;LAEQAERYDDMAAAMK;NLLSVAYK;NVTELNEPLSNEERNLLSVAYK;YLAEVATGEKR	0;0;0;1;1	2	3	0.2389	18162;17700;30027;30500;11109;38670;18992;18991	-	14-3-3 protein gamma OS=Homo sapiens OX=9606 GN=YWHAG PE=1 SV=2	7.65725e+06	425403	YWHAG
267_2	sp|P31946|1433B_HUMAN	8.95644	NA	28064.8	AVTEQGHELSNEERNLLSVAYK;DSTLIMQLLR;LAEQAERYDDMAAAMK;NLLSVAYK;QTTVSNSQQAYQEAFEISKK	1;0;0;0;1	2	2	0.2764	38296;18162;17700;30027;30500;11109;36626	-	14-3-3 protein beta/alpha OS=Homo sapiens OX=9606 GN=YWHAB PE=1 SV=3	1.81113e+06	106537	YWHAB
267_1	sp|Q04917|1433F_HUMAN	3.26884	NA	28201	DSTLIMQLLR;LAEQAERYDDMASAMK;NLLSVAYK	0;1;0	1	1	0.1382	18162;17700;30499;11109	-	14-3-3 protein eta OS=Homo sapiens OX=9606 GN=YWHAH PE=1 SV=4	277021	15390.1	YWHAH
267_6	sp|P27348|1433T_HUMAN	34.3104	NA	27746.8	AVTEQGAELSNEER;AVTEQGAELSNEERNLLSVAYK;DSTLIMQLLR;LQLIKDYR;NLLSVAYK;QTIDNSQGAYQEAFDISK;QTIDNSQGAYQEAFDISKK;SICTTVLELLDKYLIANATNPESK;TAFDEAIAELDTLNEDSYK	1;1;0;1;0;1;1;1;1	7	7	0.4163	25900;37739;18162;17700;14014;11109;32940;34821;39696;34854	-	14-3-3 protein theta OS=Homo sapiens OX=9606 GN=YWHAQ PE=1 SV=1	6.68725e+06	371514	YWHAQ
267_5	sp|P63104|1433Z_HUMAN	34.2496	NA	27727.7	DICNDVLSLLEK;DSTLIMQLLR;EKIETELR;GIVDQSQQAYQEAFEISKK;NLLSVAYK;SVTEQGAELSNEER;SVTEQGAELSNEERNLLSVAYK;VVSSIEQKTEGAEK;YLAEVAAGDDKK	1;0;1;1;0;1;1;1;1	7	8	0.3959	23445;18162;17700;13394;35214;11109;26292;37876;37877;25324;20088	-	14-3-3 protein zeta/delta OS=Homo sapiens OX=9606 GN=YWHAZ PE=1 SV=1	1.00715e+07	530078	YWHAZ
267_4	sp|P62258|1433E_HUMAN	27.0607	NA	29155.4	AAFDDAIAELDTLSEESYK;DSTLIMQLLR;EAAENSLVAYK;LICCDILDVLDK;LICCDILDVLDKHLIPAANTGESK;NLLSVAYK;VAGMDVELTVEER;YLAEFATGNDRK	1;0;1;1;1;0;1;1	6	7	0.3804	34150;18162;17700;17805;24756;39721;11109;24468;24145;22664	-	14-3-3 protein epsilon OS=Homo sapiens OX=9606 GN=YWHAE PE=1 SV=1	1.65836e+07	921310	YWHAE
839_1	sp|Q16629|SRSF7_HUMAN	2.03318	NA	27350	AFSYYGPLR	1	1	1	0.0378	14589	-	Serine/arginine-rich splicing factor 7 OS=Homo sapiens OX=9606 GN=SRSF7 PE=1 SV=1	191588	11974.3	SRSF7
335_1	sp|Q49A26|GLYR1_HUMAN	106.291	NA	60509	AKALDQSDNDMSAVYR;ALDQSDNDMSAVYR;CDLFIQEGAR;CFFVK;CQNILQGNFKPDFYLK;CYVDMSTVDADTVTELAQVIVSR;DLVLGPSGVLQGIRPGK;FFGTEDHAWIK;FLEAPVSGNQQLSNDGMLVILAAGDR;FQQAVDAVEEFLR;FQQAVDAVEEFLRR;IGFLGLGLMGSGIVSNLLK;IVNPPKDLK;KIGFLGLGLMGSGIVSNLLK;LAIALGDAVNHPTPMAAAANEVYK;LAIALGDAVNHPTPMAAAANEVYKR;LGDLVWGK;MGHTVTVWNR;RFQQAVDAVEEFLR;TAEKCDLFIQEGAR;TPAEVVSTCDITFACVSDPK;TSFFLGEVGNAAK;WQPTASEPVK;YPPWPGK	1;1;1;1;1;1;1;1;1;1;1;1;1;1;1;1;1;1;1;1;1;1;1;1	24	34	0.4792	29856;29658;26899;18215;7229;32472;39125;39124;39122;38992;28604;28605;21847;39926;26360;28633;31239;31033;31034;31240;13514;33247;37995;39295;39296;10660;18427;18009;28632;27633;35605;21570;16374;9758	-	Putative oxidoreductase GLYR1 OS=Homo sapiens OX=9606 GN=GLYR1 PE=1 SV=4	4.84194e+07	1.56192e+06	GLYR1
282_1	sp|Q15154|PCM1_HUMAN	5.29186	NA	228403	ALYALQDIVSR	1	1	1	0.0054	19304	-	Pericentriolar material 1 protein OS=Homo sapiens OX=9606 GN=PCM1 PE=1 SV=5	0	0	PCM1
680_1	sp|P36578|RL4_HUMAN	52.3707	NA	47667.4	AAAAAAALQAK;APIRPDIVNFVHTNLR;AWNDIK;EAVLLLK;EAVLLLKK;FCIWTESAFR;ILKSPEIQR;KLDELYGTWR;MINTDLSR;NIPGITLLNVSK;NVTLPAVFK;QPYAVSELAGHQTSAESWGTGR;SNYNLPMHK;TKEAVLLLK;VDKAAAAAAALQAK	1;1;1;1;1;1;1;1;1;1;1;1;1;1;1	15	18	0.3162	12120;30705;30706;7943;8543;11238;20971;14876;20107;20106;11994;19828;12805;37032;15776;13336;20528;20526	-	60S ribosomal protein L4 OS=Homo sapiens OX=9606 GN=RPL4 PE=1 SV=5	2.72425e+07	908082	RPL4
333_1	sp|Q9NSI2|SLX9_HUMAN	8.81984	NA	25440.8	ASPLVAIGQTLAR;FQELLASPAYR;QQLLEEERTR	1;1;1	3	3	0.1478	20477;20427;20596	-	Ribosome biogenesis protein SLX9 homolog OS=Homo sapiens OX=9606 GN=SLX9 PE=1 SV=2	1.22285e+07	719323	SLX9
331_1	sp|P62714|PP2AB_HUMAN	7.35929	NA	35552.3	RTPDYFL;YSFLQFDPAPR	1;1	2	2	0.0583	11182;21564	sp|P67775|PP2AA_HUMAN	Serine/threonine-protein phosphatase 2A catalytic subunit beta isoform OS=Homo sapiens OX=9606 GN=PPP2CB PE=1 SV=1	743181	41287.8	PPP2CB
1172_1	sp|Q6ZRI8|RHG36_HUMAN	32.4554	NA	61625.7	AAVLAQSKPSDEGSSEEPAVPSGTAR;ALPIDRPNTLDKWFLILR;GAVSVDSLAELEDGALLLQTLQLSK;ISFPIGQR;LGIDHYVASVNVVR;SHDDEEGAGNPPIPEQDRPLLR;SSPEALDFIR	1;1;1;1;1;1;1	7	7	0.2249	38736;35393;38982;11316;26129;37912;16161	-	Rho GTPase-activating protein 36 OS=Homo sapiens OX=9606 GN=ARHGAP36 PE=2 SV=1	4.28828e+06	171531	ARHGAP36
280_1	sp|Q96GC5|RM48_HUMAN	7.74456	NA	23919.8	ARPELEELLAK;TIEVLQLQDQGSK	1;1	2	3	0.1132	19826;19825;24367	-	39S ribosomal protein L48, mitochondrial OS=Homo sapiens OX=9606 GN=MRPL48 PE=1 SV=2	313855	28532.3	MRPL48
286_1	sp|O00154|BACH_HUMAN	3.97453	NA	41769.3	ATLWYVPLSLK	1	1	1	0.0289	20325	-	Cytosolic acyl coenzyme A thioester hydrolase OS=Homo sapiens OX=9606 GN=ACOT7 PE=1 SV=3	0	0	ACOT7
688_1	sp|Q96QK1|VPS35_HUMAN	13.3995	NA	91648.9	FIHLLR;LFDIFSQQVATVIQSR;SEDPDQQYLILNTAR	1;1;1	3	3	0.0465	8783;30580;29397	-	Vacuolar protein sorting-associated protein 35 OS=Homo sapiens OX=9606 GN=VPS35 PE=1 SV=2	4.4155e+06	91989.5	VPS35
831_1	sp|O00567|NOP56_HUMAN	7.1551	NA	66008.7	LAQFIGNR;YGLIFHSTFIGR	1;1	2	2	0.0337	11333;23260	-	Nucleolar protein 56 OS=Homo sapiens OX=9606 GN=NOP56 PE=1 SV=4	243029	6750.79	NOP56
612_2	sp|Q06830|PRDX1_HUMAN	31.4451	NA	22096.3	GLFIIDDK;GLFIIDDKGILR;IGHPAPNFK;KQGGLGPMNIPLVSDPK;LVQAFQFTDK;QGGLGPMNIPLVSDPK;QITVNDLPVGR;TIAQDYGVLK;TIAQDYGVLKADEGISFR	1;1;1;1;1;1;0;1;1	8	9	0.3869	11363;22072;22073;12644;29448;17883;27652;18299;17812;15480;32446	-	Peroxiredoxin-1 OS=Homo sapiens OX=9606 GN=PRDX1 PE=1 SV=1	2.07517e+07	1.48226e+06	PRDX1
612_1	sp|P32119|PRDX2_HUMAN	13.4079	NA	21878.2	ATAVVDGAFKEVK;KEGGLGPLNIPLLADVTR;QITVNDLPVGR;SVDEALR	1;1;0;1	3	3	0.2475	21434;30712;18299;17812;8610	-	Peroxiredoxin-2 OS=Homo sapiens OX=9606 GN=PRDX2 PE=1 SV=5	4.08858e+06	371689	PRDX2
686_1	sp|Q9UK61|TASOR_HUMAN	2.23727	NA	188914	IEEILK	1	1	1	0.0036	7917	-	Protein TASOR OS=Homo sapiens OX=9606 GN=TASOR PE=1 SV=3	156873	1600.75	TASOR
348_1	sp|Q08211|DHX9_HUMAN	41.1204	NA	140869	DINTDFLLVVLR;GANLKDYYSR;GMTLVTPLQLLLFASK;LAQFEPSQR;LGGIGQFLAK;LPIEPR;MTPSYEIR;QISRPSAAGINLMIGSTR;QLYHLGVVEAYSGLTK;TPLHEIALSIK;YQILPLHSQIPR	1;1;1;1;1;1;1;1;1;1;1	11	12	0.1008	23428;17611;29173;14645;13111;7606;13275;31021;29591;29592;18590;24510	-	ATP-dependent RNA helicase A OS=Homo sapiens OX=9606 GN=DHX9 PE=1 SV=4	1.43244e+07	196225	DHX9
1234_1	sp|P78527|PRKDC_HUMAN	271.698	NA	468788	AALSALESFLK;AGLLHNILPSQSTDLHHSVGTELLSLVYK;AIRPQIDLK;AQEPESGLSEETQVK;ATQQQHDFTLTQTADGR;AVAFFLESIAMHDIIAAEK;AYVPALQMAFK;DFGLLVFVR;DLPSWMK;DVLIQGLIDENPGLQLIIR;DYVDLFR;EIFNFVLK;EMKPVIFLDVFLPR;FIQTFGK;FVPLLPGNR;GANRTETVTSFR;GGSWIQEINVAEK;GIFTSEIGTK;GKPLPEYHVR;HNLEIIK;HSSLITPLQAVAQR;ILDVMYSR;ILELSGSSSEDSEKVIAGLYQR;LATTILQHWK;LGASLAFNNIYR;LGLIEWLENTVTLKDLLLNTMSQEEK;LGLPGDEVDNKVK;LKPVELR;LLEEALLR;LLNFLMK…	1;1;1;1;1;1;1;1;1;1;1;1;1;1;1;1;1;1;1;1;1;1;1;1;1;1;1;1;1;1;1;1;1;1;1;1;1;1;1;1;1;1;1;1;1;1;1;1;1;1;1;1;1;1;1;1;1;1;1;1;1;1;1;1;1;1;1;1;1;1	70	83	0.1858	16592;41945;14135;27550;27572;31417;31416;34209;19041;14428;10435;34536;11476;13231;28574;28573;28786;9673;13283;21519;23734;14111;17847;10243;25658;25659;12979;37480;18273;21522;41577;22645;10002;12124;10480;12036;15493;15492;10594;35342;35573;15373;27859;11666;22422;11528;29429;22236;22235;27363;21116;21518;22787;14670;14671;7754;32545;24093;25251;26763;17293;21219;21220;20575;21541;10898;14083…	-	DNA-dependent protein kinase catalytic subunit OS=Homo sapiens OX=9606 GN=PRKDC PE=1 SV=3	1.41341e+08	576903	PRKDC
614_1	sp|Q96KW2|P12L2_HUMAN	2.07107	NA	109844	KTMAPIAQNTPVPGQAK	1	1	1	0.0164	29262	-	POM121-like protein 2 OS=Homo sapiens OX=9606 GN=POM121L2 PE=3 SV=2	0	0	POM121L2
833_1	sp|Q96FS4|SIPA1_HUMAN	3.07031	NA	112080	FGLPSLGGR	1	1	1	0.0086	11001	-	Signal-induced proliferation-associated protein 1 OS=Homo sapiens OX=9606 GN=SIPA1 PE=1 SV=1	829853	15958.7	SIPA1
1273_1	sp|Q5U649|CL060_HUMAN	2.02191	NA	27608.2	TTMIDTLK	1	1	1	0.0327	11401	-	Uncharacterized protein C12orf60 OS=Homo sapiens OX=9606 GN=C12orf60 PE=1 SV=2	771070	40582.6	C12orf60
616_1	sp|Q8IZD0|SAM14_HUMAN	7.19628	NA	45028.6	FLDLGVTLR;SGGSPFLPFSWFTDSGK	1;1	2	2	0.0624	13730;30098	-	Sterile alpha motif domain-containing protein 14 OS=Homo sapiens OX=9606 GN=SAMD14 PE=2 SV=2	147684	6712.93	SAMD14
798_1	sp|Q8NC60|NOA1_HUMAN	5.29186	NA	78408.8	TGYGVEELISALQR	1	1	1	0.0201	25980	-	Nitric oxide-associated protein 1 OS=Homo sapiens OX=9606 GN=NOA1 PE=1 SV=2	575119	15134.7	NOA1
684_1	sp|O75934|SPF27_HUMAN	28.2334	NA	26115	EAAAALVEEETR;EAAAALVEEETRR;HIQDLNWQR;LREMESNWVSLVSK;NYLSYLTAPDYSAFETDIMRNEFER;QPIELLSMK;RYELPAPSSGQK	1;1;1;1;1;1;1	7	9	0.3644	20270;24077;24078;18258;28432;41634;14236;14621;21378	-	Pre-mRNA-splicing factor SPF27 OS=Homo sapiens OX=9606 GN=BCAS2 PE=1 SV=1	2.05229e+07	1.46592e+06	BCAS2
835_1	sp|Q8IZQ5|SELH_HUMAN	16.308	NA	13446.1	LEAPELPVK;NAAALSQALR;NAAALSQALRLEAPELPVK;RGSFEVTLLRPDGSSAELWTGIK	1;1;1;1	4	6	0.3443	12965;13321;32576;32575;38565;38566	-	Selenoprotein H OS=Homo sapiens OX=9606 GN=SELENOH PE=1 SV=2	6.51493e+06	930705	SELENOH
837_1	sp|P62805|H4_HUMAN	27.1528	NA	11360.4	DNIQGITKPAIR;ISGLIYEETR;TVTAMDVVYALK;TVTAMDVVYALKR;VFLENVIR;VFLENVIRDAVTYTEHAK	1;1;1;1;1;1	6	15	0.5146	21203;21204;17468;21215;20825;24545;24544;24885;24886;24884;24887;24883;12826;34359;34360	-	Histone H4 OS=Homo sapiens OX=9606 GN=H4C1 PE=1 SV=2	3.24667e+07	5.41111e+06	H4C1
438_1	sp|Q9H6F5|CCD86_HUMAN	32.8343	NA	40211.3	ALVEFESNPEETREPGSPPSVQR;DTLALLQK;FSQMLQDKPLR;GQHEPSKPPPAGETVTGGFGAK;KAEVVQVIR;LGGLRPESPESLTSVSR;LNKEELPVIPK;QPPQQPAAKI	1;1;1;1;1;1;1;1	8	10	0.3083	38877;10956;22519;22520;34916;13870;29687;20099;20098;14720	-	Coiled-coil domain-containing protein 86 OS=Homo sapiens OX=9606 GN=CCDC86 PE=1 SV=1	6.93632e+07	3.46816e+06	CCDC86
682_1	sp|Q99613|EIF3C_HUMAN	7.97884	NA	105278	ELLGQGLLLR;GTEITHAVVIK	1;1	2	2	0.023	15605;17085	sp|B5ME19|EIFCL_HUMAN	Eukaryotic translation initiation factor 3 subunit C OS=Homo sapiens OX=9606 GN=EIF3C PE=1 SV=1	502621	11423.2	EIF3C
1268_1	sp|O60762|DPM1_HUMAN	17.9767	NA	29615.8	ENLPLIVWLLVK;GANFLTQILLRPGASDLTGSFR;LGGNEIVSFLK;QLNYTIGEVPISFVDRVYGESK	1;1;1;1	4	5	0.2577	23886;37057;37056;17322;38521	-	Dolichol-phosphate mannosyltransferase subunit 1 OS=Homo sapiens OX=9606 GN=DPM1 PE=1 SV=1	1.77233e+06	98462.5	DPM1
77_1	sp|P61353|RL27_HUMAN	14.2522	NA	15787.7	DVFRDPALK;NKWFFQK;VYNYNHLMPTR;WFFQK	1;1;1;1	4	7	0.1985	14300;14299;12990;23565;23564;23192;8057	-	60S ribosomal protein L27 OS=Homo sapiens OX=9606 GN=RPL27 PE=1 SV=2	1.12724e+07	1.87873e+06	RPL27
1248_1	sp|Q9UHD8|SEPT9_HUMAN	20.6162	NA	65360.8	ADTLTLEER;FQDLGVK;RTELSIDISSK;RVEIQMPKPAEAPTAPSPAQTLENSEPAPVSQLQSR;STLINTLFK	1;1;1;1;1	5	5	0.1229	13987;9023;19301;44060;13774	-	Septin-9 OS=Homo sapiens OX=9606 GN=SEPTIN9 PE=1 SV=2	8.52822e+06	218672	SEPTIN9
340_1	sp|Q9NTI5|PDS5B_HUMAN	35.4238	NA	164563	DIFMFITR;DLTEYLK;FFTQPDKNFSNTK;IAPVHIDTESISALIK;SALLPVLHHK;SFFTPGKPK;SLDPSNLEHLITPLVTIGHIALLAPDQFAAPLK;SLVATFIVK;TTNVLGAVNKPLSSAGK	1;1;1;1;1;1;1;1;1	9	9	0.0843	14230;10515;26744;28620;15667;13214;43236;12593;27923	-	Sister chromatid cohesion protein PDS5 homolog B OS=Homo sapiens OX=9606 GN=PDS5B PE=1 SV=1	3.31214e+07	380706	PDS5B
71_1	sp|Q08945|SSRP1_HUMAN	11.946	NA	81024.4	FDEISFVNFAR;GWNWGTVK;SFDFEIETK	1;1;1	3	3	0.0395	21702;11931;15676	-	FACT complex subunit SSRP1 OS=Homo sapiens OX=9606 GN=SSRP1 PE=1 SV=1	616583	15414.6	SSRP1
3_1	sp|Q9NSB4|KRT82_HUMAN	5.29186	NA	56616.3	LAGLEEALQK;LGLDIEIATYR	1;0	1	1	0.0409	14546;19710	-	Keratin, type II cuticular Hb2 OS=Homo sapiens OX=9606 GN=KRT82 PE=1 SV=3	1.56626e+06	48945.7	KRT82
3_3	sp|P78385|KRT83_HUMAN	11.8584	NA	54160.5	AEAESWYR;FAAFIDKVR;FLEQQNK;LGLDIEIATYR;LQFYQNR	1;1;0;0;1	3	3	0.0852	13259;14456;11077;19710;12377	sp|O43790|KRT86_HUMAN;sp|Q14533|KRT81_HUMAN	Keratin, type II cuticular Hb3 OS=Homo sapiens OX=9606 GN=KRT83 PE=1 SV=2	7.12255e+06	237418	KRT83
3_2	sp|P05787|K2C8_HUMAN	3.66458	NA	53671.1	FASFIDK;FASFIDKVR;FLEQQNK;LALDIEIATYR	0;0;0;1	1	1	0.0559	9436;14847;14848;11077;20054	sp|P08729|K2C7_HUMAN	Keratin, type II cytoskeletal 8 OS=Homo sapiens OX=9606 GN=KRT8 PE=1 SV=7	4.30239e+06	134450	KRT8
3_5	sp|P48668|K2C6C_HUMAN	4.25047	NA	59988.3	AQYEEIAQR;FASFIDK;FASFIDKVR;FLEQQNK;LALDVEIATYRK;NLDLDSIIAEVKAQYEEIAQR;QLDSIVGER;QNLEPLFEQYINNLRR;SGFSSISVSR;WTLLQEQGTK	0;0;0;0;0;0;0;0;1;0	1	1	0.1667	15468;9436;14847;14848;11077;22831;37722;37723;13368;33491;13558;18102	-	Keratin, type II cytoskeletal 6C OS=Homo sapiens OX=9606 GN=KRT6C PE=1 SV=3	517373	14371.5	KRT6C
3_4	sp|O95678|K2C75_HUMAN	2.78362	NA	59524	FASFIDK;FASFIDKVR;FLEQQNK;LALDVEIATYRK;NTKQEISEMNR	0;0;0;0;1	1	1	0.0708	9436;14847;14848;11077;22831;21843	-	Keratin, type II cytoskeletal 75 OS=Homo sapiens OX=9606 GN=KRT75 PE=1 SV=2	2.71242e+06	79777	KRT75
3_7	sp|P12036|NFH_HUMAN	45.0907	NA	112411	AQLEGHAVQSTLQSEEWFR;EYQDLLNVK;FAGYIDKVR;FAQEAEAAR;GQLRLEQEHLLEDIAHVR;HHQEEVGELLGQIQGSGAAQAQMQAETRDALK;IPSVSTHIK;LEQEHLLEDIAHVR;MALDIEIAAYR;MALDIEIAAYRK;SAAGSSSGFHSWTR;SAMGELYER;SAQEEITEYRR;TSVSSVSASPSR	1;0;1;1;1;1;1;1;0;0;1;1;1;1	11	13	0.1589	35859;35860;15830;14479;12899;35024;43049;12659;28546;19746;20121;23240;23239;22874;22876;22873;23892;23891;14533;22599;17004	-	Neurofilament heavy polypeptide OS=Homo sapiens OX=9606 GN=NEFH PE=1 SV=4	1.37365e+07	249754	NEFH
3_6	sp|P13647|K2C5_HUMAN	12.1075	NA	62340	AQYEEIANR;FASFIDK;FASFIDKVR;FLEQQNK;LALDVEIATYRK;QLDSIVGER;QNLEPLFEQYINNLRR;SLYNLGGSKR;TSFTSVSR;WTLLQEQGTK;YEELQQTAGR	1;0;0;0;0;0;0;1;1;0;1	4	4	0.1695	15117;9436;14847;14848;11077;22831;13368;33491;15145;10577;18102;17801	-	Keratin, type II cytoskeletal 5 OS=Homo sapiens OX=9606 GN=KRT5 PE=1 SV=3	4.88408e+06	139545	KRT5
3_9	sp|P07196|NFL_HUMAN	56.179	NA	61479.2	ALYEQEIR;AQLQDLNDRFASFIER;EYQDLLNVK;FASFIER;FTVLTESAAK;IDSLMDEISFLK;LLEGEETR;LSFTSVGSITSGYSQSSQVFGR;MALDIEIAAYR;MALDIEIAAYRK;NMQNAEEWFK;SAYGGLQTSSYLMSTR;SAYSSYSAPVSSSLSVR;TLEIEACR;VHELEQQNKVLEAELLVLR;VLEAELLVLR;YEEEVLSREDAEGR;YLKEYQDLLNVK	1;1;0;1;1;1;0;1;0;0;1;1;1;1;1;1;1;1	14	16	0.3389	13469;31484;15830;10293;14448;23644;11918;36714;19746;20121;23240;23239;22874;22876;22873;20862;29025;29168;12889;12890;36334;16753;28263;25756;25757	-	Neurofilament light polypeptide OS=Homo sapiens OX=9606 GN=NEFL PE=1 SV=3	2.99496e+07	748740	NEFL
3_8	sp|P07197|NFM_HUMAN	52.0754	NA	102411	EYQDLLNVK;FSTFAGSITGPLYTHRPPITISSK;HLREYQDLLNVK;HNHDLSSYQDTIQQLENELR;LLEGEETR;LRDDTEAAIR;MALDIEIAAYR;MALDIEIAAYRK;QASHAQLGDAYDQEIR;QASHAQLGDAYDQEIRELR;QLSDIEER;SAKEEIAEYR;SIELESVR;SNEKEQLQGLNDR;SNHEEEVADLLAQIQASHITVER;SVTVTQKVEEHEETFEEK;TDISTALK;VSGSPSSGFR	0;1;0;1;0;1;0;0;1;1;1;1;1;1;1;1;1;1	13	19	0.2216	15830;39044;39045;25793;25790;25792;25791;37896;11918;16881;19746;20121;23240;23239;22874;22876;22873;29892;29891;29678;35653;12815;12816;17843;17842;11584;25847;25846;39136;34913;9873;12638	-	Neurofilament medium polypeptide OS=Homo sapiens OX=9606 GN=NEFM PE=1 SV=3	1.57739e+07	267354	NEFM
1289_1	sp|P24666|PPAC_HUMAN	15.0461	NA	18030.8	IELLGSYDPQK;SPIAEAVFR;SPIAEAVFRK;SVLFVCLGNICR	1;1;1;1	4	4	0.2089	19673;12822;15741;23901	-	Low molecular weight phosphotyrosine protein phosphatase OS=Homo sapiens OX=9606 GN=ACP1 PE=1 SV=3	3.68244e+06	368244	ACP1
580_1	sp|P84103|SRSF3_HUMAN	3.4941	NA	19317.9	AFGYYGPLR	1	1	2	0.0549	13897;13895	-	Serine/arginine-rich splicing factor 3 OS=Homo sapiens OX=9606 GN=SRSF3 PE=1 SV=1	1.1922e+06	119220	SRSF3
1238_1	sp|Q8IZ69|TRM2A_HUMAN	3.26884	NA	68682.2	ALLPWLLEQR	1	1	1	0.016	19048	-	tRNA (uracil-5-)-methyltransferase homolog A OS=Homo sapiens OX=9606 GN=TRMT2A PE=1 SV=2	127046	3629.88	TRMT2A
1242_1	sp|Q9UEY8|ADDG_HUMAN	15.8763	NA	79105.2	ISKEQDHIIIIPR;TLDNLGYR;VNIIGEVVDQGSTNLK;VNVPEESR	1;1;1;1	4	4	0.0637	26559;12025;28311;11511	-	Gamma-adducin OS=Homo sapiens OX=9606 GN=ADD3 PE=1 SV=1	6.03067e+06	194538	ADD3
645_1	sp|Q14980|NUMA1_HUMAN	65.8283	NA	238115	ASMQPIQIAEGTGITTR;DLGKFQVATDALK;ELAAFR;GLEAAQIKELEELR;HQVEQLSSSLK;IATTTASAATAAAIGATPR;KQQNQELQEQLR;LADDLSTLQEK;LGHELQQAGLK;LLQAETASNSAR;LQQLGEAHQAETEVLRR;LTAQVASLTSELTTLNATIQQQDQELAGLKQQAK;QSMAFSILNTPK;VAGIESHSELQISR	1;1;1;1;1;1;1;1;1;1;1;1;1;1	14	18	0.096	29735;23152;23151;7329;27108;19480;28735;28734;26125;18869;17795;17794;19598;32367;32368;43585;21899;25754	-	Nuclear mitotic apparatus protein 1 OS=Homo sapiens OX=9606 GN=NUMA1 PE=1 SV=2	1.10777e+08	774667	NUMA1
582_1	sp|Q9HCK1|ZDBF2_HUMAN	3.40198	NA	265453	ENEPIDSEVSLDYNIIFHSVTGRSEDPIK	1	1	1	0.0123	42647	-	DBF4-type zinc finger-containing protein 2 OS=Homo sapiens OX=9606 GN=ZDBF2 PE=1 SV=3	633986	5418.68	ZDBF2
778_1	sp|Q12800|TFCP2_HUMAN	5.29186	NA	57219.7	LFTNFSGADLLK	1	1	1	0.0239	21198	-	Alpha-globin transcription factor CP2 OS=Homo sapiens OX=9606 GN=TFCP2 PE=1 SV=2	292371	12711.8	TFCP2
1009_1	sp|Q6P1X5|TAF2_HUMAN	33.0973	NA	136883	FSDNYYR;FYGSFAFNR;IDPDMSVLR;ILNMLTK;QWVDQSGVVK;SVVGFVELTIFPTVANLNR;SYAEYGHFVDIR;TGGVLLHPIFGGGK	1;1;1;1;1;1;1;1	8	10	0.0726	12308;15498;14314;9875;16472;33989;33990;24314;21904;21905	-	Transcription initiation factor TFIID subunit 2 OS=Homo sapiens OX=9606 GN=TAF2 PE=1 SV=3	3.38938e+06	47737.8	TAF2
518_1	sp|Q9BR76|COR1B_HUMAN	13.569	NA	54200.2	AIFLADGK;DADPILISLR;NVLSDSRPAMAPGSSHLGAPASTTTAADATPSGSLAR	1;1;1	3	3	0.1125	9585;15623;43332	-	Coronin-1B OS=Homo sapiens OX=9606 GN=CORO1B PE=1 SV=1	1.15378e+06	50164.5	CORO1B
75_1	sp|Q9BYZ2|LDH6B_HUMAN	5.29186	NA	41916.2	LIIVSNPVDILTYVAWK;LNLVQR	1;0	1	1	0.0604	31789;7880	-	L-lactate dehydrogenase A-like 6B OS=Homo sapiens OX=9606 GN=LDHAL6B PE=1 SV=3	0	0	LDHAL6B
75_3	sp|P00338|LDHA_HUMAN	15.9397	NA	36665.4	FIIPNVVK;LNLVQR;LVIITAGAR;QVVESAYEVIK;SADTLWGIQKELQF;VIGSGCNLDSAR;VTLTSEEEAR	1;0;1;1;1;0;1	5	5	0.2108	11527;7880;11236;19732;27606;19292;16159	-	L-lactate dehydrogenase A chain OS=Homo sapiens OX=9606 GN=LDHA PE=1 SV=2	3.11452e+06	129772	LDHA
75_2	sp|P07195|LDHB_HUMAN	18.7708	NA	36615.1	FIIPQIVK;GLTSVINQK;IVADKDYSVTANSK;IVVVTAGVR;LIAPVAEEEATVPNNK;LNLVQR;VIGSGCNLDSAR	1;1;1;1;1;0;0	5	6	0.2216	12157;12194;25422;25421;11237;28449;7880;19292	-	L-lactate dehydrogenase B chain OS=Homo sapiens OX=9606 GN=LDHB PE=1 SV=2	4.81551e+06	229310	LDHB
649_2	sp|Q5VWQ8|DAB2P_HUMAN	12.6546	NA	131543	ATPVNLAGLATVR;HILPGFR;IASLDAANAR;LISASLFLR;TVTVHLYR	1;1;1;0;1	4	4	0.0395	20155;9660;13072;13441;12801	-	Disabled homolog 2-interacting protein OS=Homo sapiens OX=9606 GN=DAB2IP PE=1 SV=2	4.34181e+07	586731	DAB2IP
649_1	sp|Q9UJF2|NGAP_HUMAN	6.26684	NA	128477	ETQSTPQSAPQVR;LISASLFLR;SLTNPTPIQQQLR	1;0;1	2	2	0.0307	23675;13441;25170	-	Ras GTPase-activating protein nGAP OS=Homo sapiens OX=9606 GN=RASAL2 PE=1 SV=2	1.15751e+06	15230.4	RASAL2
998_1	sp|Q8NE71|ABCF1_HUMAN	92.9806	NA	95866.5	AANAAENDFSVSQAEMSSR;ADDPYAHLSK;AVSEEQQPALK;EVLEALGEVMVSRPR;EVLEALGEVMVSRPRE;FSISAHGK;FTFPDPPPLSPPVLGLHGVTFGYQGQKPLFK;GAVIVVSHDAR;ICIVGPNGVGK;IGFFNQQYAEQLRMEETPTEYLQR;ILAGLGFDPEMQNRPTQK;LQGQLEQGDDTAAERLEK;MEETPTEYLQR;NLDFGIDMDSR;NQDEESQEAPELLKRPK;QAMLENASDIKLEK;QQPPEPEWIGDGESTSPSDKVVK;STLLLLLTGK;TLLIVSHDQGFLDDVCTDIIHLDAQR;VVFAELACR;VYEELRATGAAAAEAK;YGLVGPNGK	1;1;1;1;1;1;1;1;1;1;1;1;1;1;1;1;1;1;1;1;1;1	22	30	0.3692	32464;32748;15704;17983;28301;28537;28534;30279;30057;9807;42900;15882;15656;41340;33206;33205;32751;32752;22935;20137;20512;32888;26976;38481;14248;41291;41290;14383;27818;11020	-	ATP-binding cassette sub-family F member 1 OS=Homo sapiens OX=9606 GN=ABCF1 PE=1 SV=2	4.36289e+07	969530	ABCF1
1281_1	sp|Q9Y6M7|S4A7_HUMAN	5.29186	NA	135957	FLFLLLGPAGK	1	1	1	0.0091	17308	-	Sodium bicarbonate cotransporter 3 OS=Homo sapiens OX=9606 GN=SLC4A7 PE=1 SV=2	0	0	SLC4A7
338_1	sp|Q07866|KLC1_HUMAN	13.0801	NA	65268.9	DAANLLNDALAIR;LTQDEIISK;NLGALYR	1;1;1	3	3	0.0506	22313;13970;9025	-	Kinesin light chain 1 OS=Homo sapiens OX=9606 GN=KLC1 PE=1 SV=2	2.70046e+06	72985.3	KLC1
1283_1	sp|Q9P1Y6|PHRF1_HUMAN	2.80025	NA	178557	GVGSTFESFR	1	1	1	0.0061	14927	-	PHD and RING finger domain-containing protein 1 OS=Homo sapiens OX=9606 GN=PHRF1 PE=1 SV=3	0	0	PHRF1
584_1	sp|Q9UFW8|CGBP1_HUMAN	2.18832	NA	18808.6	FVVTAPPAR	1	1	1	0.0539	12145	-	CGG triplet repeat-binding protein 1 OS=Homo sapiens OX=9606 GN=CGGBP1 PE=1 SV=2	1.12692e+06	93909.8	CGGBP1
336_1	sp|Q8TCY9|URGCP_HUMAN	61.547	NA	104921	DIPAAILHAFLR;DLPWNFLR;EDSVVLSR;KLQALNADAR;LQGDPWR;LVVLSTVGVPGTGK;NIQQLIELVR;NTTMVLDVLPDARPVEK;SQLLNAVLSPGHR;STLLNTMFGLR;TGHMPNYQFVYQNLHDVSVPGPRPR;TWWSQPPR;VSVEDMAHAAR;WMEWGLAR;WVTGLLK;YYFILSPYR	1;1;1;1;1;1;1;1;1;1;1;1;1;1;1;1	16	19	0.1912	21489;14296;11018;15278;15280;10337;21227;18679;31348;22827;19408;19820;40913;14200;17583;14004;14378;9238;18575	-	Up-regulator of cell proliferation OS=Homo sapiens OX=9606 GN=URGCP PE=1 SV=2	1.60373e+07	291588	URGCP
78_4	sp|P08238|HS90B_HUMAN	46.1509	NA	83212.1	ADLINNLGTIAK;ALLFIPR;APFDLFENK;ELISNASDALDKIR;EQVANSAFVER;HFSVEGQLEFR;HLEINPDHPIVETLR;IDIIPNPQER;KHLEINPDHPIVETLR;NPDDITQEEYGEFYK;SIYYITGESKEQVANSAFVER;SLTNDWEDHLAVK;SLVSVTK;TKPIWTR;VILHLKEDQTEYLEER;YESLTDPSKLDSGK;YHTSQSGDEMTSLSEYVSR	0;1;1;0;1;0;1;1;1;1;1;0;1;0;0;0;1	10	12	0.2638	19145;9491;14779;26213;26212;19322;21794;21795;29650;17811;31312;30526;37540;37539;25780;7755;10953;32951;32953;26066;26069;26068;35556;35557	-	Heat shock protein HSP 90-beta OS=Homo sapiens OX=9606 GN=HSP90AB1 PE=1 SV=4	1.08584e+08	2.71459e+06	HSP90AB1
78_1	sp|Q58FF6|H90B4_HUMAN	2.32344	NA	58227.6	SLIINTFYSNK;VILHLKEDQTEYLEER	1;0	1	1	0.0535	20550;32951;32953	-	Putative heat shock protein HSP 90-beta 4 OS=Homo sapiens OX=9606 GN=HSP90AB4P PE=5 SV=1	976116	34861.3	HSP90AB4P
78_2	sp|P14625|ENPL_HUMAN	33.8091	NA	92411.3	DISTNYYASQK;EAESSPFVER;ELISNASDALDKIR;FAFQAEVNR;LGVIEDHSNR;LIINSLYK;NLGTIAK;NLLHVTDTGVGMTREELVK;SGYLLPDTK;SILFVPTSAPR;TFEINPR	1;1;0;1;1;1;1;1;1;1;1	10	10	0.1432	20295;16600;26213;26212;14811;16275;12305;7481;34641;12918;17655;10438	-	Endoplasmin OS=Homo sapiens OX=9606 GN=HSP90B1 PE=1 SV=1	2.10375e+07	429337	HSP90B1
78_3	sp|P07900|HS90A_HUMAN	39.9719	NA	84606.7	ADLINNLGTIAK;APFDLFENR;ELHINLIPNKQDR;ELISNSSDALDK;HFSVEGQLEFR;HLEINPDHSIIETLR;KLSELLR;NPDDITNEEYGEFYK;RAPFDLFENR;SLTNDWEDHLAVK;TKPIWTR;TLTIVDTGIGMTK;TLTIVDTGIGMTKADLINNLGTIAK;VILHLKEDQTEYLEER;YESLTDPSKLDSGK	0;1;1;1;0;1;1;1;1;0;0;1;1;0;0	9	14	0.2158	19145;15500;26980;26982;20336;21794;21795;29711;29710;10104;30333;19726;25780;10953;22219;21832;21830;22218;39008;32951;32953;26066;26069;26068	-	Heat shock protein HSP 90-alpha OS=Homo sapiens OX=9606 GN=HSP90AA1 PE=1 SV=5	7.96806e+07	2.04309e+06	HSP90AA1
1287_1	sp|P62249|RS16_HUMAN	49.7715	NA	16435	ALVAYYQK;DILIQYDR;EIKDILIQYDR;ERFAGVDIR;FAGVDIR;GGGHVAQIYAIR;GPLQSVQVFGR;LLEPVLLLGK;LLEPVLLLGKER;PSKGPLQSVQVFGR;TLLVADPR;VKGGGHVAQIYAIR;VNGRPLEMIEPR	1;1;1;1;1;1;1;1;1;1;1;1;1	13	24	0.589	12102;13759;23150;23149;14352;8436;19108;17647;17648;15153;22550;22551;25247;25248;25249;10589;24577;23646;23274;23275;23659;23661;23645;23259	-	40S ribosomal protein S16 OS=Homo sapiens OX=9606 GN=RPS16 PE=1 SV=2	2.07159e+08	1.72633e+07	RPS16
586_1	sp|Q8WUY1|THEM6_HUMAN	3.44595	NA	23849.9	LLEPFEVR	1	1	1	0.0385	13099	-	Protein THEM6 OS=Homo sapiens OX=9606 GN=THEM6 PE=1 SV=2	231053	14440.8	THEM6
334_1	sp|Q9Y678|COPG1_HUMAN	11.9516	NA	97655.5	ALQQYTLEPSEKPFDLK;GLGPLFK;SIATLAITTLLK	1;1;1	3	3	0.0412	32829;7715;19209	-	Coatomer subunit gamma-1 OS=Homo sapiens OX=9606 GN=COPG1 PE=1 SV=1	1.61721e+06	31710.1	COPG1
980_1	sp|O75094|SLIT3_HUMAN	14.6748	NA	167604	DVTELYLEGNHLTAVPR;LNDNEVSVLEATGIFK;LTRLDLSENQIQGIPR;MDFAGLK	1;1;1;1	4	4	0.0368	31548;29184;30594;8747	-	Slit homolog 3 protein OS=Homo sapiens OX=9606 GN=SLIT3 PE=2 SV=3	9.28477e+06	120581	SLIT3
1333_1	sp|P61160|ARP2_HUMAN	3.26884	NA	44732.2	RLDIAGR	1	1	1	0.0178	8842	-	Actin-related protein 2 OS=Homo sapiens OX=9606 GN=ACTR2 PE=1 SV=1	2.33355e+06	111121	ACTR2
350_1	sp|Q96CK0|ZN653_HUMAN	5.29186	NA	67192.2	LAAYLISLER	1	1	1	0.0163	16574	-	Zinc finger protein 653 OS=Homo sapiens OX=9606 GN=ZNF653 PE=1 SV=1	0	0	ZNF653
495_1	sp|Q12894|IFRD2_HUMAN	3.4941	NA	54779.4	LLPDFLLER	1	1	1	0.0178	15694	-	Interferon-related developmental regulator 2 OS=Homo sapiens OX=9606 GN=IFRD2 PE=1 SV=3	0	0	IFRD2
1134_1	sp|Q13813|SPTN1_HUMAN	632.249	NA	284364	AALLELWELR;AALLELWELRR;ADVVESWIGEK;AGTFQAFEQFGQQLLAHGHYASPEIK;ALINADELASDVAGAEALLDR;ALINADELASDVAGAEALLDRHQEHK;ALSSEGKPYVTK;ALSSEGKPYVTKEELYQNLTR;AQLADSFHLQQFFR;AQLADSFHLQQFFRDSDELK;DADETKEWIEEK;DLAALGDKVNSLGETAER;DLASVQALLR;DLIGVQNLLK;DLIGVQNLLKK;DLMSWINGIR;DLNSQADSLMTSSAFDTSQVK;DLTGVQNLR;DLTGVQNLRK;DLTNVQNLQK;DLTSWVTEMK;DSDELKSWVNEK;DTEQVDNWMSK;DVDEIEAWISEK;DVEDEETWIR;EAALTSEEVGADLEQVEVLQK;EAFL…	1;1;1;1;1;1;1;1;1;1;1;1;1;1;1;1;1;1;1;1;1;1;1;1;1;1;1;1;1;1;1;1;1;1;1;1;1;1;1;1;1;1;1;1;1;1;1;1;1;1;1;1;1;1;1;1;1;1;1;1;1;1;1;1;1;1;1;1;1;1;1;1;1;1;1;1;1;1;1;1;1;1;1;1;1;1;1;1;1;1;1;1;1;1;1;1;1;1;1;1;1;1;1;1;1;1;1;1;1;1;1;1;1;1;1;1;1;1;1;1;1;1;1;1;1;1;1;1;1;1;1;1;1;1;1;1;1	137	216	0.5688	18353;22318;22319;18858;40719;40720;34633;34634;40245;40244;20094;37789;37788;28629;28627;37577;25084;30664;30663;14915;15627;19091;18534;18133;18116;36336;13347;16424;17219;18240;24201;24200;22271;23800;20331;36318;36710;9262;25266;43787;18103;17223;17221;26952;24637;39087;20177;37199;30610;30611;16762;40610;12926;32034;32037;32307;32309;32035;8519;32243;32242;32261;32483;32501;10359;31222;19265…	-	Spectrin alpha chain, non-erythrocytic 1 OS=Homo sapiens OX=9606 GN=SPTAN1 PE=1 SV=3	3.69377e+08	1.94409e+06	SPTAN1
493_1	sp|Q2V2M9|FHOD3_HUMAN	39.1019	NA	158516	ALGLVGTSELQL;GSISPDAEPNDKVPETAPVQPK;IAILNFDEYALNKEGIEK;IISEFALEYR;ILTMIPTDEEKQK;ISTLQANSQTQDESVR;QEIIVLDSKR;SSPSGLLTSSFR;TSSPSVEDATPALGVR	1;1;1;1;1;1;1;1;1	9	10	0.0907	18025;36521;34049;19080;26554;29565;18027;18028;19040;26936	-	FH1/FH2 domain-containing protein 3 OS=Homo sapiens OX=9606 GN=FHOD3 PE=1 SV=2	1.21905e+07	164737	FHOD3
1132_1	sp|Q9BU76|MMTA2_HUMAN	28.2825	NA	29393.9	APCAGPSREEELAAVR;DLTWYAK;EAEREALLAALGYK;EALLAALGYK;ENYLGNSLMAPVGR;LGLSVFTHHR;LLGLGSASGSVGR	1;1;1;1;1;1;1	7	9	0.2814	28691;10848;25923;25924;14013;25996;25641;17056;17252	-	Multiple myeloma tumor-associated protein 2 OS=Homo sapiens OX=9606 GN=MMTAG2 PE=1 SV=1	4.10662e+07	2.41566e+06	MMTAG2
988_1	sp|Q8NFW8|NEUA_HUMAN	35.8067	NA	48348.6	AALDSGAFQSVWVSTDHDEIENVAK;DAIGISLLK;DAIGISLLKK;GVEKPPHLAALILAR;HLAGVPLIGWVLR;HLIEMGYLQGGK;VAEMIREEGYDSVFSVVR;VGLSGAPADACSTAQK;WSEIQK;YGYFGK	1;1;1;1;1;1;1;1;1;1	10	12	0.2788	39672;11524;14221;26909;26908;23747;23748;22102;34304;25903;8627;7762	-	N-acylneuraminate cytidylyltransferase OS=Homo sapiens OX=9606 GN=CMAS PE=1 SV=2	2.88957e+07	996405	CMAS
1130_1	sp|Q9H3K6|BOLA2_HUMAN	2.32824	NA	10110.2	VLVVSAK	1	1	1	0.0814	7473	-	BolA-like protein 2 OS=Homo sapiens OX=9606 GN=BOLA2 PE=1 SV=1	842104	120301	BOLA2
491_1	sp|Q15084|PDIA6_HUMAN	14.3121	NA	48091.3	ALDLFSDNAPPPELLEIINEDIAKR;LAAVDATVNQVLASR;NSYLEVLLK	1;1;1	3	3	0.1114	40289;25799;14743	-	Protein disulfide-isomerase A6 OS=Homo sapiens OX=9606 GN=PDIA6 PE=1 SV=1	1.35255e+06	54101.9	PDIA6
1445_1	sp|Q9BXK1|KLF16_HUMAN	8.28704	NA	25414.7	GGPGAAPGGASPASSSSAASSPSSGR;GRPGPEGAGPAAGLDVR	1;1	2	2	0.1706	34473;26786	-	Krueppel-like factor 16 OS=Homo sapiens OX=9606 GN=KLF16 PE=1 SV=1	732153	61012.7	KLF16
1349_1	sp|Q15058|KIF14_HUMAN	22.4045	NA	186375	LIVNIAK;SLENIFAESK;SLLTLGK;SPAPSILK;SVFIPYR;TIADSLINSFLK	1;1;1;1;1;1	6	6	0.0309	8324;16237;7727;9122;10519;21101	-	Kinesin-like protein KIF14 OS=Homo sapiens OX=9606 GN=KIF14 PE=1 SV=1	1.60216e+07	140540	KIF14
229_1	sp|Q6P087|RUSD3_HUMAN	3.72837	NA	38436.8	QVLDEALLR	1	1	1	0.0256	14189	-	Mitochondrial mRNA pseudouridine synthase RPUSD3 OS=Homo sapiens OX=9606 GN=RPUSD3 PE=1 SV=3	1.58373e+06	79186.4	RPUSD3
347_1	sp|Q9NV06|DCA13_HUMAN	13.0428	NA	51369.2	HSKPGSVPLVSEK;TIQAHEGFVR;VFAKPFLASLDGHR	1;1;1	3	3	0.0831	22194;16815;26503	-	DDB1- and CUL4-associated factor 13 OS=Homo sapiens OX=9606 GN=DCAF13 PE=1 SV=2	4.23483e+06	136608	DCAF13
499_1	sp|Q9BXP5|SRRT_HUMAN	4.61737	NA	100604	LTPLLSVR;VALSEPQPERR	1;1	2	2	0.0217	10883;20129	-	Serrate RNA effector molecule homolog OS=Homo sapiens OX=9606 GN=SRRT PE=1 SV=1	527756	10770.5	SRRT
345_1	sp|Q9Y295|DRG1_HUMAN	8.83123	NA	40516.8	IAEIEAEMAR;IGFVGFPSVGK	1;1	2	2	0.0572	16108;15484	-	Developmentally-regulated GTP-binding protein 1 OS=Homo sapiens OX=9606 GN=DRG1 PE=1 SV=1	2.13051e+06	81942.6	DRG1
497_1	sp|Q92560|BAP1_HUMAN	5.29186	NA	80312.1	QTVLEALQQLIR	1	1	1	0.0165	23283	-	Ubiquitin carboxyl-terminal hydrolase BAP1 OS=Homo sapiens OX=9606 GN=BAP1 PE=1 SV=2	22311.9	743.731	BAP1
452_1	sp|A8MYJ7|TTC34_HUMAN	2.2232	NA	60864.8	QSLAQAAAQEAGTLLDAGQPR	1	1	1	0.0371	34040	-	Tetratricopeptide repeat protein 34 OS=Homo sapiens OX=9606 GN=TTC34 PE=2 SV=2	0	0	TTC34
1345_1	sp|Q9BVS4|RIOK2_HUMAN	15.075	NA	63243.2	EFAYMK;EFRPFRDEENVGAMNQYR;FSYESELFPTFK;NHEIVPGSLIASIASLK	1;1;1;1	4	4	0.096	8591;36486;25137;29186	-	Serine/threonine-protein kinase RIO2 OS=Homo sapiens OX=9606 GN=RIOK2 PE=1 SV=2	2.34243e+06	80773.6	RIOK2
343_1	sp|Q6P5R6|RL22L_HUMAN	21.1674	NA	14597.6	FNLDLTHPVEDGIFDSGNFEQFLR;FNLDLTHPVEDGIFDSGNFEQFLREK;NNLRDWLR;TGNLGNVVHIER;VVASDKETYELR	1;1;0;1;1	4	7	0.4754	40366;40369;41652;41651;14938;14936;20781;23238;23237	-	60S ribosomal protein L22-like 1 OS=Homo sapiens OX=9606 GN=RPL22L1 PE=1 SV=2	1.50796e+07	2.51326e+06	RPL22L1
343_2	sp|P35268|RL22_HUMAN	29.5296	NA	14777.8	AGNLGGGVVTIER;FTLDCTHPVEDGIMDAANFEQFLQER;ITVTSEVPFSKR;NNLRDWLR;SKITVTSEVPFSK;VVANSKESYELR;YFQINQDEEEEEDED	1;1;1;0;1;1;1	6	11	0.6875	19141;19171;41719;41784;41785;22166;14938;14936;23550;22895;22916;22893;31631	-	60S ribosomal protein L22 OS=Homo sapiens OX=9606 GN=RPL22 PE=1 SV=2	8.1621e+07	1.36035e+07	RPL22
773_1	sp|Q5BKY9|F133B_HUMAN	3.66458	NA	28367.9	VAYMNPIAMAR	1	1	1	0.0445	18981	sp|Q8N9E0|F133A_HUMAN	Protein FAM133B OS=Homo sapiens OX=9606 GN=FAM133B PE=1 SV=1	1.98018e+06	220021	FAM133B
1438_1	sp|Q1ED39|KNOP1_HUMAN	7.38913	NA	51557.2	AADSLQQNLQR;VDLGLPEKK	1;1	2	2	0.0437	19167;13012	-	Lysine-rich nucleolar protein 1 OS=Homo sapiens OX=9606 GN=KNOP1 PE=1 SV=1	1.50976e+06	55917.1	KNOP1
771_1	sp|P50454|SERPH_HUMAN	16.3574	NA	46411.2	AVLSAEQLRDEEVHAGLGELLR;GVVEVTHDLQK;KAVAISLPK;LFYADHPFIFLVR	1;1;1;1	4	5	0.1316	37644;37643;18647;11466;27638	-	Serpin H1 OS=Homo sapiens OX=9606 GN=SERPINH1 PE=1 SV=2	2.80107e+06	112043	SERPINH1
458_1	sp|P20290|BTF3_HUMAN	15.8763	NA	22154.4	KLQFSLK;LAEALPK;QLTEMLPSILNQLGADSLTSLRR;VQASLAANTFTITGHAETK	1;1;1;1	4	4	0.2718	10196;7858;38886;32055	-	Transcription factor BTF3 OS=Homo sapiens OX=9606 GN=BTF3 PE=1 SV=1	5.83408e+06	448775	BTF3
226_1	sp|Q9NVA2|SEP11_HUMAN	3.53937	NA	49367.2	VNIIPIIAK	1	1	1	0.021	12649	sp|Q14141|SEPT6_HUMAN;sp|Q92599|SEPT8_HUMAN	Septin-11 OS=Homo sapiens OX=9606 GN=SEPTIN11 PE=1 SV=3	0	0	SEPTIN11
1432_1	sp|P62318|SMD3_HUMAN	5.7702	NA	13907.3	FLILPDMLK;VAQLEQVYIR	1;1	2	2	0.1508	15421;18488	-	Small nuclear ribonucleoprotein Sm D3 OS=Homo sapiens OX=9606 GN=SNRPD3 PE=1 SV=1	582396	64710.6	SNRPD3
1228_1	sp|Q14331|FRG1_HUMAN	15.2077	NA	29154.1	DGFLHETLLDRR;EVDEGPSPPEQFTAVK;TAGEEEMIK;TAGEEEMIKIR	1;1;1;1	4	6	0.1512	24634;24635;28928;13187;20368;20370	-	Protein FRG1 OS=Homo sapiens OX=9606 GN=FRG1 PE=1 SV=1	1.19236e+07	917201	FRG1
1304_1	sp|Q08AM6|VAC14_HUMAN	2.26672	NA	87916.7	IAVLK	1	1	1	0.0064	6477	-	Protein VAC14 homolog OS=Homo sapiens OX=9606 GN=VAC14 PE=1 SV=1	1.20734e+07	287463	VAC14
405_1	sp|Q13247|SRSF6_HUMAN	3.72837	NA	39563.4	LIVENLSSR	1	1	1	0.0262	13647	sp|Q13243|SRSF5_HUMAN;sp|Q08170|SRSF4_HUMAN	Serine/arginine-rich splicing factor 6 OS=Homo sapiens OX=9606 GN=SRSF6 PE=1 SV=2	0	0	SRSF6
1374_1	sp|Q7Z7L8|CK096_HUMAN	4.9189	NA	46085.4	KSFLQSLECLR;SFLQSLECLRR	1;1	2	2	0.0276	22573;23222	-	Uncharacterized protein C11orf96 OS=Homo sapiens OX=9606 GN=C11orf96 PE=1 SV=3	0	0	C11orf96
220_1	sp|Q9UET6|TRM7_HUMAN	5.29186	NA	36056.1	LLQLDKEFQLFQGVTR	1	1	1	0.0486	31679	-	Putative tRNA (cytidine(32)/guanosine(34)-2'-O)-methyltransferase OS=Homo sapiens OX=9606 GN=FTSJ1 PE=1 SV=2	0	0	FTSJ1
1430_1	sp|Q13610|PWP1_HUMAN	9.02023	NA	55793.1	IWDILGDRPSLVHSR;SDKPIFTLNAHNDEISGLDLSSQIK	1;1	2	2	0.0798	29420;39990	-	Periodic tryptophan protein 1 homolog OS=Homo sapiens OX=9606 GN=PWP1 PE=1 SV=1	242587	11026.7	PWP1
777_1	sp|Q0IIM8|TBC8B_HUMAN	2.49633	NA	128627	SVIISIK	1	1	1	0.0063	8153	-	TBC1 domain family member 8B OS=Homo sapiens OX=9606 GN=TBC1D8B PE=1 SV=2	0	0	TBC1D8B
1308_1	sp|P51693|APLP1_HUMAN	2.26908	NA	72131.2	FLEERP	1	1	1	0.0092	8624	-	Amyloid beta precursor like protein 1 OS=Homo sapiens OX=9606 GN=APLP1 PE=1 SV=3	9.17525e+06	247980	APLP1
1376_1	sp|P22234|PUR6_HUMAN	7.83464	NA	47049.1	ASILNTWISLK;DQITAGNAAR	1;1	2	2	0.0494	19237;13366	-	Multifunctional protein ADE2 OS=Homo sapiens OX=9606 GN=PAICS PE=1 SV=3	866503	33327	PAICS
407_1	sp|Q6PKG0|LARP1_HUMAN	2.66094	NA	123434	FYPVVK	1	1	1	0.0055	8029	sp|Q659C4|LAR1B_HUMAN	La-related protein 1 OS=Homo sapiens OX=9606 GN=LARP1 PE=1 SV=2	191538	2858.78	LARP1
9_1	sp|A6NFI3|ZN316_HUMAN	7.99189	NA	108370	FGQSAALTR;SFVYGSHLAR	1;1	2	2	0.0189	12013;16218	-	Zinc finger protein 316 OS=Homo sapiens OX=9606 GN=ZNF316 PE=1 SV=1	560897	12747.7	ZNF316
1434_1	sp|Q9Y276|BCS1_HUMAN	2.29515	NA	47504.4	FYPGQAPSLAENFAEHVLR	1	1	1	0.0453	34896	-	Mitochondrial chaperone BCS1 OS=Homo sapiens OX=9606 GN=BCS1L PE=1 SV=1	0	0	BCS1L
401_1	sp|Q4KMQ1|TPRN_HUMAN	2.02191	NA	75509.7	AAEVLVYGAPPGR	1	1	1	0.0183	20551	-	Taperin OS=Homo sapiens OX=9606 GN=TPRN PE=1 SV=2	1.78694e+06	47024.7	TPRN
775_1	sp|P33991|MCM4_HUMAN	5.29186	NA	96497.6	GILLQLFGGTR	1	1	1	0.0127	17279	-	DNA replication licensing factor MCM4 OS=Homo sapiens OX=9606 GN=MCM4 PE=1 SV=5	479390	9399.81	MCM4
1370_1	sp|Q13045|FLII_HUMAN	89.0911	NA	144659	AAEWYNIDFSLQNQLR;ADLTALFLPR;ASDPDEAKLAEDILNTMFDTSYSK;AVQGAQQPSLYQIR;ENPNLVMPPKPADR;FVFLLDR;GLDIYVWR;GVDLSGNDFK;GYFAVTEK;KFESLFPGK;LAEDILNTMFDTSYSK;LEHLSVSHNNLTTLHGELSSLPSLR;LEPVPLK;LLQSLLDTR;LVHLQTLVLNGNPLLHAQLR;NAEAVLQSPGLSGK;NHLVTLPEAIHFLTEIEVLDVR;NWDDVLTVDYTR;QLPAMTALQTLHLR;RWDQGLEKPR;VGLGLGYLELPQINYK	1;1;1;1;1;1;1;1;1;1;1;1;1;1;1;1;1;1;1;1;1	21	25	0.212	32207;15720;39617;26515;27030;27029;11152;13472;14079;11244;14113;30528;40075;8729;14242;36208;36207;36218;22338;38897;38896;25178;27232;20189;29572	-	Protein flightless-1 homolog OS=Homo sapiens OX=9606 GN=FLII PE=1 SV=2	6.68924e+07	983711	FLII
222_1	sp|P46783|RS10_HUMAN	21.4816	NA	18885.9	AEAGAGSATEFQFR;DYLHLPPEIVPATLR;IAIYELLFK;IAIYELLFKEGVMVAK;NVPNLHVMK	1;1;1;1;1	5	5	0.3273	23988;28993;15555;30427;14461	-	40S ribosomal protein S10 OS=Homo sapiens OX=9606 GN=RPS10 PE=1 SV=1	8.64945e+06	665343	RPS10
291_1	sp|Q9UDX4|S14L3_HUMAN	2.02975	NA	46018.4	INYGGEIPKSMYVR	1	1	1	0.035	27489	-	SEC14-like protein 3 OS=Homo sapiens OX=9606 GN=SEC14L3 PE=1 SV=1	294234	12259.7	SEC14L3
700_2	sp|P06733|ENOA_HUMAN	61.2365	NA	47139.3	AAVPSGASTGIYEALELR;AGYTDKVVIGMDVAASEFFR;DATNVGDEGGFAPNILENKEGLELLK;EGLELLK;EIFDSRGNPTVEVDLFTSK;FTASAGIQVVGDDLTVTNPK;HIADLAGNSEVILPVPAFNVINGGSHAGNK;IGAEVYHNLK;LAMQEFMILPVGAANFR;LAQANGWGVMVSHR;SGETEDTFIADLVVGLCTGQIK;SGKYDLDFK;TIAPALVSK;YISPDQLADLYK;YNQLLRIEEELGSK	0;1;1;1;1;1;1;1;1;1;0;1;1;1;1	13	18	0.553	29931;35323;40011;8904;35000;34999;33240;41369;41368;16419;31736;31734;31274;26142;37224;14562;10908;23624;28392;28395	-	Alpha-enolase OS=Homo sapiens OX=9606 GN=ENO1 PE=1 SV=2	2.63845e+07	909809	ENO1
897_1	sp|P47914|RL29_HUMAN	16.3029	NA	17741.1	AQAAAPASVPAQAPK;AQAAAPASVPAQAPKR;LAYIAHPK;YESLKGVDPK	1;1;1;1	4	6	0.2138	22500;25927;25931;11210;16194;16193	-	60S ribosomal protein L29 OS=Homo sapiens OX=9606 GN=RPL29 PE=1 SV=2	2.07661e+08	3.46102e+07	RPL29
895_1	sp|P09172|DOPO_HUMAN	33.7687	NA	69020.7	FQGEWNLQPLPK;GQIHLDPQQDYQLLQVQR;HVLAAWALGAK;KVVTVLVR;SPAGPTVVSIGGGK;SPAGPTVVSIGGGKG;TPEGLTLLFK;VVTVLVR	1;1;1;1;1;1;1;1	8	8	0.1199	24326;35378;16223;11239;18697;20169;15768;8545	-	Dopamine beta-hydroxylase OS=Homo sapiens OX=9606 GN=DBH PE=1 SV=3	1.92586e+07	664090	DBH
1300_1	sp|Q9BV38|WDR18_HUMAN	4.65237	NA	47375	DLFDFSTR;NYISAWELQR	1;1	2	2	0.0417	13040;20085	-	WD repeat-containing protein 18 OS=Homo sapiens OX=9606 GN=WDR18 PE=1 SV=2	2.41434e+06	127070	WDR18
224_1	sp|Q96C19|EFHD2_HUMAN	37.1539	NA	26680.5	EFLLIFR;EFLLIFRK;ELQSTFK;LGAPQTHLGLK;LSEIDVSSEGVKGAK;RVFNPYTEFK;SFFEAK;VFNPYTEFK;VFNPYTEFKEFSR;VQAINVSSR	1;1;1;1;1;1;1;1;1;1	10	12	0.2917	11686;14432;9959;16174;16175;25607;20571;7647;16446;28026;28027;12493	-	EF-hand domain-containing protein D2 OS=Homo sapiens OX=9606 GN=EFHD2 PE=1 SV=1	1.43939e+07	899620	EFHD2
899_1	sp|Q9BVJ6|UT14A_HUMAN	75.8413	NA	87924.1	ALQSYYEAK;AMSLEEAK;DSGSQEVLSELR;EAFAGDDVIRDFLK;EEPAPEEEEPLLLQRPER;ELPRPVLEGQQSER;LLEAISSLDGK;LVLADLLEPVK;NLPNVIINEK;QAEQLVFPLEKEEPAIAPIEHVLSGWK;QAMQEQLSK;SDLSVIQR;TPLEQEIFNLLHK;TVELPLNKEEIER;VLPYPFTHHWQFER;VVTKPGHIINPIKAEDVGYR;WDPVVLK	1;1;1;1;1;1;1;1;1;1;1;1;1;1;1;1;1	17	20	0.2827	14561;10471;21046;27056;35077;27636;16481;18252;16705;41618;41617;14346;11314;26871;26872;26686;30634;35745;35746;10032	-	U3 small nucleolar RNA-associated protein 14 homolog A OS=Homo sapiens OX=9606 GN=UTP14A PE=1 SV=1	2.24179e+07	498176	UTP14A
1302_1	sp|P17812|PYRG1_HUMAN	13.9054	NA	66648	FSDSYASVIK;GIIASSVGTILK;IYQYVINK;TVQVVPHITDAIQEWVMR	1;1;1;1	4	4	0.0812	15706;16867;13844;34770	-	CTP synthase 1 OS=Homo sapiens OX=9606 GN=CTPS1 PE=1 SV=2	2.02038e+06	65173.4	CTPS1
299_1	sp|Q96AC1|FERM2_HUMAN	14.8342	NA	77810.6	FIQAWQSLPEFGITHFIAR;INQGWLDSSR;TSTILGDITSIPELADYIK	1;1;1	3	3	0.0706	36341;17294;33554	-	Fermitin family homolog 2 OS=Homo sapiens OX=9606 GN=FERMT2 PE=1 SV=1	1.93783e+06	49687.8	FERMT2
669_1	sp|P63162|RSMN_HUMAN	8.52125	NA	24598	IFIGTFK;RVLGLVLLR;VLGLVLLR	1;1;1	3	3	0.0667	9384;13812;10544	sp|P14678|RSMB_HUMAN	Small nuclear ribonucleoprotein-associated protein N OS=Homo sapiens OX=9606 GN=SNRPN PE=1 SV=1	344220	22948	SNRPN
517_1	sp|Q14160|SCRIB_HUMAN	25.3469	NA	174808	AGDAGIFVSR;GLGFSIAGGK;LLEVNQQSLLGLTHGEAVQLLR;RLPDGIGQLK;SLEELLLDANQLR;VSVIQFLEAPIGDEDAEEAAAEKR	1;1;1;1;1;1	6	6	0.0546	12904;11083;37824;15195;25505;39116	-	Protein scribble homolog OS=Homo sapiens OX=9606 GN=SCRIB PE=1 SV=5	1.43141e+07	172459	SCRIB
159_1	sp|Q14692|BMS1_HUMAN	9.27394	NA	145716	DSLYKPILR;KAAEAFLR;TWYPVSIPAFYNPVTSLLKPVGEK	1;1;1	3	4	0.032	15402;11038;11039;39769	-	Ribosome biogenesis protein BMS1 homolog OS=Homo sapiens OX=9606 GN=BMS1 PE=1 SV=1	726875	11723.8	BMS1
1006_1	sp|Q15637|SF01_HUMAN	8.21765	NA	68285.9	ILRPWQSSETR;VSDKVMIPQDEYPEINFVGLLIGPR	1;1	2	2	0.0563	22397;40568	-	Splicing factor 1 OS=Homo sapiens OX=9606 GN=SF1 PE=1 SV=4	177866	11116.6	SF1
1004_1	sp|P05166|PCCB_HUMAN	122.991	NA	58178.7	AFENDVDALCNLR;AFENDVDALCNLRDFFNYLPLSSQDPAPVR;ARICCDLDVLASK;AYGGAYDVMSSK;AYNMVDIIHSVVDER;AYNMVDIIHSVVDEREFFEIMPNYAK;DFFNYLPLSSQDPAPVR;DTSYLFITGPDVVK;ERISLLLDPGSFVESDMFVEHR;FANPFPAAVR;FPGDSVVTGR;GAVEIIFK;GAVEIIFKGHENVEAAQAEYIEK;GFVDDIIQPSSTR;HLCGDTNYAWPTAEIAVMGAK;ICCDLDVLASKK;IMDQAITVGAPVIGLNDSGGAR;IQEGVESLAGYADIFLR;ISLLLDPGSFVESDMFVEHR;KAYGGAYDVMSSK;KHANIPL;LLYAFAEATVPK;LVPELDTIVPLESTK;LVYVFSQDFTV…	1;1;1;1;1;1;1;1;1;1;1;1;1;1;1;1;1;1;1;1;1;1;1;1;1;1;1;1;1	29	49	0.6549	25993;43184;25642;25643;19287;29562;29559;41898;41963;41962;42033;41961;32189;26438;39021;39022;15028;13740;10455;38771;38770;23824;36806;36807;36941;23518;35269;35268;30937;30936;36678;36828;36829;22840;22839;22473;8660;21120;27881;38041;38042;20000;40681;40682;40680;40683;10365;13281;21826	-	Propionyl-CoA carboxylase beta chain, mitochondrial OS=Homo sapiens OX=9606 GN=PCCB PE=1 SV=3	1.42929e+08	4.0837e+06	PCCB
515_1	sp|P19447|ERCC3_HUMAN	42.623	NA	89221	EEQQQLLQK;FLVDQGYSFK;IIVFADNVFALK;INTIFISK;LGLTATLVR;LNKPYIYGPTSQGER;NSEGEATELITETFTSK;VGDTSFDLPEANVLIQISSHGGSR;VLAATDLDAEEEVVAGEFGSR	1;1;1;1;1;1;1;1;1	9	10	0.1598	16413;18099;21833;11658;11851;28826;30633;38413;35355;35354	-	General transcription and DNA repair factor IIH helicase subunit XPB OS=Homo sapiens OX=9606 GN=ERCC3 PE=1 SV=1	8.66989e+06	176937	ERCC3
874_1	sp|Q9UNX4|WDR3_HUMAN	5.29186	NA	106032	DAITQALFLR	1	1	1	0.0106	16532	-	WD repeat-containing protein 3 OS=Homo sapiens OX=9606 GN=WDR3 PE=1 SV=1	2.72143e+06	49480.6	WDR3
893_1	sp|P53621|COPA_HUMAN	216.119	NA	138258	ASNLENSTYDLYTIPK;DADSITLFDVQQK;DAGLKNGVPAVGLK;DMSGHYQNALYLGDVSER;DVAVMQLR;ERPAYAVHGNMLHYVK;ETFDPEKETIPDIDPNAK;GITGVDLFGTTDAVVKHVLEGHDR;GLSFHPK;GVNWAAFHPTMPLIVSGADDR;GYPEVALHFVKDEK;ISPLQFR;KDMSGHYQNALYLGDVSER;KYDEVLHMVR;LALINRK;LLELGPKPEVAQQTR;LLHDQVGVIQFGPYK;LLQPPAPIMPLDTNWPLLTVSK;LNDLIQR;LSFLYLITGNLEK;LVGQSIIAYLQKK;MHSLLIK;MLTKFETK;NGVPAVGLK;QELILSNSEDK;QELILSNSEDKSIR;QLDFNSSK;QLDFNSSKDVAVMQLR;Q…	1;1;1;1;1;1;1;1;1;1;1;1;1;1;1;1;1;1;1;1;1;1;1;1;1;1;1;1;1;1;1;1;1;1;1;1;1;1;1;1;1;1;1;1;1;1;1;1;1	49	70	0.4052	30258;24815;21539;21538;33634;33635;11934;30973;31171;31170;33699;33700;38707;38708;8533;36404;36259;36260;27556;10135;35630;35412;35631;35629;20697;20302;20301;9451;28235;28236;28710;38061;38060;10343;25429;24430;9698;12991;10016;19973;27557;11696;30570;30746;16277;30356;37381;37380;20631;34444;34443;25410;16506;7806;12064;17717;38933;37104;16957;11942;27137;11900;14599;8229;12532;20625;20624;16…	-	Coatomer subunit alpha OS=Homo sapiens OX=9606 GN=COPA PE=1 SV=2	1.45489e+08	1.91433e+06	COPA
1439_1	sp|Q8TEX9|IPO4_HUMAN	22.6575	NA	118640	ATEQLQIVLR;LLGLLFPLLAR;LLPVLLSTAQEADPEVR;SFAVGTLAETIQGLGAASAQFVSR;VVPSYMQAVNR	1;1;1;1;1	5	6	0.0675	17176;18683;30573;37482;37481;20087	-	Importin-4 OS=Homo sapiens OX=9606 GN=IPO4 PE=1 SV=2	3.14304e+06	59302.7	IPO4
665_1	sp|Q16513|PKN2_HUMAN	11.1878	NA	111964	FQFNLQDFR;IIIEELSLVAASPTLSPR;YSLEQR	1;1;1	3	4	0.0335	18361;31289;31290;8714	-	Serine/threonine-protein kinase N2 OS=Homo sapiens OX=9606 GN=PKN2 PE=1 SV=1	1.47315e+06	23760.4	PKN2
1266_1	sp|P50416|CPT1A_HUMAN	5.29186	NA	88310.7	ILDNTSEPQPGEAR	1	1	1	0.0181	25767	-	Carnitine O-palmitoyltransferase 1, liver isoform OS=Homo sapiens OX=9606 GN=CPT1A PE=1 SV=2	0	0	CPT1A
891_1	sp|Q9H8M2|BRD9_HUMAN	44.2167	NA	66958.4	ELDPDDSHLNLDETTKLLQDLHEAQAER;ILHAGFK;KVEVEPPPDRPVR;KVVDDLLDQITGGDHSR;LLPGFTTLGFK;LLPGFTTLGFKDER;LLQDLHEAQAER;TLFQLK;TQPAENESTPIQQLLEHFLR;VVDDLLDQITGGDHSR	1;1;1;1;1;1;1;1;1;1	10	11	0.1759	42369;42368;8538;25589;30757;17797;27034;23544;7994;37203;29052	-	Bromodomain-containing protein 9 OS=Homo sapiens OX=9606 GN=BRD9 PE=1 SV=2	1.17813e+07	420760	BRD9
21_1	sp|Q12931|TRAP1_HUMAN	10.5837	NA	80059.7	AFLDALQNQAEASSK;AQLLQPTLEINPR	1;1	2	2	0.0398	27014;25093	-	Heat shock protein 75 kDa, mitochondrial OS=Homo sapiens OX=9606 GN=TRAP1 PE=1 SV=3	0	0	TRAP1
913_1	sp|P62244|RS15A_HUMAN	48.1152	NA	14830	CGVISPR;DLEKWQNNLLPSR;FDVQLKDLEK;FLTVMMK;HGYIGEFEIIDDHR;HGYIGEFEIIDDHRAGK;MNVLADALK;QFGFIVLTTSAGIMDHEEAR;QFGFIVLTTSAGIMDHEEARR;VRMNVLADALK;WQNNLLPSR	1;1;1;1;1;1;1;1;1;1;1	11	20	0.6308	8593;27282;27281;18944;10607;10940;10295;28529;32002;32001;12842;12514;35902;36088;35906;35905;36090;37460;19234;15957	-	40S ribosomal protein S15a OS=Homo sapiens OX=9606 GN=RPS15A PE=1 SV=2	7.26735e+07	6.60668e+06	RPS15A
114_1	sp|Q6SJ93|F111B_HUMAN	5.29186	NA	84620.3	VSNENLDYAILK	1	1	1	0.0163	22521	-	Serine protease FAM111B OS=Homo sapiens OX=9606 GN=FAM111B PE=1 SV=1	3.64719e+06	77599.8	FAM111B
911_2	sp|Q9NVI7|ATD3A_HUMAN	28.4561	NA	71324.7	AERENADIIR;ATEKISEDLR;ATLNAFLYR;DIAIATR;DKWSNFDPTGLER;GLLLFVDEADAFLR;ITVLEALR;ITVLEALRHPIQVSR;KLALHSGMDYAIMTGGDVAPMGR;LAQFDYGRK;LFDWANTSR;LFDWANTSRR;LGKPSLVR;LLSRPQDALEGVVLSPSLEAR;NILMYGPPGTGK;QQQLLNEENLR;QTVLESIR;VRDIAIATR;WSNFDPTGLER;YAKDALNLAQMQEQTLQLEQQSK;YVLKPATEGK	0;1;1;0;0;1;0;0;0;0;0;0;0;1;1;0;0;0;0;1;1	7	8	0.3391	17613;16922;16923;14478;8146;26596;26814;11257;28972;28973;37888;15218;15539;19743;10304;36217;19698;22666;11904;13330;21088;39705;15419	-	ATPase family AAA domain-containing protein 3A OS=Homo sapiens OX=9606 GN=ATAD3A PE=1 SV=2	7.478e+06	166178	ATAD3A
911_1	sp|Q5T9A4|ATD3B_HUMAN	3.4941	NA	72527.3	AERENADIIR;DIAIATR;DKWSNFDPTGLER;ITVLEALR;ITVLEALRHPIQVSR;KLALHSGMDYAIMTGGDVAPMGR;LAQFDYGRK;LFDWANTSR;LFDWANTSRR;LGKPSLVR;LKEYEAAVEQLK;QQQLLNEENLR;QTVLESIR;VRDIAIATR;WSNFDPTGLER	0;0;0;0;0;0;0;0;0;0;1;0;0;0;0	1	1	0.1975	17613;8146;26596;11257;28972;28973;37888;15218;15539;19743;10304;23506;22666;11904;13330;21088	-	ATPase family AAA domain-containing protein 3B OS=Homo sapiens OX=9606 GN=ATAD3B PE=1 SV=1	6.09572e+06	141761	ATAD3B
1348_1	sp|Q92616|GCN1_HUMAN	4.25047	NA	292524	GEPGAAPLSAPAFSLVFPFLK	1	1	1	0.0079	34503	-	eIF-2-alpha kinase activator GCN1 OS=Homo sapiens OX=9606 GN=GCN1 PE=1 SV=7	0	0	GCN1
1350_1	sp|Q9BUQ8|DDX23_HUMAN	16.3494	NA	95523.9	DIIGVAETGSGK;DILVATDVAGR;GFIAGIDLK;NIEDYIHR	1;1;1;1	4	4	0.0488	16502;16031;11607;14257	-	Probable ATP-dependent RNA helicase DDX23 OS=Homo sapiens OX=9606 GN=DDX23 PE=1 SV=3	3.31566e+06	63762.7	DDX23
112_1	sp|Q8IVF7|FMNL3_HUMAN	44.7421	NA	117139	AAAVSLENVLLDVK;AAAVSLENVLLDVKELGR;DGTIEDIITVLK;FLPTEAEVK;GAVYGFK;GLESVDSEALAR;LGLEEFLQK;LLDLENENMMR;LQSFLDPSVTR;LQSLDLLLDTK;NFLSTNEGK;NKWQQQELIAELR;NLAITLR;NLAITLRK;NVALEKVEELEEHVSHLTEK;TAEEAYNAVVR;TTPPSVFFPVFVR;VHLQYEFTK	0;1;1;1;0;1;1;1;1;0;1;1;0;0;1;1;0;0	11	12	0.178	24013;31121;20984;13724;7853;19246;14688;22861;19676;19564;13225;27905;8849;11503;37044;37042;18605;25127;17011;17010	-	Formin-like protein 3 OS=Homo sapiens OX=9606 GN=FMNL3 PE=1 SV=3	8.96306e+07	1.40048e+06	FMNL3
112_2	sp|Q96PY5|FMNL2_HUMAN	84.4528	NA	123243	AAAVSLENVLLDVK;AHNVPLKLPMPEPGELEER;AIHVFDLK;AYKQAEEENELR;EIYKDANTQVHTLR;EYTMHDHNTLLK;GAVYGFK;GGHEIILSAFDNFK;GSNLPSPVGNSVSR;IAQDAFDDVVKYFGENPK;ILEDLNVDEFEEIFKTK;LGLDEYLDKLK;LLEQEALMEQQDPK;LLEQEALMEQQDPKSPSHK;LQSLDLLLDTK;NLAITLR;NLAITLRK;QQQELIAELR;QQQELIAELRR;QTLLHYISNVVKEK;RVQESTQVLR;TTPPSVFFPVFVR;VHLQYEFTK;VQESTQVLR;YFGENPK;YHQVSLFYNELHYVEK;YNTLPSR	0;1;1;1;1;1;0;1;1;1;1;1;1;1;0;0;0;1;1;1;1;0;0;1;1;1;1	20	26	0.256	24013;35279;35280;11798;24814;24812;28344;28342;25581;25580;7853;26278;22336;33650;34085;20723;20724;28339;35930;35931;19564;8849;11503;18717;22649;28135;18410;25127;17011;17010;14269;9990;33845;9921	-	Formin-like protein 2 OS=Homo sapiens OX=9606 GN=FMNL2 PE=1 SV=3	3.34658e+07	492144	FMNL2
1225_1	sp|P62917|RL8_HUMAN	23.0547	NA	28007.3	ASGNYATVISHNPETK;ASGNYATVISHNPETKK;AVVGVVAGGGR;DIIHDPGR;IDKPILK;VGLIAAR;VVFRDPYR	1;1;1;1;1;1;1	7	9	0.2257	28358;28356;30104;30103;11780;11397;9426;7222;14092	-	60S ribosomal protein L8 OS=Homo sapiens OX=9606 GN=RPL8 PE=1 SV=2	1.26647e+07	904624	RPL8
[truncated: 337 more rows]

## Sheet: Blank.2
Description: The sheet shows the proteins interacted with streptavidin beads (blank control), which was used to identify nonspecifically bound proteins.
Group_ID	Protein_ID	Protein_Qscore	Protein_FDR	Protein_Mass	PeptideSeqs	PepIsUnique	Unique_Peptide_Num	Unique_Spectra_Num	Coverage	Peptide_Query	Sameset	Description	Abundance	iBAQ	GeneName
[truncated: 1,924 more rows]

## Sheet: CN-0928.1
Description: The sheet shows the proteins interacted with CN-0928-conjugated beads (CN-0928 group), which was used to identify the enriched potential targets of CN-0928.
[truncated: 1,984 more rows]

[truncated: 6 more sheets: CN-0928.2, Competition.1, Competition.2, Summary, target candidates, ligandability]
