# Supplementary material for: Pharmacologic inhibition of PCBP2 biomolecular condensates relieves Alzheimer’s disease
Source: Nat Commun. 2025 Nov 26;16:10514. doi: 10.1038/s41467-025-65547-9 (PMC12658114; doi:10.1038/s41467-025-65547-9)
Supplement: Supplementary file 10 — Supplementary Data 6 [file 41467_2025_65547_MOESM10_ESM.xlsx]

## Sheet: Plasmid
Recombinant DNA
pcDNA3.1(+)-3×flag-PCBP2 (human_ NM_005016)	YouBio	N/A
pcDNA3.1(+)-3×flag-PCBP2-KH1 (human_ NM_005016)	YouBio	N/A
pcDNA3.1(+)-3×flag-PCBP2-KH2 (human_ NM_005016)	YouBio	N/A
pcDNA3.1(+)-3×flag-PCBP2-KH3 (human_ NM_005016)	YouBio	N/A
pcDNA3.1(+)-3×flag-PCBP2-del IDR1 (human_ NM_005016)	YouBio	N/A
pcDNA3.1(+)-3×flag-PCBP2-del IDR2 (human_ NM_005016)	YouBio	N/A
pcDNA3.1(+)-3×flag-PCBP2-del IDR3 (human_ NM_005016)	YouBio	N/A
pcDNA3.1(+)-3×flag-PCBP2-del IDR4 (human_ NM_005016)	YouBio	N/A
pcDNA3.1(+)-3×flag-INTS1 (human_ NM_001080453)	YouBio	N/A
pcDNA3.1(+)-3×flag-INTS1mut1 (R1404A)	YouBio	N/A
pcDNA3.1(+)-3×flag-INTS1mut2 (R1404L)	YouBio	N/A
pcDNA3.1(+)-3×flag-INTS1mut3 (R1404K)	YouBio	N/A
pcDAN3.1(+)-BACE1 5'UTR (human NM_012104)	YouBio	N/A
pcDAN3.1(+)-BACE1 3'UTR (human NM_012104)	YouBio	N/A
pcDNA3.1-MS2-BACE1-5’UTR (human NM_012104)	YouBio	N/A
pcDNA3.1-MS2-BACE1-3’UTR (human NM_012104)	YouBio	N/A
pMCP-GFP	YouBio	N/A
pmirGLO-BACE1-3’UTR (human NM_012104)	YouBio	N/A
pmirGLO-BACE1-5’UTR (human NM_012104)	YouBio	N/A
VN-dEcCas6-VC-GK construct	Gao et al.1	N/A
Actin-8×CBS-GK construct	Gao et al.1	N/A
Actin-16×CBS-GK construct	Gao et al.1	N/A
BACE1-3'UTR-16×CBS-GK construct (human NM_012104)	This paper	N/A

## Sheet: Primers
Primers for clone
human BACE1 3'UTR-16×CBS F	Sangon Biotech	N/A
GGATCTTCCAGAGATGCTAGCGGAGGCCCATGGGCAGAA
human BACE1 3'UTR-16×CBS R	Sangon Biotech	N/A
TAACCCTAGTAGTTTGACTTCTTATTGA
Primers for RT-qPCR
human BACE1 F GCAAGGAGTACAACTATGAC	Sangon Biotech	N/A
human BACE1 R AGCTTCAAACACTTTCTTGG	Sangon Biotech	N/A
human GAPDH F AGAAGGCTGGGGCTCATTTG	Sangon Biotech	N/A
human GAPDH R AGAAGGCTGGGGCTCATTTG	Sangon Biotech	N/A
human ACTB F TCTCCCAAGTCCACACAGG	Sangon Biotech	N/A
human ACTB R GGCACGAAGGCTCATCA	Sangon Biotech	N/A
human UPF1 F CGGCCACCATCGTCTAC	Sangon Biotech	N/A
human UPF1 R GAGGCGCACGACCTTTA	Sangon Biotech	N/A
human INTS1 F CACACCCCTCCCTCACG	Sangon Biotech	N/A
human INTS1 R GCTCTTCGTACCTGGGCAT	Sangon Biotech	N/A

## Sheet: siRNA
siRNA
Human PCBP2 si-seq1 Sense	Sangon Biotech	N/A
GCAGCUCUAUGACCAAUAGUATT
Human PCBP2 si-seq1 Antisense	Sangon Biotech	N/A
UACUAUUGGUCAUAGAGCUGCTT
Human PCBP2 si-seq2 Sense	Sangon Biotech	N/A
CCUGGCUCAAUAUCUAAUCAATT
Human PCBP2 si-seq2 Antisense	Sangon Biotech	N/A
UUGAUUAGAUAUUGAGCCAGGTT
Human MACOH2A1 Sense	Sangon Biotech	N/A
CCGAGUUGCUAGCGAAGAATT
Human MACOH2A1 Antisense	Sangon Biotech	N/A
UUCUUCGCUAGCAACUCGGTT
Human INTS1 Sense	Sangon Biotech	N/A
GUAAGACGUUUGUGGACAATT
Human INTS1 Antisense	Sangon Biotech	N/A
UUGUCCACAAACGUCUUACTT
Human TOMM20 Sense	Sangon Biotech	N/A
GGCUGAAGAUGAUGUGGAATT
Human TOMM20 Antisense	Sangon Biotech	N/A
UUCCACAUCAUCUUCAGCCTT
Human TUBGCP2 Sense	Sangon Biotech	N/A
GGAUUCACCAUGACGUCAATT
Human TUBGCP2 Antisense	Sangon Biotech	N/A
UUGACGUCAUGGUGAAUCCTT
Human DNAJC16 Sense	Sangon Biotech	N/A
GCCUUUGCAUACAAAGAUUAU
Human DNAJC16 Antisense	Sangon Biotech	N/A
AUAAUCUUUGUAUGCAAAGGC
Human UPF1 Sense	Sangon Biotech	N/A
GAUGCAGUUCCGCUCCAUUTT
Human UPF1 Antisense	Sangon Biotech	N/A
AAUGGAGCGGAACUGCAUCTT
NC Sense	Sangon Biotech	N/A
UUCUCCGAACGUGUCACGUTT
NC Antisense	Sangon Biotech	N/A
ACGUGACACGUUCGGAGAATT
