# Supplementary material for: Pharmacologic inhibition of PCBP2 biomolecular condensates relieves Alzheimer’s disease
Source: Nat Commun. 2025 Nov 26;16:10514. doi: 10.1038/s41467-025-65547-9 (PMC12658114; doi:10.1038/s41467-025-65547-9)
Supplement: Supplementary file 13 — Source data [file 41467_2025_65547_MOESM13_ESM.xlsx]

## Sheet: Fig1a
			1	2	3	4	5	6	7	8	9	10
Ctrl	PCBP	1	0.963748	0.760235	1.12133	0.999634	1.15505	1.49512	0.661484	0.902217	1.09758	0.843598
		2	1.23307	0.656135	1.06563	0.795884	1.24929	1.22452	0.679074	1.18278	1.24005	0.67358
		3	1.16625	0.773346	1.39207	0.949734	0.718604	1.50955	0.689165	1.15703	1.15259	0.491664
	mean		1.12102	0.729905	1.19301	0.915084	1.04098	1.40973	0.676574	1.08068	1.16341	0.669614
	APP	1	0.914225	0.997319	1.09594	0.977369	1.01515	0.960004	0.460085	0.88878	1.76408	0.927054
		2	1.07411	0.830562	1.06187	0.779184	1.25427	0.51075	0.521319	0.930468	1.85423	1.18323
		3	1.04582	1.06298	1.22238	0.843014	0.8258	1.06463	0.586008	0.991105	1.55034	0.807915
	mean		1.01138	0.963621	1.12673	0.866522	1.03174	0.845129	0.522471	0.936784	1.72288	0.972734
AD	PCBP	1	1.83118	1.6106	2.05351	2.19206	2.17214	2.10309	2.69669	1.00059	1.32013	1.31407
		2	1.84332	1.6011	1.6365	2.08759	3.8704	1.77364	4.16267	1.40285	2.03492	1.88074
		3	1.42019	1.82583	1.57909	1.90859	2.72152	1.91612	2.31965	0.820952	0.606337	1.0385
	mean		1.69823	1.67918	1.75637	2.06275	2.92135	1.93095	3.05967	1.0748	1.32046	1.4111
	APP	1	1.4605	3.184	1.61154	2.38197	3.45686	1.6792	1.99701	1.4677	1.19619	1.84725
		2	1.7217	2.7463	1.17447	1.88842	3.30064	1.74261	1.97666	1.34957	1.15429	1.7229
		3	1.04236	1.51782	0.955176	1.42967	1.89917	1.04784	1.24663	0.961539	0.901223	1.54646
	mean		1.40819	2.48271	1.24706	1.90002	2.88556	1.48988	1.7401	1.2596	1.0839	1.70553

## Sheet: Fig1b
Fig.1b
Label	Ctrl			Label	AD
Ctrl_Series001.tif	0.5029			AD_Series002.tif	1.35414
Ctrl_Series002.tif	0.936676			AD_Series003.tif	1.57744
Ctrl_Series003.tif	0.630664			AD_Series004.tif	1.30366
Ctrl_Series005.tif	1.13473			AD_Series005.tif	1.84384
Ctrl_Series006.tif	0.834931			AD_Series006.tif	2.33548
Ctrl_Series007.tif	1.53783			AD_Series007.tif	1.92112
Ctrl_Series008.tif	0.988326			AD_Series008.tif	1.1425
Ctrl_Series009.tif	1.3188			AD_Series009.tif	1.70598
Ctrl_Series010.tif	0.828718			AD_Series010.tif	2.30829
Ctrl_Series011.tif	0.561928			AD_Series011.tif	1.64617
Ctrl_Series012.tif	0.592607			AD_Series012.tif	1.24036
Ctrl_Series013.tif	0.429116			AD_Series013.tif	1.66714
Ctrl_Series014.tif	0.831436			AD_Series014.tif	1.45666
Ctrl_Series015.tif	1.0093			AD_Series015.tif	1.30482
Ctrl_Series016.tif	1.35686			AD_Series016.tif	1.54016
Ctrl_Series017.tif	1.52074			AD_Series017.tif	1.89393
Ctrl_Series018.tif	1.27609			AD_Series018.tif	1.43336
Ctrl_Series019.tif	0.5029			AD_Series019.tif	0.972404
Ctrl_Series022.tif	1.05939			AD_Series020.tif	1.3689
Ctrl_Series023.tif	1.26832			AD_Series021.tif	2.76964
Ctrl_Series024.tif	0.997257			AD_Series022.tif	1.23259
Ctrl_Series025.tif	0.765807			AD_Series023.tif	1.14949
Ctrl_Series026.tif	1.00774			AD_Series024.tif	1.17589
Ctrl_Series027.tif	1.45977			AD_Series025.tif	0.401544
Ctrl_Series028.tif	1.65239			AD_Series026.tif	0.803476
Ctrl_Series029.tif	1.19337			AD_Series029.tif	2.65508
Ctrl_Series030.tif	1.64501			AD_Series030.tif	1.37589
Ctrl_Series031.tif	0.678042			AD_Series031.tif	1.28774
Ctrl_Series032.tif	0.826776			AD_Series032.tif	1.2256
Ctrl_Series033.tif	0.730856			AD_Series033.tif	1.45045
Ctrl_Series034.tif	0.897454			AD_Series040.tif	1.1891
Ctrl_Series035.tif	1.02328			AD_Series042.tif	0.859785
				AD_Series043.tif	0.949103
				AD_Series044.tif	1.36735
				AD_Series045.tif	1.16968
				AD_Series046.tif	1.139
				AD_Series047.tif	1.05201

## Sheet: Fig1c
PCBP2				Mean		APP				Mean
WT	0.906549	1.19041	0.839778	0.978912		WT	0.776999	1.19455	0.926845	0.966132
	0.608378	0.889015	0.848547	0.78198			0.667788	0.935765	1.02041	0.874653
	0.634091	0.807411	0.851435	0.764312			0.840645	0.991558	0.931951	0.921385
	0.974532	0.983612	1.15211	1.03675			1.00226	1.0491	1.12065	1.05734
	1.31855	1.0412	1.0053	1.12168			1.21512	0.985467	1.00942	1.07
	1.55789	1.08836	1.30283	1.31636			1.49719	0.843561	0.990735	1.11049
5XFAD	2.24787	1.46547	1.69737	1.80357		5XFAD	2.07782	1.4213	1.36919	1.62277
	2.33683	1.44465	1.55764	1.77971			2.26852	1.38683	1.69789	1.78441
	1.94584	1.83473	1.67711	1.81923			2.26822	1.99075	1.93103	2.06333
	1.97362	1.933	1.48956	1.79873			2.3978	1.77201	1.80206	1.99062
	1.94017	1.62189	1.8048	1.78895			2.82514	1.82112	1.94506	2.1971
	2.0297	1.92727	1.77327	1.91008			2.34263	1.92036	1.69684	1.98661

## Sheet: Fig1d
PCBP2				Mean			APP				Mean
WT	1.29803	1.33261	1.1149	1.24851			WT	0.911867	1.31179	1.16116	1.12827
	1.09195	1.02915	1.04079	1.05396				0.890925	0.85056	1.2629	1.00146
	0.896587	0.956455	0.6901	0.847714				0.878328	0.901091	1.01569	0.931703
	0.899456	0.858605	0.886043	0.881368				0.995139	0.888634	0.905878	0.929884
	0.974875	0.820116	1.06567	0.953553				1.07797	0.868502	0.847397	0.931288
	0.839104	1.00307	1.2025	1.01489				1.24577	1.17942	0.806972	1.07739
5XFAD	1.37702	1.3291	1.74697	1.48436			5XFAD	1.85009	1.51299	1.43198	1.59835
	1.68059	1.54789	1.82454	1.68434				2.22974	1.97128	1.49771	1.89958
	2.04817	1.67574	1.58889	1.77093				2.23211	1.8877	1.76991	1.96324
	1.92918	1.58729	1.88278	1.79975				2.40273	1.75436	2.21616	2.12442
	1.72673	1.80648	1.67374	1.73565				2.05883	1.80263	2.34498	2.06881
	1.66449	1.82487	1.5061	1.66515				2.06588	1.94122	2.10052	2.03587

## Sheet: Fig1e
Fig.1e
Label	WT			Label	5XFAD
WT 1-1 100X Series001.tif	0.950503			5XFAD 1 100X_Series001.tif	1.19648
WT 1-1 100X Series005.tif	1.03146			5XFAD 1 100X_Series001.tif	1.04958
WT 2-1 100X_Series001.tif	0.976405			5XFAD 1 100X_Series002.tif	1.05774
WT 2-1 100X_Series002.tif	0.933691			5XFAD 1 100X_Series003.tif	1.21327
WT 2-1 100X_Series001.tif	0.918667			5XFAD 1 100X_Series003.tif	1.05765
WT 2-1 100X_Series002.tif	0.911554			5XFAD 2-1 100X Series003.tif	0.925818
WT 2-1 100X_Series003.tif	0.929792			5XFAD 2-3 100X_Series001.tif	1.16738
WT 2-1 100X_Series004.tif	0.939758			5XFAD 2-3 100X_Series002.tif	1.04203
WT 2-1 100X_Series005.tif	0.942724			5XFAD 2-3 100X_Series003.tif	1.06073
WT 3-1 100X Series002.tif	1.03332			5XFAD 2-3 100X_Series004.tif	1.13495
WT 4-1 100X_Series001.tif	1.07885			5XFAD 2-3 100X_Series009.tif	1.15087
WT 4-1 100X_Series002.tif	1.07111			5XFAD 3-1 100X_Series006.tif	1.00248
WT 4-1 100X_Series004.tif	1.00689			5XFAD 3-2 100X_Series011.tif	1.06896
WT 4-1 100X_Series005.tif	1.00889			5XFAD 3-3 100X_Series004.tif	1.07564
WT 4-1 100X_Series006.tif	1.02262			5XFAD 3-3 100X_Series005.tif	1.04287
WT 5-1 100X_Series001.tif	0.975625			5XFAD 4-1 100X_Series001.tif	1.10122
WT 5-1 100X_Series002.tif	1.00271			5XFAD 4-1 100X_Series004.tif	1.04251
WT 5-1 100X_Series004.tif	1.02201			5XFAD 4-2 100X_Series001.tif	1.06478
WT 5-1 100X_Series005.tif	1.03196			5XFAD 5-1 100X_Series001.tif	1.12396
WT 6-1 100X_Series001.tif	1.02908			5XFAD 5-1 100X_Series004.tif	0.987093
WT 6-1 100X_Series003.tif	1.00765			5XFAD 6-3 100X_Series005.tif	1.12611
WT 6-2 100X_Series001.tif	1.04205			5XFAD 6-3 100X_Series001.tif	1.10917
WT 6-2 100X_Series002.tif	1.0524			5XFAD 6-3 100X_Series002.tif	1.13651
WT 6-2 100X_Series003.tif	1.08028			5XFAD 6-3 100X_Series003.tif	1.11375

## Sheet: Fig2b
Time (s)	frap
-4	1	1	1
-2	1	1	1
0	0	0	0
2	0.051131	0.044397	0.044927
4	0.099778	0.086958	0.087184
6	0.14606	0.12776	0.126931
8	0.190093	0.166875	0.164315
10	0.231986	0.204373	0.199479
12	0.271843	0.240321	0.232553
14	0.309763	0.274782	0.263662
16	0.345841	0.307819	0.292922
18	0.380165	0.33949	0.320444
20	0.41282	0.369852	0.34633
22	0.443889	0.398958	0.370678
24	0.473448	0.426861	0.39358
26	0.501571	0.453611	0.415121
28	0.528327	0.479255	0.435382
30	0.553782	0.503838	0.454439
32	0.578001	0.527405	0.472363
34	0.601042	0.549998	0.489223
36	0.622964	0.571657	0.505081
38	0.64382	0.592421	0.519996
40	0.663663	0.612326	0.534025
42	0.682542	0.631408	0.547221
44	0.700503	0.649701	0.559633
46	0.717591	0.667238	0.571307
48	0.733848	0.68405	0.582287
50	0.749316	0.700167	0.592615
52	0.764032	0.715618	0.602329
54	0.778033	0.73043	0.611467
56	0.791353	0.744629	0.620061
58	0.804026	0.758242	0.628144
60	0.816083	0.771291	0.635748
62	0.827554	0.783802	0.642899
64	0.838468	0.795795	0.649626
66	0.848851	0.807292	0.655952
68	0.85873	0.818314	0.661903
70	0.868128	0.82888	0.667501
72	0.87707	0.83901	0.672765
74	0.885578	0.84872	0.677717
76	0.893671	0.858029	0.682375
78	0.901372	0.866954	0.686756
80	0.908698	0.875509	0.690876
82	0.915668	0.883711	0.694752
84	0.9223	0.891573	0.698398
86	0.928609	0.899111	0.701826
88	0.934612	0.906337	0.705052
90	0.940323	0.913264	0.708085
92	0.945756	0.919905	0.710938
94	0.950925	0.926271	0.713622
96	0.955843	0.932374	0.716146
98	0.960522	0.938225	0.71852
100	0.964974	0.943834	0.720754
102	0.969209	0.949211	0.722854
104	0.973239	0.954366	0.72483
106	0.977073	0.959307	0.726688

## Sheet: Fig2e
Time (s)	FRAP-Transient
-2	1	1	1
0	0	0	0
2	0.101075	0.04915	0.195227
4	0.192212	0.09652	0.34657
6	0.274387	0.14218	0.463892
8	0.348481	0.18618	0.554842
10	0.41529	0.2286	0.625347
12	0.475529	0.26947	0.680004
14	0.529844	0.30887	0.722374
16	0.578819	0.34684	0.755221
18	0.622978	0.38344	0.780683
20	0.662794	0.41872	0.800422
22	0.698696	0.45271	0.815724
24	0.731067	0.48548	0.827586
26	0.760255	0.51706	0.836782
28	0.786572	0.5475	0.843911
30	0.810302	0.57684	0.849437
32	0.831699	0.60511	0.853721
34	0.850991	0.63236	0.857042
36	0.868387	0.65863	0.859616
38	0.884072	0.68395	0.861612
40	0.898214	0.70835	0.863159
42	0.910966	0.73186	0.864358
44	0.922464	0.75453	0.865288
46	0.932832	0.77637	0.866009
48	0.94218	0.79743	0.866568
50	0.950608	0.81772	0.867001
52	0.958208	0.83728	0.867337
54	0.965061	0.85613	0.867597
56	0.97124	0.8743	0.867799
58	0.976811	0.89181	0.867955
60	0.981834	0.90868	0.868076

## Sheet: Fig3b
unipor	genesymbol	YP_presort	YP_sorted	log2fc	change	SYMBOL match
O15240	VGF	31	188	2.59785	up
P68363	TUBA1B	187	141	-0.404235	down
P06576	ATP5F1B	28	125	2.133	up
P68371	TUBB4B	107	87	-0.290307	down
P25705	ATP5F1A	20	84	2.08702	up
P68104	EEF1A1	105	82	-0.364913	down
P09382	LGALS1	12	82	2.73594	up
P12236	SLC25A6	10	77	2.95308	up	SLC25A6
P07900	HSP90AA1	121	76	-0.679047	down
P04406	GAPDH	86	57	-0.606671	down
P35232	PHB1	8	57	2.82684	up
Q99623	PHB2	8	54	2.75844	up
P21796	VDAC1	8	53	2.65601	up
P14618	PKM	85	51	-0.719059	down
P42704	LRPPRC	25	46	0.864988	up
P10809	HSPD1	92	45	-1.03048	down
P06733	ENO1	76	44	-0.788746	down
P08238	HSP90AB1	62	43	-0.533934	down
P62937	PPIA	50	38	-0.370377	down
P23246	SFPQ	8	38	2.16734	up
Q13813	SPTAN1	26	37	0.511498	up	SPTAN1
P14625	HSP90B1	77	37	-1.03932	down
P45880	VDAC2	6	36	2.60583	up
P08670	VIM	19	35	0.890649	up
P62258	YWHAE	44	32	-0.480515	down
Q01082	SPTBN1	21	31	0.572813	up	SPTBN1
P13639	EEF2	37	30	-0.316386	down
Q16891	IMMT	3	29	3.14039	up
P11021	HSPA5	48	29	-0.712485	down
Q9UJS0	SLC25A13	4	28	2.67333	up
P23528	CFL1	38	27	-0.471861	down
P62873	GNB1	7	27	1.95916	up
Q15233	NONO	8	27	1.73916	up
P07437	TUBB	28	24	-0.224863	non
Q9BVA1	TUBB2B	28	24	-0.206425	non
P07737	PFN1	39	24	-0.715526	down
P49327	FASN	26	23	-0.166236	down
P60174	TPI1	46	22	-1.05145	down
Q14204	DYNC1H1	38	21	-0.860085	down
Q13740	ALCAM	1	21	3.99916	up
P30101	PDIA3	36	21	-0.787606	down
Q5JWF2	GNAS	8	20	1.34035	up
P40939	HADHA	14	20	0.567281	up
P07195	LDHB	33	20	-0.747658	down
P00403	COX2	3	20	2.83901	up
P13667	PDIA4	43	20	-1.12339	down
P21333	FLNA	24	19	-0.371076	down
P11940	PABPC1	8	19	1.27517	up
P00558	PGK1	43	19	-1.21712	down
P00338	LDHA	41	18	-1.1542	down
P63104	YWHAZ	24	18	-0.471514	down
P13073	COX4I1	2	17	2.90582	up
Q13423	NNT	3	17	2.54174	up
P22626	HNRNPA2B1	8	17	1.10745	up
Q00325	SLC25A3	3	17	2.37983	up
P13637	ATP1A3	2	16	2.91164	up
P27824	CANX	12	16	0.442204	up
Q16643	DBN1	6	15	1.28392	up
P09651	HNRNPA1	10	15	0.630093	non
P61978	HNRNPK	19	15	-0.315017	down
Q06830	PRDX1	27	15	-0.86779	down
P55072	VCP	18	15	-0.266085	down
Q6P2E9	EDC4	2	14	2.98904	up	EDC4
P17844	DDX5	7	14	0.992538	up
Q16555	DPYSL2	18	14	-0.42488	down
P35579	MYH9	23	14	-0.698969	down
P19338	NCL	19	14	-0.450134	down
P22392	NME2	20	14	-0.57181	down
P06748	NPM1	18	14	-0.362623	down
P23396	RPS3	15	13	-0.159193	down	RPS3
Q14195	DPYSL3	15	13	-0.255055	down
P0DMV8	HSPA1A	19	13	-0.520796	down
P28331	NDUFS1	3	13	2.18465	up
P04843	RPN1	8	13	0.693685	up
Q9Y277	VDAC3	2	13	2.68685	up
P05141	SLC25A5	2	12	2.87758	up	SLC25A5
P35221	CTNNA1	2	12	2.43269	up
P04899	GNAI2	3	12	2.20927	up
P46821	MAP1B	19	12	-0.629033	down
P40926	MDH2	37	12	-1.57549	down
P13591	NCAM1	1	12	3.02312	up
P07237	P4HB	24	12	-0.913047	down
P78527	PRKDC	27	12	-1.19658	down
P09874	PARP1	15	11	-0.415803	down
Q14697	GANAB	24	11	-1.09717	down
P07355	ANXA2	16	11	-0.582103	down
Q9UJZ1	STOML2	2	11	2.55615	up
P67809	YBX1	6	11	0.999819	up
P36542	ATP5F1C	2	11	2.13293	up
P09936	UCHL1	22	11	-1.03382	down
P22695	UQCRC2	2	11	2.62998	up
Q15084	PDIA6	18	10	-0.822344	down
P78371	CCT2	16	10	-0.647518	down
P09172	DBH	13	10	-0.345403	down
P04075	ALDOA	17	10	-0.797794	down
P09211	GSTP1	18	10	-0.916176	non
Q6NUK1	SLC25A24	1	10	2.78272	up
P55084	HADHB	7	10	0.497384	up
P38646	HSPA9	19	10	-0.892424	down
Q8IWT0	ZBTB8OS	6	10	0.6963	up
P31040	SDHA	2	10	2.45456	up
P31930	UQCRC1	1	10	2.9973	up
P54289	CACNA2D1	2	10	2.71281	up
P51114	FXR1	3	10	1.95764	up
O43707	ACTN4	8	10	0.222828	up
Q9H9B4	SFXN1	2	10	2.29235	up
P35580	MYH10	11	9	-0.318999	down	MYH10
Q00839	HNRNPU	8	9	0.161558	non	HNRNPU
O96008	TOMM40	0.93	9	3.24853	up
O75947	ATP5PD	2	9	2.40518	up
Q9Y4L1	HYOU1	18	9	-0.936284	down
P50990	CCT8	15	9	-0.716268	down
P27348	YWHAQ	10	9	-0.203728	down
P10606	COX5B	1	9	2.69294	up
P26641	EEF1G	15	9	-0.800764	non
P48643	CCT5	15	9	-0.700349	down
P50395	GDI2	11	9	-0.371444	down
P09429	HMGB1	13	9	-0.614381	down
Q14974	KPNB1	13	9	-0.55218	down
A6NKG5	RTL1	8	9	0.264837	up
P32004	L1CAM	0.92	9	3.33589	up
P08865	RPSA	11	9	-0.382293	down
Q15366	PCBP2	5	9	0.732092	up
Q9UI26	IPO11	4	9	0.960918	up
P08183	ABCB1	2	9	2.11834	up
P48047	ATP5PO	2	9	2.54992	up
P23284	PPIB	13	9	-0.579039	down
P39023	RPL3	10	9	-0.126548	down
P61247	RPS3A	11	9	-0.26737	down
P49368	CCT3	14	9	-0.630391	down
P22314	UBA1	18	9	-1.02142	down
O60506	SYNCRIP	6	8	0.392062	up	SYNCRIP
Q12906	ILF3	9	8	-0.177111	down	ILF3
Q08211	DHX9	5	8	0.650064	up	DHX9
O75955	FLOT1	1	8	2.84745	up
Q07065	CKAP4	3	8	1.4435	up
P14854	COX6B1	1	8	2.61919	up
Q14194	CRMP1	11	8	-0.493815	down
P26378	ELAVL4	1	8	2.57448	up
Q9Y512	SAMM50	0.87	8	3.22857	up
Q7KZF4	SND1	11	8	-0.435183	down
P06744	GPI	14	8	-0.816743	down
P14174	MIF	10	8	-0.392332	non
O75306	NDUFS2	2	8	2.33439	up
P05023	ATP1A1	1	8	2.80563	up
P16615	ATP2A2	6	8	0.328178	up
P24539	ATP5PB	2	8	2.0471	up
Q53H12	AGK	1	8	2.83607	up
P18124	RPL7	9	8	-0.218555	down
P04844	RPN2	4	8	0.814329	up
P46781	RPS9	9	8	-0.142756	non
P17987	TCP1	14	8	-0.775178	down
Q14108	SCARB2	2	8	1.90698	up
O94826	TOMM70	2	8	1.79278	up
O00425	IGF2BP3	3	7	1.16729	up	IGF2BP3
Q99832	CCT7	11	7	-0.75359	down
P14406	COX7A2	1	7	2.66966	up
P35222	CTNNB1	1	7	2.70582	up
O00571	DDX3X	3	7	1.2484	up
P63241	EIF5A	13	7	-0.749996	non
Q9Y6C9	MTCH2	1	7	2.27312	up
P61604	HSPE1	18	7	-1.42161	down
Q86UP2	KTN1	6	7	0.201488	up
P52565	ARHGDIA	10	7	-0.487683	down
P18669	PGAM1	12	7	-0.702649	down
P30153	PPP2R1A	8	7	-0.317692	down
P11216	PYGB	3	7	1.21438	up
P62826	RAN	11	7	-0.607256	down
P05388	RPLP0	10	7	-0.389079	down
Q9Y490	TLN1	11	7	-0.606271	down
Q71U36	TUBA1A	9	7	-0.316149	down
Q09666	AHNAK	19	7	-1.55918	down
Q5T9A4	ATAD3B	0.87	7	3.03261	up
P37802	TAGLN2	17	7	-1.22019	down
P40227	CCT6A	13	7	-0.854259	down
P20674	COX5A	0.56	7	3.61139	up
Q7L2E3	DHX30	2	6	1.64857	up	DHX30
P26196	DDX6	2	6	1.44561	up	DDX6
Q9NVI7	ATAD3A	0.78	6	2.88552	up	ATAD3A
P50991	CCT4	11	6	-0.731192	down
Q92598	HSPH1	8	6	-0.458422	non
P31948	STIP1	10	6	-0.733689	down
P09669	COX6C	0.75	6	2.92485	up
Q04637	EIF4G1	4	6	0.431157	up
P07814	EPRS1	8	6	-0.33521	down
P15121	AKR1B1	9	6	-0.679045	non
Q14254	FLOT2	0.89	6	2.83748	up
P62879	GNB2	1	6	2.13135	up
P78347	GTF2I	9	6	-0.545378	down
P17066	HSPA6	8	6	-0.363175	down
O75489	NDUFS3	1	6	2.27681	up
P49821	NDUFV1	2	6	1.91879	up
P30049	ATP5F1D	1	6	2.22291	up
Q9NX63	CHCHD3	0.72	6	3.05581	up
Q9NS69	TOMM22	0.64	6	3.17869	up
P09455	RBP1	10	6	-0.822091	down
P30050	RPL12	7	6	-0.195182	non
P25398	RPS12	7	6	-0.22797	down
P62244	RPS15A	6	6	0.104428	non
P49411	TUFM	13	6	-1.15991	down
P51149	RAB7A	4	6	0.542093	up
O43852	CALU	12	6	-1.0097	down
P62805	H4C9	2	6	1.34595	up
P50454	SERPINH1	8	6	-0.357275	non
P30041	PRDX6	11	6	-0.814816	down
P12956	XRCC6	8	5	-0.700183	down	XRCC6
P13010	XRCC5	9	5	-0.86619	down	XRCC5
Q12905	ILF2	6	5	-0.302905	down	ILF2
P19022	CDH2	1	5	2.31143	up
Q01518	CAP1	9	5	-0.90051	down
Q13151	HNRNPA0	4	5	0.508177	up
Q99497	PARK7	8	5	-0.783542	down
P53621	COPA	7	5	-0.447748	down
O60716	CTNND1	1	5	1.91199	up
Q16531	DDB1	7	5	-0.596272	down
P39656	DDOST	3	5	0.706963	up
P10515	DLAT	2	5	1.37445	up
P36957	DLST	2	5	1.38194	up
Q02790	FKBP4	10	5	-0.832141	down
P04062	GBA1	1	5	1.84168	up
P08754	GNAI3	0.77	5	2.60087	up
P26583	HMGB2	7	5	-0.589132	down
P05556	ITGB1	0.99	5	2.288	up
O00410	IPO5	6	5	-0.0801441	non
P16949	STMN1	8	5	-0.799976	down
P51970	NDUFA8	0.55	5	3.19443	up
O95299	NDUFA10	0.62	5	3.02227	up
P30086	PEBP1	7	5	-0.570937	down
Q9P0J0	NDUFA13	0.46	5	3.31451	up
Q9P2J5	LARS1	6	5	-0.195954	non
P11177	PDHB	2	5	1.2226	up
P52209	PGD	7	5	-0.530514	down
P14314	PRKCSH	13	5	-1.30892	down
P61313	RPL15	6	5	-0.185114	down
P46776	RPL27A	6	5	-0.174214	non
Q01105	SET	9	5	-0.784574	down
Q04837	SSBP1	6	5	-0.423557	down
P32119	PRDX2	9	5	-0.779515	down
P29401	TKT	12	5	-1.21436	down
P06753	TPM3	6	5	-0.224204	non
Q9BWM7	SFXN3	0.88	5	2.46625	up
Q9H0U4	RAB1B	3	5	0.74173	up
Q99878	H2AC14	3	5	0.594546	up
Q02978	SLC25A11	0.63	5	2.94843	up
P46940	IQGAP1	8	5	-0.618845	down
P52272	HNRNPM	15	4	-1.84282	down	HNRNPM
Q13283	G3BP1	2	4	1.26729	up
Q13263	TRIM28	10	4	-1.1894	down
P22234	PAICS	8	4	-0.902536	down
O75431	MTX2	0.34	4	3.60349	up
Q9UHD8	SEPTIN9	7	4	-0.861888	down
Q9Y230	RUVBL2	6	4	-0.726777	down
P61026	RAB10	3	4	0.444065	up
P30048	PRDX3	8	4	-1.03061	down
Q9Y4W6	AFG3L2	0.71	4	2.46204	up
Q92616	GCN1	7	4	-0.631136	down
P05060	CHGB	5	4	-0.360482	non
Q9Y3F4	STRAP	3	4	0.269464	up
P55060	CSE1L	8	4	-0.853617	non
P23526	AHCY	7	4	-0.609826	down
Q96HS1	PGAM5	1	4	1.75811	up
P51991	HNRNPA3	1	4	1.32337	up
O75369	FLNB	6	4	-0.564676	down
Q14699	RFTN1	0.59	4	2.73249	up
P35637	FUS	2	4	0.771807	up
Q92896	GLG1	2	4	1.12348	up
Q9HC35	EML4	4	4	-0.133911	non
P00505	GOT2	9	4	-1.30821	down
Q99714	HSD17B10	10	4	-1.25698	down
P08758	ANXA5	6	4	-0.782008	down
P34932	HSPA4	8	4	-0.969144	down
P41252	IARS1	6	4	-0.412755	down
P48735	IDH2	10	4	-1.32954	down
P49257	LMAN1	2	4	0.793374	up
P07948	LYN	0.97	4	2.11723	up
Q14444	CAPRIN1	2	4	1.24624	up
O43795	MYO1B	6	4	-0.530876	down
P49321	NASP	7	4	-0.765682	down
P53396	ACLY	6	4	-0.456076	down
O96000	NDUFB10	0.58	4	2.95024	up
Q15019	SEPTIN2	7	4	-0.841915	down
P05026	ATP1B1	0.36	4	3.30085	up
Q02218	OGDH	2	4	1.20949	up
Q9UQ80	PA2G4	6	4	-0.32108	down
Q9P035	HACD3	3	4	0.598746	up
P08559	PDHA1	2	4	1.11125	up
P18859	ATP5PF	0.85	4	2.26869	up
Q15149	PLEC	4	4	0.121506	non
P62136	PPP1CA	3	4	0.621558	up
Q96AG4	LRRC59	6	4	-0.559235	down
Q9NVH1	DNAJC11	0.51	4	3.01224	up
Q86VP6	CAND1	8	4	-1.0348	down
P07602	PSAP	6	4	-0.743497	down
P46783	RPS10	4	4	-0.186166	non
P39019	RPS19	5	4	-0.22005	down
P60866	RPS20	5	4	-0.300733	non
P53007	SLC25A1	0.57	4	2.71222	up
P05455	SSB	7	4	-0.857055	down
P61764	STXBP1	1	4	1.46719	up
P35613	BSG	0.75	4	2.48112	up
Q07021	C1QBP	6	4	-0.454797	down
P61088	UBE2N	5	4	-0.452395	non
P47985	UQCRFS1	0.69	4	2.39467	up
Q8NBU5	ATAD1	0.61	4	2.54945	up
Q92945	KHSRP	5	4	-0.416933	down
Q9Y265	RUVBL1	6	4	-0.66456	down
Q14152	EIF3A	5	4	-0.255734	down
Q96AE4	FUBP1	5	4	-0.483143	non
Q8IXI1	RHOT2	0.56	4	2.73958	up
Q92900	UPF1	2	3	0.598567	up	UPF1
Q9HCE1	MOV10	0.9	3	1.61667	up	MOV10
Q86V81	ALYREF	3	3	-0.0865635	non
O95373	IPO7	4	3	-0.520391	non
P19105	MYL12A	4	3	-0.361935	down
O75964	ATP5MG	0.86	3	1.7286	up
Q07666	KHDRBS1	3	3	-0.142777	non
Q14344	GNA13	0.42	3	2.67753	up
Q96TA2	YME1L1	0.31	3	3.26063	up
Q12907	LMAN2	2	3	0.422324	non
P49755	TMED10	2	3	0.343689	up
Q93045	STMN2	4	3	-0.586258	non
Q9Y5B9	SUPT16H	0.51	3	2.72681	up
O00154	ACOT7	4	3	-0.615726	down
Q15417	CNN3	4	3	-0.623204	down
Q12860	CNTN1	1	3	1.12716	up
P29762	CRABP1	4	3	-0.510883	down
O75390	CS	7	3	-1.52066	down
P08574	CYC1	0.43	3	2.64529	up
P14868	DARS1	5	3	-0.531111	non
P24534	EEF1B2	4	3	-0.375152	down
P29692	EEF1D	4	3	-0.300143	non
P07954	FH	7	3	-1.38874	down
O75643	SNRNP200	4	3	-0.498628	down
Q14141	SEPTIN6	5	3	-0.805111	down
Q9Y520	PRRC2C	1	3	1.55349	up
Q9BSJ8	ESYT1	4	3	-0.434129	down
P30044	PRDX5	6	3	-0.922616	down
Q63ZY3	KANK2	1	3	1.51465	up
O76021	RSL1D1	2	3	0.707736	up
P22102	GART	5	3	-0.535993	down
O43175	PHGDH	4	3	-0.328516	down
P31150	GDI1	5	3	-0.530571	down
Q9HB71	CACYBP	6	3	-0.75924	down
P29992	GNA11	0.65	3	2.01787	up
P09471	GNAO1	0.53	3	2.58961	up
Q9H845	ACAD9	0.65	3	2.06494	up
P12235	SLC25A4	0.49	3	2.58364	up
P84243	H3-3A	1	3	1.20183	up
P51858	HDGF	6	3	-1.0953	down
P19367	HK1	8	3	-1.24896	down
P31689	DNAJA1	2	3	0.539241	up
Q15046	KARS1	4	3	-0.337687	down
P27816	MAP4	6	3	-1.14848	down
P40925	MDH1	5	3	-0.745609	non
P55209	NAP1L1	3	3	-0.27885	non
Q16718	NDUFA5	0.62	3	2.33886	up
Q16795	NDUFA9	0.44	3	2.74549	up
P31939	ATIC	4	3	-0.51842	non
Q9Y6M9	NDUFB9	0.21	3	3.66083	up
P46459	NSF	2	3	1.04496	up
P21589	NT5E	0.08	3	5.03511	up
O60313	OPA1	2	3	0.349024	up
Q9Y3I0	RTCB	3	3	0.178332	up
P09619	PDGFRB	0.82	3	1.7904	up
P38606	ATP6V1A	3	3	0.202847	non
P21281	ATP6V1B2	3	3	0.274297	up
P16435	POR	2	3	0.533645	up
Q14964	RAB39A	3	3	0.346611	non
Q7Z4S6	KIF21A	4	3	-0.367006	down
Q9NSE4	IARS2	8	3	-1.65867	down
Q9P258	RCC2	4	3	-0.720387	down
Q9BPU6	DPYSL5	6	3	-0.728691	down
Q13200	PSMD2	5	3	-0.615606	down
O00231	PSMD11	4	3	-0.738345	down
Q06323	PSME1	5	3	-0.902207	down
Q9ULH0	KIDINS220	0.3	3	3.2341	up
Q13308	PTK7	2	3	0.884501	up
P28288	ABCD3	0.95	3	1.72807	up
P54886	ALDH18A1	4	3	-0.500966	down
P47897	QARS1	4	3	-0.241688	down
P51148	RAB5C	2	3	0.331269	non
P43487	RANBP1	4	3	-0.617555	down
P61224	RAP1B	2	3	1.01994	up
P54136	RARS1	5	3	-0.55037	down
Q14257	RCN2	2	3	0.507296	up
P27635	RPL10	3	3	-0.141622	non
P52815	MRPL12	2	3	0.745796	up
P21912	SDHB	0.55	3	2.59523	up
P08195	SLC3A2	0.61	3	2.28797	up
P00441	SOD1	4	3	-0.50525	non
P02786	TFRC	2	3	0.687273	up
P26640	VARS1	5	3	-0.783928	down
P18206	VCL	5	3	-0.804451	down
P15311	EZR	4	3	-0.590069	down
Q9UDT6	CLIP2	1	3	1.18917	up
O14980	XPO1	7	3	-1.18247	down
P31946	YWHAB	4	3	-0.437728	non
P27708	CAD	4	3	-0.722459	down
O43169	CYB5B	1	3	1.0783	up
P39687	ANP32A	6	3	-0.90276	down
Q9GZT3	SLIRP	2	3	0.475811	non
P55884	EIF3B	4	3	-0.456056	down
Q99613	EIF3C	3	3	-0.265766	non
Q13310	PABPC4	1	3	1.46354	up
Q96I24	FUBP3	0.93	3	1.46897	up
Q16352	INA	0.87	3	1.98377	up
P36776	LONP1	4	3	-0.774126	down
P51116	FXR2	0.57	3	2.36537	up
P55786	NPEPPS	5	3	-0.763864	down
Q15388	TOMM20	0.38	3	2.98628	up
Q16181	SEPTIN7	6	3	-0.945593	down
Q14157	UBAP2L	3	3	0.290436	up
O75083	WDR1	4	3	-0.306852	down
Q7Z2W4	ZC3HAV1	1	2	0.846775	up	ZC3HAV1
P33993	MCM7	3	2	-0.540783	down	MCM7
O43390	HNRNPR	2	2	0.391715	up	HNRNPR
P07910	HNRNPC	0.58	2	1.7552	up	HNRNPC
Q01469	FABP5	4	2	-0.98606	down	FABP5
Q15029	EFTUD2	2	2	-0.345161	down	EFTUD2
O43143	DHX15	3	2	-0.820987	down	DHX15
Q8WUM4	PDCD6IP	3	2	-0.431076	down
Q9UBT2	UBA2	3	2	-0.849056	down
O00429	DNM1L	3	2	-0.578766	down
P61158	ACTR3	4	2	-0.993715	down
P61160	ACTR2	4	2	-1.04755	down
O15144	ARPC2	4	2	-0.910052	down
P61163	ACTR1A	3	2	-0.627787	down
Q12931	TRAP1	5	2	-1.43559	down
P51572	BCAP31	3	2	-1.08547	down
O75844	ZMPSTE24	1	2	0.840148	up
P42765	ACAA2	4	2	-1.34155	down
Q13561	DCTN2	3	2	-0.503872	down
O14531	DPYSL4	3	2	-0.235607	non
Q6P2Q9	PRPF8	3	2	-0.634392	down
O95433	AHSA1	4	2	-0.885078	down
Q9Y266	NUDC	3	2	-0.447733	non
P48681	NES	1	2	0.995332	up
P30040	ERP29	3	2	-0.710702	down
Q96AC1	FERMT2	4	2	-0.64247	down
O94905	ERLIN2	0.87	2	1.03205	up
Q14011	CIRBP	1	2	0.877453	up
P12532	CKMT1B	3	2	-0.952404	non
O00299	CLIC1	3	2	-0.700447	down
Q86Y39	NDUFA11	0.18	2	3.08142	up
P11766	ADH5	3	2	-0.983956	down
P53618	COPB1	4	2	-0.662518	down
P12074	COX6A1	0.2	2	3.32165	up
P58546	MTPN	2	2	-0.595705	down
P50416	CPT1A	1	2	0.430503	up
Q6UXV4	APOOL	0.16	2	3.38081	up
P14649	MYL6B	2	2	-0.560004	down
Q9UBX3	SLC25A10	0.21	2	2.94483	up
Q13363	CTBP1	2	2	0.442432	non
P07339	CTSD	4	2	-0.710776	down
P07108	DBI	3	2	-0.670053	down
Q14203	DCTN1	3	2	-0.722908	down
P20711	DDC	3	2	-0.61373	down
P00387	CYB5R3	1	2	1.16819	up
P09622	DLD	5	2	-1.07848	down
Q4KMQ2	ANO6	0.35	2	2.12056	up
P78344	EIF4G2	2	2	0.231462	up
Q14576	ELAVL3	0.35	2	2.20479	up
P09104	ENO2	4	2	-0.730153	down
P11171	EPB41	0.79	2	1.03218	up
P05091	ALDH2	4	2	-1.45967	down
Q15691	MAPRE1	3	2	-0.454096	down
A5YKK6	CNOT1	2	2	0.346859	up
Q8N766	EMC1	1	2	0.675701	up
Q8N335	GPD1L	2	2	0.31054	non
O95490	ADGRL2	0.2	2	3.32535	up
Q92542	NCSTN	0.52	2	1.73396	up
Q15393	SF3B3	2	2	-0.427627	down
Q14160	SCRIB	0.53	2	1.70583	up
Q9Y2V2	CARHSP1	1	2	0.368744	up
Q9ULV4	CORO1C	1	2	0.719804	up
O15031	PLXNB2	0.62	2	1.95537	up
Q14318	FKBP8	1	2	1.20798	up
P11413	G6PD	3	2	-1.0787	down
Q10471	GALNT2	0.94	2	0.894861	up
P17677	GAP43	0.15	2	3.33193	up
P41250	GARS1	4	2	-0.959439	down
Q96A26	FAM162A	0.85	2	1.32203	up
Q9UMS4	PRPF19	2	2	-0.234519	non
P00367	GLUD1	5	2	-1.70605	down
P50148	GNAQ	0.38	2	2.0044	up
Q5JPE7	NOMO2	2	2	0.422559	up
Q01484	ANK2	0.62	2	1.62933	up
Q9NTK5	OLA1	2	2	-0.642246	down
Q9UMX0	UBQLN1	4	2	-1.03214	down
P16401	H1-5	3	2	-0.638998	down
P12081	HARS1	3	2	-0.696155	down
Q00341	HDLBP	3	2	-0.41026	down
P08133	ANXA6	4	2	-0.846338	down
P01112	HRAS	0.54	2	1.71983	up
P27695	APEX1	3	2	-0.79023	down
P51659	HSD17B4	4	2	-1.17289	down
P08069	IGF1R	0.49	2	1.90554	up
P12268	IMPDH2	4	2	-0.827351	down
P60228	EIF3E	3	2	-0.332718	down
P56199	ITGA1	0.51	2	1.72622	up
P17301	ITGA2	0.21	2	3.09794	up
P46977	STT3A	2	2	0.599113	non
O75251	NDUFS7	0.3	2	2.68438	up
P24752	ACAT1	5	2	-1.5681	down
Q07866	KLC1	2	2	-0.385389	down
P52292	KPNA2	0.8	2	0.945536	up
P61586	RHOA	3	2	-0.682336	down
P21397	MAOA	0.73	2	1.27624	up
P56192	MARS1	2	2	-0.427413	down
P49736	MCM2	3	2	-0.331553	down
P25205	MCM3	3	2	-0.248173	down
P33992	MCM5	3	2	-0.465363	down
Q14566	MCM6	3	2	-0.363144	down
O14880	MGST3	0.34	2	2.81778	up
P33527	ABCC1	0.11	2	3.97928	up
P00395	COX1	0.36	2	2.4916	up
P11586	MTHFD1	3	2	-0.540407	down
P60660	MYL6	3	2	-0.39148	down
Q13765	NACA	3	2	-0.34909	non
Q99733	NAP1L4	3	2	-0.843567	down
O43776	NARS1	4	2	-0.856016	down
O95168	NDUFB4	0.15	2	3.32318	up
O95169	NDUFB8	0.21	2	3.39165	up
O43181	NDUFS4	0.2	2	3.08443	up
O43920	NDUFS5	0.28	2	2.84578	up
O00217	NDUFS8	0.16	2	3.79621	up
P19404	NDUFV2	0.27	2	2.82069	up
P54709	ATP1B3	0.2	2	3.23424	up
Q99798	ACO2	5	2	-1.41194	down
P43034	PAFAH1B1	2	2	-0.529737	non
Q15102	PAFAH1B3	2	2	-0.499399	down
Q96CN7	ISOC1	4	2	-0.819678	down
Q9BYD3	MRPL4	0.67	2	1.19788	up
P12004	PCNA	3	2	-0.443422	down
Q9UNX3	RPL26L1	2	2	-0.201858	non
Q9BZE1	MRPL37	0.79	2	0.955853	up
Q9Y262	EIF3L	2	2	-0.536497	down
P56385	ATP5ME	0.4	2	2.23898	up
P08237	PFKM	4	2	-1.19541	down
Q01813	PFKP	4	2	-1.18865	down
P36871	PGM1	4	2	-0.975794	down
Q93050	ATP6V0A1	0.75	2	1.0299	up
P99999	CYCS	4	2	-1.05188	down
Q8TB36	GDAP1	1	2	0.604733	up
Q9NX14	NDUFB11	0.31	2	2.74674	up
Q15181	PPA1	4	2	-0.587489	down
Q9BVK6	TMED9	1	2	0.734532	non
Q9NX40	OCIAD1	0.36	2	2.80144	up
Q6IAA8	LAMTOR1	0.51	2	1.9073	up
P67775	PPP2CA	3	2	-0.263092	down
P57105	SYNJ2BP	0.46	2	2.2489	up
Q96P70	IPO9	4	2	-0.711937	down
Q96QK1	VPS35	3	2	-0.661502	down
Q9UI09	NDUFA12	0.2	2	3.17596	up
P25786	PSMA1	3	2	-0.715648	down
P28066	PSMA5	3	2	-0.773657	down
P60900	PSMA6	3	2	-0.784371	down
O14818	PSMA7	4	2	-0.899143	down
Q9NYU2	UGGT1	5	2	-0.968948	down
P62191	PSMC1	2	2	-0.578803	down
Q96A33	CCDC47	1	2	0.82182	up
P35998	PSMC2	3	2	-0.420525	down
P17980	PSMC3	3	2	-0.334793	down
P43686	PSMC4	4	2	-0.564451	down
P62195	PSMC5	3	2	-0.622285	down
P62333	PSMC6	3	2	-0.676268	down
Q99460	PSMD1	4	2	-0.801315	down
O43242	PSMD3	3	2	-0.813798	down
Q9HD20	ATP13A1	1	2	0.705085	up
Q9NQC3	RTN4	7	2	-1.49419	down
O00232	PSMD12	2	2	-0.61021	down
Q9UNM6	PSMD13	4	2	-0.650858	down
Q7Z434	MAVS	0.37	2	2.50266	up
P06454	PTMA	5	2	-1.25039	down
P18031	PTPN1	0.57	2	1.5241	up
Q8N163	CCAR2	3	2	-0.996317	down
Q15293	RCN1	3	2	-0.614813	down
Q15382	RHEB	1	2	0.604768	up
P47914	RPL29	2	2	-0.230351	non
P63173	RPL38	2	2	0.408185	non
P63220	RPS21	3	2	-0.489083	non
Q9BX79	STRA6	0.31	2	2.62025	up
Q01130	SRSF2	2	2	0.21409	up
P34897	SHMT2	5	2	-1.38882	down
Q15758	SLC1A5	0.19	2	3.54987	up
P49006	MARCKSL1	1	2	1.26924	up
P53985	SLC16A1	0.26	2	2.81638	up
P62314	SNRPD1	3	2	-0.466808	non
P62316	SNRPD2	2	2	-0.44756	down
P12931	SRC	0.77	2	0.987766	up
P37108	SRP14	3	2	-0.740216	down
P43307	SSR1	0.82	2	1.04624	up
P51571	SSR4	0.99	2	1.09342	up
Q08945	SSRP1	0.55	2	1.99266	up
O15260	SURF4	1	2	0.831707	up
P20290	BTF3	2	2	-0.367741	down
O75347	TBCA	4	2	-0.705928	down
P04216	THY1	0.49	2	2.23614	up
P11387	TOP1	1	2	0.416252	non
P13693	TPT1	2	2	-0.257777	down
P14927	UQCRB	0.19	2	3.06581	up
O75534	CSDE1	1	2	0.88099	up
P55145	MANF	3	2	-0.923954	down
Q13838	DDX39B	5	2	-1.39872	down
Q9H936	SLC25A22	0.32	2	2.67791	up
A6NHL2	TUBAL3	2	2	-0.582277	non
P45974	USP5	4	2	-0.776073	non
Q92804	TAF15	1	2	1.00578	up
Q8NBS9	TXNDC5	3	2	-0.760954	down
P47756	CAPZB	2	2	-0.250038	non
Q96IX5	ATP5MK	0.49	2	2.00132	up
Q8WUD1	RAB2B	2	2	0.225993	up
Q9BPW8	NIPSNAP1	4	2	-1.20265	down
Q96N67	DOCK7	2	2	-0.629444	down
P54577	YARS1	2	2	-0.230686	non
O60763	USO1	3	2	-0.746065	down
O15371	EIF3D	2	2	-0.300625	down
P54920	NAPA	0.91	2	1.44336	up
O75531	BANF1	1	2	1.06878	up
P49915	GMPS	3	2	-0.877923	down
O75131	CPNE3	3	2	-0.828565	down
Q92522	H1-10	3	2	-1.16029	down
O95292	VAPB	0.95	2	0.66223	non
Q9NY47	CACNA2D2	0.36	2	2.06805	up
P35606	COPB2	3	2	-0.602906	down
Q9UK08	GNG8	1	2	0.866843	up
Q9NZ01	TECR	0.92	2	1.11893	up
P56134	ATP5MF	0.48	2	2.31491	up
P60033	CD81	0.59	2	1.51874	up
Q15005	SPCS2	1	2	0.865576	up
Q14008	CKAP5	3	2	-0.47675	down
Q9UN86	G3BP2	0.66	2	1.54554	up
O14979	HNRNPDL	0.7	2	1.56652	up
Q9NUL3	STAU2	0.55	1	1.09577	up	STAU2
Q14683	SMC1A	2	1	-0.297221	down	SMC1A
O75533	SF3B1	2	1	-0.736268	down	SF3B1
P38159	RBMX	0.34	1	1.82265	up	RBMX
Q14671	PUM1	0.45	1	1.41624	up	PUM1
Q14980	NUMA1	2	1	-0.755983	down	NUMA1
O00159	MYO1C	2	1	-0.794124	down	MYO1C
O43347	MSI1	0.54	1	1.00676	up	MSI1
A1L020	MEX3A	0.15	1	3.2805	up	MEX3A
Q9NZB2	FAM120A	0.94	1	0.652967	up	FAM120A
Q15717	ELAVL1	0.47	1	1.50721	up	ELAVL1
P38919	EIF4A3	0.7	1	0.789716	up	EIF4A3
Q9NR30	DDX21	0.99	1	0.490583	up	DDX21
Q9NPI6	DCP1A	0.4	1	1.38205	up	DCP1A
O14925	TIMM23	0.15	1	2.94714	up
Q9UBE0	SAE1	2	1	-0.56242	non
Q7Z6Z7	HUWE1	3	1	-1.61514	down
P59998	ARPC4	2	1	-1.1167	down
O15143	ARPC1B	2	1	-1.05305	down
Q9Y4F1	FARP1	0.44	1	1.64482	up
Q9Y619	SLC25A15	0.15	1	3.09143	up
P55265	ADAR	0.65	1	0.68327	up
Q96PK6	RBM14	0.65	1	0.966004	up
Q7L2H7	EIF3M	2	1	-0.376312	down
Q15437	SEC23B	2	1	-0.691114	down
Q99536	VAT1	4	1	-1.50106	down
Q92688	ANP32B	2	1	-0.797147	down
O43504	LAMTOR5	0.37	1	1.48327	up
Q13162	PRDX4	3	1	-1.16629	down
Q13084	MRPL28	0.45	1	1.48201	up
Q9Y2A7	NCKAP1	2	1	-0.826656	down
Q9NP92	MRPS30	0.94	1	0.538767	up
Q9UNF1	MAGED2	1	1	-0.388169	down
P53999	SUB1	2	1	-0.490847	down
Q9BUJ2	HNRNPUL1	0.99	1	0.528029	non
Q9UKK9	NUDT5	2	1	-0.851361	down
P09001	MRPL3	0.42	1	1.53889	up
Q8WWM7	ATXN2L	1	1	0.385101	non
Q13442	PDAP1	2	1	-0.901454	down
P26368	U2AF2	2	1	-0.59444	down
Q7Z2K8	GPRIN1	0.48	1	1.2788	up
Q9BZF1	OSBPL8	0.61	1	1.16514	up
Q5RI15	COX20	0.08	1	3.70064	up
Q96DH6	MSI2	0.63	1	1.19198	up
P26992	CNTFR	0.53	1	1.40454	up
Q86VI3	IQGAP3	0.25	1	2.35282	up
Q9H444	CHMP4B	1	1	-0.256415	non
Q56VL3	OCIAD2	0.15	1	3.04584	up
Q7KZN9	COX15	0.21	1	2.52683	up
P29373	CRABP2	3	1	-1.64089	down
P04080	CSTB	1	1	-0.490811	non
P26232	CTNNA2	0.22	1	2.67408	up
P07858	CTSB	3	1	-1.13215	non
O95782	AP2A1	2	1	-0.242872	down
P61803	DAD1	0.72	1	0.586189	non
O94973	AP2A2	1	1	-0.336583	down
P12821	ACE	0.13	1	2.98348	up
O43602	DCX	0.75	1	0.72787	up
P35573	AGL	0.7	1	0.726913	up
Q13409	DYNC1I2	2	1	-0.670981	down
O43237	DYNC1LI2	2	1	-0.593457	down
Q13011	ECH1	3	1	-1.52768	down
P30084	ECHS1	3	1	-1.35751	non
P05198	EIF2S1	2	1	-0.376019	down
P41091	EIF2S3	2	1	-0.461265	down
P62495	ETF1	2	1	-0.78847	down
Q01844	EWSR1	2	1	-0.62042	down
P39748	FEN1	3	1	-1.05937	down
P62942	FKBP1A	2	1	-0.795879	down
Q9Y678	COPG1	2	1	-0.499217	down
Q00688	FKBP3	2	1	-0.996668	down
O94979	SEC31A	2	1	-0.754834	down
Q8NE71	ABCF1	1	1	-0.385419	down
A3KMH1	VWA8	1	1	0.257973	up
Q6SZW1	SARM1	0.36	1	1.68669	up
Q7L576	CYFIP1	2	1	-0.858038	down
Q5T4S7	UBR4	2	1	-0.916041	down
Q6PKG0	LARP1	1	1	0.113698	up
O94760	DDAH1	1	1	-0.391882	non
Q9BY67	CADM1	0.23	1	2.40399	up
P48739	PITPNB	2	1	-0.508936	down
Q9Y5J7	TIMM9	0.17	1	2.62349	up
Q9H2W6	MRPL46	0.53	1	1.26466	up
Q9UBF2	COPG2	1	1	-0.477013	down
Q9UBQ5	EIF3K	1	1	-0.318775	down
Q9P015	MRPL15	0.37	1	1.44754	up
P52701	MSH6	3	1	-1.26624	down
Q9Y617	PSAT1	2	1	-0.556608	down
Q96HE7	ERO1A	4	1	-1.65631	down
Q16836	HADH	3	1	-1.37678	down
O75330	HMMR	0.36	1	1.98494	up
O75874	IDH1	2	1	-0.84975	down
P49748	ACADVL	4	1	-1.63158	down
P48444	ARCN1	2	1	-0.695988	down
P14923	JUP	0.34	1	2.13124	up
O95202	LETM1	2	1	-0.823437	down
P17931	LGALS3	0.3	1	2.15191	up
Q8N4H5	TOMM5	0.26	1	2.30536	up
P09960	LTA4H	2	1	-0.971905	down
P11137	MAP2	2	1	-0.771465	down
P43246	MSH2	3	1	-0.811756	down
P03928	ATP8	0.17	1	2.92912	up
Q13505	MTX1	0.4	1	1.79306	up
O43678	NDUFA2	0.23	1	2.66487	up
O95167	NDUFA3	0.13	1	3.31527	up
O00483	NDUFA4	0.84	1	0.511676	up
O75438	NDUFB1	0.14	1	3.21101	up
O43676	NDUFB3	0.17	1	2.81636	up
O43674	NDUFB5	0.41	1	1.42122	up
O95298	NDUFC2	0.22	1	2.74394	up
O75380	NDUFS6	0.11	1	3.40041	up
P23634	ATP2B4	0.23	1	2.22662	up
P49419	ALDH7A1	2	1	-1.10878	down
P68402	PAFAH1B2	2	1	-0.764428	non
Q9Y3B3	TMED7	0.82	1	0.802384	up
Q9Y6G9	DYNC1LI1	2	1	-0.554917	down
Q9NPH2	ISYNA1	2	1	-1.08337	down
O15067	PFAS	2	1	-0.669626	non
Q99471	PFDN5	1	1	-0.467991	down
Q9NYK5	MRPL39	0.49	1	1.05048	up
O15355	PPM1G	2	1	-0.847564	non
Q6PI48	DARS2	3	1	-1.28334	down
Q8NEU8	APPL2	0.38	1	1.87943	up
Q9NVH0	EXD2	0.17	1	2.58865	up
A0AVT1	UBA6	2	1	-0.671209	down
Q8WXF1	PSPC1	0.82	1	0.587844	up
Q9H3K6	BOLA2	2	1	-0.408018	down
P48147	PREP	2	1	-0.973271	down
Q96FW1	OTUB1	2	1	-0.427393	non
Q9P273	TENM3	0.07	1	4.45244	up
Q96KP4	CNDP2	2	1	-0.425228	down
Q9NZ45	CISD1	0.24	1	2.57526	up
Q9UBI6	GNG12	0.3	1	1.98635	up
P41219	PRPH	0.28	1	2.15699	up
P25787	PSMA2	2	1	-0.767621	down
P25788	PSMA3	2	1	-1.11859	down
P25789	PSMA4	2	1	-0.636009	down
P20618	PSMB1	3	1	-0.804924	down
P49720	PSMB3	2	1	-0.859159	down
P28070	PSMB4	2	1	-0.725919	down
Q969V3	NCLN	0.76	1	0.497518	up
Q99436	PSMB7	2	1	-0.799394	non
Q9HD33	MRPL47	0.42	1	1.3308	up
Q9HDC9	APMAP	3	1	-1.3163	down
Q9UL46	PSME2	3	1	-1.00609	down
Q8N1G4	LRRC47	2	1	-0.511332	down
Q9HAV4	XPO5	2	1	-0.632586	down
P54727	RAD23B	3	1	-0.823657	down
P11233	RALA	0.58	1	0.885986	up
P11234	RALB	0.6	1	0.8507	up
Q9HAV0	GNB4	0.18	1	2.58258	non
P98179	RBM3	0.39	1	1.58912	up
Q7L8L6	FASTKD5	0.29	1	1.89659	up
P27694	RPA1	2	1	-0.717181	down
P31350	RRM2	0.22	1	2.51754	up
P31949	S100A11	2	1	-0.856225	down
O00560	SDCBP	0.58	1	1.13627	up
P53004	BLVRA	2	1	-0.824671	down
Q9BYD2	MRPL9	0.37	1	1.6391	up
Q9H9J2	MRPL44	0.34	1	1.64801	up
P60880	SNAP25	0.26	1	2.15544	up
P50502	ST13	2	1	-0.830317	down
O95793	STAU1	0.64	1	0.718775	up
P37837	TALDO1	3	1	-1.31438	down
P26639	TARS1	2	1	-0.426459	down
Q9BTW9	TBCD	2	1	-0.535555	down
P09493	TPM1	0.56	1	0.833384	up
P29144	TPP2	2	1	-0.790572	down
Q13404	UBE2V1	2	1	-0.786765	down
Q13405	MRPL49	0.3	1	1.78609	up
P23381	WARS1	1	1	-0.421103	down
Q15056	EIF4H	2	1	-0.722214	down
Q9NQW7	XPNPEP1	2	1	-0.842528	down
Q15637	SF1	2	1	-0.84947	down
Q14258	TRIM25	0.68	1	0.710441	up
P51398	DAP3	0.84	1	0.658994	up
P13521	SCG2	2	1	-0.545291	down
Q96A35	MRPL24	0.63	1	0.787841	non
Q96ER9	CCDC51	0.15	1	3.03912	up
Q9BXJ9	NAA15	1	1	-0.480295	down
Q5ZPR3	CD276	0.19	1	2.83632	up
Q9BTT0	ANP32E	3	1	-1.34841	down
Q92667	AKAP1	0.22	1	2.62182	up
P52907	CAPZA1	2	1	-0.631094	down
P47755	CAPZA2	2	1	-0.463384	down
Q8N2F6	ARMC10	0.31	1	1.85983	up
Q96RP9	GFM1	2	1	-0.272747	non
O75746	SLC25A12	0.14	1	2.99863	up
Q96JQ0	DCHS1	0.43	1	1.24382	up
P16152	CBR1	2	1	-0.836383	down
O95714	HERC2	0.93	1	0.352905	non
O60568	PLOD3	3	1	-0.823521	down
P61421	ATP6V0D1	0.4	1	1.40225	up
O95831	AIFM1	2	1	-0.51632	down
Q96S97	MYADM	0.37	1	1.43644	up
Q9UBH6	XPR1	0.48	1	1.60081	non
Q86UE4	MTDH	2	1	-0.557555	down
Q9P0L0	VAPA	0.88	1	0.495952	non
P13987	CD59	0.18	1	2.95444	up
Q9Y4C2	TCAF1	0.62	1	0.907546	up
Q14165	MLEC	0.74	1	0.667017	up
P49406	MRPL19	0.45	1	1.49407	non
Q5VV43	KIAA0319	0.57	1	1.15766	up
Q5SW79	CEP170	2	1	-0.397146	down
Q15008	PSMD6	3	1	-1.06983	down
Q15021	NCAPD2	1	1	-0.393975	down
O75475	PSIP1	1	0.99	-0.352857	non
O75054	IGSF3	0.12	0.99	3.07127	up
P50213	IDH3A	1	0.99	-0.317824	non
P11279	LAMP1	0.5	0.99	0.978031	up
Q96EY7	PTCD3	0.61	0.99	0.693284	up
Q9NUQ2	AGPAT5	0.42	0.99	1.23847	up
O15020	SPTBN2	2	0.99	-0.63362	non
Q8TEX9	IPO4	0.82	0.99	0.270018	non
Q92820	GGH	2	0.99	-1.0885	down
O95399	UTS2	2	0.98	-0.823127	down
Q6ZNJ1	NBEAL2	0.11	0.98	3.1919	up
Q5JTV8	TOR1AIP1	0.25	0.98	1.95982	up
Q16537	PPP2R5E	0.85	0.98	0.206977	up
P32322	PYCR1	2	0.98	-1.324	down
Q9UHA4	LAMTOR3	0.29	0.98	1.76174	up
P54578	USP14	2	0.98	-1.00227	down
O95865	DDAH2	2	0.97	-0.731187	down
Q9Y2Q5	LAMTOR2	0.31	0.97	1.65142	up
Q9BYD6	MRPL1	0.44	0.97	1.1289	up
Q15370	ELOB	1	0.97	-0.588012	down
Q16881	TXNRD1	3	0.97	-1.5839	down
P49447	CYB561	0.63	0.96	0.609715	up
Q14247	CTTN	2	0.96	-1.23275	down
Q9UH65	SWAP70	0.53	0.96	0.842123	up
Q96CS3	FAF2	0.57	0.96	0.756554	up
Q9BXS5	AP1M1	1	0.96	-0.320313	non
O60841	EIF5B	2	0.96	-0.775159	down
Q02880	TOP2B	0.13	0.95	2.89185	up	TOP2B
Q96B49	TOMM6	0.12	0.95	3.03976	up
Q9NY33	DPP3	1	0.95	-0.637716	down
Q9NWU5	MRPL22	0.32	0.95	1.58644	up
Q9UHV9	PFDN2	1	0.95	-0.476737	down
Q8IWA4	MFN1	0.37	0.95	1.36475	up
P68400	CSNK2A1	1	0.94	-0.578581	down
Q9Y4P3	TBL2	0.63	0.94	0.583067	up
P46063	RECQL	1	0.94	-0.659321	down
P49591	SARS1	1	0.94	-0.434263	non
Q15369	ELOC	1	0.94	-0.315837	down
Q96K17	BTF3L4	1	0.94	-0.621234	down
P51610	HCFC1	2	0.93	-0.821411	down
Q86XN8	MEX3D	0.61	0.93	0.593434	up
P23368	ME2	3	0.93	-1.59332	down
Q96H55	MYO19	0.07	0.93	3.69639	up
P62072	TIMM10	0.09	0.92	3.38496	up
P29218	IMPA1	2	0.92	-0.802206	down
P39210	MPV17	0.22	0.92	2.09435	non
O14561	NDUFAB1	0.4	0.92	1.19067	up
Q9NWS8	RMND1	0.16	0.92	2.53974	up
P28074	PSMB5	2	0.92	-0.886532	down
P11166	SLC2A1	0.09	0.92	3.30728	up
Q8TCT9	HM13	0.57	0.92	0.688094	up
Q969Z0	TBRG4	2	0.92	-1.04665	down
Q10567	AP1B1	1	0.91	-0.457224	non
Q9NP72	RAB18	0.54	0.91	0.75059	up
Q9H4L5	OSBPL3	0.4	0.91	1.188	up
Q4KMQ1	TPRN	0.16	0.91	2.47122	non
P00846	ATP6	0.23	0.91	1.98024	up
P56556	NDUFA6	0.14	0.91	2.68703	up
P42785	PRCP	2	0.91	-0.861243	down
P49721	PSMB2	2	0.91	-0.834691	down
P28072	PSMB6	1	0.91	-0.611627	non
P61758	VBP1	1	0.91	-0.585835	down
O43772	SLC25A20	0.43	0.91	1.07816	non
Q12959	DLG1	0.29	0.9	1.62925	up
Q8TCJ2	STT3B	0.51	0.9	0.804106	up
O95139	NDUFB6	0.12	0.9	2.93453	up
Q9UHQ9	CYB5R1	0.39	0.9	1.18963	up
Q9NRX2	MRPL17	0.3	0.9	1.57246	non
Q16623	STX1A	0.16	0.9	2.45027	up
Q12765	SCRN1	1	0.9	-0.716159	non
Q9UKV8	AGO2	0.4	0.89	1.14651	non	AGO2
P67812	SEC11A	0.6	0.89	0.559975	non
Q9UHB6	LIMA1	0.68	0.89	0.403945	non
P17858	PFKL	2	0.89	-1.18671	non
P35237	SERPINB6	1	0.89	-0.520001	down
Q13616	CUL1	1	0.89	-0.592026	down
O14617	AP3D1	2	0.89	-0.844209	down
Q9Y2H6	FNDC3A	0.38	0.88	1.21096	up
O15347	HMGB3	1	0.88	-0.630913	down
P03915	ND5	0.13	0.88	2.79548	up
Q9UBS4	DNAJB11	1	0.88	-0.694267	down
P55011	SLC12A2	0.17	0.88	2.41569	up
P62318	SNRPD3	1	0.88	-0.569451	down
P12270	TPR	2	0.88	-0.87468	down
Q15942	ZYX	1	0.88	-0.726095	down
O95140	MFN2	0.19	0.88	2.21592	up
O14776	TCERG1	2	0.87	-0.869125	down
O94925	GLS	2	0.87	-0.842863	down
Q15070	OXA1L	0.08	0.87	3.43441	up
P24666	ACP1	0.98	0.87	-0.16873	down
Q9Y3B7	MRPL11	0.39	0.87	1.14813	up
Q8N983	MRPL43	0.34	0.87	1.37693	up
Q9BRA2	TXNDC17	1	0.87	-0.743364	down
P36543	ATP6V1E1	0.74	0.86	0.201907	non
Q14694	USP10	0.49	0.86	0.817395	up
Q96H79	ZC3HAV1L	1	0.86	-0.393938	non
P56378	ATP5MJ	0.16	0.86	2.41716	up
Q6N022	TENM4	0.08	0.85	3.49295	up
Q06210	GFPT1	1	0.85	-0.717875	down
P50150	GNG4	0.23	0.85	1.85083	up
O95881	TXNDC12	2	0.85	-1.00858	down
Q9P0U1	TOMM7	0.09	0.84	3.15893	up
P11908	PRPS2	2	0.84	-0.89366	down
Q9Y3L5	RAP2C	0.34	0.84	1.30798	up
P78417	GSTO1	1	0.84	-0.725543	non
Q9Y6M7	SLC4A7	0.17	0.84	2.31145	up
Q92665	MRPS31	0.27	0.83	1.59016	up
P21266	GSTM3	2	0.83	-1.14034	down
O00192	ARVCF	0.1	0.83	3.10566	up
P08243	ASNS	0.65	0.83	0.359779	up
Q9HD45	TM9SF3	0.55	0.83	0.593569	up
Q8NBJ5	COLGALT1	1	0.83	-0.612076	down
Q96HC4	PDLIM5	1	0.82	-0.307021	down
Q8WWM9	CYGB	1	0.82	-0.523281	non
Q86VV8	RTTN	0.7	0.82	0.237217	non
Q9BQ69	MACROD1	1	0.82	-0.556173	down
P82650	MRPS22	0.46	0.82	0.847893	non
P51665	PSMD7	1	0.82	-0.875442	non
P20336	RAB3A	0.47	0.82	0.8111	up
Q92552	MRPS27	0.54	0.81	0.589788	up
Q8ND24	RNF214	0.25	0.81	1.6952	up
Q9UBB4	ATXN10	0.91	0.81	-0.175978	non
Q9H8H3	TMT1A	1	0.81	-0.815257	non
Q9H0H5	RACGAP1	0.08	0.81	3.39673	up
Q9BQ95	ECSIT	0.14	0.81	2.55147	up
Q8IXI2	RHOT1	0.32	0.81	1.33464	up
P78310	CXADR	0.14	0.8	2.56294	up
Q7Z2W9	MRPL21	0.34	0.8	1.22772	up
O43681	GET3	1	0.8	-0.472946	non
P59768	GNG2	0.37	0.8	1.10681	up
Q9HCM3	KIAA1549	0.21	0.8	1.9096	up
Q92747	ARPC1A	1	0.79	-0.702218	down
P10645	CHGA	2	0.79	-1.52579	down
P30520	ADSS2	1	0.79	-0.542638	down
P50402	EMD	0.45	0.79	0.824448	up
Q6DD88	ATL3	2	0.79	-1.08513	down
P07203	GPX1	1	0.79	-0.75715	non
P52597	HNRNPF	2	0.79	-1.1587	down
Q9NX47	MARCHF5	0.17	0.79	2.23078	up
A0FGR8	ESYT2	1	0.79	-0.39893	down
Q9H4A4	RNPEP	2	0.79	-1.27002	down
Q16540	MRPL23	0.23	0.79	1.76847	up
P14678	SNRPB	1	0.79	-0.600521	down
O76094	SRP72	1	0.79	-0.743287	down
O15484	CAPN5	0.16	0.79	2.32706	up
P17480	UBTF	0.09	0.79	3.18862	up
Q13724	MOGS	2	0.79	-1.23335	down
O00487	PSMD14	1	0.78	-0.629591	down
Q99426	TBCB	0.61	0.78	0.351199	up
P35611	ADD1	1	0.78	-0.924363	down
Q15723	ELF2	2	0.78	-1.01921	down
Q9Y5L0	TNPO3	1	0.78	-0.652881	down
Q9NZL9	MAT2B	1	0.78	-0.459392	down
P08582	MELTF	0.3	0.78	1.38621	up
Q7L0Y3	TRMT10C	2	0.78	-1.05548	down
P15927	RPA2	1	0.78	-0.381832	non
Q9UHB9	SRP68	1	0.78	-0.780209	down
O00330	PDHX	0.38	0.78	1.03948	up
Q93008	USP9X	1	0.78	-0.739243	down
O95864	FADS2	0.14	0.78	2.43444	up
Q9UQE7	SMC3	1	0.77	-0.887712	down	SMC3
Q02241	KIF23	0.1	0.77	2.93692	up	KIF23
Q9BYD1	MRPL13	0.32	0.77	1.27084	up
Q6EEV6	SUMO4	2	0.77	-1.68534	down
P22061	PCMT1	1	0.77	-0.931915	down
Q9Y5A9	YTHDF2	0.48	0.77	0.671413	non
P17152	TMEM11	0.11	0.77	2.76757	up
P54819	AK2	2	0.76	-1.33282	down
Q8IWR0	ZC3H7A	0.12	0.76	2.70604	up
P31942	HNRNPH3	0.27	0.76	1.46944	up
P84103	SRSF3	0.55	0.76	0.463394	non
Q96DV4	MRPL38	0.29	0.76	1.40063	non
P42574	CASP3	0.4	0.76	0.922565	non
P14324	FDPS	1	0.75	-0.8288	down
Q7Z460	CLASP1	1	0.75	-0.429536	down
Q9Y696	CLIC4	1	0.75	-0.790828	down
P04181	OAT	2	0.75	-1.32316	down
Q9Y2R9	MRPS7	0.39	0.75	0.94834	up
P19174	PLCG1	0.99	0.75	-0.397812	non
Q8IWT6	LRRC8A	0.09	0.75	3.05599	up
Q09161	NCBP1	0.94	0.74	-0.355089	down	NCBP1
O15212	PFDN6	1	0.74	-0.76599	down
O76003	GLRX3	0.95	0.74	-0.359201	down
P09543	CNP	1	0.74	-0.702464	non
Q13642	FHL1	1	0.74	-0.498539	non
Q10713	PMPCA	2	0.74	-1.36632	down
Q9H3K2	GHITM	0.19	0.74	1.924	up
P00492	HPRT1	2	0.74	-1.05669	non
Q07960	ARHGAP1	1	0.74	-0.713075	down
Q5H9R7	PPP6R3	1	0.74	-0.605286	down
Q9HCC0	MCCC2	1	0.74	-0.556637	down
Q13867	BLMH	1	0.74	-0.79947	down
Q9H336	CRISPLD1	0.03	0.74	4.78882	up
O00161	SNAP23	0.17	0.74	2.08377	up
Q9BSJ2	TUBGCP2	0.9	0.73	-0.298962	non
Q9UMR2	DDX19B	1	0.73	-0.610175	non
P36915	GNL1	1	0.73	-0.81662	down
P17174	GOT1	1	0.73	-0.92437	non
Q9UJU6	DBNL	1	0.73	-0.689189	non
P00390	GSR	2	0.73	-1.22431	down
Q9Y6H1	CHCHD2	1	0.73	-0.641399	down
Q9NPL8	TIMMDC1	0.13	0.73	2.47789	up
Q9NZW5	PALS2	0.42	0.73	0.786361	up
Q96G23	CERS2	0.39	0.72	0.878065	up
Q13085	ACACA	1	0.72	-0.46701	down
P13798	APEH	1	0.72	-0.946134	down
O43837	IDH3B	0.93	0.72	-0.37574	down
Q9NR31	SAR1A	1	0.72	-0.801782	down
Q9NYP7	ELOVL5	0.34	0.72	1.06145	up
Q9UHX1	PUF60	1	0.71	-0.79212	down	PUF60
Q06787	FMR1	0.11	0.71	2.75735	up
Q52LJ0	FAM98B	0.77	0.71	-0.128674	non
A1X283	SH3PXD2B	1	0.71	-0.58752	down
P06396	GSN	0.95	0.71	-0.41256	non
Q9UM54	MYO6	1	0.71	-0.637502	down
Q9NX20	MRPL16	0.25	0.71	1.47384	up
Q8TBP6	SLC25A40	0.1	0.71	2.80734	up
Q8TAE8	GADD45GIP1	0.46	0.71	0.627914	non
O15511	ARPC5	1	0.7	-0.791104	non
P10768	ESD	1	0.7	-0.822396	non
Q14315	FLNC	2	0.7	-1.70302	down
P84157	MXRA7	0.56	0.7	0.325281	non
P00491	PNP	1	0.7	-0.649196	down
Q9Y3D9	MRPS23	0.55	0.7	0.352298	up
Q9Y5M8	SRPRB	0.51	0.7	0.466478	up
Q9BWF3	RBM4	1	0.7	-0.702697	non
Q05682	CALD1	1	0.7	-0.984326	down
Q96JB5	CDK5RAP3	0.48	0.7	0.551695	up
P56730	PRSS12	0.22	0.7	1.64487	up
Q96RS6	NUDCD1	1	0.7	-1.01072	down
O60830	TIMM17B	0.16	0.69	2.08372	up
Q9BS26	ERP44	2	0.69	-1.22571	down
Q5T653	MRPL2	0.24	0.69	1.54752	up
P61009	SPCS3	0.46	0.69	0.595419	up
P10155	RO60	1	0.69	-0.951885	down
Q8NE86	MCU	0.11	0.69	2.67476	up
O43592	XPOT	1	0.68	-0.814647	down
Q9H0D6	XRN2	1	0.68	-0.802807	down
P10253	GAA	2	0.68	-1.56703	down
O00461	GOLIM4	0.35	0.68	0.945584	non
Q9Y2R0	COA3	0.1	0.68	2.72903	up
Q96C36	PYCR2	1	0.68	-1.07001	non
P53701	HCCS	0.21	0.68	1.68015	up
Q9UH62	ARMCX3	0.22	0.68	1.61445	up
P63151	PPP2R2A	0.92	0.68	-0.428873	non
P82673	MRPS35	0.44	0.68	0.611399	up
P55735	SEC13	0.94	0.68	-0.476485	non
O00186	STXBP3	0.16	0.68	2.11969	up
O75063	FAM20B	0.41	0.68	0.720481	up
P43490	NAMPT	1	0.67	-1.109	down
Q9Y285	FARSA	0.94	0.67	-0.489163	non
Q9H2M9	RAB3GAP2	0.91	0.67	-0.45073	down
P28838	LAP3	1	0.67	-1.06648	down
Q9GZY8	MFF	0.18	0.67	1.90574	up
P06737	PYGL	0.91	0.67	-0.428832	down
O75695	RP2	0.17	0.67	1.93126	up
P61011	SRP54	1	0.67	-0.644608	down
Q9NSD9	FARSB	1	0.66	-0.59582	down
Q8IYD1	GSPT2	0.95	0.66	-0.531198	down
P84095	RHOG	0.15	0.66	2.17553	up
P17568	NDUFB7	0.04	0.66	4.20006	up
Q53GQ0	HSD17B12	1	0.66	-0.893591	down
Q9H814	PHAX	0.41	0.66	0.687377	non
Q04941	PLP2	0.27	0.66	1.27439	up
Q15904	ATP6AP1	0.32	0.66	1.03797	up
Q9P0I2	EMC3	0.33	0.66	0.988895	up
P62820	RAB1A	0.44	0.66	0.603086	non
O14744	PRMT5	1	0.65	-0.932063	non
P60468	SEC61B	0.33	0.65	0.967443	non
P11182	DBT	0.35	0.65	0.869346	up
P49189	ALDH9A1	0.96	0.65	-0.563694	down
O75781	PALM	0.27	0.65	1.28016	up
P11498	PC	2	0.65	-1.34077	down
Q9Y3E5	PTRH2	0.36	0.65	0.838273	up
Q15147	PLCB4	0.31	0.65	1.04591	up
P48556	PSMD8	4	0.65	-2.49759	non
Q16799	RTN1	2	0.65	-1.37692	down
O43399	TPD52L2	1	0.65	-0.958368	down
Q8N999	RLIG1	0.36	0.65	0.851263	up
Q9UKG1	APPL1	0.32	0.64	1.00038	up
Q04656	ATP7A	0.79	0.64	-0.303773	down
Q9HBL7	PLGRKT	0.02	0.64	5.14229	non
Q9NRR5	UBQLN4	1	0.64	-0.994683	down
P63208	SKP1	0.83	0.64	-0.38757	non
Q00796	SORD	1	0.64	-1.00994	non
P63279	UBE2I	1	0.64	-0.852347	down
P11172	UMPS	1	0.64	-1.1185	down
O75352	MPDU1	0.33	0.64	0.928444	up
Q9Y2W6	TDRKH	0.12	0.63	2.40975	up
Q8NBI6	XXYLT1	0.3	0.63	1.05297	up
Q14240	EIF4A2	0.87	0.63	-0.46771	down
Q6UWP7	LCLAT1	0.43	0.63	0.558564	up
Q9HC38	GLOD4	1	0.63	-0.905487	down
O75381	PEX14	0.19	0.63	1.72241	up
Q9P0K1	ADAM22	0.17	0.63	1.87633	up
P06703	S100A6	1	0.63	-1.12341	down
Q8TDW0	LRRC8C	0.07	0.63	3.09542	up
Q86TM6	SYVN1	0.24	0.63	1.36454	up
Q96EK7	FAM120B	0.37	0.63	0.743834	up
P61201	COPS2	0.87	0.63	-0.481098	down
Q92878	RAD50	1	0.62	-1.13861	down
Q86XP3	DDX42	1	0.62	-0.770689	down
Q96EL3	MRPL53	0.22	0.62	1.47047	non
P13804	ETFA	2	0.62	-1.8062	down
O95573	ACSL3	0.77	0.62	-0.311482	non
P63096	GNAI1	0.18	0.62	1.76354	up
P07197	NEFM	0.1	0.62	2.64923	up
P82930	MRPS34	0.41	0.62	0.596423	up
P62304	SNRPE	0.92	0.62	-0.578523	down
Q93009	USP7	1	0.62	-0.810977	down
Q96F86	EDC3	0.18	0.62	1.82586	non
Q14004	CDK13	0.44	0.62	0.499833	up
Q9Y5V3	MAGED1	0.18	0.62	1.77296	up
O75436	VPS26A	1	0.62	-0.709864	down
Q7L5N1	COPS6	0.92	0.61	-0.600267	down
Q8NCW5	NAXE	1	0.61	-0.862263	down
P16870	CPE	1	0.61	-0.85337	down
P50570	DNM2	1	0.61	-0.945512	non
Q5JU85	IQSEC2	0.42	0.61	0.558309	up
O15069	NACAD	0.44	0.61	0.457539	non
O14639	ABLIM1	0.21	0.61	1.54432	up
O95182	NDUFA7	0.14	0.61	2.15592	up
Q02818	NUCB1	1	0.61	-1.14163	down
O95394	PGM3	1	0.61	-0.802897	down
P55036	PSMD4	1	0.61	-0.735401	down
Q15631	TSN	0.96	0.61	-0.647975	down
P35520	CBS	1	0.61	-0.927844	non
Q8ND56	LSM14A	0.18	0.6	1.74364	up	LSM14A
O60664	PLIN3	1	0.6	-1.25296	down
Q6ZRI8	ARHGAP36	0.3	0.6	0.974657	up
Q9UPZ6	THSD7A	0.17	0.6	1.85129	up
O95563	MPC2	0.05	0.6	3.71934	up
P03905	ND4	0.08	0.6	2.82935	up
P13674	P4HA1	2	0.6	-1.39319	down
O60888	CUTA	1	0.6	-0.798928	down
P82933	MRPS9	0.46	0.6	0.365105	non
Q01081	U2AF1	1	0.6	-1.01036	down
Q9H2D1	SLC25A32	0.06	0.6	3.31994	up
Q9C005	DPY30	1	0.6	-1.063	down
Q9BX40	LSM14B	0.24	0.59	1.30532	up	LSM14B
O15439	ABCC4	0.04	0.59	3.80039	up
Q70UQ0	IKBIP	0.33	0.59	0.854909	up
Q15032	R3HDM1	0.08	0.59	2.97223	up
Q9NYL9	TMOD3	0.74	0.59	-0.334752	down
P61086	UBE2K	0.98	0.59	-0.72339	down
Q9Y2Q3	GSTK1	1	0.59	-1.25388	down
Q02809	PLOD1	0.97	0.59	-0.717882	down
P50897	PPT1	2	0.59	-1.55009	down
Q9C0C9	UBE2O	0.8	0.59	-0.432677	non
O60701	UGDH	0.9	0.59	-0.627142	down
Q9GZS3	SKIC8	0.75	0.59	-0.344068	non
O14936	CASK	0.25	0.59	1.26307	up
Q9NUD5	ZCCHC3	0.18	0.58	1.69772	up	ZCCHC3
O75340	PDCD6	1	0.58	-1.04844	down
Q9NTJ3	SMC4	0.86	0.58	-0.571275	down
Q6PML9	SLC30A9	0.12	0.58	2.30744	up
Q9H074	PAIP1	0.39	0.58	0.592452	non
Q15286	RAB35	0.42	0.58	0.469048	up
Q9NUT2	ABCB8	0.17	0.58	1.77592	up
P53041	PPP5C	1	0.58	-0.782625	down
P46379	BAG6	0.99	0.58	-0.770549	down
Q8TCS8	PNPT1	1	0.58	-1.11929	down
Q9BSF4	TIMM29	0.06	0.58	3.37174	up
O15145	ARPC3	0.87	0.57	-0.593811	non
P80723	BASP1	0.09	0.57	2.69862	up
Q16698	DECR1	1	0.57	-1.06848	down
O60443	GSDME	0.74	0.57	-0.37387	down
O60518	RANBP6	0.22	0.57	1.39113	up
P05067	APP	0.36	0.57	0.658557	up
P06756	ITGAV	0.14	0.57	2.0161	up
P03891	ND2	0.08	0.57	2.77055	up
P56181	NDUFV3	0.08	0.57	2.90673	up
P61457	PCBD1	0.96	0.57	-0.76199	down
Q15257	PTPA	0.78	0.57	-0.445301	down
Q5JTZ9	AARS2	0.73	0.57	-0.338798	down
P22307	SCP2	1	0.57	-1.02656	down
P08240	SRPRA	0.78	0.57	-0.45752	down
P31483	TIA1	0.25	0.57	1.18993	up
Q99829	CPNE1	1	0.57	-1.08461	down
Q9UEU0	VTI1B	0.21	0.56	1.44383	up
P11310	ACADM	2	0.56	-1.48454	down
P13797	PLS3	1	0.56	-1.1817	down
Q96RT1	ERBIN	0.12	0.56	2.21739	non
Q63HN8	RNF213	0.86	0.56	-0.636823	non
P35659	DEK	0.8	0.56	-0.511617	down
Q9BUR5	APOO	0.14	0.56	2.03697	non
O43432	EIF4G3	0.32	0.56	0.781477	up
Q9UEY8	ADD3	1	0.55	-1.18022	down
O95239	KIF4A	0.22	0.55	1.3096	up
P41217	CD200	0.07	0.55	2.89847	up
Q15165	PON2	1	0.55	-0.954043	down
P28482	MAPK1	0.85	0.55	-0.623677	down
Q6P1L8	MRPL14	0.27	0.55	1.0365	up
Q15006	EMC2	0.23	0.55	1.23633	up
P46926	GNPDA1	1	0.54	-1.38403	down
Q96CW5	TUBGCP3	0.66	0.54	-0.29168	non
O75718	CRTAP	0.9	0.54	-0.738545	down
O95347	SMC2	1	0.54	-1.14282	down
P32189	GK	0.02	0.54	4.89659	up
P20020	ATP2B1	0.07	0.54	2.92462	up
Q8NBX0	SCCPDH	0.89	0.54	-0.714828	down
Q9UI30	TRMT112	0.31	0.54	0.819079	non
Q9NP79	VTA1	0.68	0.54	-0.319731	down
Q9Y394	DHRS7	2	0.54	-1.51583	down
Q08752	PPID	0.87	0.54	-0.687271	down
O60256	PRPSAP2	0.97	0.54	-0.846835	down
O15091	PRORP	0.39	0.54	0.48951	up
Q92544	TM9SF4	0.32	0.54	0.764892	up
Q08257	CRYZ	2	0.53	-1.77465	down
Q9Y2H5	PLEKHA6	0.09	0.53	2.59825	up
Q9UIA9	XPO7	1	0.53	-1.21208	down
P18564	ITGB6	0.14	0.53	1.95663	up
O14813	PHOX2A	1	0.53	-1.10299	down
Q9Y5U9	IER3IP1	0.34	0.53	0.649376	up
Q2NL82	TSR1	0.73	0.53	-0.456199	down
Q969X5	ERGIC1	0.24	0.53	1.15122	up
Q9UBV2	SEL1L	0.3	0.53	0.822676	up
Q15477	SKIC2	0.73	0.53	-0.445954	down
P63172	DYNLT1	0.64	0.53	-0.274204	non
P07919	UQCRH	0.09	0.53	2.53926	up
Q96FL9	GALNT14	0.04	0.53	3.76753	up
Q00534	CDK6	1	0.52	-1.18429	down
Q15459	SF3A1	0.99	0.52	-0.936936	down
Q9H4M9	EHD1	0.94	0.52	-0.83673	non
Q5T5C0	STXBP5	0.18	0.52	1.49521	up
O43747	AP1G1	0.9	0.52	-0.790262	down
Q9H2U2	PPA2	2	0.52	-1.57429	down
O00746	NME4	0.97	0.52	-0.891148	down
Q9BT78	COPS4	1	0.52	-1.04849	down
Q9BUB7	TMEM70	0.13	0.52	1.9988	up
Q6FI81	CIAPIN1	0.85	0.52	-0.710416	down
Q96AY3	FKBP10	0.99	0.52	-0.933102	down
P29597	TYK2	0.31	0.52	0.735299	non
Q9C0B1	FTO	1	0.52	-1.07943	down
Q9GZQ8	MAP1LC3B	0.91	0.52	-0.808789	down
P49589	CARS1	0.74	0.52	-0.510259	down
Q96SB3	PPP1R9B	0.11	0.52	2.22425	up
O43252	PAPSS1	1	0.52	-1.07826	down
O95819	MAP4K4	0.35	0.52	0.574043	non
P53992	SEC24C	1	0.52	-1.04865	down
Q15125	EBP	0.34	0.51	0.59588	up
Q8NFQ8	TOR1AIP2	0.24	0.51	1.08582	up
P09972	ALDOC	1	0.51	-1.09337	non
Q8IVD9	NUDCD3	0.86	0.51	-0.772408	down
Q9UKD2	MRTO4	0.4	0.51	0.369419	non
Q14738	PPP2R5D	2	0.51	-2.25354	down
P17252	PRKCA	0.79	0.51	-0.636772	down
P17655	CAPN2	0.91	0.51	-0.839549	down
Q9BRX8	PRXL2A	0.77	0.51	-0.605346	down
P53597	SUCLG1	1	0.51	-1.18242	down
O60271	SPAG9	1	0.51	-1.07411	down
Q9Y2B0	CNPY2	1	0.5	-1.05774	down
O76031	CLPX	0.35	0.5	0.513703	up
Q9UMS6	SYNPO2	0.69	0.5	-0.479427	down
Q9UPQ0	LIMCH1	0.93	0.5	-0.880332	down
P07196	NEFL	0.12	0.5	2.01658	up
P30419	NMT1	0.9	0.5	-0.856598	down
P55809	OXCT1	1	0.5	-1.19997	down
Q9UHG3	PCYOX1	1	0.5	-1.3774	down
Q96GC5	MRPL48	0.24	0.5	1.07751	up
Q9UBQ0	VPS29	1	0.5	-1.09878	down
Q8IZH2	XRN1	0.18	0.5	1.45041	up
Q709C8	VPS13C	0.92	0.5	-0.875479	down
Q13131	PRKAA1	0.32	0.5	0.64726	up
Q96A65	EXOC4	0.79	0.5	-0.668769	down
Q9BWS9	CHID1	0.93	0.5	-0.894008	down
P19623	SRM	0.68	0.5	-0.443138	non
Q15526	SURF1	0.14	0.5	1.8553	up
Q9H0U3	MAGT1	0.31	0.5	0.711408	non
O75694	NUP155	0.97	0.5	-0.957442	down
Q9Y2Z0	SUGT1	0.71	0.49	-0.520766	non
Q5XKP0	MICOS13	0.19	0.49	1.37219	up
Q15109	AGER	0.15	0.49	1.75783	up
Q86TB9	PATL1	0.15	0.49	1.71038	up
Q9BXK5	BCL2L13	0.15	0.49	1.66185	up
Q7Z739	YTHDF3	0.38	0.49	0.38168	non
Q15067	ACOX1	0.91	0.49	-0.907634	down
Q13526	PIN1	0.73	0.49	-0.582355	non
Q8N5N7	MRPL50	0.21	0.49	1.21571	up
Q96CU9	FOXRED1	0.22	0.49	1.17331	up
Q9UNZ2	NSFL1C	0.82	0.49	-0.731444	down
Q06124	PTPN11	0.66	0.49	-0.438944	non
Q9GZT6	CCDC90B	0.07	0.49	2.76752	up
P23975	SLC6A2	0.09	0.49	2.38679	up
Q92626	PXDN	0.35	0.49	0.514831	up
Q9BZZ5	API5	1	0.49	-1.13465	down
Q15645	TRIP13	0.83	0.49	-0.765103	down
O95747	OXSR1	0.74	0.49	-0.603287	non
O75477	ERLIN1	0.25	0.48	0.974317	non
P51003	PAPOLA	0.59	0.48	-0.31315	non
Q92905	COPS5	0.74	0.48	-0.633395	down
P46109	CRKL	1	0.48	-1.08806	down
Q13045	FLII	0.68	0.48	-0.51001	down
O43166	SIPA1L1	0.16	0.48	1.54807	up
O75663	TIPRL	1	0.48	-1.27414	down
Q7Z7L8	C11orf96	0.87	0.48	-0.85231	down
Q9NUP9	LIN7C	0.17	0.48	1.52585	non
P10644	PRKAR1A	0.29	0.48	0.718897	up
Q7Z417	NUFIP2	0.16	0.48	1.61047	up
P07949	RET	0.76	0.48	-0.683267	down
P52788	SMS	0.89	0.48	-0.882933	down
Q8IYT4	KATNAL2	0.59	0.48	-0.296064	down
Q7L014	DDX46	0.91	0.48	-0.935354	down
Q9UBG0	MRC2	1	0.48	-1.57884	down
O14578	CIT	0.03	0.47	3.91424	up
Q9Y2L1	DIS3	1	0.47	-1.45346	down
Q12809	KCNH2	0.08	0.47	2.47996	up
P55196	AFDN	0.64	0.47	-0.451909	non
O43677	NDUFC1	0.04	0.47	3.38048	up
Q5SSJ5	HP1BP3	0.64	0.47	-0.436611	non
Q9P289	STK26	0.89	0.47	-0.932812	down
Q99643	SDHC	0.1	0.47	2.27932	up
Q8IXM3	MRPL41	0.13	0.47	1.83727	non
Q13428	TCOF1	2	0.47	-1.69225	down
O95342	ABCB11	0.07	0.47	2.68153	up
Q32MZ4	LRRFIP1	0.32	0.47	0.550682	non
Q6PGP7	SKIC3	0.62	0.47	-0.412711	non
O43813	LANCL1	0.86	0.46	-0.897878	down
P19784	CSNK2A2	0.79	0.46	-0.765305	down
P26885	FKBP2	0.99	0.46	-1.091	down
O60684	KPNA6	0.58	0.46	-0.332129	down
Q9Y2T2	AP3M1	0.8	0.46	-0.796127	down
Q9P0M9	MRPL27	0.16	0.46	1.51693	up
Q9NUJ1	ABHD10	0.86	0.46	-0.896044	non
Q8TAT6	NPLOC4	0.84	0.46	-0.883562	down
Q9P2B2	PTGFRN	0.2	0.46	1.20197	up
P35250	RFC2	0.88	0.46	-0.931121	down
O14521	SDHD	0.09	0.46	2.40637	up
Q9H3P7	ACBD3	0.67	0.46	-0.521959	down
Q9UQ90	SPG7	0.05	0.46	3.22943	up
Q9Y4F3	MARF1	0.06	0.46	2.84241	up
Q12926	ELAVL2	0.02	0.45	4.2975	up	ELAVL2
O14672	ADAM10	0.11	0.45	2.04885	non
P52758	RIDA	0.3	0.45	0.559972	non
Q8N1F8	STK11IP	0.1	0.45	2.17653	up
P21964	COMT	1	0.45	-1.38372	down
P00568	AK1	0.83	0.45	-0.870668	non
Q8NBF6	AVL9	0.26	0.45	0.794132	up
Q9H3S7	PTPN23	0.61	0.45	-0.419792	non
Q15813	TBCE	0.66	0.45	-0.562424	down
P57737	CORO7	0.67	0.45	-0.58642	down
Q9NP97	DYNLRB1	0.71	0.45	-0.637373	down
Q9Y4G6	TLN2	0.73	0.45	-0.68433	down
O60493	SNX3	0.6	0.45	-0.401935	non
Q9P2R7	SUCLA2	1	0.45	-1.33278	down
Q13564	NAE1	0.7	0.45	-0.625314	down
Q9BQG0	MYBBP1A	1	0.44	-1.31078	down
Q8N3C0	ASCC3	0.57	0.44	-0.401635	down
A1L0T0	ILVBL	0.85	0.44	-0.972322	down
P16278	GLB1	1	0.44	-1.39258	down
O14787	TNPO2	0.68	0.44	-0.622498	non
Q9UN70	PCDHGC3	0.13	0.44	1.77005	up
Q9UDX5	MTFP1	0.08	0.44	2.46358	up
Q01780	EXOSC10	0.58	0.44	-0.416431	down
Q9NVV4	MTPAP	0.21	0.44	1.04191	up
Q99961	SH3GL1	0.71	0.44	-0.682091	down
Q8TDZ2	MICAL1	0.66	0.44	-0.581663	down
P42025	ACTR1B	0.66	0.43	-0.599537	down
Q9NTZ6	RBM12	0.87	0.43	-1.02744	down
O43402	EMC8	0.24	0.43	0.840358	up
Q9NRW7	VPS45	0.64	0.43	-0.585488	non
Q71RC2	LARP4	0.15	0.43	1.53727	up
Q6L8Q7	PDE12	0.63	0.43	-0.566911	down
Q9Y676	MRPS18B	0.27	0.43	0.663743	non
P07686	HEXB	0.92	0.43	-1.10133	down
Q14197	MRPL58	0.27	0.43	0.640305	non
Q9Y5K5	UCHL5	0.7	0.43	-0.689494	down
Q00059	TFAM	0.27	0.43	0.685632	non
P78357	CNTNAP1	0.1	0.43	2.12644	up
O14929	HAT1	0.76	0.43	-0.8223	down
O14548	COX7A2L	0.03	0.43	3.80895	non
Q9Y625	GPC6	0.02	0.42	4.07321	up
P38117	ETFB	1	0.42	-1.52528	non
Q9Y6E2	BZW2	0.75	0.42	-0.830576	non
O15394	NCAM2	0.01	0.42	5.99325	up
P01111	NRAS	0.14	0.42	1.5391	up
Q8NHH9	ATL2	0.62	0.42	-0.564456	non
P43007	SLC1A4	0.02	0.42	4.14275	up
P55327	TPD52	1	0.42	-1.25669	down
Q13618	CUL3	0.78	0.42	-0.889287	down
O95210	STBD1	0.18	0.42	1.2511	non
Q15020	SART3	1	0.42	-1.25147	down
O95302	FKBP9	0.89	0.41	-1.11338	down
Q6ZRP7	QSOX2	0.27	0.41	0.609394	up
Q9ULC4	MCTS1	0.83	0.41	-1.00952	down
P48637	GSS	0.72	0.41	-0.813799	down
P13473	LAMP2	0.35	0.41	0.247206	up
A6NGN9	IGLON5	0.1	0.41	2.06821	up
Q9NVA2	SEPTIN11	1	0.41	-1.61088	down
Q16401	PSMD5	0.52	0.41	-0.35392	down
Q9NRP0	OSTC	0.23	0.41	0.852555	up
Q9HB90	RRAGC	0.2	0.41	1.01126	up
Q12974	PTP4A2	0.1	0.41	1.99275	up
Q3SXM5	HSDL1	0.17	0.41	1.25607	up
Q8TD19	NEK9	0.58	0.41	-0.505884	down
O43324	EEF1E1	0.52	0.41	-0.346497	non
B7ZAP0	RABGAP1L	0.26	0.41	0.679215	up
O15258	RER1	0.29	0.4	0.464046	up
Q8NB90	AFG2A	0.62	0.4	-0.628784	down
Q9NTI5	PDS5B	0.77	0.4	-0.945528	down
Q2PZI1	DPY19L1	0.17	0.4	1.23818	up
O75127	PTCD1	0.08	0.4	2.2741	up
Q9Y6G3	MRPL42	0.15	0.4	1.4474	up
Q9UHD9	UBQLN2	0.72	0.4	-0.831471	down
Q13126	MTAP	0.75	0.4	-0.914888	down
Q9Y320	TMX2	0.24	0.4	0.740833	non
P22466	GAL	0.56	0.4	-0.499262	down
Q9BQ52	ELAC2	0.51	0.4	-0.350118	down
P82663	MRPS25	0.18	0.4	1.161	non
P08621	SNRNP70	0.54	0.4	-0.444573	down
O95870	ABHD16A	0.2	0.4	1.00282	up
Q5T8D3	ACBD5	0.09	0.4	2.13253	up
Q16864	ATP6V1F	0.2	0.4	0.977106	non
Q9Y263	PLAA	0.62	0.4	-0.641473	non
Q6ZV65	FAM47E	0.26	0.39	0.590613	up
Q96PY5	FMNL2	0.21	0.39	0.881585	up
P51798	CLCN7	0.07	0.39	2.52525	up
Q9H4G4	GLIPR2	0.17	0.39	1.24169	up
Q8N568	DCLK2	0.25	0.39	0.644754	non
O75616	ERAL1	0.16	0.39	1.28346	up
O14949	UQCRQ	0.05	0.39	3.03481	up
P51654	GPC3	0.04	0.39	3.37765	up
Q8NB49	ATP11C	0.09	0.39	2.10744	up
Q9Y6A9	SPCS1	0.13	0.39	1.56845	non
P15170	GSPT1	0.48	0.39	-0.304033	down
P25685	DNAJB1	0.63	0.39	-0.684019	down
Q9BYC9	MRPL20	0.17	0.39	1.19788	up
Q9NVS2	MRPS18A	0.13	0.39	1.53185	up
Q8N8S7	ENAH	1	0.39	-1.41509	non
Q8WU90	ZC3H15	0.81	0.39	-1.05719	down
Q8IWA5	SLC44A2	0.07	0.39	2.56902	non
Q5VT66	MTARC1	0.09	0.39	2.04793	up
O75223	GGCT	0.64	0.39	-0.697497	non
Q02952	AKAP12	0.59	0.39	-0.588561	down
Q96GQ7	DDX27	0.27	0.38	0.497207	up	DDX27
Q9NYB9	ABI2	0.61	0.38	-0.659716	non
Q8IUD2	ERC1	0.55	0.38	-0.537511	down
Q8NCA5	FAM98A	0.14	0.38	1.4455	non
P20839	IMPDH1	0.62	0.38	-0.682963	down
Q9H300	PARL	0.05	0.38	3.05236	up
Q969H8	MYDGF	1	0.38	-1.67716	down
Q6UXK2	ISLR2	0.03	0.38	3.68468	up
P35625	TIMP3	0.09	0.38	2.00609	up
Q9BTV5	FSD1	0.71	0.38	-0.914346	down
O95219	SNX4	0.45	0.38	-0.254477	down
P42694	HELZ	0.13	0.38	1.57218	up
P53634	CTSC	0.76	0.37	-1.04217	non
P53680	AP2S1	0.46	0.37	-0.308283	non
P41240	CSK	0.45	0.37	-0.272804	down
Q9UBJ2	ABCD2	0.16	0.37	1.26973	up
Q9Y5X2	SNX8	0.1	0.37	1.90748	up
P82664	MRPS10	0.3	0.37	0.31727	non
Q9UNH7	SNX6	0.72	0.37	-0.975395	down
Q9NPQ8	RIC8A	0.49	0.37	-0.408551	down
Q9UNL2	SSR3	0.21	0.37	0.852789	up
P48723	HSPA13	0.25	0.37	0.572176	up
Q8IYB8	SUPV3L1	0.55	0.37	-0.574406	down
Q16740	CLPP	0.59	0.37	-0.667739	down
Q96AG3	SLC25A46	0.05	0.37	2.78054	up
O75394	MRPL33	0.19	0.37	0.912267	up
Q08722	CD47	0.08	0.37	2.24977	up
Q9BZE4	GTPBP4	0.66	0.36	-0.865217	down	GTPBP4
Q8IZD4	DCP1B	0.05	0.36	2.83359	up	DCP1B
Q7Z7H8	MRPL10	0.17	0.36	1.05107	up
P33121	ACSL1	1	0.36	-1.76269	down
Q8IX90	SKA3	0.05	0.36	2.92767	non
P22570	FDXR	0.89	0.36	-1.31196	down
Q9BXW7	HDHD5	1	0.36	-1.74807	non
Q14739	LBR	0.11	0.36	1.71979	up
Q13510	ASAH1	0.83	0.36	-1.19967	down
P14543	NID1	0.18	0.36	0.988065	up
Q92823	NRCAM	2	0.36	-2.29503	down
Q06203	PPAT	0.79	0.36	-1.14386	down
Q9H089	LSG1	0.16	0.36	1.1949	non
Q9BYT8	NLN	0.81	0.36	-1.15396	down
P09417	QDPR	0.86	0.36	-1.27481	down
Q86UT6	NLRX1	0.1	0.36	1.82402	up
P35658	NUP214	0.66	0.36	-0.902167	down
O00625	PIR	0.57	0.36	-0.679677	non
Q9HCM2	PLXNA4	0.05	0.36	2.83728	up
Q14145	KEAP1	0.63	0.36	-0.807661	down
Q9NRA8	EIF4ENIF1	0.1	0.35	1.85021	up	EIF4ENIF1
P39880	CUX1	0.15	0.35	1.2169	up
O95757	HSPA4L	0.69	0.35	-0.9762	down
Q53EL6	PDCD4	1	0.35	-1.50797	down
Q13449	LSAMP	0.15	0.35	1.20917	up
Q13257	MAD2L1	0.54	0.35	-0.629976	non
P49959	MRE11	0.67	0.35	-0.93008	non
P30085	CMPK1	0.53	0.35	-0.583438	non
Q6YP21	KYAT3	0.61	0.35	-0.800604	down
P04179	SOD2	1	0.35	-1.91213	down
Q9BQA1	WDR77	0.6	0.35	-0.78566	non
Q9H7E2	TDRD3	0.07	0.35	2.31149	up
A4D1E9	GTPBP10	0.13	0.35	1.44521	non
Q92888	ARHGEF1	0.47	0.35	-0.419924	down
P82909	MRPS36	0.17	0.35	1.02576	up
Q14677	CLINT1	0.48	0.35	-0.44995	down
P11388	TOP2A	0.04	0.34	3.02315	up	TOP2A
Q9H9G7	AGO3	0.11	0.34	1.6586	up
P49903	SEPHS1	0.64	0.34	-0.940685	down
Q6P996	PDXDC1	0.25	0.34	0.417155	non
Q8NBJ7	SUMF2	0.6	0.34	-0.807249	down
Q9UN37	VPS4A	0.43	0.34	-0.339628	non
P62330	ARF6	0.59	0.34	-0.794947	non
Q96PZ0	PUS7	0.76	0.34	-1.14799	down
Q15435	PPP1R7	0.6	0.34	-0.798069	down
Q9BPX3	NCAPG	0.78	0.34	-1.18471	down
P35610	SOAT1	0.16	0.34	1.13096	up
P19075	TSPAN8	0.02	0.34	3.95743	up
Q8N684	CPSF7	0.52	0.34	-0.610316	down
Q9BW92	TARS2	0.85	0.34	-1.31	down
Q8NFF5	FLAD1	0.53	0.34	-0.636651	down
P78406	RAE1	0.28	0.34	0.291769	up
Q9H910	JPT2	0.59	0.34	-0.80676	down
Q7L311	ARMCX2	0.11	0.34	1.62553	up
Q12768	WASHC5	0.72	0.34	-1.06622	down
O95197	RTN3	1	0.33	-1.79182	down
O43615	TIMM44	0.76	0.33	-1.22628	down
Q86X55	CARM1	0.63	0.33	-0.91913	down
P49454	CENPF	0.08	0.33	2.08928	up
Q8NCH0	CHST14	0.16	0.33	1.05099	up
Q8IY67	RAVER1	0.55	0.33	-0.747409	down
P46108	CRK	0.55	0.33	-0.736276	down
Q9BW72	HIGD2A	0.04	0.33	2.98112	up
Q9UBQ6	EXTL2	0.2	0.33	0.746271	non
P30837	ALDH1B1	0.95	0.33	-1.52881	down
Q8NC56	LEMD2	0.18	0.33	0.881395	up
Q8WXH0	SYNE2	1	0.33	-1.69371	down
Q9UPT5	EXOC7	0.51	0.33	-0.619419	non
Q8TB72	PUM2	0.07	0.33	2.29849	up
P42345	MTOR	0.71	0.33	-1.09554	down
O75179	ANKRD17	0.43	0.33	-0.375046	non
Q14C86	GAPVD1	0.59	0.33	-0.806577	down
Q13098	GPS1	0.65	0.33	-0.95036	non
Q5TGZ0	MICOS10	0.06	0.33	2.53656	up
P03886	ND1	0.04	0.33	2.96242	non
Q9Y375	NDUFAF1	0.03	0.33	3.3146	up
Q9NX62	BPNT2	0.2	0.33	0.705784	up
Q86U86	PBRM1	0.23	0.33	0.568192	up
Q13596	SNX1	0.77	0.33	-1.19897	non
P07947	YES1	0.05	0.33	2.61841	up
Q9HA64	FN3KRP	0.77	0.33	-1.20462	down
Q15034	HERC3	0.22	0.33	0.590332	non
P08962	CD63	0.23	0.33	0.500103	up
Q15785	TOMM34	0.45	0.32	-0.495319	down
O60645	EXOC3	0.53	0.32	-0.697192	down
Q96E17	RAB3C	0.2	0.32	0.677504	up
P61923	COPZ1	0.65	0.32	-0.998819	down
Q15042	RAB3GAP1	0.6	0.32	-0.907032	down
O60341	KDM1A	0.76	0.32	-1.24576	non
Q9UFN0	NIPSNAP3A	0.93	0.32	-1.53327	down
Q8N8L6	ARL10	0.13	0.32	1.2812	up
Q5JRA6	MIA3	0.49	0.32	-0.644505	non
Q14847	LASP1	0.56	0.32	-0.78575	down
Q15334	LLGL1	0.48	0.32	-0.585662	down
P48449	LSS	0.95	0.32	-1.58609	down
Q9BXP5	SRRT	0.47	0.32	-0.584592	non
Q9Y547	IFT25	0.46	0.32	-0.546804	down
Q9HC07	TMEM165	0.18	0.32	0.809975	up
P40937	RFC5	0.59	0.32	-0.863095	down
Q99442	SEC62	0.21	0.32	0.640985	non
Q9C0F1	CEP44	0.54	0.32	-0.720996	down
O15228	GNPAT	0.5	0.32	-0.639307	non
O75822	EIF3J	0.42	0.32	-0.39372	non
P61081	UBE2M	0.81	0.32	-1.36143	non
O95716	RAB3D	0.2	0.32	0.698359	up
Q12874	SF3A3	0.51	0.31	-0.722648	down
P31937	HIBADH	0.88	0.31	-1.4925	down
Q8N283	ANKRD35	0.24	0.31	0.391794	up
P42126	ECI1	0.87	0.31	-1.50292	down
Q9UBM7	DHCR7	0.21	0.31	0.576652	non
Q9UKM9	RALY	0.08	0.31	1.90708	up
Q9Y487	ATP6V0A2	0.11	0.31	1.49928	up
O94766	B3GAT3	0.2	0.31	0.640934	non
Q6NVY1	HIBCH	0.82	0.31	-1.41922	down
Q0VGL1	LAMTOR4	0.1	0.31	1.59623	up
Q16822	PCK2	0.92	0.31	-1.54788	down
Q9NVT9	ARMC1	0.19	0.31	0.727596	up
Q96TC7	RMDN3	0.03	0.31	3.18851	up
Q9UKY7	CDV3	0.47	0.31	-0.622809	down
O00267	SUPT5H	0.56	0.31	-0.848333	down
Q10588	BST1	0.03	0.31	3.39943	up
P62633	CNBP	0.52	0.31	-0.740211	down
Q9BZK7	TBL1XR1	0.66	0.31	-1.10013	down
O00203	AP3B1	0.57	0.31	-0.885037	non
O95985	TOP3B	0.06	0.31	2.27627	up
O75915	ARL6IP5	0.85	0.3	-1.48096	down
P60602	ROMO1	0.1	0.3	1.56746	up
P48730	CSNK1D	0.19	0.3	0.657959	up
Q96RD7	PANX1	0.05	0.3	2.66267	up
O00214	LGALS8	0.02	0.3	3.59838	up
O43847	NRDC	0.87	0.3	-1.53688	down
Q9NR45	NANS	0.56	0.3	-0.881876	down
Q9NUL7	DDX28	0.07	0.3	2.14606	up
Q9P253	VPS18	0.36	0.3	-0.291824	non
Q8TCG1	CIP2A	0.18	0.3	0.772626	up
P54725	RAD23A	0.55	0.3	-0.863774	down
P82675	MRPS5	0.17	0.3	0.793408	non
Q13885	TUBB2A	0.38	0.3	-0.307008	down
Q9H061	TMEM126A	0.02	0.3	3.66815	up
Q9UM73	ALK	0.13	0.29	1.16937	up
O75323	NIPSNAP2	0.79	0.29	-1.43297	down
P18065	IGFBP2	0.61	0.29	-1.06009	down
O15239	NDUFA1	0.05	0.29	2.42769	up
Q9Y570	PPME1	0.47	0.29	-0.723169	down
Q01970	PLCB3	0.68	0.29	-1.23682	down
P54098	POLG	0.17	0.29	0.759397	non
Q7L5N7	LPCAT2	0.69	0.29	-1.22939	down
O00743	PPP6C	0.41	0.29	-0.481712	down
Q9H9A6	LRRC40	0.45	0.29	-0.631545	down
Q9GZU1	MCOLN1	0.03	0.29	3.29898	up
Q9H0B6	KLC2	0.18	0.29	0.642669	up
P23193	TCEA1	0.46	0.29	-0.663466	non
Q96L92	SNX27	0.4	0.29	-0.462469	non
Q6P587	FAHD1	0.58	0.29	-1.00749	non
O15400	STX7	0.15	0.29	0.969476	up
Q9BSD7	NTPCR	0.42	0.29	-0.512066	down
Q9UNS2	COPS3	0.68	0.29	-1.23688	down
Q8TBC4	UBA3	0.63	0.29	-1.13048	down
Q86T03	PIP4P1	0.1	0.29	1.54106	non
O43427	FIBP	0.07	0.29	2.102	up
O15126	SCAMP1	0.55	0.29	-0.932599	down
P18754	RCC1	0.58	0.28	-1.05037	down
Q99439	CNN2	0.66	0.28	-1.21677	down
P78368	CSNK1G2	0.05	0.28	2.37727	up
Q6PJG6	BRAT1	0.15	0.28	0.918716	up
Q9Y305	ACOT9	0.71	0.28	-1.34458	down
P50995	ANXA11	0.56	0.28	-1.01906	down
O75506	HSBP1	0.38	0.28	-0.418594	non
P14209	CD99	0.18	0.28	0.67609	non
Q9P291	ARMCX1	0.03	0.28	3.20895	up
Q7Z478	DHX29	0.18	0.28	0.631168	up
Q66K74	MAP1S	0.54	0.28	-0.92918	down
Q9BZH6	WDR11	0.44	0.28	-0.655637	non
O15382	BCAT2	0.92	0.28	-1.72536	down
Q02338	BDH1	0.1	0.28	1.48167	non
P30825	SLC7A1	0.03	0.28	3.1623	up
P09661	SNRPA1	0.48	0.28	-0.793591	down
Q13586	STIM1	0.36	0.28	-0.33892	non
Q9BT23	LIMD2	0.16	0.28	0.79187	up
O14497	ARID1A	0.33	0.28	-0.226566	non
O00442	RTCA	0.5	0.28	-0.824217	down
Q9BUM1	G6PC3	0.19	0.28	0.601263	up
Q05519	SRSF11	0.38	0.28	-0.468176	down
Q96H78	SLC25A44	0.05	0.28	2.51139	up
O94855	SEC24D	0.59	0.28	-1.05182	down
O00148	DDX39A	0.56	0.27	-1.03491	down
Q6P161	MRPL54	0.12	0.27	1.12238	up
Q8WVQ1	CANT1	0.16	0.27	0.72104	up
Q29RF7	PDS5A	0.91	0.27	-1.77169	down
Q9Y4E1	WASHC2C	0.44	0.27	-0.725897	down
Q8NBM4	UBAC2	0.17	0.27	0.696385	up
Q07954	LRP1	0.82	0.27	-1.62506	down
O95777	LSM8	0.54	0.27	-1.00628	down
P60510	PPP4C	0.54	0.27	-0.96325	down
Q9NR46	SH3GLB2	0.49	0.27	-0.851368	down
Q6UW02	CYP20A1	0.21	0.27	0.335722	non
Q07812	BAX	0.53	0.27	-0.954788	non
Q32P28	P3H1	0.36	0.27	-0.41787	non
Q5SY16	NOL9	0.08	0.27	1.7069	up
Q93034	CUL5	0.6	0.27	-1.14216	non
Q9C004	SPRY4	0.09	0.27	1.50114	up
Q9BX67	JAM3	0.05	0.27	2.47877	non
O95772	STARD3NL	0.09	0.27	1.53468	up
Q9BRQ6	CHCHD6	0.04	0.27	2.65677	up
O75473	LGR5	0.05	0.27	2.40462	up
Q9UBQ7	GRHPR	0.59	0.27	-1.11172	down
P20700	LMNB1	0.04	0.26	2.76655	up	LMNB1
Q8IU60	DCP2	0.03	0.26	3.24513	up	DCP2
P30405	PPIF	0.68	0.26	-1.41031	down
Q96P47	AGAP3	0.35	0.26	-0.455583	down
O14773	TPP1	0.66	0.26	-1.31589	non
Q9NYY8	FASTKD2	0.16	0.26	0.640076	up
O94822	LTN1	0.31	0.26	-0.267472	down
Q9HCD6	TANC2	0.47	0.26	-0.815684	down
Q8NE01	CNNM3	0.04	0.26	2.57411	up
Q8TB61	SLC35B2	0.18	0.26	0.541554	non
O60427	FADS1	0.13	0.26	0.973858	up
O94972	TRIM37	0.07	0.26	1.92769	up
Q9BRK5	SDF4	0.46	0.26	-0.819832	non
Q9UK41	VPS28	0.32	0.26	-0.31278	down
Q5U5Q3	MEX3C	0.03	0.26	2.99951	up
Q9NXC5	MIOS	0.2	0.26	0.423938	non
Q5VIR6	VPS53	0.36	0.26	-0.45077	down
Q9ULF5	SLC39A10	0.06	0.26	2.1928	up
Q9HB40	SCPEP1	0.83	0.26	-1.67308	down
Q9H832	UBE2Z	0.42	0.26	-0.670263	down
O60749	SNX2	0.69	0.26	-1.44077	down
P52735	VAV2	0.31	0.26	-0.287674	down
Q9Y6Q1	CAPN6	0.05	0.26	2.53385	up
Q6P1N9	TATDN1	0.42	0.26	-0.702554	down
Q9H0X4	FAM234A	0.09	0.26	1.56986	non
O43148	RNMT	0.41	0.26	-0.676602	down
O43663	PRC1	0.08	0.26	1.78061	up
Q96SI9	STRBP	0.13	0.25	0.927341	non	STRBP
Q9Y223	GNE	0.39	0.25	-0.656904	non
P11802	CDK4	0.07	0.25	1.77845	non
Q15427	SF3B4	0.42	0.25	-0.760638	down
O95861	BPNT1	0.63	0.25	-1.31447	down
Q86TS9	MRPL52	0.11	0.25	1.18728	up
Q7Z4H8	POGLUT3	0.59	0.25	-1.25547	down
Q14185	DOCK1	0.58	0.25	-1.22039	down
Q9H4G0	EPB41L1	0.07	0.25	1.90473	up
Q8N158	GPC2	0.12	0.25	1.03574	up
P51648	ALDH3A2	0.51	0.25	-1.02411	down
O75153	CLUH	0.39	0.25	-0.63889	non
O60885	BRD4	0.69	0.25	-1.47646	non
Q9BU61	NDUFAF3	0.09	0.25	1.45582	up
Q01433	AMPD2	0.43	0.25	-0.789717	non
Q6XE24	RBMS3	0.11	0.25	1.18458	non
Q13033	STRN3	0.29	0.25	-0.193952	non
Q01581	HMGCS1	0.2	0.25	0.277424	non
Q12840	KIF5A	0.03	0.25	3.25334	up
Q13368	MPP3	0.36	0.25	-0.520312	non
P00156	CYTB	0.02	0.25	3.29936	up
P03923	ND6	0.04	0.25	2.62384	up
P46087	NOP2	0.35	0.25	-0.513132	non
P80303	NUCB2	0.52	0.25	-1.06156	down
P22059	OSBP	0.4	0.25	-0.657923	down
Q9Y399	MRPS2	0.15	0.25	0.737588	non
Q9BW30	TPPP3	0.43	0.25	-0.768385	down
Q9BRK3	MXRA8	0.13	0.25	0.980189	up
Q5VZK9	CARMIL1	0.11	0.25	1.20587	up
Q9ULJ8	PPP1R9A	0.03	0.25	2.92065	up
P36507	MAP2K2	0.41	0.25	-0.727952	non
Q9NQR4	NIT2	0.52	0.25	-1.03464	down
Q96QR8	PURB	0.18	0.25	0.433274	non
P35249	RFC4	0.43	0.25	-0.798806	down
Q01085	TIAL1	0.09	0.25	1.49453	up
Q92890	UFD1	0.36	0.25	-0.509972	down
Q16851	UGP2	0.46	0.25	-0.862408	down
Q6UW63	POGLUT2	0.44	0.25	-0.815098	down
Q9NQX7	ITM2C	0.2	0.25	0.316047	non
P58107	EPPK1	0.58	0.25	-1.18725	down
Q9BYK8	HELZ2	0.11	0.25	1.11887	up
O00401	WASL	0.46	0.25	-0.898239	non
O00151	PDLIM1	0.41	0.25	-0.714213	down
O43598	DNPH1	0.46	0.24	-0.938286	non
Q7L523	RRAGA	0.18	0.24	0.443218	up
Q8N3U4	STAG2	0.31	0.24	-0.382359	non
P60520	GABARAPL2	0.32	0.24	-0.421539	non
Q7Z7F7	MRPL55	0.07	0.24	1.70777	up
Q96LZ7	RMDN2	0.02	0.24	3.37885	up
P30566	ADSL	0.46	0.24	-0.919418	non
O60610	DIAPH1	0.51	0.24	-1.11018	down
Q9UPU5	USP24	0.56	0.24	-1.21205	down
Q9Y3P9	RABGAP1	0.35	0.24	-0.560147	non
P02794	FTH1	0.61	0.24	-1.33455	down
Q6P4Q7	CNNM4	0.02	0.24	3.33661	up
Q8IZQ5	SELENOH	0.47	0.24	-0.987294	non
Q9UIV1	CNOT7	0.1	0.24	1.3036	non
P42858	HTT	0.64	0.24	-1.42296	down
P06865	HEXA	0.59	0.24	-1.32827	down
P20073	ANXA7	0.58	0.24	-1.26778	down
P04439	HLA-A	0.04	0.24	2.63522	up
P08651	NFIC	0.09	0.24	1.43468	up
Q96DB5	RMDN1	0.39	0.24	-0.718028	down
Q4U2R6	MRPL51	0.15	0.24	0.731908	up
Q00169	PITPNA	0.56	0.24	-1.22029	down
Q8NFM7	IL17RD	0.09	0.24	1.44857	up
Q08AM6	VAC14	0.43	0.24	-0.833419	down
Q4V328	GRIPAP1	0.55	0.24	-1.16734	down
Q9BW60	ELOVL1	0.12	0.24	0.95194	non
Q96AX1	VPS33A	0.6	0.24	-1.28852	down
O95425	SVIL	0.06	0.24	1.93495	up
P82094	TMF1	0.1	0.24	1.21103	up
B2RXF0	TMEM229A	0.07	0.24	1.84597	up
Q9BQC6	MRPL57	0.1	0.24	1.25876	up
Q6NT76	HMBOX1	0.03	0.24	2.89167	up
Q92783	STAM	0.41	0.24	-0.771505	down
Q15428	SF3A2	0.42	0.24	-0.800813	down
Q96II8	LRCH3	0.15	0.24	0.619292	non
P48509	CD151	0.05	0.24	2.30191	up
O15269	SPTLC1	0.58	0.23	-1.34149	down
Q9Y586	MAB21L2	0.3	0.23	-0.363323	non
O60502	OGA	0.52	0.23	-1.17604	down
Q13576	IQGAP2	0.39	0.23	-0.762905	down
Q9BUL8	PDCD10	0.46	0.23	-1.01681	down
Q96DA2	RAB39B	0.08	0.23	1.54564	up
Q8N8R3	SLC25A29	0.04	0.23	2.40923	up
O14656	TOR1A	0.44	0.23	-0.924708	down
P32856	STX2	0.03	0.23	2.7668	up
Q8IZJ1	UNC5B	0.14	0.23	0.785855	up
Q8WX93	PALLD	0.48	0.23	-1.05276	non
Q96JC1	VPS39	0.2	0.23	0.243151	up
Q15031	LARS2	0.76	0.23	-1.72542	down
Q9NX55	HYPK	0.37	0.23	-0.682643	non
Q14376	GALE	0.4	0.23	-0.783453	down
Q8WWY3	PRPF31	0.4	0.23	-0.787281	down
Q99543	DNAJC2	0.36	0.23	-0.649607	non
A8MVW0	FAM171A2	0.02	0.23	3.71295	up
Q9P016	THYN1	0.39	0.23	-0.79066	down
P11047	LAMC1	0.37	0.23	-0.687387	down
O75427	LRCH4	0.55	0.23	-1.29447	down
Q9Y3D3	MRPS16	0.15	0.23	0.621454	up
Q8WXF7	ATL1	0.6	0.23	-1.36367	down
Q96Q11	TRNT1	0.4	0.23	-0.819791	down
Q9Y3A5	SBDS	0.58	0.23	-1.32567	down
P28340	POLD1	0.44	0.23	-0.917577	down
Q5SWX8	ODR4	0.13	0.23	0.819806	up
Q96P16	RPRD1A	0.41	0.23	-0.839806	down
Q9NXG2	THUMPD1	0.37	0.23	-0.657263	down
Q9GZL7	WDR12	0.58	0.23	-1.33255	down
Q9HCM4	EPB41L5	0.53	0.23	-1.19933	down
Q9UBC2	EPS15L1	0.47	0.23	-1.04095	down
Q9H7B4	SMYD3	0.27	0.23	-0.220318	non
Q9H706	GAREM1	0.09	0.23	1.29318	up
Q96EK6	GNPNAT1	0.45	0.23	-0.973646	down
Q9Y6M5	SLC30A1	0.01	0.23	4.12432	non
Q9BRT2	UQCC2	0.16	0.23	0.474709	up
Q99569	PKP4	0.01	0.23	4.77901	up
O75312	ZPR1	0.36	0.23	-0.635227	down
Q8IYS2	KIAA2013	0.15	0.23	0.603003	non
Q14320	FAM50A	0.34	0.23	-0.559147	non
O75173	ADAMTS4	0.03	0.23	2.9398	up
Q92609	TBC1D5	0.5	0.23	-1.09914	down
O43447	PPIH	0.36	0.22	-0.703241	down
Q8NHV4	NEDD1	0.27	0.22	-0.273959	non
Q8WTR2	DUSP19	0.35	0.22	-0.690565	down
Q8TBQ9	TMEM167A	0.17	0.22	0.413466	up
P49366	DHPS	0.41	0.22	-0.911606	non
Q05193	DNM1	0.36	0.22	-0.707725	non
Q14696	MESD	0.6	0.22	-1.43551	down
Q13868	EXOSC2	0.33	0.22	-0.567625	down
Q969T9	WBP2	0.14	0.22	0.676595	up
Q99757	TXN2	0.56	0.22	-1.38666	down
Q3LXA3	TKFC	0.4	0.22	-0.880279	down
Q9HAU5	UPF2	0.09	0.22	1.25626	non
Q8NDV7	TNRC6A	0.04	0.22	2.58678	up
Q15796	SMAD2	0.14	0.22	0.689775	up
O00754	MAN2B1	0.42	0.22	-0.911521	down
Q9NX05	FAM120C	0.13	0.22	0.710727	up
Q96K76	USP47	0.32	0.22	-0.563869	non
Q96KP1	EXOC2	0.4	0.22	-0.857935	down
Q96AQ6	PBXIP1	0.16	0.22	0.445577	non
Q86TX2	ACOT1	0.65	0.22	-1.55297	down
Q9H6T3	RPAP3	0.27	0.22	-0.264164	non
Q9C0H2	TTYH3	0.07	0.22	1.69303	up
Q7L9B9	EEPD1	0.02	0.22	3.51417	up
Q9C0E8	LNPK	0.31	0.22	-0.505793	down
Q86VY4	TSPYL5	0.86	0.22	-1.97767	down
Q99747	NAPG	0.07	0.22	1.65712	up
O95487	SEC24B	0.44	0.21	-1.02777	down
Q6KCM7	SLC25A25	0.02	0.21	3.46396	non
O94964	MTCL2	0.11	0.21	0.964237	up
P33240	CSTF2	0.36	0.21	-0.76529	down
Q5TFE4	NT5DC1	0.43	0.21	-1.02404	down
O94907	DKK1	0.11	0.21	0.989375	up
Q9UPT6	MAPK8IP3	0.28	0.21	-0.448689	down
Q14997	PSME4	0.64	0.21	-1.57519	down
Q9NQT8	KIF13B	0.42	0.21	-1.04879	down
Q8NFP9	NBEA	0.38	0.21	-0.863777	down
Q9Y639	NPTN	0.04	0.21	2.31395	up
P13984	GTF2F2	0.51	0.21	-1.27408	down
P09525	ANXA4	0.4	0.21	-0.934142	down
P49916	LIG3	0.52	0.21	-1.30885	down
P00414	COX3	0.02	0.21	3.49137	up
Q15738	NSDHL	0.59	0.21	-1.50019	down
Q9Y2T7	YBX2	0.09	0.21	1.21655	up
Q8TC12	RDH11	0.45	0.21	-1.11358	down
Q9Y5X1	SNX9	0.63	0.21	-1.57721	down
Q9H0Q3	FXYD6	0.04	0.21	2.57704	up
Q9P2X0	DPM3	0.16	0.21	0.411331	up
Q9NW15	ANO10	0.12	0.21	0.788759	non
Q2TAY7	SMU1	0.35	0.21	-0.694142	down
Q6P3W7	SCYL2	0.39	0.21	-0.861565	down
Q8TEW0	PARD3	0.1	0.21	1.04924	non
Q86U44	METTL3	0.63	0.21	-1.62938	down
P49810	PSEN2	0.03	0.21	2.85552	up
Q9BXP2	SLC12A9	0.1	0.21	1.14372	up
Q86X10	RALGAPB	0.54	0.21	-1.32742	down
Q15262	PTPRK	0.05	0.21	2.0129	non
Q9UHY7	ENOPH1	0.35	0.21	-0.724076	down
Q9H1B7	IRF2BPL	0.59	0.21	-1.49887	down
P29353	SHC1	0.4	0.21	-0.895166	down
Q53EP0	FNDC3B	0.13	0.21	0.719605	up
P52569	SLC7A2	0.04	0.21	2.32889	up
P57103	SLC8A3	0.03	0.21	3.00551	up
Q12846	STX4	0.05	0.21	2.04991	up
P08247	SYP	0.13	0.21	0.662628	up
P78536	ADAM17	0.07	0.21	1.5423	up
P04818	TYMS	0.08	0.21	1.36642	up
Q14191	WRN	0.16	0.21	0.449291	non
Q9H773	DCTPP1	0.36	0.21	-0.80004	down
Q96FZ7	CHMP6	0.1	0.21	1.10092	up
P04040	CAT	0.43	0.21	-1.03682	down
Q96D71	REPS1	0.36	0.21	-0.739732	down
Q4J6C6	PREPL	0.28	0.21	-0.428449	non
Q92604	LPGAT1	0.14	0.21	0.624751	up
Q8IZP0	ABI1	0.28	0.2	-0.460405	non
Q99943	AGPAT1	0.41	0.2	-1.06793	down
O14957	UQCR11	0.03	0.2	2.98155	up
Q9UNN5	FAF1	0.42	0.2	-1.03548	down
O15111	CHUK	0.11	0.2	0.929144	non
O15431	SLC31A1	0.03	0.2	3.00435	up
Q8N4P2	IFT70B	0.07	0.2	1.42789	up
Q14118	DAG1	0.07	0.2	1.52122	non
Q04828	AKR1C1	0.36	0.2	-0.845419	down
O60220	TIMM8A	0.39	0.2	-0.932518	down
P51452	DUSP3	0.25	0.2	-0.345748	non
O43768	ENSA	0.27	0.2	-0.438788	down
P29323	EPHB2	0.06	0.2	1.63559	up
O75937	DNAJC8	0.3	0.2	-0.602074	down
P53582	METAP1	0.42	0.2	-1.05491	down
Q6NYC1	JMJD6	0.34	0.2	-0.730474	non
Q9P0V3	SH3BP4	0.05	0.2	2.00742	non
Q8IZT6	ASPM	0.09	0.2	1.15586	non
P07305	H1-0	0.44	0.2	-1.14825	down
Q10469	MGAT2	0.1	0.2	1.00244	up
Q86X76	NIT1	0.41	0.2	-1.01706	down
Q9Y2R5	MRPS17	0.13	0.2	0.612633	non
Q9Y3B4	SF3B6	0.31	0.2	-0.632325	non
Q5T0N5	FNBP1L	0.44	0.2	-1.1273	non
Q9H9T3	ELP3	0.4	0.2	-1.01319	down
Q9NRF8	CTPS2	0.38	0.2	-0.898419	down
P15151	PVR	0.07	0.2	1.49756	up
Q9UID3	VPS51	0.31	0.2	-0.691145	down
Q969M1	TOMM40L	0.02	0.2	3.20408	non
Q8N5M9	JAGN1	0.14	0.2	0.500873	up
Q9C0B0	UNK	0.11	0.2	0.921106	non
P22681	CBL	0.33	0.2	-0.750776	non
Q9UI10	EIF2B4	0.33	0.2	-0.699994	down
Q92536	SLC7A6	0.03	0.2	2.83528	up
Q96A49	SYAP1	0.3	0.2	-0.571072	non
Q13015	MLLT11	0.05	0.19	1.91205	non
Q8TED9	AFAP1L1	0.04	0.19	2.22114	non
Q8WVY7	UBLCP1	0.45	0.19	-1.2218	down
P29317	EPHA2	0.02	0.19	3.40161	up
Q8ND76	CCNY	0.09	0.19	1.12883	up
O75027	ABCB7	0.13	0.19	0.485969	non
P22830	FECH	0.42	0.19	-1.12386	down
Q14746	COG2	0.3	0.19	-0.673713	down
Q2M2I8	AAK1	0.31	0.19	-0.74108	non
Q9UGR2	ZC3H7B	0.04	0.19	2.13463	up
Q9NRK6	ABCB10	0	0.19	5.46358	non
Q9NUQ6	SPATS2L	0.06	0.19	1.72539	up
O43708	GSTZ1	0.42	0.19	-1.15595	down
P08236	GUSB	0.42	0.19	-1.11761	down
Q5HYI7	MTX3	0.05	0.19	1.93702	up
Q01973	ROR1	0.02	0.19	3.39236	up
O95071	UBR5	0.56	0.19	-1.54912	down
Q7LBC6	KDM3B	0.58	0.19	-1.59314	down
O60925	PFDN1	0.61	0.19	-1.64927	down
P42356	PI4KA	0.15	0.19	0.359987	up
Q9P2N5	RBM27	0.34	0.19	-0.85301	down
Q9UM00	TMCO1	0.07	0.19	1.37122	up
Q9UM22	EPDR1	0.41	0.19	-1.11489	non
Q9NVE7	PANK4	0.39	0.19	-1.02175	down
Q96HY7	DHTKD1	0.28	0.19	-0.546077	down
Q3YEC7	RABL6	0.33	0.19	-0.80176	down
Q16513	PKN2	0.26	0.19	-0.488935	down
Q9H019	MTFR1L	0.06	0.19	1.70717	up
Q9NRX1	PNO1	0.12	0.19	0.600326	non
O00767	SCD	0.05	0.19	2.05079	up
P62995	TRA2B	0.14	0.19	0.435133	non
Q96HY6	DDRGK1	0.08	0.19	1.1951	non
Q13425	SNTB2	0.09	0.19	1.03717	up
Q96SB4	SRPK1	0.31	0.19	-0.739769	non
Q13895	BYSL	0.22	0.19	-0.183239	non
Q9BVK2	ALG8	0.1	0.19	0.83008	non
[truncated: 1,524 more rows]

## Sheet: Fig3c
entrzid	Primary_protein_ID	ratio	adj_pvalue	YP_Presort_mean	YP_Sorted_mean	unipor	genesymbol	YP_presort	YP_sorted	log2fc	change	term
1000	sp|P19022|CADH2_HUMAN	4.96373	0.00186853	1.42783e+10	7.08737e+10	P19022	CDH2	1	5	2.31143	up
10000	sp|Q9Y243|AKT3_HUMAN	0.463005	0.0429715	2.78417e+09	1.28909e+09	Q9Y243	AKT3	0.2	0.09	-1.1109	down
10006	sp|Q8IZP0|ABI1_HUMAN	0.726782	0.0695802	3905183486	2838218652	Q8IZP0	ABI1	0.28	0.2	-0.460405	non
10007	sp|P46926|GNPI1_HUMAN	0.383146	0.00388489	1.96387e+10	7.5245e+09	P46926	GNPDA1	1	0.54	-1.38403	down
10011	sp|Q9HD15|SRA1_HUMAN	0.38603	0.00783312	1.57914e+09	6.09596e+08	Q9HD15	SRA1	0.11	0.04	-1.37321	down
100129583	sp|Q6ZV65|FA47E_HUMAN	1.50589	0.0237453	3631518597	5468652890	Q6ZV65	FAM47E	0.26	0.39	0.590613	up
10013	sp|Q9UBN7|HDAC6_HUMAN	0.635925	0.00945155	3.97358e+09	2.5269e+09	Q9UBN7	HDAC6	0.29	0.18	-0.65307	down
100131017	sp|A6NFI3|ZN316_HUMAN	0.444369	0.085321	2.45077e+08	1.08905e+08	A6NFI3	ZNF316	0.02	0.01	-1.17017	non
100131187	sp|Q8NFU3|TSTD1_HUMAN	0.286593	0.0280285	1332984390	3.82024e+08	Q8NFU3	TSTD1	0.1	0.03	-1.80292	down
100137047	sp|P0C870|JMJD7_HUMAN	0.465192	0.0661207	9.66461e+07	4.4959e+07	P0C870	JMJD7	0.01	0	-1.1041	non
10014	sp|Q9UQL6|HDAC5_HUMAN	0.344019	0.0177162	4.84274e+08	1.666e+08	Q9UQL6	HDAC5	0.03	0.01	-1.53944	down
10015	sp|Q8WUM4|PDC6I_HUMAN	0.741708	0.00180349	37095808045	27514273639	Q8WUM4	PDCD6IP	3	2	-0.431076	down
10016	sp|O75340|PDCD6_HUMAN	0.483491	0.0364439	16782560007	8.11421e+09	O75340	PDCD6	1	0.58	-1.04844	down
100188893	sp|Q96B49|TOM6_HUMAN	8.22357	0.016625	1.60785e+09	1.32223e+10	Q96B49	TOMM6	0.12	0.95	3.03976	up
10020	sp|Q9Y223|GLCNE_HUMAN	0.634238	0.0550862	5.42535e+09	3.44096e+09	Q9Y223	GNE	0.39	0.25	-0.656904	non
100287932	sp|O14925|TIM23_HUMAN	7.71219	0.0301759	2049302211	1.58046e+10	O14925	TIMM23	0.15	1	2.94714	up
10051	sp|Q9NTJ3|SMC4_HUMAN	0.673022	0.0491087	11941187116	8.03668e+09	Q9NTJ3	SMC4	0.86	0.58	-0.571275	down
10054	sp|Q9UBT2|SAE2_HUMAN	0.555148	0.0274803	4.59026e+10	2.54828e+10	Q9UBT2	UBA2	3	2	-0.849056	down
10055	sp|Q9UBE0|SAE1_HUMAN	0.677165	0.0656258	2.82336e+10	19118804741	Q9UBE0	SAE1	2	1	-0.56242	non
10056	sp|Q9NSD9|SYFB_HUMAN	0.661668	0.0430516	13917888359	9209028011	Q9NSD9	FARSB	1	0.66	-0.59582	down
10057	sp|O15440|MRP5_HUMAN	3.61525	0.0603567	2.86441e+08	1.03556e+09	O15440	ABCC5	0.02	0.07	1.8541	non
10059	sp|O00429|DNM1L_HUMAN	0.669536	0.0144545	36482247143	2.44262e+10	O00429	DNM1L	3	2	-0.578766	down
10063	sp|Q14061|COX17_HUMAN	0.57118	0.0112343	2905666139	1.65966e+09	Q14061	COX17	0.21	0.12	-0.807982	down
10066	sp|O15127|SCAM2_HUMAN	0.706368	0.0263603	2.42444e+09	1.71255e+09	O15127	SCAMP2	0.17	0.12	-0.501508	down
10072	sp|Q9NY33|DPP3_HUMAN	0.64273	0.0299303	2.06182e+10	1.32519e+10	Q9NY33	DPP3	1	0.95	-0.637716	down
10075	sp|Q7Z6Z7|HUWE1_HUMAN	0.326433	0.00258895	4.79797e+10	15662158478	Q7Z6Z7	HUWE1	3	1	-1.61514	down
10076	sp|Q92729|PTPRU_HUMAN	0.668829	0.0945322	2.84793e+08	1.90478e+08	Q92729	PTPRU	0.02	0.01	-0.58029	non
10079	sp|O75110|ATP9A_HUMAN	1.96918	0.0792098	7.86975e+08	1549697809	O75110	ATP9A	0.06	0.11	0.977597	non
10082	sp|Q9Y625|GPC6_HUMAN	16.8328	0.00284151	3.45766e+08	5.82021e+09	Q9Y625	GPC6	0.02	0.42	4.07321	up
10085	sp|O43854|EDIL3_HUMAN	15.0086	0.0443287	1.0788e+08	1.61913e+09	O43854	EDIL3	0.01	0.12	3.90772	up
10087	sp|Q9Y5P4|CERT_HUMAN	0.352754	0.00586431	2.27792e+09	8.03544e+08	Q9Y5P4	CERT1	0.16	0.06	-1.50327	down
10092	sp|O15511|ARPC5_HUMAN	0.577902	0.055521	16867414661	9.74771e+09	O15511	ARPC5	1	0.7	-0.791104	non
10093	sp|P59998|ARPC4_HUMAN	0.461148	0.0118486	3.42269e+10	15783654534	P59998	ARPC4	2	1	-1.1167	down
10094	sp|O15145|ARPC3_HUMAN	0.66259	0.0987777	12055241667	7.98769e+09	O15145	ARPC3	0.87	0.57	-0.593811	non
10095	sp|O15143|ARC1B_HUMAN	0.481948	0.0207334	2.94557e+10	1.41961e+10	O15143	ARPC1B	2	1	-1.05305	down
10096	sp|P61158|ARP3_HUMAN	0.502183	0.0394924	5.57605e+10	2.8002e+10	P61158	ACTR3	4	2	-0.993715	down
10097	sp|P61160|ARP2_HUMAN	0.48379	0.0305318	5.42293e+10	2.62356e+10	P61160	ACTR2	4	2	-1.04755	down
10099	sp|O60637|TSN3_HUMAN	1.4821	0.0650972	8.83455e+08	1.30937e+09	O60637	TSPAN3	0.06	0.09	0.567644	non
10105	sp|P30405|PPIF_HUMAN	0.376232	0.0346489	9.50073e+09	3.57448e+09	P30405	PPIF	0.68	0.26	-1.41031	down
10109	sp|O15144|ARPC2_HUMAN	0.532166	0.00385588	5.50603e+10	2.93012e+10	O15144	ARPC2	4	2	-0.910052	down
10111	sp|Q92878|RAD50_HUMAN	0.454196	0.00373698	19111266500	8.68025e+09	Q92878	RAD50	1	0.62	-1.13861	down
10120	sp|P42025|ACTY_HUMAN	0.659966	0.0100533	9.1497e+09	6038483994	P42025	ACTR1B	0.66	0.43	-0.599537	down
10121	sp|P61163|ACTZ_HUMAN	0.647168	0.00719725	4.31195e+10	2.79056e+10	P61163	ACTR1A	3	2	-0.627787	down
10128	sp|P42704|LPPRC_HUMAN	1.82132	0.000512483	348000000000	634000000000	P42704	LRPPRC	25	46	0.864988	up
10130	sp|Q15084|PDIA6_HUMAN	0.565523	0.002419	249000000000	1.40667e+11	Q15084	PDIA6	18	10	-0.822344	down
10131	sp|Q12931|TRAP1_HUMAN	0.369696	0.00365862	7.56824e+10	27979497373	Q12931	TRAP1	5	2	-1.43559	down
10133	sp|Q96CV9|OPTN_HUMAN	0.379414	0.0594758	5.03346e+08	1.90976e+08	Q96CV9	OPTN	0.04	0.01	-1.39816	non
10134	sp|P51572|BAP31_HUMAN	0.471239	0.00685386	48313220578	2.27671e+10	P51572	BCAP31	3	2	-1.08547	down
10135	sp|P43490|NAMPT_HUMAN	0.463617	0.00373698	20210743643	9.37004e+09	P43490	NAMPT	1	0.67	-1.109	down
10137	sp|Q9NTZ6|RBM12_HUMAN	0.490579	0.00625899	1.21716e+10	5.97112e+09	Q9NTZ6	RBM12	0.87	0.43	-1.02744	down
10146	sp|Q13283|G3BP1_HUMAN	2.40709	0.00238195	2.41287e+10	58079917668	Q13283	G3BP1	2	4	1.26729	up	GOBP_STRESS_GRANULE_ASSEMBLY
10152	sp|Q9NYB9|ABI2_HUMAN	0.633003	0.0761327	8.44913e+09	5.34832e+09	Q9NYB9	ABI2	0.61	0.38	-0.659716	non
10155	sp|Q13263|TIF1B_HUMAN	0.438484	0.00423624	1.41333e+11	61955809554	Q13263	TRIM28	10	4	-1.1894	down
10160	sp|Q9Y4F1|FARP1_HUMAN	3.12708	0.0214662	6.07231e+09	18988614468	Q9Y4F1	FARP1	0.44	1	1.64482	up
10163	sp|Q9Y6W5|WASF2_HUMAN	0.175827	0.0491087	1597583045	2.80898e+08	Q9Y6W5	WASF2	0.11	0.02	-2.50777	down
10165	sp|Q9UJS0|CMC2_HUMAN	6.37899	0.00676823	61136204855	390000000000	Q9UJS0	SLC25A13	4	28	2.67333	up
10166	sp|Q9Y619|ORNT1_HUMAN	8.52339	0.00531454	2.08389e+09	1.77618e+10	Q9Y619	SLC25A15	0.15	1	3.09143	up
10180	sp|P78332|RBM6_HUMAN	2.55948	0.067985	8.09769e+07	2.07259e+08	P78332	RBM6	0.01	0.01	1.35585	non
10189	sp|Q86V81|THOC4_HUMAN	0.941763	0.0862367	43510486794	4.09766e+10	Q86V81	ALYREF	3	3	-0.0865635	non
1019	sp|P11802|CDK4_HUMAN	3.43056	0.0797669	1.00579e+09	3.45042e+09	P11802	CDK4	0.07	0.25	1.77845	non
10190	sp|O14530|TXND9_HUMAN	0.705319	0.0396223	1.12316e+09	7.92189e+08	O14530	TXNDC9	0.08	0.06	-0.503652	down
10195	sp|Q92685|ALG3_HUMAN	1.60489	0.0685439	5.48515e+08	880305643	Q92685	ALG3	0.04	0.06	0.682472	non
102	sp|O14672|ADA10_HUMAN	4.13776	0.062062	1.50676e+09	6.2346e+09	O14672	ADAM10	0.11	0.45	2.04885	non
1021	sp|Q00534|CDK6_HUMAN	0.44004	0.0200424	16605212266	7.30696e+09	Q00534	CDK6	1	0.52	-1.18429	down
10211	sp|O75955|FLOT1_HUMAN	7.19728	0.00174763	1.46922e+10	1.05667e+11	O75955	FLOT1	1	8	2.84745	up
10212	sp|O00148|DX39A_HUMAN	0.488048	0.00822351	7.81711e+09	3.81512e+09	O00148	DDX39A	0.56	0.27	-1.03491	down
10213	sp|O00487|PSDE_HUMAN	0.64636	0.0310163	1.69035e+10	1.09257e+10	O00487	PSMD14	1	0.78	-0.629591	down
102157402	sp|Q9Y3D8|KAD6_HUMAN	0.397622	0.0927904	3.40917e+08	1.35556e+08	Q9Y3D8	AK6	0.02	0.01	-1.33053	non
1022	sp|P50613|CDK7_HUMAN	0.187934	0.0214662	1.90584e+09	3.58173e+08	P50613	CDK7	0.14	0.03	-2.4117	down
10226	sp|O60664|PLIN3_HUMAN	0.419587	0.000978752	20021756303	8.40087e+09	O60664	PLIN3	1	0.6	-1.25296	down
10227	sp|Q14728|MFS10_HUMAN	1.2663	0.067886	1.98609e+09	2514991968	Q14728	MFSD10	0.14	0.18	0.34062	non
10229	sp|Q99807|COQ7_HUMAN	0.223429	0.0176402	1.2782e+09	2.85588e+08	Q99807	COQ7	0.09	0.02	-2.16211	down
10236	sp|O43390|HNRPR_HUMAN	1.31195	0.00842156	2.42786e+10	3.18524e+10	O43390	HNRNPR	2	2	0.391715	up
10240	sp|Q92665|RT31_HUMAN	3.01082	0.0202368	3.82475e+09	11515627462	Q92665	MRPS31	0.27	0.83	1.59016	up
10245	sp|O60830|TI17B_HUMAN	4.23899	0.00586431	2.26459e+09	9.59956e+09	O60830	TIMM17B	0.16	0.69	2.08372	up
10247	sp|P52758|RIDA_HUMAN	1.47424	0.093933	4240566881	6251617967	P52758	RIDA	0.3	0.45	0.559972	non
1025	sp|P50750|CDK9_HUMAN	0.282769	0.0066814	3397905565	9.60822e+08	P50750	CDK9	0.24	0.07	-1.8223	down
10254	sp|O75886|STAM2_HUMAN	0.566507	0.0474406	1.26618e+09	7.17297e+08	O75886	STAM2	0.09	0.05	-0.819835	down
10257	sp|O15439|MRP4_HUMAN	13.9325	0.0146652	5.85219e+08	8.15359e+09	O15439	ABCC4	0.04	0.59	3.80039	up
10262	sp|Q15427|SF3B4_HUMAN	0.590235	0.00537153	5.82488e+09	3.43805e+09	Q15427	SF3B4	0.42	0.25	-0.760638	down
10269	sp|O75844|FACE1_HUMAN	1.79023	0.00631216	1.43236e+10	2.56427e+10	O75844	ZMPSTE24	1	2	0.840148	up
1027	sp|P46527|CDN1B_HUMAN	0.238521	0.0652481	5.4102e+08	1.29044e+08	P46527	CDKN1B	0.04	0.01	-2.06781	non
10277	sp|O95155|UBE4B_HUMAN	0.641436	0.0881738	3.83288e+09	2458547409	O95155	UBE4B	0.28	0.18	-0.640622	non
10280	sp|Q99720|SGMR1_HUMAN	0.602631	0.0623879	3.57915e+09	2.15691e+09	Q99720	SIGMAR1	0.26	0.15	-0.730654	non
10283	sp|Q6UX04|CWC27_HUMAN	0.409779	0.0457352	7.87222e+08	3.22587e+08	Q6UX04	CWC27	0.06	0.02	-1.28708	down
10284	sp|O00422|SAP18_HUMAN	2.05469	0.0258296	3.60727e+08	7.41184e+08	O00422	SAP18	0.03	0.05	1.03892	up
10285	sp|O75940|SPF30_HUMAN	0.629063	0.0152304	3.43522e+09	2.16097e+09	O75940	SMNDC1	0.25	0.16	-0.668724	down
10291	sp|Q15459|SF3A1_HUMAN	0.522341	0.0473141	1.37797e+10	7197695226	Q15459	SF3A1	0.99	0.52	-0.936936	down
10295	sp|O14874|BCKD_HUMAN	0.754745	0.0945322	1569476871	1184554915	O14874	BCKDK	0.11	0.09	-0.405939	non
10299	sp|O60337|MARH6_HUMAN	2.7196	0.0773609	2.94173e+08	8.00034e+08	O60337	MARCHF6	0.02	0.06	1.4434	non
103	sp|P55265|DSRAD_HUMAN	1.60577	0.0273825	9.07123e+09	1.45664e+10	P55265	ADAR	0.65	1	0.68327	up
10311	sp|O14972|VP26C_HUMAN	0.480453	0.0605494	1.64011e+09	7.87999e+08	O14972	VPS26C	0.12	0.06	-1.05753	non
10313	sp|O95197|RTN3_HUMAN	0.288808	0.0263279	1.59275e+10	4.59999e+09	O95197	RTN3	1	0.33	-1.79182	down
10314	sp|O43813|LANC1_HUMAN	0.536675	0.00469322	12021887371	6.45185e+09	O43813	LANCL1	0.86	0.46	-0.897878	down
10318	sp|Q15025|TNIP1_HUMAN	2.93935	0.0112343	2.01103e+08	5.91113e+08	Q15025	TNIP1	0.01	0.04	1.5555	up
10328	sp|O43402|EMC8_HUMAN	1.79049	0.0112343	3.36973e+09	6.03349e+09	O43402	EMC8	0.24	0.43	0.840358	up
10330	sp|Q9Y2B0|CNPY2_HUMAN	0.480384	0.010082	1.45423e+10	6.98589e+09	Q9Y2B0	CNPY2	1	0.5	-1.05774	down
10376	sp|P68363|TBA1B_HUMAN	0.755637	0.00276777	2.59667e+12	1.96333e+12	P68363	TUBA1B	187	141	-0.404235	down
10380	sp|O95861|BPNT1_HUMAN	0.402073	0.00648831	8.70238e+09	3498994146	O95861	BPNT1	0.63	0.25	-1.31447	down
10382	sp|P04350|TBB4A_HUMAN	0.832364	0.0801866	1.31641e+09	1.09574e+09	P04350	TUBB4A	0.09	0.08	-0.264713	non
10383	sp|P68371|TBB4B_HUMAN	0.817728	0.0319903	1.49333e+12	1.21667e+12	P68371	TUBB4B	107	87	-0.290307	down
10397	sp|Q92597|NDRG1_HUMAN	0.19649	0.00994092	8.69019e+08	1.70754e+08	Q92597	NDRG1	0.06	0.01	-2.34747	down
10409	sp|P80723|BASP1_HUMAN	6.49181	0.0225313	1.22573e+09	7.95718e+09	P80723	BASP1	0.09	0.57	2.69862	up
10419	sp|O14744|ANM5_HUMAN	0.524108	0.0587238	1.73025e+10	9.06841e+09	O14744	PRMT5	1	0.65	-0.932063	non
10425	sp|O95376|ARI2_HUMAN	0.306323	0.0179306	3.49546e+09	1.07074e+09	O95376	ARIH2	0.25	0.08	-1.70688	down
10426	sp|Q96CW5|GCP3_HUMAN	0.81695	0.0935184	9.15792e+09	7.48156e+09	Q96CW5	TUBGCP3	0.66	0.54	-0.29168	non
10427	sp|O95487|SC24B_HUMAN	0.490467	0.0380862	6.05788e+09	2.97119e+09	O95487	SEC24B	0.44	0.21	-1.02777	down
10428	sp|Q9UEE9|CFDP1_HUMAN	0.521835	0.00769775	3.35848e+09	1.75257e+09	Q9UEE9	CFDP1	0.24	0.13	-0.938334	down
10432	sp|Q96PK6|RBM14_HUMAN	1.95342	0.0292679	9058093373	1.76943e+10	Q96PK6	RBM14	0.65	1	0.966004	up
10437	sp|P13284|GILT_HUMAN	0.26314	0.0345851	1289688659	3.39369e+08	P13284	IFI30	0.09	0.02	-1.9261	down
10444	sp|Q7Z7L7|ZER1_HUMAN	0.312951	0.0411196	1.09829e+09	3.43712e+08	Q7Z7L7	ZER1	0.08	0.02	-1.67599	down
10445	sp|Q96EZ8|MCRS1_HUMAN	3.96099	0.0133457	8.14931e+07	3.22793e+08	Q96EZ8	MCRS1	0.01	0.02	1.98586	up
10449	sp|P42765|THIM_HUMAN	0.394596	0.00937449	6.13926e+10	2.42253e+10	P42765	ACAA2	4	2	-1.34155	down
10450	sp|Q9UNP9|PPIE_HUMAN	0.483235	0.00802313	4.26713e+09	2.06202e+09	Q9UNP9	PPIE	0.31	0.15	-1.0492	down
10452	sp|O96008|TOM40_HUMAN	9.50396	0.0138151	1.29839e+10	1.23667e+11	O96008	TOMM40	0.93	9	3.24853	up
10454	sp|Q15750|TAB1_HUMAN	0.524911	0.0402121	2293364759	1.20381e+09	Q15750	TAB1	0.16	0.09	-0.929854	down
10455	sp|O75521|ECI2_HUMAN	0.253361	0.0122878	8.67208e+09	2.19717e+09	O75521	ECI2	0.62	0.16	-1.98073	down
10463	sp|Q6PML9|ZNT9_HUMAN	4.95005	0.0424196	1.63074e+09	8072244246	Q6PML9	SLC30A9	0.12	0.58	2.30744	up
10465	sp|O43447|PPIH_HUMAN	0.614191	0.0270936	5.04475e+09	3.09844e+09	O43447	PPIH	0.36	0.22	-0.703241	down
10466	sp|Q9UP83|COG5_HUMAN	0.332474	0.0331743	2638862843	8.77353e+08	Q9UP83	COG5	0.19	0.06	-1.58869	down
10469	sp|O43615|TIM44_HUMAN	0.427418	0.0126079	10643613378	4.54927e+09	O43615	TIMM44	0.76	0.33	-1.22628	down
10471	sp|O15212|PFD6_HUMAN	0.58805	0.027093	1.76258e+10	1.03648e+10	O15212	PFDN6	1	0.74	-0.76599	down
10476	sp|O75947|ATP5H_HUMAN	5.29702	0.000538901	24390175556	1.29333e+11	O75947	ATP5PD	2	9	2.40518	up
10478	sp|O43808|PM34_HUMAN	3.06875	0.0524665	7.20679e+08	2.21158e+09	O43808	SLC25A17	0.05	0.16	1.61765	non
10480	sp|Q7L2H7|EIF3M_HUMAN	0.770405	0.00831548	2.39864e+10	1.84792e+10	Q7L2H7	EIF3M	2	1	-0.376312	down
10483	sp|Q15437|SC23B_HUMAN	0.619375	0.0148414	23882153962	1.4792e+10	Q15437	SEC23B	2	1	-0.691114	down
10484	sp|Q15436|SC23A_HUMAN	0.340547	0.0448967	7309659169	2.48928e+09	Q15436	SEC23A	0.53	0.18	-1.55407	down
10487	sp|Q01518|CAP1_HUMAN	0.535697	0.00186128	1.23667e+11	6.62393e+10	Q01518	CAP1	9	5	-0.90051	down
10489	sp|Q15345|LRC41_HUMAN	0.185821	0.0271943	2.81162e+09	5.22457e+08	Q15345	LRRC41	0.2	0.04	-2.42802	down
10490	sp|Q9UEU0|VTI1B_HUMAN	2.72042	0.00606789	2.88245e+09	7.84145e+09	Q9UEU0	VTI1B	0.21	0.56	1.44383	up
10491	sp|O75718|CRTAP_HUMAN	0.599343	0.0139653	12531851947	7.51088e+09	O75718	CRTAP	0.9	0.54	-0.738545	down
10492	sp|O60506|HNRPQ_HUMAN	1.31227	0.00385588	8.24592e+10	1.08333e+11	O60506	SYNCRIP	6	8	0.392062	up
10493	sp|Q99536|VAT1_HUMAN	0.353293	0.048804	5.71189e+10	2.01797e+10	Q99536	VAT1	4	1	-1.50106	down
10497	sp|O14795|UN13B_HUMAN	0.616262	0.0149516	1.71946e+09	1.05964e+09	O14795	UNC13B	0.12	0.08	-0.698385	down
10498	sp|Q86X55|CARM1_HUMAN	0.528828	0.00685386	8770810180	4638248781	Q86X55	CARM1	0.63	0.33	-0.91913	down
10514	sp|Q9BQG0|MBB1A_HUMAN	0.403104	0.00663779	15074583548	6.07662e+09	Q9BQG0	MYBBP1A	1	0.44	-1.31078	down
10519	sp|Q99828|CIB1_HUMAN	3.47557	0.0324189	7.98835e+07	2.77641e+08	Q99828	CIB1	0.01	0.02	1.79725	up
10525	sp|Q9Y4L1|HYOU1_HUMAN	0.522577	0.00975726	246000000000	1.28333e+11	Q9Y4L1	HYOU1	18	9	-0.936284	down
10527	sp|O95373|IPO7_HUMAN	0.697183	0.0604756	62003813257	43228000473	O95373	IPO7	4	3	-0.520391	non
10531	sp|Q5JRX3|PREP_HUMAN	0.38677	0.0150887	6.34144e+09	2.45268e+09	Q5JRX3	PITRM1	0.46	0.18	-1.37045	down
10534	sp|O60232|ZNRD2_HUMAN	0.393729	0.0505638	6.08177e+09	2.39457e+09	O60232	ZNRD2	0.44	0.17	-1.34472	non
10536	sp|Q8IVL6|P3H3_HUMAN	0.626021	0.0596469	2.64123e+09	1.65347e+09	Q8IVL6	P3H3	0.19	0.12	-0.675717	non
10539	sp|O76003|GLRX3_HUMAN	0.779596	0.0495361	1.31732e+10	10269747656	O76003	GLRX3	0.95	0.74	-0.359201	down
10540	sp|Q13561|DCTN2_HUMAN	0.705212	0.00124239	3.81852e+10	2.69287e+10	Q13561	DCTN2	3	2	-0.503872	down
10541	sp|Q92688|AN32B_HUMAN	0.575486	0.0152264	2.41533e+10	1.38999e+10	Q92688	ANP32B	2	1	-0.797147	down
10542	sp|O43504|LTOR5_HUMAN	2.79582	0.0282168	5164581484	1.44392e+10	O43504	LAMTOR5	0.37	1	1.48327	up
10548	sp|O15321|TM9S1_HUMAN	2.08045	0.0104985	8.31415e+08	1.72972e+09	O15321	TM9SF1	0.06	0.12	1.0569	up
10549	sp|Q13162|PRDX4_HUMAN	0.445566	0.0152264	3.59758e+10	1.60296e+10	Q13162	PRDX4	3	1	-1.16629	down
10550	sp|O75915|PRAF3_HUMAN	0.35825	0.0391014	1.18446e+10	4.24334e+09	O75915	ARL6IP5	0.85	0.3	-1.48096	down
10552	sp|Q92747|ARC1A_HUMAN	0.614626	0.0394945	1.79021e+10	11003121348	Q92747	ARPC1A	1	0.79	-0.702218	down
10554	sp|Q99943|PLCA_HUMAN	0.477002	0.0198524	5762816394	2.74887e+09	Q99943	AGPAT1	0.41	0.2	-1.06793	down
10556	sp|P78346|RPP30_HUMAN	0.421599	0.00769775	2.73173e+09	1.15169e+09	P78346	RPP30	0.2	0.08	-1.24606	down
10557	sp|P78345|RPP38_HUMAN	0.443274	0.0511607	8.96391e+08	3.97347e+08	P78345	RPP38	0.06	0.03	-1.17373	non
10558	sp|O15269|SPTC1_HUMAN	0.394613	0.040257	8.12605e+09	3.20665e+09	O15269	SPTLC1	0.58	0.23	-1.34149	down
10564	sp|Q9Y6D5|BIG2_HUMAN	0.240764	0.0258229	1.16391e+09	2.80226e+08	Q9Y6D5	ARFGEF2	0.08	0.02	-2.05431	down
10570	sp|O14531|DPYL4_HUMAN	0.849328	0.0638116	3.91719e+10	3.32698e+10	O14531	DPYSL4	3	2	-0.235607	non
10573	sp|Q13084|RM28_HUMAN	2.79337	0.0234043	6.27177e+09	1.75194e+10	Q13084	MRPL28	0.45	1	1.48201	up
10574	sp|Q99832|TCPH_HUMAN	0.593126	0.00195593	160000000000	9.48935e+10	Q99832	CCT7	11	7	-0.75359	down
10575	sp|P50991|TCPD_HUMAN	0.602406	0.00429578	149000000000	8.95868e+10	P50991	CCT4	11	6	-0.731192	down
10576	sp|P78371|TCPB_HUMAN	0.638378	0.00391404	2.26333e+11	1.44333e+11	P78371	CCT2	16	10	-0.647518	down
10580	sp|Q9BX66|SRBS1_HUMAN	0.064272	0.00545063	2916144913	1.87426e+08	Q9BX66	SORBS1	0.21	0.01	-3.95967	down
10586	sp|Q9Y586|MB212_HUMAN	0.777372	0.0913961	4.20704e+09	3.27044e+09	Q9Y586	MAB21L2	0.3	0.23	-0.363323	non
10587	sp|Q9NNW7|TRXR2_HUMAN	0.406077	0.0389625	4981633060	2022926022	Q9NNW7	TXNRD2	0.36	0.15	-1.30018	down
10589	sp|Q14919|NC2A_HUMAN	0.341263	0.0325455	3.74214e+09	1277052370	Q14919	DRAP1	0.27	0.09	-1.55104	down
10591	sp|O43598|DNPH1_HUMAN	0.521852	0.0725823	6407923469	3.34399e+09	O43598	DNPH1	0.46	0.24	-0.938286	non
10592	sp|O95347|SMC2_HUMAN	0.452872	0.0299196	1.65552e+10	7.49738e+09	O95347	SMC2	1	0.54	-1.14282	down
10594	sp|Q6P2Q9|PRP8_HUMAN	0.644212	0.0249269	4.25916e+10	2.7438e+10	Q6P2Q9	PRPF8	3	2	-0.634392	down
10598	sp|O95433|AHSA1_HUMAN	0.541458	0.0125193	53881524087	2.91746e+10	O95433	AHSA1	4	2	-0.885078	down
10602	sp|Q9UKI2|BORG2_HUMAN	0.485692	0.0945322	9.89346e+08	4.80518e+08	Q9UKI2	CDC42EP3	0.07	0.03	-1.04189	non
10605	sp|Q9H074|PAIP1_HUMAN	1.50781	0.0711636	5.37602e+09	8106001961	Q9H074	PAIP1	0.39	0.58	0.592452	non
10606	sp|P22234|PUR6_HUMAN	0.534946	0.0394456	1.04963e+11	56095848171	P22234	PAICS	8	4	-0.902536	down
10607	sp|Q12788|TBL3_HUMAN	0.454392	0.0234043	2119366829	9.63023e+08	Q12788	TBL3	0.15	0.07	-1.13799	down
10609	sp|Q92791|SC65_HUMAN	0.339526	0.00886396	1703021238	5.78219e+08	Q92791	P3H4	0.12	0.04	-1.55841	down
10611	sp|Q96HC4|PDLI5_HUMAN	0.808309	0.0203551	1.4142e+10	1.14311e+10	Q96HC4	PDLIM5	1	0.82	-0.307021	down
10613	sp|O75477|ERLN1_HUMAN	1.96471	0.0782201	3.42095e+09	6721184155	O75477	ERLIN1	0.25	0.48	0.974317	non
10614	sp|O94992|HEXI1_HUMAN	0.245988	0.0550862	1665887148	4.09788e+08	O94992	HEXIM1	0.12	0.03	-2.02334	non
10616	sp|Q9BYM8|HOIL1_HUMAN	0.564695	0.0177382	1322613885	7.46873e+08	Q9BYM8	RBCK1	0.09	0.05	-0.824456	down
10627	sp|P19105|ML12A_HUMAN	0.77812	0.014372	5.06046e+10	3.93765e+10	P19105	MYL12A	4	3	-0.361935	down
1063	sp|P49454|CENPF_HUMAN	4.25534	0.00133894	1.08494e+09	4616780999	P49454	CENPF	0.08	0.33	2.08928	up
10632	sp|O75964|ATP5L_HUMAN	3.31407	0.0180214	1.20216e+10	3.98404e+10	O75964	ATP5MG	0.86	3	1.7286	up
10643	sp|O00425|IF2B3_HUMAN	2.2459	0.0123464	44805982619	1.00489e+11	O00425	IGF2BP3	3	7	1.16729	up
10645	sp|Q96RR4|KKCC2_HUMAN	0.416915	0.0495159	5.26884e+08	2.19666e+08	Q96RR4	CAMKK2	0.04	0.02	-1.26217	down
10651	sp|O75431|MTX2_HUMAN	12.1551	0.00970453	4754063397	57786020297	O75431	MTX2	0.34	4	3.60349	up
10657	sp|Q07666|KHDR1_HUMAN	0.905774	0.0896806	4.8033e+10	43507035989	Q07666	KHDRBS1	3	3	-0.142777	non
10667	sp|O95363|SYFM_HUMAN	0.382877	0.042258	8.1282e+08	3.1121e+08	O95363	FARS2	0.06	0.02	-1.38505	down
10670	sp|Q7L523|RRAGA_HUMAN	1.35963	0.0121037	2.48765e+09	3.3823e+09	Q7L523	RRAGA	0.18	0.24	0.443218	up
10672	sp|Q14344|GNA13_HUMAN	6.3976	0.00868093	5.85087e+09	37431498491	Q14344	GNA13	0.42	3	2.67753	up
10682	sp|Q15125|EBP_HUMAN	1.51139	0.0214662	4.6992e+09	7.10235e+09	Q15125	EBP	0.34	0.51	0.59588	up
1069	sp|P41208|CETN2_HUMAN	1.26545	0.0824909	5.99362e+08	7.58464e+08	P41208	CETN2	0.04	0.05	0.339652	non
10694	sp|P50990|TCPQ_HUMAN	0.60867	0.0229378	2.10667e+11	1.28333e+11	P50990	CCT8	15	9	-0.716268	down
10695	sp|Q9BT09|CNPY3_HUMAN	0.643537	0.0423232	2.58709e+09	1.66489e+09	Q9BT09	CNPY3	0.19	0.12	-0.635904	down
10713	sp|Q53GS9|SNUT2_HUMAN	0.438291	0.0521739	2771199753	1.21459e+09	Q53GS9	USP39	0.2	0.09	-1.19004	non
10714	sp|Q15054|DPOD3_HUMAN	0.611587	0.0188592	1.17502e+09	7.18629e+08	Q15054	POLD3	0.08	0.05	-0.709369	down
1072	sp|P23528|COF1_HUMAN	0.721034	0.00333321	529000000000	3.81333e+11	P23528	CFL1	38	27	-0.471861	down
10724	sp|O60502|OGA_HUMAN	0.442564	0.014649	7.24582e+09	3.20674e+09	O60502	OGA	0.52	0.23	-1.17604	down
10726	sp|Q9Y266|NUDC_HUMAN	0.733194	0.0524194	44393284467	32548887877	Q9Y266	NUDC	3	2	-0.447733	non
10730	sp|Q96TA2|YMEL1_HUMAN	9.58403	0.000852872	4285781376	4.1075e+10	Q96TA2	YME1L1	0.31	3	3.26063	up
10735	sp|Q8N3U4|STAG2_HUMAN	0.767182	0.0955115	4.32914e+09	3.32124e+09	Q8N3U4	STAG2	0.31	0.24	-0.382359	non
10741	sp|O75884|RBBP9_HUMAN	0.334957	0.0632909	2.23991e+09	7.50274e+08	O75884	RBBP9	0.16	0.05	-1.57795	non
1075	sp|P53634|CATC_HUMAN	0.485596	0.0802204	1.05162e+10	5.10665e+09	P53634	CTSC	0.76	0.37	-1.04217	non
10762	sp|Q9UKX7|NUP50_HUMAN	0.199298	0.0919796	1.75906e+09	3.50578e+08	Q9UKX7	NUP50	0.13	0.03	-2.327	non
10763	sp|P48681|NEST_HUMAN	1.99354	0.0320915	1.73799e+10	34647552860	P48681	NES	1	2	0.995332	up
10768	sp|O43865|SAHH2_HUMAN	0.525814	0.0614431	4.12439e+09	2.16866e+09	O43865	AHCYL1	0.3	0.16	-0.927375	non
10775	sp|O95707|RPP29_HUMAN	0.28312	0.0345018	5.07884e+08	1.43792e+08	O95707	POP4	0.04	0.01	-1.82051	down
10785	sp|P57081|WDR4_HUMAN	0.438647	0.0686514	2094391850	918699353	P57081	WDR4	0.15	0.07	-1.18887	non
10787	sp|Q9Y2A7|NCKP1_HUMAN	0.563835	0.00937449	3.06456e+10	17279049450	Q9Y2A7	NCKAP1	2	1	-0.826656	down
10788	sp|Q13576|IQGA2_HUMAN	0.589308	0.026605	5389244394	3.17593e+09	Q13576	IQGAP2	0.39	0.23	-0.762905	down
10793	sp|Q14593|ZN273_HUMAN	4.4329	0.0200549	1.78199e+08	7.8994e+08	Q14593	ZNF273	0.01	0.06	2.14825	up
10801	sp|Q9UHD8|SEPT9_HUMAN	0.550232	0.0217697	103757580924	5.7104e+10	Q9UHD8	SEPTIN9	7	4	-0.861888	down
10802	sp|O95486|SC24A_HUMAN	0.479359	0.0149502	2570626296	1.23225e+09	O95486	SEC24A	0.18	0.09	-1.06082	down
10808	sp|Q92598|HS105_HUMAN	0.727782	0.0641735	1.14667e+11	8.35985e+10	Q92598	HSPH1	8	6	-0.458422	non
10813	sp|Q9BVJ6|UT14A_HUMAN	2.47574	0.0200549	4.8768e+08	1.20737e+09	Q9BVJ6	UTP14A	0.04	0.09	1.30786	up
10814	sp|Q6PUV4|CPLX2_HUMAN	0.496854	0.0419235	3.12589e+08	1.55311e+08	Q6PUV4	CPLX2	0.02	0.01	-1.0091	down
10818	sp|Q8WU20|FRS2_HUMAN	10.1014	0.025185	7.46679e+07	7.54249e+08	Q8WU20	FRS2	0.01	0.05	3.33648	up
10844	sp|Q9BSJ2|GCP2_HUMAN	0.812837	0.0609271	1.25712e+10	10218326016	Q9BSJ2	TUBGCP2	0.9	0.73	-0.298962	non
10845	sp|O76031|CLPX_HUMAN	1.42771	0.0324442	4831391603	6897828441	O76031	CLPX	0.35	0.5	0.513703	up
10846	sp|Q9Y233|PDE10_HUMAN	5.40572	0.00896252	1.03484e+08	5.59406e+08	Q9Y233	PDE10A	0.01	0.04	2.43449	up
10856	sp|Q9Y230|RUVB2_HUMAN	0.604252	0.0035978	81389595472	4.91799e+10	Q9Y230	RUVBL2	6	4	-0.726777	down
10867	sp|O75954|TSN9_HUMAN	5.82982	0.00340183	2.20651e+08	1.28636e+09	O75954	TSPAN9	0.02	0.09	2.54345	up
10884	sp|Q9NP92|RT30_HUMAN	1.45273	0.00456911	13097995845	19027862618	Q9NP92	MRPS30	0.94	1	0.538767	up
10890	sp|P61026|RAB10_HUMAN	1.36043	0.030902	4.04495e+10	5.50287e+10	P61026	RAB10	3	4	0.444065	up
10901	sp|Q9BTZ2|DHRS4_HUMAN	0.319336	0.00400039	1397805581	4.46369e+08	Q9BTZ2	DHRS4	0.1	0.03	-1.64685	down
10905	sp|O60476|MA1A2_HUMAN	1.96777	0.0782201	1.04855e+09	2.06332e+09	O60476	MAN1A2	0.08	0.15	0.976563	non
10907	sp|P83876|TXN4A_HUMAN	0.428476	0.0284093	1.36402e+09	5.84448e+08	P83876	TXNL4A	0.1	0.04	-1.22272	down
10910	sp|Q9Y2Z0|SGT1_HUMAN	0.697002	0.0590923	9.8692e+09	6.87885e+09	Q9Y2Z0	SUGT1	0.71	0.49	-0.520766	non
10911	sp|O95399|UTS2_HUMAN	0.565215	0.00885113	2.40325e+10	1.35835e+10	O95399	UTS2	2	0.98	-0.823127	down
10914	sp|P51003|PAPOA_HUMAN	0.804883	0.0796828	8.24681e+09	6.63771e+09	P51003	PAPOLA	0.59	0.48	-0.31315	non
10915	sp|O14776|TCRG1_HUMAN	0.547479	0.0492026	22049491946	1.20716e+10	O14776	TCERG1	2	0.87	-0.869125	down
10916	sp|Q9UNF1|MAGD2_HUMAN	0.764099	0.0104098	18737001155	1.43169e+10	Q9UNF1	MAGED2	1	1	-0.388169	down
10921	sp|Q15287|RNPS1_HUMAN	2.43158	0.0517984	1.00432e+09	2442090755	Q15287	RNPS1	0.07	0.18	1.28189	non
10922	sp|Q14296|FASTK_HUMAN	3.51408	0.0463157	6.93415e+07	2.43672e+08	Q14296	FASTK	0	0.02	1.81315	up
10923	sp|P53999|TCP4_HUMAN	0.711607	0.0211164	2.67923e+10	1.90656e+10	P53999	SUB1	2	1	-0.490847	down
10928	sp|Q15311|RBP1_HUMAN	0.22893	0.00754619	9.58584e+08	2.19448e+08	Q15311	RALBP1	0.07	0.02	-2.12702	down
10935	sp|P30048|PRDX3_HUMAN	0.489503	0.00191627	1.05667e+11	5.16793e+10	P30048	PRDX3	8	4	-1.03061	down
10938	sp|Q9H4M9|EHD1_HUMAN	0.559911	0.0945322	13042632793	7.30272e+09	Q9H4M9	EHD1	0.94	0.52	-0.83673	non
10939	sp|Q9Y4W6|AFG32_HUMAN	5.50997	0.000500936	9898262272	5.45391e+10	Q9Y4W6	AFG3L2	0.71	4	2.46204	up
10940	sp|Q99575|POP1_HUMAN	0.350131	0.0268984	2.51515e+09	8.80631e+08	Q99575	POP1	0.18	0.06	-1.51403	down
10946	sp|Q12874|SF3A3_HUMAN	0.605984	0.0311675	7.13828e+09	4.32569e+09	Q12874	SF3A3	0.51	0.31	-0.722648	down
10948	sp|Q14849|STAR3_HUMAN	2.88902	0.00526772	3.70298e+08	1.0698e+09	Q14849	STARD3	0.03	0.08	1.53058	up
10949	sp|Q13151|ROA0_HUMAN	1.42225	0.0237252	5.18679e+10	7.37693e+10	Q13151	HNRNPA0	4	5	0.508177	up
10952	sp|P60468|SC61B_HUMAN	1.95537	0.0597421	4.634e+09	9061185894	P60468	SEC61B	0.33	0.65	0.967443	non
10953	sp|Q15785|TOM34_HUMAN	0.709405	0.00833772	6240359322	4.42694e+09	Q15785	TOMM34	0.45	0.32	-0.495319	down
10954	sp|Q14554|PDIA5_HUMAN	0.476991	0.0240697	2317527728	1.10544e+09	Q14554	PDIA5	0.17	0.08	-1.06797	down
10960	sp|Q12907|LMAN2_HUMAN	1.34008	0.0523707	3.12038e+10	4.18157e+10	Q12907	LMAN2	2	3	0.422324	non
10961	sp|P30040|ERP29_HUMAN	0.611023	0.00442653	4.12589e+10	2.52101e+10	P30040	ERP29	3	2	-0.710702	down
10962	sp|Q13015|AF1Q_HUMAN	3.76344	0.0616257	7.11748e+08	2678622402	Q13015	MLLT11	0.05	0.19	1.91205	non
10963	sp|P31948|STIP1_HUMAN	0.601364	0.00285176	1.39333e+11	8.37871e+10	P31948	STIP1	10	6	-0.733689	down
10965	sp|P49753|ACOT2_HUMAN	0.431654	0.00920078	2.59064e+09	1.11826e+09	P49753	ACOT2	0.19	0.08	-1.21205	down
10970	sp|Q07065|CKAP4_HUMAN	2.7198	0.00122722	41743563921	1.13333e+11	Q07065	CKAP4	3	8	1.4435	up
10971	sp|P27348|1433T_HUMAN	0.868304	0.047969	143000000000	124000000000	P27348	YWHAQ	10	9	-0.203728	down
10972	sp|P49755|TMEDA_HUMAN	1.269	0.0126229	30253193667	3.83912e+10	P49755	TMED10	2	3	0.343689	up
10973	sp|Q8N3C0|ASCC3_HUMAN	0.757	0.043723	8001583414	6.0572e+09	Q8N3C0	ASCC3	0.57	0.44	-0.401635	down
10975	sp|O14957|QCR10_HUMAN	7.89836	0.0145118	3.52954e+08	2.78776e+09	O14957	UQCR11	0.03	0.2	2.98155	up
10978	sp|Q92989|CLP1_HUMAN	0.261933	0.040015	1.16663e+09	3.05578e+08	Q92989	CLP1	0.08	0.02	-1.93273	down
10979	sp|Q96AC1|FERM2_HUMAN	0.640615	0.0208592	48904338915	3.13289e+10	Q96AC1	FERMT2	4	2	-0.64247	down
10980	sp|Q7L5N1|CSN6_HUMAN	0.659632	0.0495159	1.28476e+10	8474663186	Q7L5N1	COPS6	0.92	0.61	-0.600267	down
10985	sp|Q92616|GCN1_HUMAN	0.645668	0.00774334	91576648318	5.91281e+10	Q92616	GCN1	7	4	-0.631136	down
10987	sp|Q92905|CSN5_HUMAN	0.644658	0.0100115	1.03365e+10	6.66353e+09	Q92905	COPS5	0.74	0.48	-0.633395	down
10988	sp|P50579|MAP2_HUMAN	0.473023	0.0692394	1.06824e+09	5.05301e+08	P50579	METAP2	0.08	0.04	-1.08002	non
10989	sp|Q16891|MIC60_HUMAN	8.81764	0.00121572	4.59344e+10	405000000000	Q16891	IMMT	3	29	3.14039	up
10994	sp|A1L0T0|HACL2_HUMAN	0.509685	0.014582	11897368445	6.06391e+09	A1L0T0	ILVBL	0.85	0.44	-0.972322	down
11000	sp|Q5K4L6|S27A3_HUMAN	0.523761	0.00802313	3.96576e+09	2.07711e+09	Q5K4L6	SLC27A3	0.28	0.15	-0.933018	down
11011	sp|Q86UE8|TLK2_HUMAN	0.183358	0.00171935	1237326763	2.26874e+08	Q86UE8	TLK2	0.09	0.02	-2.44726	down
11013	sp|P0CG34|TB15A_HUMAN	0.592186	0.0645872	4135288857	2.44886e+09	P0CG34	TMSB15A	0.3	0.18	-0.755877	non
11020	sp|Q9BW83|IFT27_HUMAN	0.722768	0.0638116	2.62338e+09	1.8961e+09	Q9BW83	IFT27	0.19	0.14	-0.468395	non
11021	sp|Q15286|RAB35_HUMAN	1.3842	0.00992915	5787175402	8.01058e+09	Q15286	RAB35	0.42	0.58	0.469048	up
11022	sp|Q9Y2W6|TDRKH_HUMAN	5.31383	0.00699002	1.65371e+09	8.78755e+09	Q9Y2W6	TDRKH	0.12	0.63	2.40975	up
1104	sp|P18754|RCC1_HUMAN	0.482845	0.00777167	8.11842e+09	3919943627	P18754	RCC1	0.58	0.28	-1.05037	down
11041	sp|O43505|B4GA1_HUMAN	0.47862	0.0605321	1.69393e+09	8.10746e+08	O43505	B4GAT1	0.12	0.06	-1.06305	non
11047	sp|Q16186|ADRM1_HUMAN	0.494475	0.0344041	3.48708e+09	1.72427e+09	Q16186	ADRM1	0.25	0.12	-1.01603	down
11054	sp|Q9NZT2|OGFR_HUMAN	0.455493	0.0271384	2777172834	1.26498e+09	Q9NZT2	OGFR	0.2	0.09	-1.1345	down
11065	sp|O00762|UBE2C_HUMAN	2.8103	0.0193341	7.66763e+08	2.15483e+09	O00762	UBE2C	0.06	0.15	1.49072	up
11069	sp|Q8WZA2|RPGF4_HUMAN	0.178232	0.0723132	8.88097e+08	1.58287e+08	Q8WZA2	RAPGEF4	0.06	0.01	-2.48817	non
11075	sp|Q93045|STMN2_HUMAN	0.666068	0.0611372	5.59395e+10	37259501657	Q93045	STMN2	4	3	-0.586258	non
11079	sp|O15258|RER1_HUMAN	1.3794	0.0374444	4.07395e+09	5.61962e+09	O15258	RER1	0.29	0.4	0.464046	up
11099	sp|Q16825|PTN21_HUMAN	0.523055	0.0538234	1.01519e+08	53099998	Q16825	PTPN21	0.01	0	-0.934966	non
11100	sp|Q9BUJ2|HNRL1_HUMAN	1.44196	0.0542846	13765781537	1.98497e+10	Q9BUJ2	HNRNPUL1	0.99	1	0.528029	non
11112	sp|P31937|3HIDH_HUMAN	0.355397	0.0132252	1.21936e+10	4.33356e+09	P31937	HIBADH	0.88	0.31	-1.4925	down
11113	sp|O14578|CTRO_HUMAN	15.0766	0.0234485	4.37599e+08	6597496858	O14578	CIT	0.03	0.47	3.91424	up
11120	sp|Q7KYR7|BT2A1_HUMAN	12.275	0.0092193	1.27449e+08	1.56444e+09	Q7KYR7	BTN2A1	0.01	0.11	3.61766	up
11124	sp|Q9UNN5|FAF1_HUMAN	0.487853	0.00346715	5822525391	2840537369	Q9UNN5	FAF1	0.42	0.2	-1.03548	down
11128	sp|O14802|RPC1_HUMAN	0.35191	0.0557242	3.06147e+09	1.07736e+09	O14802	POLR3A	0.22	0.08	-1.50672	non
1113	sp|P10645|CMGA_HUMAN	0.347289	0.00361284	3.17549e+10	1.10281e+10	P10645	CHGA	2	0.79	-1.52579	down
11137	sp|Q13610|PWP1_HUMAN	1.9576	0.0517054	7.21049e+08	1.41153e+09	Q13610	PWP1	0.05	0.1	0.969089	non
1114	sp|P05060|SCG1_HUMAN	0.778904	0.050625	72804899965	5.67081e+10	P05060	CHGB	5	4	-0.360482	non
11146	sp|Q92990|GLMN_HUMAN	0.652533	0.043754	1715927562	1.1197e+09	Q92990	GLMN	0.12	0.08	-0.615876	down
11152	sp|Q9Y484|WIPI4_HUMAN	4.35198	0.0267431	5.07966e+08	2210654878	Q9Y484	WDR45	0.04	0.16	2.12167	up
11160	sp|O94905|ERLN2_HUMAN	2.04493	0.002944	12082809349	24708527457	O94905	ERLIN2	0.87	2	1.03205	up
11164	sp|Q9UKK9|NUDT5_HUMAN	0.554262	0.0165527	2.706e+10	14998335225	Q9UKK9	NUDT5	2	1	-0.851361	down
11165	sp|O95989|NUDT3_HUMAN	0.723185	0.0168088	2.51547e+09	1819149954	O95989	NUDT3	0.18	0.13	-0.467564	down
11167	sp|Q12841|FSTL1_HUMAN	0.383791	0.0219797	2.83076e+08	1.08642e+08	Q12841	FSTL1	0.02	0.01	-1.38161	down
11168	sp|O75475|PSIP1_HUMAN	0.783032	0.0845022	1.75912e+10	1.37745e+10	O75475	PSIP1	1	0.99	-0.352857	non
11169	sp|O75717|WDHD1_HUMAN	0.139537	0.0695716	4.73563e+09	6.60797e+08	O75717	WDHD1	0.34	0.05	-2.84128	non
11171	sp|Q9Y3F4|STRAP_HUMAN	1.20536	0.0118018	4.32036e+10	52075947470	Q9Y3F4	STRAP	3	4	0.269464	up
11180	sp|Q9NNW5|WDR6_HUMAN	2.05445	0.033381	1.06136e+09	2.18052e+09	Q9NNW5	WDR6	0.08	0.16	1.03875	up
11189	sp|Q5SZQ8|CELF3_HUMAN	1.88755	0.0394898	4.30853e+08	8.13258e+08	Q5SZQ8	CELF3	0.03	0.06	0.916518	up
11194	sp|Q9NUT2|MITOS_HUMAN	3.42457	0.00483795	2.33791e+09	8.00633e+09	Q9NUT2	ABCB8	0.17	0.58	1.77592	up
11196	sp|Q9Y6Y8|S23IP_HUMAN	0.435216	0.0343377	5.21193e+09	2.26832e+09	Q9Y6Y8	SEC23IP	0.37	0.16	-1.2002	down
11198	sp|Q9Y5B9|SP16H_HUMAN	6.61989	0.0022255	7.05683e+09	4.67154e+10	Q9Y5B9	SUPT16H	0.51	3	2.72681	up
11201	sp|Q9UNA4|POLI_HUMAN	0.460641	0.0514895	1.0577e+09	4.8722e+08	Q9UNA4	POLI	0.08	0.03	-1.11828	non
11212	sp|O94903|PLPHP_HUMAN	0.638701	0.00637231	3753973396	2.39767e+09	O94903	PLPBP	0.27	0.17	-0.646788	down
1122	sp|P26374|RAE2_HUMAN	2.35926	0.0400691	4.21662e+08	9.94809e+08	P26374	CHML	0.03	0.07	1.23833	up
11222	sp|P09001|RM03_HUMAN	2.9057	0.00276777	5.90049e+09	17145060036	P09001	MRPL3	0.42	1	1.53889	up
11226	sp|Q8NCL4|GALT6_HUMAN	0.474228	0.089206	4.08805e+08	1.93866e+08	Q8NCL4	GALNT6	0.03	0.01	-1.07635	non
11232	sp|Q9UHN1|DPOG2_HUMAN	0.386325	0.0374776	2.10087e+09	8.11619e+08	Q9UHN1	POLG2	0.15	0.06	-1.37211	down
11234	sp|Q9UPZ3|HPS5_HUMAN	0.658142	0.0477458	6.42732e+08	4.23009e+08	Q9UPZ3	HPS5	0.05	0.03	-0.603529	down
11235	sp|Q9BUL8|PDC10_HUMAN	0.494209	0.0216341	6.44938e+09	3187342220	Q9BUL8	PDCD10	0.46	0.23	-1.01681	down
11252	sp|Q9UNF0|PACN2_HUMAN	0.37499	0.0033671	2.31055e+09	8.66435e+08	Q9UNF0	PACSIN2	0.17	0.06	-1.41508	down
11260	sp|O43592|XPOT_HUMAN	0.568548	0.00774334	1.67417e+10	9.51843e+09	O43592	XPOT	1	0.68	-0.814647	down
11269	sp|Q9UMR2|DD19B_HUMAN	0.655117	0.0538596	15587532953	1.02117e+10	Q9UMR2	DDX19B	1	0.73	-0.610175	non
11273	sp|Q8WWM7|ATX2L_HUMAN	1.30595	0.0514895	1.50595e+10	19666927078	Q8WWM7	ATXN2L	1	1	0.385101	non	GOBP_STRESS_GRANULE_ASSEMBLY
112770	sp|Q8WWB7|GLMP_HUMAN	0.588484	0.0394647	3.17651e+08	1.86933e+08	Q8WWB7	GLMP	0.02	0.01	-0.764924	down
11285	sp|Q9UBV7|B4GT7_HUMAN	2.88965	0.00222898	8.03579e+07	2.32206e+08	Q9UBV7	B4GALT7	0.01	0.02	1.53089	up
112936	sp|Q4G0F5|VP26B_HUMAN	0.393479	0.0461009	3.28778e+09	1.29367e+09	Q4G0F5	VPS26B	0.24	0.09	-1.34564	down
112939	sp|Q96RE7|NACC1_HUMAN	0.302821	0.027554	6.43933e+08	1.94997e+08	Q96RE7	NACC1	0.05	0.01	-1.72346	down
112950	sp|Q96G25|MED8_HUMAN	0.239558	0.0726142	7.3278e+08	1.75543e+08	Q96G25	MED8	0.05	0.01	-2.06155	non
11311	sp|Q9NRW7|VPS45_HUMAN	0.666424	0.0656094	8939089576	5.95722e+09	Q9NRW7	VPS45	0.64	0.43	-0.585488	non
113115	sp|Q6P444|MTFR2_HUMAN	0.493345	0.0669666	3.14116e+08	1.54968e+08	Q6P444	MTFR2	0.02	0.01	-1.01933	non
11315	sp|Q99497|PARK7_HUMAN	0.580939	0.00124239	116000000000	67284541658	Q99497	PARK7	8	5	-0.783542	down
113189	sp|Q8NCH0|CHSTE_HUMAN	2.07195	0.0055025	2230346849	4.62117e+09	Q8NCH0	CHST14	0.16	0.33	1.05099	up
113201	sp|Q6P4E1|GOLM2_HUMAN	1.53013	0.0325455	8.13838e+08	1.24528e+09	Q6P4E1	GOLM2	0.06	0.09	0.613656	up
11325	sp|Q86XP3|DDX42_HUMAN	0.586138	0.0190097	14835170746	8695452403	Q86XP3	DDX42	1	0.62	-0.770689	down
113251	sp|Q71RC2|LARP4_HUMAN	2.90246	0.00899639	2.07865e+09	6.03319e+09	Q71RC2	LARP4	0.15	0.43	1.53727	up
113263	sp|Q86VQ1|GLCI1_HUMAN	0.250562	0.0847854	9.46756e+08	237221366	Q86VQ1	GLCCI1	0.07	0.02	-1.99676	non
11328	sp|O95302|FKBP9_HUMAN	0.462208	0.0218761	12368362055	5.71676e+09	O95302	FKBP9	0.89	0.41	-1.11338	down
11329	sp|Q15208|STK38_HUMAN	0.616027	0.0578686	1.16635e+09	7.18503e+08	Q15208	STK38	0.08	0.05	-0.698935	non
11331	sp|Q99623|PHB2_HUMAN	6.76662	0.000195954	112000000000	758000000000	Q99623	PHB2	8	54	2.75844	up
11332	sp|O00154|BACH_HUMAN	0.652601	0.00330421	5.36828e+10	3.50334e+10	O00154	ACOT7	4	3	-0.615726	down
11333	sp|Q13442|HAP28_HUMAN	0.535347	0.00509995	2.74775e+10	1.471e+10	Q13442	PDAP1	2	1	-0.901454	down
11336	sp|O60645|EXOC3_HUMAN	0.616772	0.0157511	7.30936e+09	4508205884	O60645	EXOC3	0.53	0.32	-0.697192	down
11338	sp|P26368|U2AF2_HUMAN	0.662301	0.0401911	2.90125e+10	1.9215e+10	P26368	U2AF2	2	1	-0.59444	down
11340	sp|Q96B26|EXOS8_HUMAN	0.707414	0.000643069	2.60921e+09	1845792814	Q96B26	EXOSC8	0.19	0.13	-0.499373	down
11342	sp|O43567|RNF13_HUMAN	1.40722	0.0692656	1.895e+08	2.6667e+08	O43567	RNF13	0.01	0.02	0.492853	non
11345	sp|P60520|GBRL2_HUMAN	0.746628	0.0691647	4.4233e+09	3.30256e+09	P60520	GABARAPL2	0.32	0.24	-0.421539	non
11346	sp|Q8N3V7|SYNPO_HUMAN	8.82204	0.0162593	2.27671e+08	2.00852e+09	Q8N3V7	SYNPO	0.02	0.14	3.14111	up
113612	sp|Q7Z449|CP2U1_HUMAN	0.0991252	0.0868827	4.97608e+08	4.93255e+07	Q7Z449	CYP2U1	0.04	0	-3.3346	non
114034	sp|Q96GM8|TOE1_HUMAN	5.33927	0.0145118	2.62908e+08	1.40374e+09	Q96GM8	TOE1	0.02	0.1	2.41664	up
114294	sp|P83111|LACTB_HUMAN	1.56457	0.00636474	1.24766e+09	1.95205e+09	P83111	LACTB	0.09	0.14	0.64577	up
1147	sp|O15111|IKKA_HUMAN	1.90415	0.0960173	1.46704e+09	2793464009	O15111	CHUK	0.11	0.2	0.929144	non
114757	sp|Q8WWM9|CYGB_HUMAN	0.695787	0.0639654	1.63619e+10	1.13844e+10	Q8WWM9	CYGB	1	0.82	-0.523281	non
114787	sp|Q7Z2K8|GRIN1_HUMAN	2.42637	0.00400039	6673723844	16192903427	Q7Z2K8	GPRIN1	0.48	1	1.2788	up
114789	sp|Q6KCM7|SCMC2_HUMAN	11.0346	0.0664985	2.61297e+08	2.88331e+09	Q6KCM7	SLC25A25	0.02	0.21	3.46396	non
114790	sp|Q8N1F8|S11IP_HUMAN	4.52064	0.0167109	1400298062	6.33024e+09	Q8N1F8	STK11IP	0.1	0.45	2.17653	up
114793	sp|Q96PY5|FMNL2_HUMAN	1.8424	0.0319658	2.96777e+09	5.46781e+09	Q96PY5	FMNL2	0.21	0.39	0.881585	up
114805	sp|Q8IUC8|GLT13_HUMAN	2.63847	0.0897361	755946680	1.99454e+09	Q8IUC8	GALNT13	0.05	0.14	1.3997	non
114882	sp|Q9BZF1|OSBL8_HUMAN	2.24255	0.0033671	8.44077e+09	1.89289e+10	Q9BZF1	OSBPL8	0.61	1	1.16514	up
114885	sp|Q9BXB4|OSB11_HUMAN	0.487525	0.0469235	1.4355e+09	6.9984e+08	Q9BXB4	OSBPL11	0.1	0.05	-1.03645	down
114971	sp|Q8WUK0|PTPM1_HUMAN	0.501796	0.0442582	4.0251e+08	2.01978e+08	Q8WUK0	PTPMT1	0.03	0.01	-0.994828	down
114984	sp|Q96CP2|FWCH2_HUMAN	0.438185	0.0261553	6.88358e+08	3.01628e+08	Q96CP2	FLYWCH2	0.05	0.02	-1.19039	down
115207	sp|Q96CX2|KCD12_HUMAN	0.266853	0.0853748	1.62659e+09	4.34062e+08	Q96CX2	KCTD12	0.12	0.03	-1.90588	non
1153	sp|Q14011|CIRBP_HUMAN	1.83713	0.00507835	1.46649e+10	2.69413e+10	Q14011	CIRBP	1	2	0.877453	up	GOBP_STRESS_GRANULE_ASSEMBLY
1155	sp|Q99426|TBCB_HUMAN	1.27562	0.00931727	8536798948	1.08897e+10	Q99426	TBCB	0.61	0.78	0.351199	up
115548	sp|Q0JRZ9|FCHO2_HUMAN	0.338896	0.00891639	1337975549	4.53434e+08	Q0JRZ9	FCHO2	0.1	0.03	-1.56109	down
115827	sp|Q96E17|RAB3C_HUMAN	1.59937	0.0238797	2.77971e+09	4.44579e+09	Q96E17	RAB3C	0.2	0.32	0.677504	up
1159	sp|P12532|KCRU_HUMAN	0.516771	0.0748781	4.32389e+10	2.23446e+10	P12532	CKMT1B	3	2	-0.952404	non
116143	sp|Q96MX6|DAA10_HUMAN	0.680585	0.0145671	3.14023e+09	2137194789	Q96MX6	DNAAF10	0.23	0.15	-0.555152	down
116151	sp|Q96KR6|F210B_HUMAN	3.87638	0.0196152	1.97871e+08	7.67024e+08	Q96KR6	FAM210B	0.01	0.06	1.95471	up
116228	sp|Q5RI15|COX20_HUMAN	13.0018	0.0140822	1152624329	14986184983	Q5RI15	COX20	0.08	1	3.70064	up
116442	sp|Q96DA2|RB39B_HUMAN	2.91933	0.0161804	1.07385e+09	3.13492e+09	Q96DA2	RAB39B	0.08	0.23	1.54564	up
116540	sp|Q96EL3|RM53_HUMAN	2.77113	0.0628491	3.11993e+09	8645723720	Q96EL3	MRPL53	0.22	0.62	1.47047	non
116541	sp|Q6P161|RM54_HUMAN	2.17705	0.02519	1737778983	3.78323e+09	Q6P161	MRPL54	0.12	0.27	1.12238	up
116841	sp|Q5SQN1|SNP47_HUMAN	7.8245	0.0452786	9.54325e+07	7.46712e+08	Q5SQN1	SNAP47	0.01	0.05	2.968	up
116988	sp|Q96P47|AGAP3_HUMAN	0.729215	0.0469235	4.93203e+09	3.59651e+09	Q96P47	AGAP3	0.35	0.26	-0.455583	down
117246	sp|Q8IY81|SPB1_HUMAN	0.255785	0.0137078	3.53979e+09	9.05424e+08	Q8IY81	FTSJ3	0.25	0.07	-1.967	down
1175	sp|P53680|AP2S1_HUMAN	0.807602	0.0710785	6.33655e+09	5.11741e+09	P53680	AP2S1	0.46	0.37	-0.308283	non
1176	sp|Q92572|AP3S1_HUMAN	0.612166	0.00767504	3112123667	1905137326	Q92572	AP3S1	0.22	0.14	-0.708004	down
118	sp|P35611|ADDA_HUMAN	0.526913	0.0104982	2.05166e+10	1.08104e+10	P35611	ADD1	1	0.78	-0.924363	down
118460	sp|Q5RKV6|EXOS6_HUMAN	0.526546	0.0454513	2940647550	1.54839e+09	Q5RKV6	EXOSC6	0.21	0.11	-0.925369	down
1186	sp|P51798|CLCN7_HUMAN	5.75673	0.0252514	9.51665e+08	5.47848e+09	P51798	CLCN7	0.07	0.39	2.52525	up
118980	sp|Q96NB2|SFXN2_HUMAN	15.9524	0.0313254	9.761e+07	1.55712e+09	Q96NB2	SFXN2	0.01	0.11	3.9957	up
1191	sp|P10909|CLUS_HUMAN	2.36281	0.072216	2.83952e+08	6.70925e+08	P10909	CLU	0.02	0.05	1.2405	non
1192	sp|O00299|CLIC1_HUMAN	0.615381	0.00413172	3.64029e+10	2.24017e+10	O00299	CLIC1	3	2	-0.700447	down
119559	sp|Q6P4A7|SFXN4_HUMAN	8.55169	0.00467714	2.08237e+08	1.78078e+09	Q6P4A7	SFXN4	0.01	0.13	3.09621	up
120	sp|Q9UEY8|ADDG_HUMAN	0.441286	0.00145923	1.74066e+10	7681270963	Q9UEY8	ADD3	1	0.55	-1.18022	down
1200	sp|O14773|TPP1_HUMAN	0.401679	0.0744329	9.16938e+09	3683146160	O14773	TPP1	0.66	0.26	-1.31589	non
121441	sp|Q8NHV4|NEDD1_HUMAN	0.827047	0.0945322	3.69483e+09	3.0558e+09	Q8NHV4	NEDD1	0.27	0.22	-0.273959	non
121457	sp|Q70UQ0|IKIP_HUMAN	1.80865	0.00978894	4.5534e+09	8.23548e+09	Q70UQ0	IKBIP	0.33	0.59	0.854909	up
122553	sp|Q86SZ2|TPC6B_HUMAN	0.468668	0.0618006	1825811551	8.557e+08	Q86SZ2	TRAPPC6B	0.13	0.06	-1.09336	non
122704	sp|Q86TS9|RM52_HUMAN	2.27722	0.0311734	1.52575e+09	3.47448e+09	Q86TS9	MRPL52	0.11	0.25	1.18728	up
122830	sp|Q147X3|NAA30_HUMAN	0.170779	0.0309493	1.01872e+09	1.73975e+08	Q147X3	NAA30	0.07	0.01	-2.5498	down
123	sp|Q99541|PLIN2_HUMAN	0.068551	0.00545063	1.84518e+09	1.26489e+08	Q99541	PLIN2	0.13	0.01	-3.86668	down
123096	sp|Q8N8R3|MCATL_HUMAN	5.31192	0.0143203	6.10285e+08	3241789037	Q8N8R3	SLC25A29	0.04	0.23	2.40923	up
123207	sp|Q8WUR7|CO040_HUMAN	0.538044	0.0158753	3.06238e+08	1.6477e+08	Q8WUR7	C15orf40	0.02	0.01	-0.894205	down
123263	sp|Q96DP5|FMT_HUMAN	0.157104	0.0189444	5.48628e+08	8.61915e+07	Q96DP5	MTFMT	0.04	0.01	-2.67021	down
123283	sp|A2RTX5|SYTC2_HUMAN	3.36401	0.0955008	9.05456e+07	3.04597e+08	A2RTX5	TARS3	0.01	0.02	1.75018	non
123803	sp|Q96AB6|NTAN1_HUMAN	0.26653	0.0120122	8.46561e+08	2.25634e+08	Q96AB6	NTAN1	0.06	0.02	-1.90763	down
123879	sp|Q8IWE4|DCNL3_HUMAN	8.11802	0.00331226	1.1051e+08	8.97124e+08	Q8IWE4	DCUN1D3	0.01	0.06	3.02113	up
124540	sp|Q96DH6|MSI2H_HUMAN	2.28465	0.0182193	8720776419	1.9924e+10	Q96DH6	MSI2	0.63	1	1.19198	up
124583	sp|Q8WVQ1|CANT1_HUMAN	1.64837	0.0344438	2255446164	3717810324	Q8WVQ1	CANT1	0.16	0.27	0.72104	up
124801	sp|Q3MHD2|LSM12_HUMAN	1.19774	0.0817458	1.7276e+09	2.06922e+09	Q3MHD2	LSM12	0.12	0.15	0.260319	non
124995	sp|Q7Z7H8|RM10_HUMAN	2.07207	0.00831548	2433591412	5.04257e+09	Q7Z7H8	MRPL10	0.17	0.36	1.05107	up
125950	sp|Q8IY67|RAVR1_HUMAN	0.595672	0.0267628	7.63925e+09	4.55049e+09	Q8IY67	RAVER1	0.55	0.33	-0.747409	down
125988	sp|Q5XKP0|MIC13_HUMAN	2.58863	0.0279297	2618203161	6.77757e+09	Q5XKP0	MICOS13	0.19	0.49	1.37219	up
126328	sp|Q86Y39|NDUAB_HUMAN	8.46447	0.00238195	2494599516	2.11155e+10	Q86Y39	NDUFA11	0.18	2	3.08142	up
1265	sp|Q99439|CNN2_HUMAN	0.430246	0.012787	9134482091	3930075581	Q99439	CNN2	0.66	0.28	-1.21677	down
1266	sp|Q15417|CNN3_HUMAN	0.649228	0.0035978	6.17077e+10	4.00623e+10	Q15417	CNN3	4	3	-0.623204	down
1267	sp|P09543|CN37_HUMAN	0.614522	0.0615138	1.6788e+10	10316618555	P09543	CNP	1	0.74	-0.702464	non
126792	sp|Q96L58|B3GT6_HUMAN	3.34921	0.013302	6.09148e+08	2.04017e+09	Q96L58	B3GALT6	0.04	0.15	1.74382	up
127018	sp|Q5VWZ2|LYPL1_HUMAN	0.325561	0.0111143	2516720572	8.19346e+08	Q5VWZ2	LYPLAL1	0.18	0.06	-1.619	down
1271	sp|P26992|CNTFR_HUMAN	2.64733	0.0048143	7.33531e+09	19418947532	P26992	CNTFR	0.53	1	1.40454	up
1272	sp|Q12860|CNTN1_HUMAN	2.18429	0.0323802	1.86729e+10	40786941734	Q12860	CNTN1	1	3	1.12716	up
127262	sp|Q5T0D9|TPRGL_HUMAN	0.192566	0.073206	5.19775e+09	1.00091e+09	Q5T0D9	TPRG1L	0.37	0.07	-2.37657	non
128	sp|P11766|ADHX_HUMAN	0.505591	0.00253219	44784597809	2.26427e+10	P11766	ADH5	3	2	-0.983956	down
128077	sp|Q8IVB5|LIX1L_HUMAN	0.653805	0.0899503	1988934410	1.30038e+09	Q8IVB5	LIX1L	0.14	0.09	-0.613068	non
128239	sp|Q86VI3|IQGA3_HUMAN	5.1082	0.014372	3543074393	1.80987e+10	Q86VI3	IQGAP3	0.25	1	2.35282	up
128240	sp|Q8NCW5|NNRE_HUMAN	0.550089	0.00154789	1.53693e+10	8.45449e+09	Q8NCW5	NAXE	1	0.61	-0.862263	down
128308	sp|Q7Z7F7|RM55_HUMAN	3.26656	0.0419587	1.02496e+09	3348089725	Q7Z7F7	MRPL55	0.07	0.24	1.70777	up
128387	sp|Q17R31|TATD3_HUMAN	0.497241	0.0263603	2.60917e+08	1.29739e+08	Q17R31	TATDN3	0.02	0.01	-1.00798	down
128866	sp|Q9H444|CHM4B_HUMAN	0.837166	0.0585784	18608876271	1.55787e+10	Q9H444	CHMP4B	1	1	-0.256415	non
1291	sp|P12109|CO6A1_HUMAN	0.217204	0.0092193	2.97832e+09	6.46904e+08	P12109	COL6A1	0.21	0.05	-2.20288	down
1292	sp|P12110|CO6A2_HUMAN	0.210584	0.0463501	2.2925e+09	4.82766e+08	P12110	COL6A2	0.16	0.03	-2.24753	down
129401	sp|Q8NFH5|NUP35_HUMAN	0.404556	0.0411181	9.68145e+08	3.91669e+08	Q8NFH5	NUP35	0.07	0.03	-1.30559	down
129563	sp|Q8IYB7|DI3L2_HUMAN	0.508392	0.0857887	2.9279e+09	1.48852e+09	Q8IYB7	DIS3L2	0.21	0.11	-0.975986	non
129642	sp|Q6ZWT7|MBOA2_HUMAN	1.45115	0.0118931	1168990474	1.69638e+09	Q6ZWT7	MBOAT2	0.08	0.12	0.537192	up
130589	sp|Q96C23|GALM_HUMAN	0.43947	0.00394823	3630065681	1.5953e+09	Q96C23	GALM	0.26	0.11	-1.18616	down
131076	sp|Q4VC31|MIX23_HUMAN	0.357688	0.0115885	3.9455e+09	1411259639	Q4VC31	MIX23	0.28	0.1	-1.48322	down
1312	sp|P21964|COMT_HUMAN	0.383229	0.00994092	1.64491e+10	6.30379e+09	P21964	COMT	1	0.45	-1.38372	down
1314	sp|P53621|COPA_HUMAN	0.733186	0.0285503	95888520238	7.03042e+10	P53621	COPA	7	5	-0.447748	down
1315	sp|P53618|COPB_HUMAN	0.631775	0.00488884	5.36745e+10	3.39102e+10	P53618	COPB1	4	2	-0.662518	down
1317	sp|O15431|COPT1_HUMAN	8.02417	0.040096	3.49928e+08	2807880471	O15431	SLC31A1	0.03	0.2	3.00435	up
132001	sp|Q96BW9|TAM41_HUMAN	0.704555	0.0740545	1.06609e+09	7.51118e+08	Q96BW9	TAMM41	0.08	0.05	-0.505215	non
132299	sp|Q56VL3|OCAD2_HUMAN	8.25827	0.0123548	2.12996e+09	1.75898e+10	Q56VL3	OCIAD2	0.15	1	3.04584	up
132320	sp|Q96NL6|SCLT1_HUMAN	0.332789	0.0458457	1885721790	6.27547e+08	Q96NL6	SCLT1	0.14	0.05	-1.58732	down
1327	sp|P13073|COX41_HUMAN	7.49443	0.000205061	3.07752e+10	231000000000	P13073	COX4I1	2	17	2.90582	up
1329	sp|P10606|COX5B_HUMAN	6.46629	0.00340183	18682613945	121000000000	P10606	COX5B	1	9	2.69294	up
133383	sp|Q8NE22|SETD9_HUMAN	0.0532791	0.0218761	1118632094	5.95997e+07	Q8NE22	SETD9	0.08	0	-4.23029	down
133619	sp|Q96M27|PRRC1_HUMAN	0.482701	0.0879949	2.55272e+09	1.2322e+09	Q96M27	PRRC1	0.18	0.09	-1.0508	non
133686	sp|Q4G0N4|NAKD2_HUMAN	0.436144	0.0324632	4637492446	2022612915	Q4G0N4	NADK2	0.33	0.15	-1.19712	down
1337	sp|P12074|CX6A1_HUMAN	9.99808	0.0198696	2827721012	28271773759	P12074	COX6A1	0.2	2	3.32165	up
1340	sp|P14854|CX6B1_HUMAN	6.14407	0.00747119	1.88442e+10	1.15667e+11	P14854	COX6B1	1	8	2.61919	up
134147	sp|Q96DG6|CMBL_HUMAN	0.622838	0.0825134	2.29494e+09	1.42938e+09	Q96DG6	CMBL	0.16	0.1	-0.683072	non
134265	sp|Q8TED9|AF1L1_HUMAN	4.66262	0.0957453	5.54992e+08	2.58772e+09	Q8TED9	AFAP1L1	0.04	0.19	2.22114	non
134492	sp|Q8WVJ2|NUDC2_HUMAN	0.64203	0.0275317	1434982694	9.21302e+08	Q8WVJ2	NUDCD2	0.1	0.07	-0.639287	down
1345	sp|P09669|COX6C_HUMAN	7.59397	0.0104594	10447906127	79341083047	P09669	COX6C	0.75	6	2.92485	up
134510	sp|Q8WVY7|UBCP1_HUMAN	0.428747	0.0301781	6262902454	2.6852e+09	Q8WVY7	UBLCP1	0.45	0.19	-1.2218	down
1347	sp|P14406|CX7A2_HUMAN	6.36277	0.0165589	1.45679e+10	92725949991	P14406	COX7A2	1	7	2.66966	up
134957	sp|Q5T5C0|STXB5_HUMAN	2.81905	0.0117834	2.55186e+09	7.19382e+09	Q5T5C0	STXBP5	0.18	0.52	1.49521	up
135114	sp|Q9NQE9|HINT3_HUMAN	0.498599	0.0194989	1.1898e+09	5.93232e+08	Q9NQE9	HINT3	0.09	0.04	-1.00405	down
1353	sp|Q9Y6N1|COX11_HUMAN	4.03576	0.0141831	1.50144e+08	6.05944e+08	Q9Y6N1	COX11	0.01	0.04	2.01284	up
1355	sp|Q7KZN9|COX15_HUMAN	5.76306	0.0249269	2859809482	1.64813e+10	Q7KZN9	COX15	0.21	1	2.52683	up
1363	sp|P16870|CBPE_HUMAN	0.55349	0.0453435	1.5378e+10	8.51159e+09	P16870	CPE	1	0.61	-0.85337	down
136319	sp|P58546|MTPN_HUMAN	0.661721	0.0286668	3.18498e+10	2.10757e+10	P58546	MTPN	2	2	-0.595705	down
1371	sp|P36551|HEM6_HUMAN	0.5273	0.0167542	4.356e+09	2.29692e+09	P36551	CPOX	0.31	0.16	-0.923305	down
1374	sp|P50416|CPT1A_HUMAN	1.3477	0.0248844	19729594025	2.65896e+10	P50416	CPT1A	1	2	0.430503	up
1376	sp|P23786|CPT2_HUMAN	0.256804	0.0340236	7811868241	2.00612e+09	P23786	CPT2	0.56	0.14	-1.96126	down
137682	sp|Q330K2|NDUF6_HUMAN	2.61069	0.0791964	5.48585e+08	1.43219e+09	Q330K2	NDUFAF6	0.04	0.1	1.38443	non
137695	sp|Q96MH6|TMM68_HUMAN	0.361367	0.0655452	1311330354	4.73872e+08	Q96MH6	TMEM68	0.09	0.03	-1.46846	non
137964	sp|Q86UL3|GPAT4_HUMAN	0.346139	0.0273647	1.9569e+09	6.77359e+08	Q86UL3	GPAT4	0.14	0.05	-1.53058	down
1381	sp|P29762|RABP1_HUMAN	0.701793	0.017709	5.77724e+10	40544229584	P29762	CRABP1	4	3	-0.510883	down
1382	sp|P29373|RABP2_HUMAN	0.320658	0.00518383	4.83232e+10	1.54952e+10	P29373	CRABP2	3	1	-1.64089	down
1384	sp|P43155|CACP_HUMAN	0.102375	0.00238195	5.0455e+09	5.16532e+08	P43155	CRAT	0.36	0.04	-3.28807	down
1386	sp|P15336|ATF2_HUMAN	1.95759	0.0723866	1.1812e+08	2.3123e+08	P15336	ATF2	0.01	0.02	0.969079	non
139322	sp|Q6UXV4|MIC27_HUMAN	10.4166	0.00154789	2221651253	2.31421e+10	Q6UXV4	APOOL	0.16	2	3.38081	up
1398	sp|P46108|CRK_HUMAN	0.600287	0.0418287	7.65305e+09	4594027600	P46108	CRK	0.55	0.33	-0.736276	down
1399	sp|P46109|CRKL_HUMAN	0.470394	0.00899639	1.41783e+10	6.66941e+09	P46109	CRKL	1	0.48	-1.08806	down
1400	sp|Q14194|DPYL1_HUMAN	0.710145	0.00663314	155000000000	1.10333e+11	Q14194	CRMP1	11	8	-0.493815	down
140462	sp|Q96DX5|ASB9_HUMAN	0.35338	0.042122	1.21621e+09	4.29783e+08	Q96DX5	ASB9	0.09	0.03	-1.50071	down
140465	sp|P14649|MYL6B_HUMAN	0.6783	0.00358771	34024224363	2.30786e+10	P14649	MYL6B	2	2	-0.560004	down
140710	sp|O94964|SOGA1_HUMAN	1.95103	0.0470303	1512463721	2950863318	O94964	MTCL2	0.11	0.21	0.964237	up
140823	sp|P60602|ROMO1_HUMAN	2.96383	0.0327011	1.38866e+09	4115755656	P60602	ROMO1	0.1	0.3	1.56746	up
142	sp|P09874|PARP1_HUMAN	0.749602	0.0102228	2.12667e+11	1.59333e+11	P09874	PARP1	15	11	-0.415803	down
142679	sp|Q8WTR2|DUS19_HUMAN	0.619611	0.00685668	4932865183	3.05646e+09	Q8WTR2	DUSP19	0.35	0.22	-0.690565	down
1429	sp|Q08257|QOR_HUMAN	0.292266	0.00949386	2.5175e+10	7.3578e+09	Q08257	CRYZ	2	0.53	-1.77465	down
143	sp|Q9UKK3|PARP4_HUMAN	0.363676	0.0131415	4.27904e+09	1.55619e+09	Q9UKK3	PARP4	0.31	0.11	-1.45927	down
1431	sp|O75390|CISY_HUMAN	0.348527	0.00124239	100293536287	34961276054	O75390	CS	7	3	-1.52066	down
1434	sp|P55060|XPO2_HUMAN	0.553395	0.0796828	112000000000	62039593212	P55060	CSE1L	8	4	-0.853617	non
143888	sp|Q7Z4H8|PLGT3_HUMAN	0.418857	0.0452733	8244008006	3.45306e+09	Q7Z4H8	POGLUT3	0.59	0.25	-1.25547	down
144097	sp|Q9BUA3|SPNDC_HUMAN	0.160901	0.0490236	6.45249e+08	1.03822e+08	Q9BUA3	SPINDOC	0.05	0.01	-2.63575	down
1445	sp|P41240|CSK_HUMAN	0.827709	0.00498921	6.24748e+09	5171099053	P41240	CSK	0.45	0.37	-0.272804	down
145173	sp|Q6Y288|B3GLT_HUMAN	0.371842	0.0468926	2.32947e+09	8.66196e+08	Q6Y288	B3GLCT	0.17	0.06	-1.42724	down
1453	sp|P48730|KC1D_HUMAN	1.57785	0.030902	2.61331e+09	4123412495	P48730	CSNK1D	0.19	0.3	0.657959	up
145482	sp|Q8N8N7|PTGR2_HUMAN	0.422354	0.0104594	6.87671e+08	2.90441e+08	Q8N8N7	PTGR2	0.05	0.02	-1.24347	down
1455	sp|P78368|KC1G2_HUMAN	5.19551	0.0176402	7.537e+08	3.91586e+09	P78368	CSNK1G2	0.05	0.28	2.37727	up
145508	sp|Q6ZU80|CE128_HUMAN	14.3188	0.0972736	4.53149e+07	6.48855e+08	Q6ZU80	CEP128	0	0.05	3.83984	non
145553	sp|Q86V88|MGDP1_HUMAN	0.203765	0.053032	4.35053e+08	8.86484e+07	Q86V88	MDP1	0.03	0.01	-2.29502	non
1457	sp|P68400|CSK21_HUMAN	0.669622	0.0470402	1.96052e+10	1.31281e+10	P68400	CSNK2A1	1	0.94	-0.578581	down
1459	sp|P19784|CSK22_HUMAN	0.588329	0.0390584	10969022010	6453393937	P19784	CSNK2A2	0.79	0.46	-0.765305	down
1465	sp|P21291|CSRP1_HUMAN	0.564682	0.0342932	4.48655e+09	2.53347e+09	P21291	CSRP1	0.32	0.18	-0.82449	down
1466	sp|Q16527|CSRP2_HUMAN	0.2242	0.0443945	4.61518e+09	1.03472e+09	Q16527	CSRP2	0.33	0.07	-2.15714	down
146691	sp|Q6ZVM7|TM1L2_HUMAN	0.56658	0.025185	2.28638e+09	1.29542e+09	Q6ZVM7	TOM1L2	0.16	0.09	-0.819648	down
1468	sp|Q9UBX3|DIC_HUMAN	7.69987	0.00728749	2.92755e+09	2.25418e+10	Q9UBX3	SLC25A10	0.21	2	2.94483	up
147179	sp|Q8TF74|WIPF2_HUMAN	0.489156	0.0726171	1.01819e+09	4.98052e+08	Q8TF74	WIPF2	0.07	0.04	-1.03163	non
1476	sp|P04080|CYTB_HUMAN	0.711625	0.0705617	2.02387e+10	14402330045	P04080	CSTB	1	1	-0.490811	non
1477	sp|Q05048|CSTF1_HUMAN	0.543239	0.0543889	3622359147	1.96781e+09	Q05048	CSTF1	0.26	0.14	-0.880341	non
1478	sp|P33240|CSTF2_HUMAN	0.588335	0.0407667	5.03373e+09	2961518649	P33240	CSTF2	0.36	0.21	-0.76529	down
147841	sp|Q8NBT2|SPC24_HUMAN	1.24182	0.0969168	1270187231	1.57735e+09	Q8NBT2	SPC24	0.09	0.11	0.312461	non
1479	sp|Q12996|CSTF3_HUMAN	0.306184	0.0048143	2.50277e+09	7.66307e+08	Q12996	CSTF3	0.18	0.06	-1.70753	down
147965	sp|Q17RN3|FA98C_HUMAN	0.471404	0.0934787	4.11786e+08	1.94118e+08	Q17RN3	FAM98C	0.03	0.01	-1.08497	non
1487	sp|Q13363|CTBP1_HUMAN	1.35889	0.0994561	2.22506e+10	3.02362e+10	Q13363	CTBP1	2	2	0.442432	non
148741	sp|Q8N283|ANR35_HUMAN	1.31202	0.0325455	3.30175e+09	4.33198e+09	Q8N283	ANKRD35	0.24	0.31	0.391794	up
148867	sp|Q8NEW0|ZNT7_HUMAN	1.28218	0.0920828	9.68393e+08	1.24165e+09	Q8NEW0	SLC30A7	0.07	0.09	0.358595	non
149041	sp|Q5TC82|RC3H1_HUMAN	6.65439	0.0652481	2.11164e+08	1.40517e+09	Q5TC82	RC3H1	0.02	0.1	2.73431	non
1491	sp|P32929|CGL_HUMAN	1.52428	0.0816398	7.37464e+08	1.12411e+09	P32929	CTH	0.05	0.08	0.608132	non
149175	sp|Q5VSG8|MANEL_HUMAN	5.96347	0.00330421	3.51463e+08	2.09594e+09	Q5VSG8	MANEAL	0.03	0.15	2.57615	up
149371	sp|Q8IYI6|EXOC8_HUMAN	0.386233	0.041504	4.15156e+09	1.60347e+09	Q8IYI6	EXOC8	0.3	0.12	-1.37246	down
1495	sp|P35221|CTNA1_HUMAN	5.39898	0.00650882	3.18446e+10	1.71667e+11	P35221	CTNNA1	2	12	2.43269	up
1496	sp|P26232|CTNA2_HUMAN	6.38233	0.00395906	3.00406e+09	19172874530	P26232	CTNNA2	0.22	1	2.67408	up
1499	sp|P35222|CTNB1_HUMAN	6.52427	0.00095729	1.56316e+10	1.02333e+11	P35222	CTNNB1	1	7	2.70582	up
149986	sp|Q9BX40|LS14B_HUMAN	2.47138	0.0132007	3.34247e+09	8260523211	Q9BX40	LSM14B	0.24	0.59	1.30532	up
1500	sp|O60716|CTND1_HUMAN	3.76328	0.000490864	1.88892e+10	7.10854e+10	O60716	CTNND1	1	5	1.91199	up
150737	sp|Q8N4P2|TT30B_HUMAN	2.69053	0.011175	1.02098e+09	2.74696e+09	Q8N4P2	IFT70B	0.07	0.2	1.42789	up
1508	sp|P07858|CATB_HUMAN	0.456235	0.066929	3.48401e+10	15895277489	P07858	CTSB	3	1	-1.13215	non
1509	sp|P07339|CATD_HUMAN	0.610991	0.0144381	5.12224e+10	3.12964e+10	P07339	CTSD	4	2	-0.710776	down
151011	sp|Q9P0V9|SEP10_HUMAN	0.333201	0.0134269	3461319768	1.15332e+09	Q9P0V9	SEPTIN10	0.25	0.08	-1.58553	down
151188	sp|Q8N6S5|AR6P6_HUMAN	1.94254	0.0704597	1.41385e+08	2.74646e+08	Q8N6S5	ARL6IP6	0.01	0.02	0.957948	non
151195	sp|Q8N7R7|CCYL1_HUMAN	4.54373	0.0324877	1.36797e+08	621568363	Q8N7R7	CCNYL1	0.01	0.04	2.18388	up
151393	sp|Q96LZ7|RMD2_HUMAN	10.4024	0.00961942	3.20728e+08	3.33635e+09	Q96LZ7	RMDN2	0.02	0.24	3.37885	up
151987	sp|Q9NY27|PP4R2_HUMAN	0.631263	0.0125193	1.48436e+09	9.37024e+08	Q9NY27	PPP4R2	0.11	0.07	-0.663687	down
152002	sp|Q8NBI6|XXLT1_HUMAN	2.07479	0.0189226	4.2331e+09	8782810853	Q8NBI6	XXYLT1	0.3	0.63	1.05297	up
152007	sp|Q9H4G4|GAPR1_HUMAN	2.36476	0.00293788	2316039974	5476880811	Q9H4G4	GLIPR2	0.17	0.39	1.24169	up
1523	sp|P39880|CUX1_HUMAN	2.32446	0.0233464	2084236988	4.84473e+09	P39880	CUX1	0.15	0.35	1.2169	up
1525	sp|P78310|CXAR_HUMAN	5.9091	0.0211783	1.88034e+09	11111123871	P78310	CXADR	0.14	0.8	2.56294	up
153339	sp|Q8TBQ9|KISHA_HUMAN	1.33188	0.0175986	2.32832e+09	3.10104e+09	Q8TBQ9	TMEM167A	0.17	0.22	0.413466	up
1534	sp|P49447|CY561_HUMAN	1.52596	0.00654331	8.73862e+09	13334764953	P49447	CYB561	0.63	0.96	0.609715	up
1537	sp|P08574|CY1_HUMAN	6.25622	0.00670693	5.98227e+09	3.74263e+10	P08574	CYC1	0.43	3	2.64529	up
155435	sp|Q96EV2|RBM33_HUMAN	0.347478	0.0101456	2158758486	7.5012e+08	Q96EV2	RBM33	0.16	0.05	-1.52501	down
156	sp|P25098|ARBK1_HUMAN	0.379245	0.0492026	7.36926e+08	2.79475e+08	P25098	GRK2	0.05	0.02	-1.3988	down
157	sp|P35626|ARBK2_HUMAN	0.678379	0.0736858	1.64691e+09	1.11723e+09	P35626	GRK3	0.12	0.08	-0.559837	non
157378	sp|Q6PI78|TMM65_HUMAN	0.29907	0.0166841	1.18604e+09	3.54709e+08	Q6PI78	TMEM65	0.09	0.03	-1.74144	down
157680	sp|Q7Z7G8|VP13B_HUMAN	0.0899143	0.00522192	2697405496	2.42535e+08	Q7Z7G8	VPS13B	0.19	0.02	-3.47531	down
158	sp|P30566|PUR8_HUMAN	0.528722	0.0853748	6423446241	3.39622e+09	P30566	ADSL	0.46	0.24	-0.919418	non
158763	sp|Q6ZRI8|RHG36_HUMAN	1.96517	0.0499326	4.23614e+09	8.32475e+09	Q6ZRI8	ARHGAP36	0.3	0.6	0.974657	up
159	sp|P30520|PURA2_HUMAN	0.686514	0.0368878	16050072325	11018604279	P30520	ADSS2	1	0.79	-0.542638	down
1595	sp|Q16850|CP51A_HUMAN	0.690863	0.0366731	2203583568	1.52237e+09	Q16850	CYP51A1	0.16	0.11	-0.533529	down
160	sp|O95782|AP2A1_HUMAN	0.845061	0.0246914	24474143622	2.06822e+10	O95782	AP2A1	2	1	-0.242872	down
1602	sp|Q9UI36|DACH1_HUMAN	0.453442	0.0683452	342659754	1.55376e+08	Q9UI36	DACH1	0.02	0.01	-1.14101	non
1603	sp|P61803|DAD1_HUMAN	1.50128	0.0807112	9.9584e+09	1.49503e+10	P61803	DAD1	0.72	1	0.586189	non
160428	sp|Q3SY69|AL1L2_HUMAN	0.505253	0.0389115	2.51777e+09	1272107643	Q3SY69	ALDH1L2	0.18	0.09	-0.984923	down
1605	sp|Q14118|DAG1_HUMAN	2.87033	0.0628491	9.92658e+08	2849254672	Q14118	DAG1	0.07	0.2	1.52122	non
161	sp|O94973|AP2A2_HUMAN	0.791915	0.025721	2.07954e+10	16468194673	O94973	AP2A2	1	1	-0.336583	down
161424	sp|Q86U38|NOP9_HUMAN	0.071946	0.0364439	2.17107e+09	156199773	Q86U38	NOP9	0.16	0.01	-3.79694	down
1615	sp|P14868|SYDC_HUMAN	0.692022	0.0611372	6.81214e+10	47141449034	P14868	DARS1	5	3	-0.531111	non
162	sp|Q10567|AP1B1_HUMAN	0.728387	0.0642778	1.73625e+10	1.26466e+10	Q10567	AP1B1	1	0.91	-0.457224	non
1621	sp|P09172|DOPO_HUMAN	0.787088	0.00636474	184000000000	1.44667e+11	P09172	DBH	13	10	-0.345403	down
1622	sp|P07108|ACBP_HUMAN	0.628484	0.0341296	3.83121e+10	2.40785e+10	P07108	DBI	3	2	-0.670053	down
162427	sp|Q86VR2|RETR3_HUMAN	0.459374	0.0346252	2108504603	9.68593e+08	Q86VR2	RETREG3	0.15	0.07	-1.12226	down
1627	sp|Q16643|DREB_HUMAN	2.435	0.000671616	87031869602	2.11667e+11	Q16643	DBN1	6	15	1.28392	up
1629	sp|P11182|ODB2_HUMAN	1.82684	0.0303036	4.92156e+09	8.99089e+09	P11182	DBT	0.35	0.65	0.869346	up
163033	sp|Q8NAF0|ZN579_HUMAN	0.490873	0.0427703	3.94241e+08	1.93523e+08	Q8NAF0	ZNF579	0.03	0.01	-1.02658	down
1632	sp|P42126|ECI1_HUMAN	0.352839	0.00835839	1.21161e+10	4275046674	P42126	ECI1	0.87	0.31	-1.50292	down
1633	sp|P27707|DCK_HUMAN	0.568834	0.0623928	2945405351	1675446413	P27707	DCK	0.21	0.12	-0.813921	non
163590	sp|Q8NFQ8|TOIP2_HUMAN	2.12258	0.00544228	3323122919	7.0536e+09	Q8NFQ8	TOR1AIP2	0.24	0.51	1.08582	up
1636	sp|P12821|ACE_HUMAN	7.90893	0.0115641	1.76657e+09	1.39717e+10	P12821	ACE	0.13	1	2.98348	up
1639	sp|Q14203|DCTN1_HUMAN	0.605875	0.00154789	35443039988	2.14741e+10	Q14203	DCTN1	3	2	-0.722908	down
164	sp|O43747|AP1G1_HUMAN	0.578239	0.0245342	12536869026	7.24931e+09	O43747	AP1G1	0.9	0.52	-0.790262	down
1641	sp|O43602|DCX_HUMAN	1.65619	0.0249468	1.04677e+10	17336528148	O43602	DCX	0.75	1	0.72787	up
1642	sp|Q16531|DDB1_HUMAN	0.661461	0.0127636	1.00349e+11	66544379658	Q16531	DDB1	7	5	-0.596272	down
1643	sp|Q92466|DDB2_HUMAN	0.202463	0.0137432	3.25022e+09	6.58049e+08	Q92466	DDB2	0.23	0.05	-2.30427	down
1644	sp|P20711|DDC_HUMAN	0.653505	0.0277138	3.49703e+10	22853263810	P20711	DDC	3	2	-0.61373	down
1645	sp|Q04828|AK1C1_HUMAN	0.556549	0.0091314	4991675563	2778113160	Q04828	AKR1C1	0.36	0.2	-0.845419	down
165	sp|Q8IUX7|AEBP1_HUMAN	2.57344	0.0270517	2.19695e+08	5.65371e+08	Q8IUX7	AEBP1	0.02	0.04	1.3637	up
1650	sp|P39656|OST48_HUMAN	1.63236	0.00274309	4.63766e+10	7.57035e+10	P39656	DDOST	3	5	0.706963	up
1654	sp|O00571|DDX3X_HUMAN	2.37577	0.00974373	4.21502e+10	9.98574e+10	O00571	DDX3X	3	7	1.2484	up	GOBP_STRESS_GRANULE_ASSEMBLY
1655	sp|P17844|DDX5_HUMAN	1.98968	0.00835839	96810490421	1.92667e+11	P17844	DDX5	7	14	0.992538	up
1656	sp|P26196|DDX6_HUMAN	2.72379	0.00145923	2.87318e+10	78259347692	P26196	DDX6	2	6	1.44561	up	GOBP_STRESS_GRANULE_ASSEMBLY
1660	sp|Q08211|DHX9_HUMAN	1.56924	0.00820127	6.90182e+10	1.08333e+11	Q08211	DHX9	5	8	0.650064	up
166378	sp|Q8NB90|AFG2H_HUMAN	0.646721	0.00940077	8652600771	5.59582e+09	Q8NB90	AFG2A	0.62	0.4	-0.628784	down
1665	sp|O43143|DHX15_HUMAN	0.566054	0.0100222	3.8491e+10	2.1788e+10	O43143	DHX15	3	2	-0.820987	down
1666	sp|Q16698|DECR_HUMAN	0.476823	0.0010461	1.67436e+10	7.98371e+09	Q16698	DECR1	1	0.57	-1.06848	down
166614	sp|Q8N568|DCLK2_HUMAN	1.56347	0.0540377	3463261661	5414716222	Q8N568	DCLK2	0.25	0.39	0.644754	non
167227	sp|Q8IU60|DCP2_HUMAN	9.48157	0.0270671	3.84126e+08	3.64212e+09	Q8IU60	DCP2	0.03	0.26	3.24513	up
1676	sp|O00273|DFFA_HUMAN	0.370241	0.0670179	6.89495e+09	2.55279e+09	O00273	DFFA	0.5	0.18	-1.43346	non
1677	sp|O76075|DFFB_HUMAN	0.149347	0.0566602	5.03381e+08	7.51787e+07	O76075	DFFB	0.04	0.01	-2.74326	non
1678	sp|O60220|TIM8A_HUMAN	0.523943	0.0141746	5.41164e+09	2835390862	O60220	TIMM8A	0.39	0.2	-0.932518	down
1687	sp|O60443|GSDME_HUMAN	0.77171	0.0301548	1.03669e+10	8.00023e+09	O60443	GSDME	0.74	0.57	-0.37387	down
169714	sp|Q6ZRP7|QSOX2_HUMAN	1.52562	0.00245416	3.74094e+09	5.70725e+09	Q6ZRP7	QSOX2	0.27	0.41	0.609394	up
170384	sp|Q495W5|FUT11_HUMAN	0.386047	0.00311723	1236544682	4.77365e+08	Q495W5	FUT11	0.09	0.03	-1.37315	down
170954	sp|Q6NYC8|PPR18_HUMAN	2.71998	0.0207427	4.72479e+08	1.28513e+09	Q6NYC8	PPP1R18	0.03	0.09	1.4436	up
171024	sp|Q9UMS6|SYNP2_HUMAN	0.717263	0.0394924	9.60901e+09	6.89218e+09	Q9UMS6	SYNPO2	0.69	0.5	-0.479427	down
171425	sp|Q8N0X4|CLYBL_HUMAN	0.0950644	0.00997256	1.00486e+09	9.55265e+07	Q8N0X4	CLYBL	0.07	0.01	-3.39495	down
1716	sp|Q16854|DGUOK_HUMAN	0.265276	0.00154789	2.1254e+09	5.63818e+08	Q16854	DGUOK	0.15	0.04	-1.91443	down
1717	sp|Q9UBM7|DHCR7_HUMAN	1.49138	0.0521739	2906017628	4.33399e+09	Q9UBM7	DHCR7	0.21	0.31	0.576652	non
1719	sp|P00374|DYR_HUMAN	2.09253	0.0560553	9.52327e+08	1992769159	P00374	DHFR	0.07	0.14	1.06525	non
1725	sp|P49366|DHYS_HUMAN	0.531593	0.0653899	5.66498e+09	3.01146e+09	P49366	DHPS	0.41	0.22	-0.911606	non
1727	sp|P00387|NB5R3_HUMAN	2.2473	0.0033671	1.4401e+10	3.23633e+10	P00387	CYB5R3	1	2	1.16819	up
1728	sp|P15559|NQO1_HUMAN	0.214957	0.00351052	5878561402	1.26364e+09	P15559	NQO1	0.42	0.09	-2.21788	down
1729	sp|O60610|DIAP1_HUMAN	0.463236	0.00545336	7.11179e+09	3294435632	O60610	DIAPH1	0.51	0.24	-1.11018	down
1737	sp|P10515|ODP2_HUMAN	2.59269	0.00195681	2.77539e+10	71957425314	P10515	DLAT	2	5	1.37445	up
1738	sp|P09622|DLDH_HUMAN	0.473527	0.00685668	66574118061	3.15247e+10	P09622	DLD	5	2	-1.07848	down
1739	sp|Q12959|DLG1_HUMAN	3.09353	0.0176402	4043764835	12509499850	Q12959	DLG1	0.29	0.9	1.62925	up
1743	sp|P36957|ODO2_HUMAN	2.60618	0.0106874	24532398985	63935873699	P36957	DLST	2	5	1.38194	up
1756	sp|P11532|DMD_HUMAN	1.93994	0.0846269	1.69719e+08	3.29245e+08	P11532	DMD	0.01	0.02	0.956016	non
1759	sp|Q05193|DYN1_HUMAN	0.612285	0.0523434	4.97869e+09	3.04838e+09	Q05193	DNM1	0.36	0.22	-0.707725	non
1763	sp|P51530|DNA2_HUMAN	4.60066	0.0236749	2.18519e+08	1.00533e+09	P51530	DNA2	0.02	0.07	2.20184	up
1769	sp|Q96JB1|DYH8_HUMAN	0.0147768	0.0149421	9258493445	1.36811e+08	Q96JB1	DNAH8	0.67	0.01	-6.08052	down
177	sp|Q15109|RAGE_HUMAN	3.38188	0.0151768	2.02827e+09	6.85938e+09	Q15109	AGER	0.15	0.49	1.75783	up
1777	sp|O00115|DNS2A_HUMAN	0.475075	0.0959634	2.35537e+09	1.11898e+09	O00115	DNASE2	0.17	0.08	-1.07377	non
1778	sp|Q14204|DYHC1_HUMAN	0.55092	0.00176507	5.34333e+11	294000000000	Q14204	DYNC1H1	38	21	-0.860085	down	GOBP_STRESS_GRANULE_ASSEMBLY
178	sp|P35573|GDE_HUMAN	1.65509	0.0145209	9685590206	16030565811	P35573	AGL	0.7	1	0.726913	up
1781	sp|Q13409|DC1I2_HUMAN	0.628079	0.0212972	3.22981e+10	20285774930	Q13409	DYNC1I2	2	1	-0.670981	down
1783	sp|O43237|DC1L2_HUMAN	0.662753	0.00407205	2.24919e+10	1.49065e+10	O43237	DYNC1LI2	2	1	-0.593457	down
1785	sp|P50570|DYN2_HUMAN	0.519245	0.0641886	16468277815	8.55107e+09	P50570	DNM2	1	0.61	-0.945512	non
1788	sp|Q9Y6K1|DNM3A_HUMAN	4.13727	0.0108043	3.46768e+08	1.43467e+09	Q9Y6K1	DNMT3A	0.02	0.1	2.04868	up
1793	sp|Q14185|DOCK1_HUMAN	0.429167	0.00191627	8.09102e+09	3.4724e+09	Q14185	DOCK1	0.58	0.25	-1.22039	down
18	sp|P80404|GABT_HUMAN	0.392389	0.00315795	5.47744e+09	2149283729	P80404	ABAT	0.39	0.15	-1.34964	down
1808	sp|Q16555|DPYL2_HUMAN	0.744901	0.00195593	256000000000	1.90667e+11	Q16555	DPYSL2	18	14	-0.42488	down
1809	sp|Q14195|DPYL3_HUMAN	0.837955	0.0022255	215000000000	180000000000	Q14195	DPYSL3	15	13	-0.255055	down
1819	sp|P55039|DRG2_HUMAN	0.495364	0.0169739	3.05004e+09	1.51088e+09	P55039	DRG2	0.22	0.11	-1.01344	down
1836	sp|P50443|S26A2_HUMAN	15.1978	0.0344205	7.2543e+07	1.10249e+09	P50443	SLC26A2	0.01	0.08	3.92579	up
1845	sp|P51452|DUS3_HUMAN	0.7869	0.0916043	3.55019e+09	2.79365e+09	P51452	DUSP3	0.25	0.2	-0.345748	non
1861	sp|O14656|TOR1A_HUMAN	0.526787	0.0194629	6.1777e+09	3.25433e+09	O14656	TOR1A	0.44	0.23	-0.924708	down
1891	sp|Q13011|ECH1_HUMAN	0.346834	0.0130739	4.74688e+10	1.64638e+10	Q13011	ECH1	3	1	-1.52768	down
1892	sp|P30084|ECHM_HUMAN	0.390256	0.0628491	3.76053e+10	1.46757e+10	P30084	ECHS1	3	1	-1.35751	non
191	sp|P23526|SAHH_HUMAN	0.655276	0.0135962	9.13585e+10	5.9865e+10	P23526	AHCY	7	4	-0.609826	down
1912	sp|Q8IXK0|PHC2_HUMAN	0.210207	0.0405787	1.17333e+09	2.46642e+08	Q8IXK0	PHC2	0.08	0.02	-2.25011	down
1915	sp|P68104|EF1A1_HUMAN	0.776516	0.0361433	1.46667e+12	1.13667e+12	P68104	EEF1A1	105	82	-0.364913	down
192111	sp|Q96HS1|PGAM5_HUMAN	3.38256	0.00912662	1.79568e+10	60739841532	Q96HS1	PGAM5	1	4	1.75811	up
192286	sp|Q9BW72|HIG2A_HUMAN	7.89601	0.00373482	5.90534e+08	4.66287e+09	Q9BW72	HIGD2A	0.04	0.33	2.98112	up
192669	sp|Q9H9G7|AGO3_HUMAN	3.1571	0.0311685	1.48435e+09	4686237198	Q9H9G7	AGO3	0.11	0.34	1.6586	up
1933	sp|P24534|EF1B_HUMAN	0.771024	0.0138167	4.88835e+10	3.76904e+10	P24534	EEF1B2	4	3	-0.375152	down
1936	sp|P29692|EF1D_HUMAN	0.812172	0.0804374	5.29502e+10	4.30046e+10	P29692	EEF1D	4	3	-0.300143	non
1937	sp|P26641|EF1G_HUMAN	0.574045	0.0755265	2.10333e+11	1.20667e+11	P26641	EEF1G	15	9	-0.800764	non
1938	sp|P13639|EF2_HUMAN	0.803079	0.00622345	5.18333e+11	416000000000	P13639	EEF2	37	30	-0.316386	down
1946	sp|P52803|EFNA5_HUMAN	3.91989	0.0931196	1.34543e+08	527392626	P52803	EFNA5	0.01	0.04	1.97081	non
1948	sp|P52799|EFNB2_HUMAN	2.66987	0.0291732	2.98892e+08	7.98004e+08	P52799	EFNB2	0.02	0.06	1.41677	up
196463	sp|Q8NHP8|PLBL2_HUMAN	0.508323	0.0373338	4753512002	2416320372	Q8NHP8	PLBD2	0.34	0.17	-0.976182	down
1965	sp|P05198|IF2A_HUMAN	0.770561	0.047969	2.66258e+10	2.05168e+10	P05198	EIF2S1	2	1	-0.376019	down	GOBP_STRESS_GRANULE_ASSEMBLY
196513	sp|Q8IZD4|DCP1B_HUMAN	7.12843	0.0197187	7.02079e+08	5004722289	Q8IZD4	DCP1B	0.05	0.36	2.83359	up
196527	sp|Q4KMQ2|ANO6_HUMAN	4.34863	0.00123255	4.81564e+09	2.09415e+10	Q4KMQ2	ANO6	0.35	2	2.12056	up
196528	sp|Q68CP9|ARID2_HUMAN	0.664266	0.0892196	1.08793e+09	7.22678e+08	Q68CP9	ARID2	0.08	0.05	-0.590168	non
1968	sp|P41091|IF2G_HUMAN	0.726349	0.0274077	24986022410	1.81486e+10	P41091	EIF2S3	2	1	-0.461265	down
1969	sp|P29317|EPHA2_HUMAN	10.5678	0.00297318	2.46239e+08	2602216183	P29317	EPHA2	0.02	0.19	3.40161	up
197131	sp|Q8IWV7|UBR1_HUMAN	0.491459	0.0495159	1.74932e+09	8.59719e+08	Q8IWV7	UBR1	0.13	0.06	-1.02486	down
197322	sp|Q4G176|ACSF3_HUMAN	0.3721	0.0138167	2.30969e+09	8.59435e+08	Q4G176	ACSF3	0.17	0.06	-1.42624	down
1974	sp|Q14240|IF4A2_HUMAN	0.723112	0.0236661	1.21658e+10	8.79723e+09	Q14240	EIF4A2	0.87	0.63	-0.46771	down
1978	sp|Q13541|4EBP1_HUMAN	0.505586	0.0655306	4.71973e+09	2.38623e+09	Q13541	EIF4EBP1	0.34	0.17	-0.983971	non
1981	sp|Q04637|IF4G1_HUMAN	1.34831	0.0305984	62185566717	8.38457e+10	Q04637	EIF4G1	4	6	0.431157	up
1982	sp|P78344|IF4G2_HUMAN	1.17402	0.0332693	2.138e+10	2.51006e+10	P78344	EIF4G2	2	2	0.231462	up
1984	sp|P63241|IF5A1_HUMAN	0.594605	0.0706217	1.74667e+11	104000000000	P63241	EIF5A	13	7	-0.749996	non
1993	sp|Q12926|ELAV2_HUMAN	19.6642	0.016044	3.18146e+08	6.25607e+09	Q12926	ELAVL2	0.02	0.45	4.2975	up
1994	sp|Q15717|ELAV1_HUMAN	2.84259	0.0277746	6.47968e+09	1.84191e+10	Q15717	ELAVL1	0.47	1	1.50721	up
1995	sp|Q14576|ELAV3_HUMAN	4.61008	0.00488884	4.92419e+09	2.27009e+10	Q14576	ELAVL3	0.35	2	2.20479	up
1996	sp|P26378|ELAV4_HUMAN	5.95657	0.00566299	1.81939e+10	1.08333e+11	P26378	ELAVL4	1	8	2.57448	up
1998	sp|Q15723|ELF2_HUMAN	0.493387	0.0409257	22120796121	1.09141e+10	Q15723	ELF2	2	0.78	-1.01921	down
200185	sp|Q8N6L1|KTAP2_HUMAN	1.66594	0.0139635	1.40745e+09	2.34473e+09	Q8N6L1	KRTCAP2	0.1	0.17	0.736338	up
200205	sp|Q5T440|CAF17_HUMAN	0.682362	0.0704597	1171515528	7.99398e+08	Q5T440	IBA57	0.08	0.06	-0.55139	non
200916	sp|Q6P5R6|RL22L_HUMAN	1.62722	0.037609	7.59155e+08	1.23531e+09	Q6P5R6	RPL22L1	0.05	0.09	0.702405	up
2010	sp|P50402|EMD_HUMAN	1.77086	0.0122522	6.20453e+09	10987343065	P50402	EMD	0.45	0.79	0.824448	up
201161	sp|Q7Z7K6|CENPV_HUMAN	8.32999	0.0287459	1.17044e+08	9.74974e+08	Q7Z7K6	CENPV	0.01	0.07	3.05832	up
201164	sp|Q8N2A8|PLD6_HUMAN	17.515	0.0310358	4.44571e+07	7.78666e+08	Q8N2A8	PLD6	0	0.06	4.13052	up
201266	sp|Q8N1S5|S39AB_HUMAN	0.295017	0.0249269	1102187458	3.25164e+08	Q8N1S5	SLC39A11	0.08	0.02	-1.76113	down
201595	sp|Q8TCJ2|STT3B_HUMAN	1.74606	0.012799	7.13928e+09	1.24656e+10	Q8TCJ2	STT3B	0.51	0.9	0.804106	up
201626	sp|Q6L8Q7|PDE12_HUMAN	0.67506	0.0202368	8.80828e+09	5946122256	Q6L8Q7	PDE12	0.63	0.43	-0.566911	down
201627	sp|Q8IWF6|DEN6A_HUMAN	0.502297	0.089984	3.69932e+08	1.85816e+08	Q8IWF6	DENND6A	0.03	0.01	-0.993387	non
2017	sp|Q14247|SRC8_HUMAN	0.425506	0.00666446	3.14303e+10	13373775951	Q14247	CTTN	2	0.96	-1.23275	down
201931	sp|Q8IY95|TM192_HUMAN	1.67767	0.0381906	8.96527e+08	1504074385	Q8IY95	TMEM192	0.06	0.11	0.746457	up
201965	sp|Q6NW29|RWDD4_HUMAN	0.709047	0.0556547	6.54089e+08	4.6378e+08	Q6NW29	RWDD4	0.05	0.03	-0.496048	non
2021	sp|Q14249|NUCG_HUMAN	0.628633	0.0674206	2636581108	1.65744e+09	Q14249	ENDOG	0.19	0.12	-0.66971	non
2023	sp|P06733|ENOA_HUMAN	0.578847	0.0174249	1.05733e+12	6.11667e+11	P06733	ENO1	76	44	-0.788746	down
2026	sp|P09104|ENOG_HUMAN	0.60284	0.00606608	50867932637	3.06652e+10	P09104	ENO2	4	2	-0.730153	down
2027	sp|P13929|ENOB_HUMAN	1.09073	0.0804374	1.00007e+09	1.09081e+09	P13929	ENO3	0.07	0.08	0.1253	non
2029	sp|O43768|ENSA_HUMAN	0.737754	0.0483191	3.78199e+09	2.79018e+09	O43768	ENSA	0.27	0.2	-0.438788	down
203	sp|P00568|KAD1_HUMAN	0.546894	0.0873698	1.15463e+10	6.31459e+09	P00568	AK1	0.83	0.45	-0.870668	non
2030	sp|Q99808|S29A1_HUMAN	14.255	0.000205061	1.31094e+08	1868745339	Q99808	SLC29A1	0.01	0.13	3.8334	up
203068	sp|P07437|TBB5_HUMAN	0.855677	0.0505638	388000000000	3.32333e+11	P07437	TUBB	28	24	-0.224863	non
203228	sp|Q96LT7|CI072_HUMAN	0.403858	0.0670719	7.84051e+08	3.16645e+08	Q96LT7	C9orf72	0.06	0.02	-1.30808	non	GOBP_STRESS_GRANULE_ASSEMBLY
2035	sp|P11171|EPB41_HUMAN	2.04511	0.0137432	1.09577e+10	22409655032	P11171	EPB41	0.79	2	1.03218	up
2036	sp|Q9H4G0|E41L1_HUMAN	3.7444	0.0160276	9.26477e+08	3.4691e+09	Q9H4G0	EPB41L1	0.07	0.25	1.90473	up
2039	sp|Q08495|DEMA_HUMAN	0.617112	0.0344041	2.24333e+09	1384387512	Q08495	DMTN	0.16	0.1	-0.696395	down
204	sp|P54819|KAD2_HUMAN	0.396993	0.0122781	26825890223	1.06497e+10	P54819	AK2	2	0.76	-1.33282	down
2048	sp|P29323|EPHB2_HUMAN	3.10714	0.0199417	8.98355e+08	2791318894	P29323	EPHB2	0.06	0.2	1.63559	up
205	sp|P27144|KAD4_HUMAN	0.123555	0.0214662	8.48858e+09	1.04881e+09	P27144	AK4	0.61	0.08	-3.01677	down
2050	sp|P54760|EPHB4_HUMAN	7.32914	0.0394647	3.03013e+08	2220820030	P54760	EPHB4	0.02	0.16	2.87364	up
2052	sp|P07099|HYEP_HUMAN	0.349317	0.0155016	6.45328e+09	2254236655	P07099	EPHX1	0.46	0.16	-1.51739	down
2053	sp|P34913|HYES_HUMAN	0.362747	0.0702448	2018628531	7.32251e+08	P34913	EPHX2	0.14	0.05	-1.46296	non
2054	sp|P32856|STX2_HUMAN	6.80597	0.0452733	4.63802e+08	3156621026	P32856	STX2	0.03	0.23	2.7668	up
2058	sp|P07814|SYEP_HUMAN	0.792669	0.0184834	112000000000	8.87868e+10	P07814	EPRS1	8	6	-0.33521	down
2063	sp|P10588|NR2F6_HUMAN	0.327725	0.0206519	5.31831e+08	1.74294e+08	P10588	NR2F6	0.04	0.01	-1.60944	down
206358	sp|Q7Z2H8|S36A1_HUMAN	1.75566	0.0219314	9.58403e+07	1.68263e+08	Q7Z2H8	SLC36A1	0.01	0.01	0.812012	up
2068	sp|P18074|ERCC2_HUMAN	0.434593	0.0176402	2884680324	1.25366e+09	P18074	ERCC2	0.21	0.09	-1.20226	down
2071	sp|P19447|ERCC3_HUMAN	0.368214	0.0566602	1.77716e+09	6.54375e+08	P19447	ERCC3	0.13	0.05	-1.44138	non
2072	sp|Q92889|XPF_HUMAN	0.347197	0.0466675	7.07726e+08	2.45721e+08	Q92889	ERCC4	0.05	0.02	-1.52617	down
2091	sp|P22087|FBRL_HUMAN	1.68685	0.0578686	1.18718e+09	2.00261e+09	P22087	FBL	0.09	0.14	0.754335	non
2098	sp|P10768|ESTD_HUMAN	0.565502	0.0792665	1.72265e+10	9.74162e+09	P10768	ESD	1	0.7	-0.822396	non
2101	sp|P11474|ERR1_HUMAN	0.35933	0.00971182	8.76759e+07	3.15046e+07	P11474	ESRRA	0.01	0	-1.47662	down
2107	sp|P62495|ERF1_HUMAN	0.578958	0.0174743	2.66444e+10	15425965344	P62495	ETF1	2	1	-0.78847	down
2108	sp|P13804|ETFA_HUMAN	0.285942	0.026818	30426414864	8.70019e+09	P13804	ETFA	2	0.62	-1.8062	down
2109	sp|P38117|ETFB_HUMAN	0.347413	0.0593465	1.66443e+10	5782455342	P38117	ETFB	1	0.42	-1.52528	non
2110	sp|Q16134|ETFD_HUMAN	0.200311	0.0938478	951283620	1.90553e+08	Q16134	ETFDH	0.07	0.01	-2.31968	non
2130	sp|Q01844|EWS_HUMAN	0.650481	0.0141831	2.18555e+10	1.42166e+10	Q01844	EWSR1	2	1	-0.62042	down
2135	sp|Q9UBQ6|EXTL2_HUMAN	1.67745	0.0761113	2.78011e+09	4663503766	Q9UBQ6	EXTL2	0.2	0.33	0.746271	non
214	sp|Q13740|CD166_HUMAN	15.9907	0.0121198	18235165835	2.91667e+11	Q13740	ALCAM	1	21	3.99916	up
2140	sp|Q99504|EYA3_HUMAN	0.607991	0.0655452	9.72151e+08	5.91059e+08	Q99504	EYA3	0.07	0.04	-0.717879	non
215	sp|P33897|ABCD1_HUMAN	0.386563	0.0127561	4219168947	1.63097e+09	P33897	ABCD1	0.3	0.12	-1.37122	down
217	sp|P05091|ALDH2_HUMAN	0.363575	0.00808354	60292886341	21920990260	P05091	ALDH2	4	2	-1.45967	down
2171	sp|Q01469|FABP5_HUMAN	0.504855	0.00437141	4.89815e+10	2.47286e+10	Q01469	FABP5	4	2	-0.98606	down
2177	sp|Q9BXW9|FACD2_HUMAN	0.208752	0.00126544	2.1279e+09	4.44203e+08	Q9BXW9	FANCD2	0.15	0.03	-2.26014	down
2180	sp|P33121|ACSL1_HUMAN	0.294699	0.00303262	1.69984e+10	5.0094e+09	P33121	ACSL1	1	0.36	-1.76269	down
2181	sp|O95573|ACSL3_HUMAN	0.805814	0.0804374	1.06546e+10	8.58563e+09	O95573	ACSL3	0.77	0.62	-0.311482	non
2184	sp|P16930|FAAA_HUMAN	0.26321	0.0780619	998306124	2.62764e+08	P16930	FAH	0.07	0.02	-1.92571	non
219	sp|P30837|AL1B1_HUMAN	0.346563	0.00715373	1.32609e+10	4.59575e+09	P30837	ALDH1B1	0.95	0.33	-1.52881	down
2193	sp|Q9Y285|SYFA_HUMAN	0.712438	0.0909542	1.31415e+10	9362523649	Q9Y285	FARSA	0.94	0.67	-0.489163	non
2194	sp|P49327|FAS_HUMAN	0.891165	0.0374334	3.62667e+11	323000000000	P49327	FASN	26	23	-0.166236	down
219402	sp|Q9H2K0|IF3M_HUMAN	0.494622	0.0237817	1907506778	9.43495e+08	Q9H2K0	MTIF3	0.14	0.07	-1.0156	down
219699	sp|Q8IZJ1|UNC5B_HUMAN	1.72411	0.0144545	1.88249e+09	3.24563e+09	Q8IZJ1	UNC5B	0.14	0.23	0.785855	up
219771	sp|Q8ND76|CCNY_HUMAN	2.18681	0.00453654	1.18751e+09	2.59686e+09	Q8ND76	CCNY	0.09	0.19	1.12883	up
219927	sp|Q7Z2W9|RM21_HUMAN	2.34196	0.019772	4781050801	11197040201	Q7Z2W9	MRPL21	0.34	0.8	1.22772	up
219988	sp|Q86TB9|PATL1_HUMAN	3.27248	0.00477851	2095964675	6.859e+09	Q86TB9	PATL1	0.15	0.49	1.71038	up
22	sp|O75027|ABCB7_HUMAN	1.40053	0.0782872	1873065942	2.62328e+09	O75027	ABCB7	0.13	0.19	0.485969	non
220	sp|P47895|AL1A3_HUMAN	0.218782	0.0310163	2.03729e+09	4.45722e+08	P47895	ALDH1A3	0.15	0.03	-2.19244	down
220988	sp|P51991|ROA3_HUMAN	2.50251	0.00401166	1.94819e+10	48753703974	P51991	HNRNPA3	1	4	1.32337	up
221035	sp|Q6NUK4|REEP3_HUMAN	0.362564	0.0555055	1287732761	4.66885e+08	Q6NUK4	REEP3	0.09	0.03	-1.46369	non
221143	sp|Q8WVE0|EFMT1_HUMAN	2.4531	0.0199561	1.95558e+08	4.79724e+08	Q8WVE0	EEF1AKMT1	0.01	0.03	1.29461	up
221150	sp|Q8IX90|SKA3_HUMAN	7.60882	0.0669319	6.56831e+08	4.99771e+09	Q8IX90	SKA3	0.05	0.36	2.92767	non
221184	sp|Q96FN4|CPNE2_HUMAN	0.4119	0.02164	2371308186	9.76743e+08	Q96FN4	CPNE2	0.17	0.07	-1.27963	down
221294	sp|Q5TFE4|NT5D1_HUMAN	0.491738	0.00545063	6001140504	2.95099e+09	Q5TFE4	NT5DC1	0.43	0.21	-1.02404	down
221443	sp|Q9Y530|OARD1_HUMAN	1.84427	0.0797669	3.83983e+08	7.08171e+08	Q9Y530	OARD1	0.03	0.05	0.883054	non
221496	sp|Q8NC56|LEMD2_HUMAN	1.84216	0.0437011	2.50995e+09	4623723622	Q8NC56	LEMD2	0.18	0.33	0.881395	up
221613	sp|Q96QV6|H2A1A_HUMAN	1.47625	0.0812764	1382130246	2.04037e+09	Q96QV6	H2AC1	0.1	0.15	0.561935	non
221914	sp|Q8N158|GPC2_HUMAN	2.05017	0.0273647	1677674495	3.43952e+09	Q8N158	GPC2	0.12	0.25	1.03574	up
221927	sp|Q6PJG6|BRAT1_HUMAN	1.89043	0.0322396	2079438729	3.93104e+09	Q6PJG6	BRAT1	0.15	0.28	0.918716	up
221935	sp|Q7Z5N4|SDK1_HUMAN	6.47396	0.083907	1.11818e+08	7.23908e+08	Q7Z5N4	SDK1	0.01	0.05	2.69465	non
221937	sp|P85037|FOXK1_HUMAN	0.2914	0.020569	3.7525e+09	1.09348e+09	P85037	FOXK1	0.27	0.08	-1.77893	down
221955	sp|Q8NCG7|DGLB_HUMAN	0.252143	0.0268407	2.55342e+09	6.43827e+08	Q8NCG7	DAGLB	0.18	0.05	-1.98769	down
221981	sp|Q9UPZ6|THS7A_HUMAN	3.60822	0.0100533	2306171238	8321179873	Q9UPZ6	THSD7A	0.17	0.6	1.85129	up
2222	sp|P37268|FDFT_HUMAN	0.44511	0.0213952	5.68994e+09	2.53265e+09	P37268	FDFT1	0.41	0.18	-1.16777	down
222229	sp|Q9UFC0|LRWD1_HUMAN	0.470413	0.00670693	4053533847	1.90683e+09	Q9UFC0	LRWD1	0.29	0.14	-1.088	down
2224	sp|P14324|FPPS_HUMAN	0.562997	0.00260013	1.84239e+10	1.03726e+10	P14324	FDPS	1	0.75	-0.8288	down
223	sp|P49189|AL9A1_HUMAN	0.676568	0.0374444	1.3382e+10	9053851444	P49189	ALDH9A1	0.96	0.65	-0.563694	down
2232	sp|P22570|ADRO_HUMAN	0.402773	0.00369426	1.23512e+10	4974744407	P22570	FDXR	0.89	0.36	-1.31196	down
2235	sp|P22830|HEMH_HUMAN	0.458865	0.0245783	5868727784	2692951016	P22830	FECH	0.42	0.19	-1.12386	down
2237	sp|P39748|FEN1_HUMAN	0.47984	0.00997256	4.05345e+10	1.94501e+10	P39748	FEN1	3	1	-1.05937	down
224	sp|P51648|AL3A2_HUMAN	0.491713	0.00260013	7.03793e+09	3.46064e+09	P51648	ALDH3A2	0.51	0.25	-1.02411	down
225	sp|Q9UBJ2|ABCD2_HUMAN	2.41117	0.00613801	2.16146e+09	5.21164e+09	Q9UBJ2	ABCD2	0.16	0.37	1.26973	up
226	sp|P04075|ALDOA_HUMAN	0.575228	0.0478618	240000000000	138000000000	P04075	ALDOA	17	10	-0.797794	down
2271	sp|P07954|FUMH_HUMAN	0.381898	0.0182498	1.03857e+11	3.96567e+10	P07954	FH	7	3	-1.38874	down
2273	sp|Q13642|FHL1_HUMAN	0.707823	0.0581448	1.46128e+10	10343286480	Q13642	FHL1	1	0.74	-0.498539	non
22794	sp|O15234|CASC3_HUMAN	7.96347	0.00331226	2.42544e+08	1.93149e+09	O15234	CASC3	0.02	0.14	2.9934	up
22796	sp|Q14746|COG2_HUMAN	0.626891	0.0384627	4.22039e+09	2645728854	Q14746	COG2	0.3	0.19	-0.673713	down
2280	sp|P62942|FKB1A_HUMAN	0.575992	0.0168425	2.84258e+10	1.6373e+10	P62942	FKBP1A	2	1	-0.795879	down
22800	sp|P62070|RRAS2_HUMAN	0.163463	0.0432169	7.67141e+08	1.25399e+08	P62070	RRAS2	0.06	0.01	-2.61296	down
22803	sp|Q9H0D6|XRN2_HUMAN	0.573233	0.00222898	1.66241e+10	9529457936	Q9H0D6	XRN2	1	0.68	-0.802807	down
22818	sp|P61923|COPZ1_HUMAN	0.500409	0.00257051	9038771943	4.52309e+09	P61923	COPZ1	0.65	0.32	-0.998819	down
22820	sp|Q9Y678|COPG1_HUMAN	0.707491	0.0363014	2.74287e+10	19405579759	Q9Y678	COPG1	2	1	-0.499217	down
22824	sp|O95757|HS74L_HUMAN	0.508317	0.0249468	9.65809e+09	4909369367	O95757	HSPA4L	0.69	0.35	-0.9762	down
22826	sp|O75937|DNJC8_HUMAN	0.658806	0.0254178	4.16809e+09	2745962367	O75937	DNAJC8	0.3	0.2	-0.602074	down
22827	sp|Q9UHX1|PUF60_HUMAN	0.577495	0.00835839	1.7141e+10	9.89881e+09	Q9UHX1	PUF60	1	0.71	-0.79212	down
22836	sp|O94955|RHBT3_HUMAN	5.74471	0.00519501	4.20845e+08	2417635299	O94955	RHOBTB3	0.03	0.17	2.52223	up
22839	sp|Q9Y2H0|DLGP4_HUMAN	0.603939	0.0458457	1.4869e+09	8.97999e+08	Q9Y2H0	DLGAP4	0.11	0.06	-0.727525	down
22841	sp|Q7L804|RFIP2_HUMAN	0.157217	0.0565561	1.11727e+09	1.75653e+08	Q7L804	RAB11FIP2	0.08	0.01	-2.66917	non
22845	sp|Q9UPQ8|DOLK_HUMAN	2.20737	0.0341505	4.12538e+08	9.10625e+08	Q9UPQ8	DOLK	0.03	0.07	1.14233	up
22848	sp|Q2M2I8|AAK1_HUMAN	0.598291	0.0970687	4.31574e+09	2.58207e+09	Q2M2I8	AAK1	0.31	0.19	-0.74108	non
22852	sp|Q9UPS8|ANR26_HUMAN	0.746277	0.0371656	5.78372e+08	4.31626e+08	Q9UPS8	ANKRD26	0.04	0.03	-0.422216	down
22856	sp|Q86X52|CHSS1_HUMAN	2.88849	0.0383087	5.54125e+08	1.60059e+09	Q86X52	CHSY1	0.04	0.11	1.53032	up
22858	sp|Q9UPZ9|CILK1_HUMAN	0.468774	0.0456478	3.42631e+08	1.60617e+08	Q9UPZ9	CILK1	0.02	0.01	-1.09303	down
2286	sp|P26885|FKBP2_HUMAN	0.469436	0.00261122	13785088444	6471211266	P26885	FKBP2	0.99	0.46	-1.091	down
22862	sp|Q9Y2H6|FND3A_HUMAN	2.31491	0.0163705	5.31386e+09	1.23011e+10	Q9Y2H6	FNDC3A	0.38	0.88	1.21096	up
22868	sp|Q9NYY8|FAKD2_HUMAN	1.55841	0.0176402	2.27831e+09	3.55055e+09	Q9NYY8	FASTKD2	0.16	0.26	0.640076	up
2287	sp|Q00688|FKBP3_HUMAN	0.501156	0.0182089	3.14378e+10	1.57552e+10	Q00688	FKBP3	2	1	-0.996668	down
22872	sp|O94979|SC31A_HUMAN	0.592614	0.0208482	25818532468	1.53004e+10	O94979	SEC31A	2	1	-0.754834	down
22874	sp|Q9Y2H5|PKHA6_HUMAN	6.0555	0.0242017	1.21614e+09	7.36433e+09	Q9Y2H5	PLEKHA6	0.09	0.53	2.59825	up
22878	sp|Q9Y2L5|TPPC8_HUMAN	0.461992	0.0929077	1676117350	7.74353e+08	Q9Y2L5	TRAPPC8	0.12	0.06	-1.11406	non
22879	sp|Q7L1V2|MON1B_HUMAN	0.441941	0.0264082	1.44589e+09	6.38998e+08	Q7L1V2	MON1B	0.1	0.05	-1.17807	down
2288	sp|Q02790|FKBP4_HUMAN	0.561695	0.000889147	136000000000	7.62686e+10	Q02790	FKBP4	10	5	-0.832141	down
22880	sp|Q9Y6X9|MORC2_HUMAN	0.256988	0.0686514	2.04326e+09	5.25091e+08	Q9Y6X9	MORC2	0.15	0.04	-1.96023	non
2289	sp|Q13451|FKBP5_HUMAN	0.406593	0.00288827	5.52406e+09	2.24605e+09	Q13451	FKBP5	0.4	0.16	-1.29834	down
22894	sp|Q9Y2L1|RRP44_HUMAN	0.365145	0.0150844	1.80723e+10	6.599e+09	Q9Y2L1	DIS3	1	0.47	-1.45346	down
22905	sp|O95208|EPN2_HUMAN	0.56454	0.0347086	1.54377e+09	8.7152e+08	O95208	EPN2	0.11	0.06	-0.824853	down
22906	sp|Q9UPV9|TRAK1_HUMAN	11.4466	0.0138151	7.01839e+07	8.03365e+08	Q9UPV9	TRAK1	0.01	0.06	3.51684	up
22907	sp|Q7L2E3|DHX30_HUMAN	3.13523	0.00483795	2.5582e+10	8.02056e+10	Q7L2E3	DHX30	2	6	1.64857	up
22913	sp|Q9UKM9|RALY_HUMAN	3.7505	0.0148024	1.16673e+09	4.37582e+09	Q9UKM9	RALY	0.08	0.31	1.90708	up
22919	sp|Q15691|MARE1_HUMAN	0.729967	0.0287665	4.08472e+10	29817151311	Q15691	MAPRE1	3	2	-0.454096	down
22920	sp|Q92845|KIFA3_HUMAN	0.533427	0.0723345	1.93595e+09	1.03269e+09	Q92845	KIFAP3	0.14	0.07	-0.906636	non
22921	sp|Q9Y3D2|MSRB2_HUMAN	0.584491	0.0974382	3621542349	2116757742	Q9Y3D2	MSRB2	0.26	0.15	-0.774748	non
22924	sp|Q9UPY8|MARE3_HUMAN	0.473436	0.0423301	4316358088	2043521271	Q9UPY8	MAPRE3	0.31	0.15	-1.07876	down
22926	sp|P18850|ATF6A_HUMAN	2.31012	0.0451956	1.30195e+08	3.00766e+08	P18850	ATF6	0.01	0.02	1.20797	up
22928	sp|Q99611|SPS2_HUMAN	0.415056	0.0806726	7.2795e+08	3.0214e+08	Q99611	SEPHS2	0.05	0.02	-1.26862	non
22929	sp|P49903|SPS1_HUMAN	0.520985	0.0134513	8.96505e+09	4670658254	P49903	SEPHS1	0.64	0.34	-0.940685	down
22930	sp|Q15042|RB3GP_HUMAN	0.533281	0.0264082	8315138731	4.43431e+09	Q15042	RAB3GAP1	0.6	0.32	-0.907032	down
22931	sp|Q9NP72|RAB18_HUMAN	1.68248	0.0122781	7567274204	1.27318e+10	Q9NP72	RAB18	0.54	0.91	0.75059	up
22937	sp|Q12770|SCAP_HUMAN	1.76308	0.0118529	4.34503e+08	7.66065e+08	Q12770	SCAP	0.03	0.06	0.818101	up
22943	sp|O94907|DKK1_HUMAN	1.98532	0.0214594	1.49339e+09	2.96487e+09	O94907	DKK1	0.11	0.21	0.989375	up
22948	sp|P48643|TCPE_HUMAN	0.615423	0.0020341	205000000000	1.26333e+11	P48643	CCT5	15	9	-0.700349	down
22950	sp|Q9BWU0|NADAP_HUMAN	0.310157	0.00819302	8.72032e+08	2.70467e+08	Q9BWU0	SLC4A1AP	0.06	0.02	-1.68893	down
22954	sp|Q13049|TRI32_HUMAN	1.52324	0.0375994	1294773740	1.97225e+09	Q13049	TRIM32	0.09	0.14	0.607143	up
22974	sp|Q9ULW0|TPX2_HUMAN	3.73455	0.0539209	1.10938e+08	4.14305e+08	Q9ULW0	TPX2	0.01	0.03	1.90094	non
22983	sp|Q9Y2H9|MAST1_HUMAN	0.108964	0.0219353	9.82639e+08	1.07072e+08	Q9Y2H9	MAST1	0.07	0.01	-3.19808	down
22984	sp|Q14690|RRP5_HUMAN	0.643173	0.0555055	2116102435	1361019454	Q14690	PDCD11	0.15	0.1	-0.636722	non
22998	sp|Q9UPQ0|LIMC1_HUMAN	0.543243	0.00840135	12897964421	7006723408	Q9UPQ0	LIMCH1	0.93	0.5	-0.880332	down
23	sp|Q8NE71|ABCF1_HUMAN	0.765556	0.0278411	1.93047e+10	1.47788e+10	Q8NE71	ABCF1	1	1	-0.385419	down
230	sp|P09972|ALDOC_HUMAN	0.468665	0.0672913	15187989347	7.11807e+09	P09972	ALDOC	1	0.51	-1.09337	non
23012	sp|Q9Y2H1|ST38L_HUMAN	0.396343	0.0650544	1.61428e+09	6.39807e+08	Q9Y2H1	STK38L	0.12	0.05	-1.33518	non
23019	sp|A5YKK6|CNOT1_HUMAN	1.27179	0.0372703	2.36328e+10	30055959927	A5YKK6	CNOT1	2	2	0.346859	up
23020	sp|O75643|U520_HUMAN	0.70778	0.0471112	5.21441e+10	36906566748	O75643	SNRNP200	4	3	-0.498628	down
23022	sp|Q8WX93|PALLD_HUMAN	0.482044	0.0663831	6.73139e+09	3.24482e+09	Q8WX93	PALLD	0.48	0.23	-1.05276	non
23028	sp|O60341|KDM1A_HUMAN	0.421685	0.0587268	1.06215e+10	4.47893e+09	O60341	KDM1A	0.76	0.32	-1.24576	non
23039	sp|Q9UIA9|XPO7_HUMAN	0.431647	0.0149339	1.71152e+10	7387704611	Q9UIA9	XPO7	1	0.53	-1.21208	down
23041	sp|Q7Z3U7|MON2_HUMAN	0.264741	0.0240296	3.30704e+09	8.75509e+08	Q7Z3U7	MON2	0.24	0.06	-1.91735	down
23042	sp|Q6P996|PDXD1_HUMAN	1.33529	0.0763652	3528046371	4.71097e+09	Q6P996	PDXDC1	0.25	0.34	0.417155	non
23047	sp|Q9NTI5|PDS5B_HUMAN	0.51924	0.00488884	1.07515e+10	5582592595	Q9NTI5	PDS5B	0.77	0.4	-0.945528	down
23049	sp|Q96Q15|SMG1_HUMAN	0.422378	0.0570245	3.76051e+09	1.58836e+09	Q96Q15	SMG1	0.27	0.11	-1.24339	non
23053	sp|A7E2V4|ZSWM8_HUMAN	1.53977	0.00719725	1288563110	1.98409e+09	A7E2V4	ZSWIM8	0.09	0.14	0.622717	up
23054	sp|Q14686|NCOA6_HUMAN	0.330983	0.0350754	2.86176e+08	9.47195e+07	Q14686	NCOA6	0.02	0.01	-1.59517	down
23062	sp|Q9UJY4|GGA2_HUMAN	0.640687	0.0205142	2495841455	1.59905e+09	Q9UJY4	GGA2	0.18	0.11	-0.642309	down
23063	sp|Q7Z5K2|WAPL_HUMAN	0.259372	0.0151101	2.20383e+09	5.71612e+08	Q7Z5K2	WAPL	0.16	0.04	-1.9469	down
23064	sp|Q7Z333|SETX_HUMAN	0.413037	0.0274979	8.3088e+08	3.43184e+08	Q7Z333	SETX	0.06	0.02	-1.27566	down
23065	sp|Q8N766|EMC1_HUMAN	1.59737	0.0168126	1.57482e+10	2.51557e+10	Q8N766	EMC1	1	2	0.675701	up
23070	sp|Q8N1G2|CMTR1_HUMAN	0.394866	0.00578962	2762419861	1090786605	Q8N1G2	CMTR1	0.2	0.08	-1.34056	down
23071	sp|Q9BS26|ERP44_HUMAN	0.427587	0.0120752	2.25838e+10	9.65655e+09	Q9BS26	ERP44	2	0.69	-1.22571	down
23074	sp|A0JNW5|UH1BL_HUMAN	0.115325	0.0311415	1672510997	1.92883e+08	A0JNW5	BLTP3B	0.12	0.01	-3.11622	down
23075	sp|Q9UH65|SWP70_HUMAN	1.79269	0.00547118	7438906110	13335620197	Q9UH65	SWAP70	0.53	0.96	0.842123	up
23078	sp|A3KMH1|VWA8_HUMAN	1.1958	0.0218859	16358942376	19561981987	A3KMH1	VWA8	1	1	0.257973	up
23080	sp|Q8NBF6|AVL9_HUMAN	1.73403	0.0279889	3594826061	6.23355e+09	Q8NBF6	AVL9	0.26	0.45	0.794132	up
23085	sp|Q8IUD2|RB6I2_HUMAN	0.688958	0.0487397	7.6248e+09	5.25317e+09	Q8IUD2	ERC1	0.55	0.38	-0.537511	down
23096	sp|Q5JU85|IQEC2_HUMAN	1.47254	0.0409795	5.7994e+09	8539859101	Q5JU85	IQSEC2	0.42	0.61	0.558309	up
23098	sp|Q6SZW1|SARM1_HUMAN	3.21916	0.00654331	5062994849	1.62986e+10	Q6SZW1	SARM1	0.36	1	1.68669	up
231	sp|P15121|ALDR_HUMAN	0.624578	0.0620226	127000000000	7.92922e+10	P15121	AKR1B1	9	6	-0.679045	non
23107	sp|Q92552|RT27_HUMAN	1.50503	0.0144796	7.52163e+09	1.13202e+10	Q92552	MRPS27	0.54	0.81	0.589788	up
23126	sp|Q7Z3K3|POGZ_HUMAN	2.36566	0.06945	4.47278e+08	1.05811e+09	Q7Z3K3	POGZ	0.03	0.08	1.24224	non
23133	sp|Q9UPP1|PHF8_HUMAN	0.356128	0.0169981	1.68612e+09	6.00474e+08	Q9UPP1	PHF8	0.12	0.04	-1.48953	down
2314	sp|Q13045|FLII_HUMAN	0.702217	0.0293767	9.45446e+09	6639090328	Q13045	FLII	0.68	0.48	-0.51001	down
23148	sp|O15069|NACAD_HUMAN	1.3732	0.0764339	6.17396e+09	8.47807e+09	O15069	NACAD	0.44	0.61	0.457539	non
23157	sp|Q14141|SEPT6_HUMAN	0.572318	0.00619593	73349121512	4.1979e+10	Q14141	SEPTIN6	5	3	-0.805111	down
2316	sp|P21333|FLNA_HUMAN	0.773206	0.0126079	3.40667e+11	263000000000	P21333	FLNA	24	19	-0.371076	down
23162	sp|Q9UPT6|JIP3_HUMAN	0.732709	0.0291732	3.92065e+09	2872691867	Q9UPT6	MAPK8IP3	0.28	0.21	-0.448689	down
23168	sp|Q92541|RTF1_HUMAN	0.422208	0.00832343	5.25511e+09	2218751175	Q92541	RTF1	0.38	0.16	-1.24397	down
2317	sp|O75369|FLNB_HUMAN	0.676107	0.0156265	7.7243e+10	5.22245e+10	O75369	FLNB	6	4	-0.564676	down
23171	sp|Q8N335|GPD1L_HUMAN	1.24017	0.0742337	2.32036e+10	28776404414	Q8N335	GPD1L	2	2	0.31054	non
23173	sp|P53582|MAP11_HUMAN	0.481326	0.0414539	5.77846e+09	2.78132e+09	P53582	METAP1	0.42	0.2	-1.05491	down
23175	sp|Q14693|LPIN1_HUMAN	0.177898	0.0465716	3.55713e+09	6.32807e+08	Q14693	LPIN1	0.26	0.05	-2.49088	down
23176	sp|Q92599|SEPT8_HUMAN	0.285441	0.0176696	2182213334	6.22893e+08	Q92599	SEPTIN8	0.16	0.04	-1.80874	down
2318	sp|Q14315|FLNC_HUMAN	0.307143	0.00896249	3.16038e+10	9.70689e+09	Q14315	FLNC	2	0.7	-1.70302	down
23180	sp|Q14699|RFTN1_HUMAN	6.64602	0.0114973	8.2641e+09	54923372580	Q14699	RFTN1	0.59	4	2.73249	up
23184	sp|Q14696|MESD_HUMAN	0.369716	0.0149502	8359647674	3.09069e+09	Q14696	MESD	0.6	0.22	-1.43551	down
23186	sp|Q9UKL0|RCOR1_HUMAN	0.392927	0.00479933	3.66418e+09	1.43976e+09	Q9UKL0	RCOR1	0.26	0.1	-1.34767	down
2319	sp|Q14254|FLOT2_HUMAN	7.14773	0.00126544	12336470094	88177730049	Q14254	FLOT2	0.89	6	2.83748	up
23190	sp|Q92575|UBXN4_HUMAN	0.376621	0.00650882	2456088380	9.25015e+08	Q92575	UBXN4	0.18	0.07	-1.40881	down
23191	sp|Q7L576|CYFP1_HUMAN	0.551702	0.00716608	28923431997	15957127548	Q7L576	CYFIP1	2	1	-0.858038	down
23193	sp|Q14697|GANAB_HUMAN	0.467431	0.00696687	3.39333e+11	1.58667e+11	Q14697	GANAB	24	11	-1.09717	down
23195	sp|Q9NU22|MDN1_HUMAN	0.524659	0.0313294	2.30802e+09	1.21092e+09	Q9NU22	MDN1	0.17	0.09	-0.930548	down
23196	sp|Q9NZB2|F120A_HUMAN	1.5724	0.0103577	1.31466e+10	2.06716e+10	Q9NZB2	FAM120A	0.94	1	0.652967	up
23197	sp|Q96CS3|FAF2_HUMAN	1.68945	0.00894262	7.89771e+09	1.33428e+10	Q96CS3	FAF2	0.57	0.96	0.756554	up
23198	sp|Q14997|PSME4_HUMAN	0.3356	0.0108284	8.88677e+09	2.9824e+09	Q14997	PSME4	0.64	0.21	-1.57519	down
23199	sp|Q14687|GSE1_HUMAN	0.198878	0.00133894	3.10183e+09	6.16885e+08	Q14687	GSE1	0.22	0.04	-2.33005	down
23200	sp|Q9Y2G3|AT11B_HUMAN	1.52806	0.0714929	1.25607e+09	1919347574	Q9Y2G3	ATP11B	0.09	0.14	0.611697	non
23203	sp|Q10713|MPPA_HUMAN	0.387878	0.0267431	2.64389e+10	10255091627	Q10713	PMPCA	2	0.74	-1.36632	down
23204	sp|Q15041|AR6P1_HUMAN	0.490765	0.0720769	4.23519e+09	2.07848e+09	Q15041	ARL6IP1	0.3	0.15	-1.0269	non
23208	sp|Q9BT88|SYT11_HUMAN	3.88901	0.053369	5.67978e+08	2.20888e+09	Q9BT88	SYT11	0.04	0.16	1.9594	non
23210	sp|Q6NYC1|JMJD6_HUMAN	0.602706	0.0778462	4.71078e+09	2.83921e+09	Q6NYC1	JMJD6	0.34	0.2	-0.730474	non
23214	sp|Q96QU8|XPO6_HUMAN	0.31768	0.00951759	9.75803e+08	3.09993e+08	Q96QU8	XPO6	0.07	0.02	-1.65435	down
23215	sp|Q9Y520|PRC2C_HUMAN	2.93527	0.00565192	1.50565e+10	4.4195e+10	Q9Y520	PRRC2C	1	3	1.55349	up	GOBP_STRESS_GRANULE_ASSEMBLY
23218	sp|Q6ZNJ1|NBEL2_HUMAN	9.13813	0.0321687	1.49095e+09	1.36245e+10	Q6ZNJ1	NBEAL2	0.11	0.98	3.1919	up
23224	sp|Q8WXH0|SYNE2_HUMAN	0.309131	0.00124239	1.49023e+10	4.60676e+09	Q8WXH0	SYNE2	1	0.33	-1.69371	down
23230	sp|Q96RL7|VP13A_HUMAN	0.433649	0.014372	5891001802	2.55463e+09	Q96RL7	VPS13A	0.42	0.18	-1.2054	down
23236	sp|Q9NQ66|PLCB1_HUMAN	0.167819	0.0683013	3.0766e+08	5.16312e+07	Q9NQ66	PLCB1	0.02	0	-2.57502	non
23239	sp|O60346|PHLP1_HUMAN	0.832364	0.0786581	2.67242e+09	2224424637	O60346	PHLPP1	0.19	0.16	-0.264714	non
23241	sp|Q86VP3|PACS2_HUMAN	2.39967	0.0219797	4.26487e+08	1.02343e+09	Q86VP3	PACS2	0.03	0.07	1.26284	up
23244	sp|Q29RF7|PDS5A_HUMAN	0.292866	0.00231555	1.26612e+10	3.70804e+09	Q29RF7	PDS5A	0.91	0.27	-1.77169	down
23248	sp|Q5VT52|RPRD2_HUMAN	0.573362	0.0846399	1562400897	8.95821e+08	Q5VT52	RPRD2	0.11	0.06	-0.802482	non
23250	sp|P98196|AT11A_HUMAN	0.538649	0.0327948	3.38417e+09	1.82288e+09	P98196	ATP11A	0.24	0.13	-0.892582	down
23258	sp|Q6IQ26|DEN5A_HUMAN	4.59868	0.0118172	5.45121e+07	2.50683e+08	Q6IQ26	DENND5A	0	0.02	2.20122	up
23262	sp|O43314|VIP2_HUMAN	0.483379	0.0126659	4.08134e+09	1972837042	O43314	PPIP5K2	0.29	0.14	-1.04877	down
23263	sp|O15068|MCF2L_HUMAN	1.89865	0.0092975	7.35742e+08	1396920088	O15068	MCF2L	0.05	0.1	0.924977	up
23264	sp|Q9UGR2|Z3H7B_HUMAN	4.39123	0.00276777	5.9993e+08	2634431760	Q9UGR2	ZC3H7B	0.04	0.19	2.13463	up
23265	sp|Q9UPT5|EXOC7_HUMAN	0.650933	0.0671524	7075558558	4.60571e+09	Q9UPT5	EXOC7	0.51	0.33	-0.619419	non
23266	sp|O95490|AGRL2_HUMAN	10.0237	0.00835839	2.80235e+09	2.80901e+10	O95490	ADGRL2	0.2	2	3.32535	up
23275	sp|Q9Y2G5|OFUT2_HUMAN	0.169585	0.0819903	2.96412e+09	5.02671e+08	Q9Y2G5	POFUT2	0.21	0.04	-2.55992	non
23277	sp|O75153|CLU_HUMAN	0.642207	0.0930287	5.41294e+09	3.47623e+09	O75153	CLUH	0.39	0.25	-0.63889	non
23295	sp|O60291|MGRN1_HUMAN	2.32816	0.09161	5.62225e+08	1.30895e+09	O60291	MGRN1	0.04	0.09	1.21919	non
23299	sp|Q8TD16|BICD2_HUMAN	0.612464	0.0567871	1.00545e+09	6.15799e+08	Q8TD16	BICD2	0.07	0.04	-0.707304	non
23303	sp|Q9NQT8|KI13B_HUMAN	0.483373	0.0298154	5.90675e+09	2855164659	Q9NQT8	KIF13B	0.42	0.21	-1.04879	down
23304	sp|Q8IWV8|UBR2_HUMAN	0.447577	0.0160172	1.52141e+09	6.80949e+08	Q8IWV8	UBR2	0.11	0.05	-1.15979	down
23307	sp|Q5T1M5|FKB15_HUMAN	0.450195	0.0112343	3089196208	1.39074e+09	Q5T1M5	FKBP15	0.22	0.1	-1.15138	down
2332	sp|Q06787|FMR1_HUMAN	6.76152	0.00652269	1468315021	9.92803e+09	Q06787	FMR1	0.11	0.71	2.75735	up	GOBP_STRESS_GRANULE_ASSEMBLY
23325	sp|Q2M389|WASC4_HUMAN	0.483901	0.0266467	4596317482	2224164467	Q2M389	WASHC4	0.33	0.16	-1.04721	down
23327	sp|Q96PU5|NED4L_HUMAN	1.57736	0.0950168	4.05425e+08	6.39502e+08	Q96PU5	NEDD4L	0.03	0.05	0.657514	non
23332	sp|Q7Z460|CLAP1_HUMAN	0.7425	0.0120112	14076222650	1.04516e+10	Q7Z460	CLASP1	1	0.75	-0.429536	down
23333	sp|Q2PZI1|D19L1_HUMAN	2.359	0.0024141	2.34099e+09	5522413192	Q2PZI1	DPY19L1	0.17	0.4	1.23818	up
23339	sp|Q96JC1|VPS39_HUMAN	1.18358	0.0464655	2.73766e+09	3240225694	Q96JC1	VPS39	0.2	0.23	0.243151	up
23344	sp|Q9BSJ8|ESYT1_HUMAN	0.74014	0.00421708	6.04266e+10	4.47241e+10	Q9BSJ8	ESYT1	4	3	-0.434129	down
23347	sp|A6NHR9|SMHD1_HUMAN	0.184205	0.000116818	10808691568	1.99101e+09	A6NHR9	SMCHD1	0.78	0.14	-2.44062	down
23352	sp|Q5T4S7|UBR4_HUMAN	0.529961	0.0168126	2.68119e+10	1.42093e+10	Q5T4S7	UBR4	2	1	-0.916041	down
23355	sp|Q8N3P4|VPS8_HUMAN	0.381233	0.0214594	2.1244e+09	809891987	Q8N3P4	VPS8	0.15	0.06	-1.39126	down
23358	sp|Q9UPU5|UBP24_HUMAN	0.431655	0.0122781	7.72747e+09	3.3356e+09	Q9UPU5	USP24	0.56	0.24	-1.21205	down
23363	sp|O75147|OBSL1_HUMAN	4.85931	0.0853748	1.42469e+08	6.923e+08	O75147	OBSL1	0.01	0.05	2.28075	non
23365	sp|Q9NZN5|ARHGC_HUMAN	0.472879	0.0236378	2.26342e+09	1.07032e+09	Q9NZN5	ARHGEF12	0.16	0.08	-1.08046	down
23367	sp|Q6PKG0|LARP1_HUMAN	1.082	0.0412517	14532407902	1.5724e+10	Q6PKG0	LARP1	1	1	0.113698	up
23368	sp|Q96KQ4|ASPP1_HUMAN	6.08015	0.0188082	1.86879e+08	1136255637	Q96KQ4	PPP1R13B	0.01	0.08	2.60411	up
23369	sp|Q8TB72|PUM2_HUMAN	4.91942	0.0168285	9.39863e+08	4.62358e+09	Q8TB72	PUM2	0.07	0.33	2.29849	up	GOBP_STRESS_GRANULE_ASSEMBLY
23373	sp|Q6UUV9|CRTC1_HUMAN	0.346314	0.0104982	7.63535e+08	2.64423e+08	Q6UUV9	CRTC1	0.05	0.02	-1.52985	down
23381	sp|Q9UPR3|SMG5_HUMAN	1.73314	0.0485009	6.73028e+08	1.16645e+09	Q9UPR3	SMG5	0.05	0.08	0.793389	up
23384	sp|Q69YQ0|CYTSA_HUMAN	11.7403	0.00195593	1.8868e+08	2.21516e+09	Q69YQ0	SPECC1L	0.01	0.16	3.5534	up
23385	sp|Q92542|NICA_HUMAN	3.32641	0.00621967	7.2873e+09	24240535592	Q92542	NCSTN	0.52	2	1.73396	up
23386	sp|Q8IVD9|NUDC3_HUMAN	0.58544	0.0168292	1.20141e+10	7.03355e+09	Q8IVD9	NUDCD3	0.86	0.51	-0.772408	down
23395	sp|Q15031|SYLM_HUMAN	0.302411	0.00186128	10560846776	3.19372e+09	Q15031	LARS2	0.76	0.23	-1.72542	down
23397	sp|Q15003|CND2_HUMAN	0.485625	0.0726142	4673646922	2269640776	Q15003	NCAPH	0.34	0.16	-1.04208	non
23399	sp|O95476|CNEP1_HUMAN	1.80662	0.0892196	1.66662e+08	3.01095e+08	O95476	CTDNEP1	0.01	0.02	0.853294	non
23404	sp|Q13868|EXOS2_HUMAN	0.674727	0.0170361	4.59605e+09	3.10108e+09	Q13868	EXOSC2	0.33	0.22	-0.567625	down
23408	sp|Q9NXA8|SIR5_HUMAN	0.33372	0.0393521	1.13075e+09	3.77354e+08	Q9NXA8	SIRT5	0.08	0.03	-1.58329	down
23417	sp|O95822|DCMC_HUMAN	0.602375	0.0936462	1.36453e+09	8.21958e+08	O95822	MLYCD	0.1	0.06	-0.731265	non
2342	sp|P49356|FNTB_HUMAN	0.304352	0.0361433	4.82874e+08	1.46964e+08	P49356	FNTB	0.03	0.01	-1.71619	down
23424	sp|Q8NHU6|TDRD7_HUMAN	0.35188	0.0219314	3695198270	1.30027e+09	Q8NHU6	TDRD7	0.27	0.09	-1.50684	down
23433	sp|P17081|RHOQ_HUMAN	3.83196	0.0118018	1.80108e+08	6.90167e+08	P17081	RHOQ	0.01	0.05	1.93808	up
23438	sp|P49590|SYHM_HUMAN	0.319923	0.0086793	7.0815e+09	2.26554e+09	P49590	HARS2	0.51	0.16	-1.6442	down
23446	sp|Q8WWI5|CTL1_HUMAN	3.69855	0.0130441	6.07523e+08	2.24695e+09	Q8WWI5	SLC44A1	0.04	0.16	1.88696	up
23450	sp|Q15393|SF3B3_HUMAN	0.743484	0.0279889	3.07115e+10	2.28335e+10	Q15393	SF3B3	2	2	-0.427627	down
23451	sp|O75533|SF3B1_HUMAN	0.60029	0.0196152	24730920794	1.48457e+10	O75533	SF3B1	2	1	-0.736268	down
23456	sp|Q9NRK6|ABCBA_HUMAN	44.1268	0.0552452	5.88214e+07	2.5956e+09	Q9NRK6	ABCB10	0	0.19	5.46358	non
23463	sp|O60725|ICMT_HUMAN	1.8884	0.0362133	1.06636e+09	2.01372e+09	O60725	ICMT	0.08	0.14	0.917166	up
23471	sp|Q15629|TRAM1_HUMAN	3.07406	0.0766322	4.6475e+08	1.42867e+09	Q15629	TRAM1	0.03	0.1	1.62015	non
23473	sp|Q9Y6W3|CAN7_HUMAN	0.536436	0.0298941	1.08055e+09	5.79643e+08	Q9Y6W3	CAPN7	0.08	0.04	-0.898523	down
23474	sp|O95571|ETHE1_HUMAN	0.325447	0.044346	4841734929	1.57573e+09	O95571	ETHE1	0.35	0.11	-1.61951	down
23476	sp|O60885|BRD4_HUMAN	0.359371	0.0875742	9621716329	3.45776e+09	O60885	BRD4	0.69	0.25	-1.47646	non
23478	sp|P67812|SC11A_HUMAN	1.47424	0.0661207	8.37397e+09	1.23453e+10	P67812	SEC11A	0.6	0.89	0.559975	non
23505	sp|Q92545|TM131_HUMAN	3.63704	0.0875486	1.96977e+08	7.16413e+08	Q92545	TMEM131	0.01	0.05	1.86276	non
23509	sp|Q9H488|OFUT1_HUMAN	0.354075	0.0020341	6.05537e+09	2.14405e+09	Q9H488	POFUT1	0.43	0.15	-1.49788	down
23510	sp|Q14681|KCTD2_HUMAN	3.35189	0.0780085	2.0044e+08	6.71853e+08	Q14681	KCTD2	0.01	0.05	1.74497	non
23511	sp|Q5SRE5|NU188_HUMAN	0.500572	0.0115641	1.62227e+09	8.12065e+08	Q5SRE5	NUP188	0.12	0.06	-0.99835	down
23513	sp|Q14160|SCRIB_HUMAN	3.26216	0.0022255	7.3564e+09	2.39978e+10	Q14160	SCRIB	0.53	2	1.70583	up
23516	sp|Q15043|S39AE_HUMAN	1.49264	0.0501384	7.325e+08	1093361714	Q15043	SLC39A14	0.05	0.08	0.577871	non
23518	sp|Q15032|R3HD1_HUMAN	7.84746	0.00349828	1.05433e+09	8273839123	Q15032	R3HDM1	0.08	0.59	2.97223	up
23530	sp|Q13423|NNTM_HUMAN	5.82292	0.0126079	39656872800	231000000000	Q13423	NNT	3	17	2.54174	up
23534	sp|Q9Y5L0|TNPO3_HUMAN	0.636009	0.0454513	1.71735e+10	10922530553	Q9Y5L0	TNPO3	1	0.78	-0.652881	down
23545	sp|Q9Y487|VPP2_HUMAN	2.82702	0.00539542	1.51332e+09	4.27817e+09	Q9Y487	ATP6V0A2	0.11	0.31	1.49928	up
23549	sp|Q9ULA0|DNPEP_HUMAN	0.549289	0.0433661	3.51451e+09	1.93048e+09	Q9ULA0	DNPEP	0.25	0.14	-0.864363	down
23555	sp|O95858|TSN15_HUMAN	2.80858	0.0341534	154314997	4.33406e+08	O95858	TSPAN15	0.01	0.03	1.48984	up
23558	sp|Q969T9|WBP2_HUMAN	1.59836	0.0171448	1.919e+09	3.06727e+09	Q969T9	WBP2	0.14	0.22	0.676595	up
23560	sp|Q9BZE4|GTPB4_HUMAN	0.548964	0.0144339	9.19194e+09	5.04604e+09	Q9BZE4	GTPBP4	0.66	0.36	-0.865217	down
23564	sp|O95865|DDAH2_HUMAN	0.602408	0.0355792	2.23983e+10	1.34929e+10	O95865	DDAH2	2	0.97	-0.731187	down
23576	sp|O94760|DDAH1_HUMAN	0.762135	0.077208	18813478108	1.43384e+10	O94760	DDAH1	1	1	-0.391882	non
23580	sp|Q9H3Q1|BORG4_HUMAN	0.463815	0.0373338	2932861599	1.36031e+09	Q9H3Q1	CDC42EP4	0.21	0.1	-1.10838	down
23585	sp|O95807|TM50A_HUMAN	1.38226	0.0757972	2.35479e+08	3.25493e+08	O95807	TMEM50A	0.02	0.02	0.467026	non
23589	sp|Q9Y2V2|CHSP1_HUMAN	1.29123	0.0443945	1.84218e+10	23786805018	Q9Y2V2	CARHSP1	1	2	0.368744	up
23595	sp|Q9UBD5|ORC3_HUMAN	0.623055	0.0683013	2.22048e+09	1.38348e+09	Q9UBD5	ORC3	0.16	0.1	-0.682569	non
23597	sp|Q9Y305|ACOT9_HUMAN	0.393769	0.0258229	9.89369e+09	3.89583e+09	Q9Y305	ACOT9	0.71	0.28	-1.34458	down
23603	sp|Q9ULV4|COR1C_HUMAN	1.64696	0.0126659	1.95108e+10	3.21336e+10	Q9ULV4	CORO1C	1	2	0.719804	up
23607	sp|Q9Y5K6|CD2AP_HUMAN	0.534586	0.0753562	2.44882e+09	1.30911e+09	Q9Y5K6	CD2AP	0.18	0.09	-0.903507	non
23609	sp|Q9H000|MKRN2_HUMAN	4.64602	0.0152264	3.18067e+08	1.47775e+09	Q9H000	MKRN2	0.02	0.11	2.21599	up
23633	sp|O60684|IMA7_HUMAN	0.794363	0.0263603	8053823385	6.39766e+09	O60684	KPNA6	0.58	0.46	-0.332129	down
23635	sp|P81877|SSBP2_HUMAN	1.58984	0.0664985	4.90887e+08	7.80432e+08	P81877	SSBP2	0.04	0.06	0.668883	non
23637	sp|Q9Y3P9|RBGP1_HUMAN	0.678233	0.0716605	4.92967e+09	3.34346e+09	Q9Y3P9	RABGAP1	0.35	0.24	-0.560147	non
23644	sp|Q6P2E9|EDC4_HUMAN	7.93944	0.00336886	24018340319	1.90667e+11	Q6P2E9	EDC4	2	14	2.98904	up
23647	sp|P53365|ARFP2_HUMAN	0.244536	0.0198	1.0373e+09	2.53657e+08	P53365	ARFIP2	0.07	0.02	-2.03188	down
23654	sp|O15031|PLXB2_HUMAN	3.87816	0.00159521	8.66861e+09	3.36183e+10	O15031	PLXNB2	0.62	2	1.95537	up
23659	sp|Q8NCC3|PAG15_HUMAN	0.418033	0.00106497	1.70213e+09	7.11547e+08	Q8NCC3	PLA2G15	0.12	0.05	-1.25831	down
23677	sp|Q9P0V3|SH3B4_HUMAN	4.02062	0.0681455	6.79815e+08	2.73328e+09	Q9P0V3	SH3BP4	0.05	0.2	2.00742	non
23683	sp|O94806|KPCD3_HUMAN	0.518444	0.0924697	2690249166	1.39474e+09	O94806	PRKD3	0.19	0.1	-0.947739	non
23705	sp|Q9BY67|CADM1_HUMAN	5.29264	0.00700974	3.16357e+09	1.67436e+10	Q9BY67	CADM1	0.23	1	2.40399	up
23708	sp|Q8IYD1|ERF3B_HUMAN	0.69198	0.0115966	13286628204	9194077482	Q8IYD1	GSPT2	0.95	0.66	-0.531198	down
23729	sp|Q9UHJ6|SHPK_HUMAN	0.392292	0.00493461	2352765870	9.22971e+08	Q9UHJ6	SHPK	0.17	0.07	-1.35	down
23759	sp|Q13356|PPIL2_HUMAN	0.377316	0.039791	4.7843e+08	1.80519e+08	Q13356	PPIL2	0.03	0.01	-1.40615	down
23760	sp|P48739|PIPNB_HUMAN	0.702741	0.0193252	26220511572	1.84262e+10	P48739	PITPNB	2	1	-0.508936	down
23770	sp|Q14318|FKBP8_HUMAN	2.31014	0.0120752	1.40634e+10	3.24885e+10	Q14318	FKBP8	1	2	1.20798	up
23786	sp|Q9BXK5|B2L13_HUMAN	3.16421	0.00179856	2.14259e+09	6779627663	Q9BXK5	BCL2L13	0.15	0.49	1.66185	up
23788	sp|Q9Y6C9|MTCH2_HUMAN	4.83367	0.0214404	1.88618e+10	9.12796e+10	Q9Y6C9	MTCH2	1	7	2.27312	up
238	sp|Q9UM73|ALK_HUMAN	2.24913	0.0293868	1.81182e+09	4.07502e+09	Q9UM73	ALK	0.13	0.29	1.16937	up
24137	sp|O95239|KIF4A_HUMAN	2.47874	0.00315795	3.09575e+09	7673538033	O95239	KIF4A	0.22	0.55	1.3096	up
24145	sp|Q96RD7|PANX1_HUMAN	6.33202	0.00739356	6.57564e+08	4.16371e+09	Q96RD7	PANX1	0.05	0.3	2.66267	up
245972	sp|Q8N8Y2|VA0D2_HUMAN	2.77418	0.0374776	2.09714e+08	5.81785e+08	Q8N8Y2	ATP6V0D2	0.02	0.04	1.47206	up
2475	sp|P42345|MTOR_HUMAN	0.467962	0.0498397	9856476361	4612456161	P42345	MTOR	0.71	0.33	-1.09554	down
2483	sp|Q14331|FRG1_HUMAN	0.604373	0.0195046	2.32897e+09	1.40756e+09	Q14331	FRG1	0.17	0.1	-0.726488	down
2495	sp|P02794|FRIH_HUMAN	0.396516	0.0460668	8.46454e+09	3356325535	P02794	FTH1	0.61	0.24	-1.33455	down
2512	sp|P02792|FRIL_HUMAN	0.360032	0.0294641	4424798496	1593069425	P02792	FTL	0.32	0.11	-1.4738	down
2517	sp|P04066|FUCO_HUMAN	0.361716	0.0151101	2890551100	1.04556e+09	P04066	FUCA1	0.21	0.08	-1.46707	down
2519	sp|Q9BTY2|FUCO2_HUMAN	0.389624	0.0158557	2.28725e+09	8.91168e+08	Q9BTY2	FUCA2	0.16	0.06	-1.35984	down
2521	sp|P35637|FUS_HUMAN	1.70741	0.0150844	2.90067e+10	49526191975	P35637	FUS	2	4	0.771807	up
2531	sp|Q06136|KDSR_HUMAN	0.507014	0.0566564	3727422348	1.88986e+09	Q06136	KDSR	0.27	0.14	-0.979902	non
2534	sp|P06241|FYN_HUMAN	6.00904	0.0236661	3.08074e+08	1.85123e+09	P06241	FYN	0.02	0.13	2.58714	up
253558	sp|Q6UWP7|LCLT1_HUMAN	1.4728	0.00725178	5.9949e+09	8.82931e+09	Q6UWP7	LCLAT1	0.43	0.63	0.558564	up
253714	sp|Q6ZRQ5|MMS22_HUMAN	0.128922	0.0234043	2.77262e+08	3.57453e+07	Q6ZRQ5	MMS22L	0.02	0	-2.95543	down
253725	sp|Q9Y4E1|WAC2C_HUMAN	0.604621	0.0162593	6.11971e+09	3.70011e+09	Q9Y4E1	WASHC2C	0.44	0.27	-0.725897	down
253827	sp|Q8IXL7|MSRB3_HUMAN	0.667878	0.0624462	3.54135e+08	2.36519e+08	Q8IXL7	MSRB3	0.03	0.02	-0.582343	non
2539	sp|P11413|G6PD_HUMAN	0.473455	0.00901542	45493049885	2.15389e+10	P11413	G6PD	3	2	-1.0787	down
253943	sp|Q7Z739|YTHD3_HUMAN	1.30286	0.0939928	5.25583e+09	6.8476e+09	Q7Z739	YTHDF3	0.38	0.49	0.38168	non	GOBP_STRESS_GRANULE_ASSEMBLY
253959	sp|Q6GYQ0|RGPA1_HUMAN	0.292754	0.00676823	3817044917	1.11745e+09	Q6GYQ0	RALGAPA1	0.27	0.08	-1.77224	down
254048	sp|Q6ZU65|UBN2_HUMAN	3.36555	0.0633231	8.69407e+07	2.92603e+08	Q6ZU65	UBN2	0.01	0.02	1.75084	non
2542	sp|O43826|G6PT1_HUMAN	1.21313	0.0899503	6.12848e+08	7.43466e+08	O43826	SLC37A4	0.04	0.05	0.278736	non
254531	sp|Q643R3|LPCT4_HUMAN	0.302381	0.0616065	7.79806e+08	2.35799e+08	Q643R3	LPCAT4	0.06	0.02	-1.72556	non
2547	sp|P12956|XRCC6_HUMAN	0.615494	0.00899639	109000000000	6.7126e+10	P12956	XRCC6	8	5	-0.700183	down
2548	sp|P10253|LYAG_HUMAN	0.337504	0.00134988	27982262304	9.44411e+09	P10253	GAA	2	0.68	-1.56703	down
254863	sp|Q8N2U0|TM256_HUMAN	12.7826	0.075262	1.96765e+08	2515175377	Q8N2U0	TMEM256	0.01	0.18	3.67611	non
2549	sp|Q13480|GAB1_HUMAN	0.500896	0.0899503	6.72262e+08	3.36733e+08	Q13480	GAB1	0.05	0.02	-0.997416	non
2551	sp|Q06546|GABPA_HUMAN	0.359816	0.00465247	2.06966e+09	744696909	Q06546	GABPA	0.15	0.05	-1.47467	down
255252	sp|Q8N9N7|LRC57_HUMAN	0.713617	0.0683098	2.55918e+09	1826274112	Q8N9N7	LRRC57	0.18	0.13	-0.486777	non
257160	sp|Q8ND24|RN214_HUMAN	3.23822	0.00562192	3.46105e+09	1.12077e+10	Q8ND24	RNF214	0.25	0.81	1.6952	up
257194	sp|Q7Z3B1|NEGR1_HUMAN	4.17529	0.0319135	9.17308e+07	3.83003e+08	Q7Z3B1	NEGR1	0.01	0.03	2.06188	up
257218	sp|Q149N8|SHPRH_HUMAN	1.54933	0.0241808	1150191212	1782023269	Q149N8	SHPRH	0.08	0.13	0.631642	up
257407	sp|A6NCS6|CB072_HUMAN	2.31983	0.0262575	9.47139e+08	2.19721e+09	A6NCS6	C2orf72	0.07	0.16	1.21402	up
257415	sp|Q5BKY9|F133B_HUMAN	1.48607	0.0221955	3.35313e+08	4.983e+08	Q5BKY9	FAM133B	0.02	0.04	0.571504	up
25764	sp|Q9NX55|HYPK_HUMAN	0.623023	0.0970058	5129302626	3.19567e+09	Q9NX55	HYPK	0.37	0.23	-0.682643	non
25771	sp|Q8WUA7|TB22A_HUMAN	0.160763	0.00484464	6.94182e+08	1.11599e+08	Q8WUA7	TBC1D22A	0.05	0.01	-2.63699	down
25782	sp|Q9H2M9|RBGPR_HUMAN	0.731673	0.0315122	12668358135	9.26909e+09	Q9H2M9	RAB3GAP2	0.91	0.67	-0.45073	down
25793	sp|Q9Y3I1|FBX7_HUMAN	0.3418	0.0583395	9.42765e+08	3.22237e+08	Q9Y3I1	FBXO7	0.07	0.02	-1.54877	non
25800	sp|Q13433|S39A6_HUMAN	4.22091	0.0172562	2.43824e+08	1.02916e+09	Q13433	SLC39A6	0.02	0.07	2.07755	up
25801	sp|P28676|GRAN_HUMAN	0.570529	0.0293194	1.56051e+09	8.90316e+08	P28676	GCA	0.11	0.06	-0.809627	down
258010	sp|Q8NHG7|SVIP_HUMAN	3.17994	0.0274953	4.66108e+08	1.4822e+09	Q8NHG7	SVIP	0.03	0.11	1.669	up
2581	sp|P54803|GALC_HUMAN	0.262761	0.017466	1.86768e+09	4.90753e+08	P54803	GALC	0.13	0.04	-1.92818	down
25813	sp|Q9Y512|SAM50_HUMAN	9.37341	0.00840135	1.21548e+10	114000000000	Q9Y512	SAMM50	0.87	8	3.22857	up
25814	sp|Q9UBB4|ATX10_HUMAN	0.885168	0.0656164	1.26668e+10	1.12123e+10	Q9UBB4	ATXN10	0.91	0.81	-0.175978	non
2582	sp|Q14376|GALE_HUMAN	0.580975	0.00596306	5502053870	3196553669	Q14376	GALE	0.4	0.23	-0.783453	down
25820	sp|Q9Y4X5|ARI1_HUMAN	0.5486	0.0595398	2.61106e+09	1432428057	Q9Y4X5	ARIH1	0.19	0.1	-0.866173	non
25824	sp|P30044|PRDX5_HUMAN	0.527551	0.000852872	86366152429	4.55626e+10	P30044	PRDX5	6	3	-0.922616	down
25828	sp|Q99757|THIOM_HUMAN	0.38245	0.00284151	7837907940	2997611787	Q99757	TXN2	0.56	0.22	-1.38666	down
25839	sp|Q9H9E3|COG4_HUMAN	0.421415	0.0373113	3.31059e+09	1.39513e+09	Q9H9E3	COG4	0.24	0.1	-1.24669	down
25840	sp|Q9H8H3|MET7A_HUMAN	0.568307	0.0795144	1.98986e+10	11308514708	Q9H8H3	TMT1A	1	0.81	-0.815257	non
25865	sp|Q9BZL6|KPCD2_HUMAN	0.676976	0.0537609	3025075958	2.0479e+09	Q9BZL6	PRKD2	0.22	0.15	-0.562824	non
25870	sp|Q8NBJ7|SUMF2_HUMAN	0.57147	0.002944	8.36412e+09	4.77985e+09	Q8NBJ7	SUMF2	0.6	0.34	-0.807249	down
25874	sp|O95563|MPC2_HUMAN	13.1715	0.00267534	6.37925e+08	8.4024e+09	O95563	MPC2	0.05	0.6	3.71934	up
25879	sp|Q9NV06|DCA13_HUMAN	0.532144	0.043754	6.29524e+08	3.34998e+08	Q9NV06	DCAF13	0.05	0.02	-0.910111	down
2588	sp|P34059|GALNS_HUMAN	0.330537	0.0555055	1.12793e+09	3.72823e+08	P34059	GALNS	0.08	0.03	-1.59712	non
2589	sp|Q10472|GALT1_HUMAN	2.49793	0.03546	4.55356e+08	1.13745e+09	Q10472	GALNT1	0.03	0.08	1.32073	up
2590	sp|Q10471|GALT2_HUMAN	1.85943	0.00573421	13023963108	24217151855	Q10471	GALNT2	0.94	2	0.894861	up
25904	sp|Q9H9A5|CNO10_HUMAN	1.86523	0.0241065	1.36055e+09	2.53774e+09	Q9H9A5	CNOT10	0.1	0.18	0.899353	up
25911	sp|Q9BVM2|DPCD_HUMAN	0.499274	0.00714568	2.22491e+09	1.11084e+09	Q9BVM2	DPCD	0.16	0.08	-1.0021	down
25912	sp|Q9BWL3|CA043_HUMAN	2.04837	0.0572579	2.61586e+08	5.35825e+08	Q9BWL3	C1orf43	0.02	0.04	1.03448	non
25914	sp|Q86VV8|RTTN_HUMAN	1.17872	0.0674206	9730128002	11469061708	Q86VV8	RTTN	0.7	0.82	0.237217	non
25915	sp|Q9BU61|NDUF3_HUMAN	2.74312	0.00727638	1.25936e+09	3454578333	Q9BU61	NDUFAF3	0.09	0.25	1.45582	up
25920	sp|Q8WX92|NELFB_HUMAN	0.266099	0.0310163	5.72922e+09	1.52454e+09	Q8WX92	NELFB	0.41	0.11	-1.90996	down
25921	sp|Q9C0B5|ZDHC5_HUMAN	13.7934	0.00572212	1.65163e+08	2278154915	Q9C0B5	ZDHHC5	0.01	0.16	3.78591	up
259217	sp|O43301|HS12A_HUMAN	0.0946384	0.0169869	8.37194e+09	7.92307e+08	O43301	HSPA12A	0.6	0.06	-3.40143	down
25923	sp|Q6DD88|ATLA3_HUMAN	0.471349	0.00265425	2.33674e+10	11014204752	Q6DD88	ATL3	2	0.79	-1.08513	down
259266	sp|Q8IZT6|ASPM_HUMAN	2.22817	0.0611372	1.23722e+09	2756737544	Q8IZT6	ASPM	0.09	0.2	1.15586	non
259282	sp|Q8NFC6|BD1L1_HUMAN	0.332306	0.010322	2.09439e+09	6.95977e+08	Q8NFC6	BOD1L1	0.15	0.05	-1.58942	down
25930	sp|Q9H3S7|PTN23_HUMAN	0.747533	0.0501888	8.46157e+09	6325297877	Q9H3S7	PTPN23	0.61	0.45	-0.419792	non
25932	sp|Q9Y696|CLIC4_HUMAN	0.578012	0.0176402	1.80822e+10	1.04517e+10	Q9Y696	CLIC4	1	0.75	-0.790828	down
25934	sp|Q9UFN0|NPS3A_HUMAN	0.345492	0.00481314	13004859480	4.49308e+09	Q9UFN0	NIPSNAP3A	0.93	0.32	-1.53327	down
25938	sp|Q86XA9|HTR5A_HUMAN	0.339547	0.00536479	1.38477e+09	4.70195e+08	Q86XA9	HEATR5A	0.1	0.03	-1.55832	down
25939	sp|Q9Y3Z3|SAMH1_HUMAN	0.319929	0.0310163	2.02673e+09	6.4841e+08	Q9Y3Z3	SAMHD1	0.15	0.05	-1.64417	down
25940	sp|Q8NCA5|FA98A_HUMAN	2.72357	0.0553706	1.95882e+09	5334980920	Q8NCA5	FAM98A	0.14	0.38	1.4455	non
25942	sp|Q96ST3|SIN3A_HUMAN	0.376018	0.0572504	6.45676e+09	2.42786e+09	Q96ST3	SIN3A	0.46	0.17	-1.41112	non
25948	sp|Q8IY47|KBTB2_HUMAN	0.505693	0.0713621	2666640682	1.3485e+09	Q8IY47	KBTBD2	0.19	0.1	-0.983666	non
25959	sp|Q63ZY3|KANK2_HUMAN	2.8573	0.00729021	1.53599e+10	4.38877e+10	Q63ZY3	KANK2	1	3	1.51465	up
2596	sp|P17677|NEUM_HUMAN	10.0695	0.00899988	2152342607	2.16731e+10	P17677	GAP43	0.15	2	3.33193	up
25962	sp|Q69YN4|VIR_HUMAN	0.273646	0.0250905	1.17035e+09	3.20261e+08	Q69YN4	VIRMA	0.08	0.02	-1.86962	down
2597	sp|P04406|G3P_HUMAN	0.65671	0.00171935	1200000000000	7.87333e+11	P04406	GAPDH	86	57	-0.606671	down
25979	sp|Q6IAN0|DRS7B_HUMAN	1.96394	0.0637993	7.3014e+08	1.43395e+09	Q6IAN0	DHRS7B	0.05	0.1	0.973754	non
25989	sp|Q6PHR2|ULK3_HUMAN	0.3592	0.0468101	6.47284e+08	2.32504e+08	Q6PHR2	ULK3	0.05	0.02	-1.47714	down
25994	sp|Q9Y241|HIG1A_HUMAN	6.20581	0.0538238	3.80362e+08	2.36045e+09	Q9Y241	HIGD1A	0.03	0.17	2.63362	non
25996	sp|Q9Y3B8|ORN_HUMAN	0.489711	0.0150887	1.03156e+09	5.05168e+08	Q9Y3B8	REXO2	0.07	0.04	-1.03	down
26000	sp|Q4KMP7|TB10B_HUMAN	0.497949	0.0535728	1.59395e+09	7.93706e+08	Q4KMP7	TBC1D10B	0.11	0.06	-1.00593	non
26007	sp|Q3LXA3|TKFC_HUMAN	0.543262	0.00863363	5526468752	3.00232e+09	Q3LXA3	TKFC	0.4	0.22	-0.880279	down
26010	sp|Q9NUQ6|SPS2L_HUMAN	3.30669	0.0168126	7.86586e+08	2.60099e+09	Q9NUQ6	SPATS2L	0.06	0.19	1.72539	up
26011	sp|Q6N022|TEN4_HUMAN	11.2585	0.0147687	1.05231e+09	1.18474e+10	Q6N022	TENM4	0.08	0.85	3.49295	up
26015	sp|Q9BWH6|RPAP1_HUMAN	0.3965	0.00663314	3.6461e+09	1445678508	Q9BWH6	RPAP1	0.26	0.1	-1.33461	down
26017	sp|Q9Y421|FA32A_HUMAN	1.74452	0.027872	6.68616e+08	1.16641e+09	Q9Y421	FAM32A	0.05	0.08	0.802829	up
26019	sp|Q9HAU5|RENT2_HUMAN	2.38876	0.0533014	1.29004e+09	3081585183	Q9HAU5	UPF2	0.09	0.22	1.25626	non
26024	sp|O75127|PTCD1_HUMAN	4.83695	0.00124239	1.14217e+09	5524625261	O75127	PTCD1	0.08	0.4	2.2741	up
26031	sp|Q9H4L5|OSBL3_HUMAN	2.27836	0.0195221	5.56309e+09	12674724658	Q9H4L5	OSBPL3	0.4	0.91	1.188	up
26037	sp|O43166|SI1L1_HUMAN	2.92425	0.00258895	2.27569e+09	6.65469e+09	O43166	SIPA1L1	0.16	0.48	1.54807	up
260425	sp|Q5TCQ9|MAGI3_HUMAN	0.598514	0.0945322	9.40333e+08	5.62802e+08	Q5TCQ9	MAGI3	0.07	0.04	-0.740544	non
26043	sp|O94888|UBXN7_HUMAN	0.471606	0.0347877	4619802887	2.17873e+09	O94888	UBXN7	0.33	0.16	-1.08434	down
26046	sp|O94822|LTN1_HUMAN	0.830774	0.0112343	4.37907e+09	3.63802e+09	O94822	LTN1	0.31	0.26	-0.267472	down
26049	sp|Q9Y6X4|F169A_HUMAN	0.125726	0.0710785	6.94534e+08	8.7321e+07	Q9Y6X4	FAM169A	0.05	0.01	-2.99164	non
26052	sp|Q9UQ16|DYN3_HUMAN	0.751062	0.0401299	7.04597e+08	5.29196e+08	Q9UQ16	DNM3	0.05	0.04	-0.412997	down
26057	sp|O75179|ANR17_HUMAN	0.771081	0.0576519	5997866938	4.62484e+09	O75179	ANKRD17	0.43	0.33	-0.375046	non
26060	sp|Q9UKG1|DP13A_HUMAN	2.00053	0.0123464	4420252143	8.84283e+09	Q9UKG1	APPL1	0.32	0.64	1.00038	up
26061	sp|Q9UJ83|HACL1_HUMAN	0.10903	0.0311685	1.12497e+09	1.22656e+08	Q9UJ83	HACL1	0.08	0.01	-3.1972	down
26065	sp|Q8ND56|LS14A_HUMAN	3.34878	0.0179306	2.48808e+09	8.33202e+09	Q8ND56	LSM14A	0.18	0.6	1.74364	up	GOBP_STRESS_GRANULE_ASSEMBLY
26088	sp|Q9UJY5|GGA1_HUMAN	0.704436	0.0460668	3.08428e+09	2.17268e+09	Q9UJY5	GGA1	0.22	0.16	-0.505459	down
26090	sp|Q8N2K0|ABD12_HUMAN	0.796629	0.042122	2.54063e+09	2.02394e+09	Q8N2K0	ABHD12	0.18	0.15	-0.32802	down
26091	sp|Q5GLZ8|HERC4_HUMAN	0.332491	0.00346715	6.00989e+09	1998237501	Q5GLZ8	HERC4	0.43	0.14	-1.58861	down
26092	sp|Q5JTV8|TOIP1_HUMAN	3.89013	0.00133398	3505197118	1.36357e+10	Q5JTV8	TOR1AIP1	0.25	0.98	1.95982	up
26098	sp|Q3B7T1|EDRF1_HUMAN	1.99723	0.0969168	3.74471e+08	7.47906e+08	Q3B7T1	EDRF1	0.03	0.05	0.998003	non
26100	sp|Q9Y4P8|WIPI2_HUMAN	0.643122	0.0980776	3.31327e+09	2.13084e+09	Q9Y4P8	WIPI2	0.24	0.15	-0.636836	non
26115	sp|Q9HCD6|TANC2_HUMAN	0.568139	0.0473141	6.4763e+09	3.67944e+09	Q9HCD6	TANC2	0.47	0.26	-0.815684	down
26121	sp|Q8WWY3|PRP31_HUMAN	0.579435	0.00878274	5.59145e+09	3239883084	Q8WWY3	PRPF31	0.4	0.23	-0.787281	down
26130	sp|Q14C86|GAPD1_HUMAN	0.571737	0.0117974	8.14723e+09	4658068549	Q14C86	GAPVD1	0.59	0.33	-0.806577	down
26145	sp|Q8IU81|I2BP1_HUMAN	0.185641	0.0032827	3716589367	6.89952e+08	Q8IU81	IRF2BP1	0.27	0.05	-2.42941	down
26155	sp|Q9Y3T9|NOC2L_HUMAN	0.54977	0.065285	2.18567e+09	1.20162e+09	Q9Y3T9	NOC2L	0.16	0.09	-0.863099	non
26156	sp|O76021|RL1D1_HUMAN	1.63324	0.0103961	2.39142e+10	3.90577e+10	O76021	RSL1D1	2	3	0.707736	up
26160	sp|Q9UG01|IF172_HUMAN	0.624954	0.0505638	1.19218e+09	7.45061e+08	Q9UG01	IFT172	0.09	0.05	-0.678178	non
26164	sp|Q9H4K7|MTG2_HUMAN	1.51869	0.0605882	2.49861e+08	3.79463e+08	Q9H4K7	MTG2	0.02	0.03	0.602832	non
2617	sp|P41250|GARS_HUMAN	0.514257	0.00345296	5.10713e+10	2.62638e+10	P41250	GARS1	4	2	-0.959439	down
261726	sp|O75663|TIPRL_HUMAN	0.413471	0.00946298	1.62339e+10	6.71225e+09	O75663	TIPRL	1	0.48	-1.27414	down
26173	sp|Q8N201|INT1_HUMAN	0.363502	0.0453472	2.36032e+09	8.57979e+08	Q8N201	INTS1	0.17	0.06	-1.45997	down
2618	sp|P22102|PUR2_HUMAN	0.689684	0.00777167	7.03031e+10	4.84869e+10	P22102	GART	5	3	-0.535993	down
26190	sp|Q9UKT8|FBXW2_HUMAN	0.103555	0.0239494	8.76748e+08	9.07914e+07	Q9UKT8	FBXW2	0.06	0.01	-3.27153	down
26207	sp|Q9UKF7|PITC1_HUMAN	0.260563	0.0243286	2.37382e+08	6.1853e+07	Q9UKF7	PITPNC1	0.02	0	-1.94029	down
26227	sp|O43175|SERA_HUMAN	0.796355	0.0162593	4.95815e+10	3.94845e+10	O43175	PHGDH	4	3	-0.328516	down
26229	sp|O94766|B3GA3_HUMAN	1.55934	0.0612846	2795819556	4.35963e+09	O94766	B3GAT3	0.2	0.31	0.640934	non
26263	sp|Q8NEZ5|FBX22_HUMAN	0.491075	0.014649	1.23014e+09	6.04091e+08	Q8NEZ5	FBXO22	0.09	0.04	-1.02599	down
26272	sp|Q9UKT5|FBX4_HUMAN	0.686094	0.0298941	2.64079e+08	1.81183e+08	Q9UKT5	FBXO4	0.02	0.01	-0.543521	down
26275	sp|Q6NVY1|HIBCH_HUMAN	0.373914	0.0313191	11449946491	4281294116	Q6NVY1	HIBCH	0.82	0.31	-1.41922	down
26276	sp|Q9H267|VP33B_HUMAN	0.546844	0.0330718	4.66963e+09	2.55356e+09	Q9H267	VPS33B	0.34	0.18	-0.870799	down
26284	sp|O75616|ERAL1_HUMAN	2.43422	0.0270517	2236707230	5444634445	O75616	ERAL1	0.16	0.39	1.28346	up
26286	sp|Q9NP61|ARFG3_HUMAN	0.184718	0.00525085	8.38143e+08	1.5482e+08	Q9NP61	ARFGAP3	0.06	0.01	-2.4366	down
2629	sp|P04062|GLCM_HUMAN	3.58427	0.0252514	1.76225e+10	6.31638e+10	P04062	GBA1	1	5	1.84168	up
2631	sp|O75323|NIPS2_HUMAN	0.370368	0.0118352	1.10559e+10	4094751546	O75323	NIPSNAP2	0.79	0.29	-1.43297	down
26354	sp|Q9BVP2|GNL3_HUMAN	0.217497	0.0149516	4.53519e+09	9.86389e+08	Q9BVP2	GNL3	0.33	0.07	-2.20093	down
26355	sp|Q96A26|F162A_HUMAN	2.50018	0.00377682	1.181e+10	2.95272e+10	Q96A26	FAM162A	0.85	2	1.32203	up
2639	sp|Q92947|GCDH_HUMAN	0.411901	0.046	4.26524e+09	1.75686e+09	Q92947	GCDH	0.31	0.13	-1.27963	down
2643	sp|P30793|GCH1_HUMAN	0.719253	0.0368732	2048443324	1.47335e+09	P30793	GCH1	0.15	0.11	-0.475428	down
26470	sp|Q6UXD5|SE6L2_HUMAN	0.611947	0.0844513	2139549333	1309291380	Q6UXD5	SEZ6L2	0.15	0.09	-0.708521	non
26502	sp|Q9UHQ1|NARF_HUMAN	2.85382	0.0710365	1.08814e+08	3.10535e+08	Q9UHQ1	NARF	0.01	0.02	1.5129	non
26504	sp|Q6P4Q7|CNNM4_HUMAN	10.1023	0.00827197	3.29303e+08	3.32671e+09	Q6P4Q7	CNNM4	0.02	0.24	3.33661	up
26505	sp|Q8NE01|CNNM3_HUMAN	5.95503	0.0092975	6.10881e+08	3.63781e+09	Q8NE01	CNNM3	0.04	0.26	2.57411	up
26515	sp|Q9Y5J6|T10B_HUMAN	7.90622	0.013302	2.17302e+08	1.71804e+09	Q9Y5J6	TIMM10B	0.02	0.12	2.98299	up
26519	sp|P62072|TIM10_HUMAN	10.4466	0.000500936	1.23187e+09	1.28688e+10	P62072	TIMM10	0.09	0.92	3.38496	up
26520	sp|Q9Y5J7|TIM9_HUMAN	6.16238	0.0104342	2399595706	1.47872e+10	Q9Y5J7	TIMM9	0.17	1	2.62349	up
26523	sp|Q9UL18|AGO1_HUMAN	2.61438	0.00832343	9.62915e+08	2517428093	Q9UL18	AGO1	0.07	0.18	1.38647	up
2653	sp|P23434|GCSH_HUMAN	0.476746	0.0134513	4254526748	2.02833e+09	P23434	GCSH	0.31	0.15	-1.06871	down
26574	sp|Q9NY61|AATF_HUMAN	4.50448	0.0382996	6.07715e+07	2.73744e+08	Q9NY61	AATF	0	0.02	2.17136	up
26586	sp|Q8WWK9|CKAP2_HUMAN	7.01086	0.0168814	9.82511e+07	6.88825e+08	Q8WWK9	CKAP2	0.01	0.05	2.80959	up
26589	sp|Q9H2W6|RM46_HUMAN	2.40271	0.00774334	7330491810	17613042693	Q9H2W6	MRPL46	0.53	1	1.26466	up
26608	sp|Q9Y4P3|TBL2_HUMAN	1.49803	0.0436467	8.72386e+09	13068614209	Q9Y4P3	TBL2	0.63	0.94	0.583067	up
26610	sp|Q96EB1|ELP4_HUMAN	0.422003	0.0295611	3.8585e+08	1.6283e+08	Q96EB1	ELP4	0.03	0.01	-1.24468	down
2664	sp|P31150|GDIA_HUMAN	0.692281	0.00994092	6.7384e+10	46648660602	P31150	GDI1	5	3	-0.530571	down
2665	sp|P50395|GDIB_HUMAN	0.773008	0.00802313	1.54333e+11	1.19333e+11	P50395	GDI2	11	9	-0.371444	down
2673	sp|Q06210|GFPT1_HUMAN	0.607992	0.043723	1.94361e+10	11817018840	Q06210	GFPT1	1	0.85	-0.717875	down
26750	sp|Q96S38|KS6C1_HUMAN	0.0451031	0.00747119	1.70693e+09	7.6988e+07	Q96S38	RPS6KC1	0.12	0.01	-4.47063	down
2677	sp|P38435|VKGC_HUMAN	1.47827	0.077208	4.71948e+08	6.97666e+08	P38435	GGCX	0.03	0.05	0.563909	non
2686	sp|Q9UJ14|GGT7_HUMAN	0.722092	0.0624583	9.85347e+08	7.11511e+08	Q9UJ14	GGT7	0.07	0.05	-0.469745	non
26953	sp|O60518|RNBP6_HUMAN	2.62284	0.00483795	3007318634	7887721365	O60518	RANBP6	0.22	0.57	1.39113	up
26958	sp|Q9UBF2|COPG2_HUMAN	0.718464	0.0379457	1.96745e+10	14135444799	Q9UBF2	COPG2	1	1	-0.477013	down
26960	sp|Q8NFP9|NBEA_HUMAN	0.549512	0.00778842	5349948194	2.93986e+09	Q8NFP9	NBEA	0.38	0.21	-0.863777	down
26985	sp|Q9Y2T2|AP3M1_HUMAN	0.575893	0.0332693	1.11721e+10	6.43392e+09	Q9Y2T2	AP3M1	0.8	0.46	-0.796127	down
26986	sp|P11940|PABP1_HUMAN	2.42027	0.0020341	1.11333e+11	269000000000	P11940	PABPC1	8	19	1.27517	up
26995	sp|O95900|TRUB2_HUMAN	3.82864	0.0513474	3.31332e+08	1.26855e+09	O95900	TRUB2	0.02	0.09	1.93683	non
27000	sp|Q99543|DNJC2_HUMAN	0.637454	0.0603567	5.07711e+09	3236423075	Q99543	DNAJC2	0.36	0.23	-0.649607	non
27020	sp|Q9Y639|NPTN_HUMAN	4.97244	0.00967331	5.84753e+08	2.90764e+09	Q9Y639	NPTN	0.04	0.21	2.31395	up
27031	sp|Q7Z494|NPHP3_HUMAN	0.540495	0.0697942	1.27843e+09	6.90986e+08	Q7Z494	NPHP3	0.09	0.05	-0.887646	non
27037	sp|Q8IZ69|TRM2A_HUMAN	0.155676	0.0355607	8.03153e+08	1.25032e+08	Q8IZ69	TRMT2A	0.06	0.01	-2.68338	down
27044	sp|Q7KZF4|SND1_HUMAN	0.7396	0.0341505	149000000000	110000000000	Q7KZF4	SND1	11	8	-0.435183	down
27067	sp|Q9NUL3|STAU2_HUMAN	2.13727	0.00260013	7666148194	1.63846e+10	Q9NUL3	STAU2	0.55	1	1.09577	up
27068	sp|Q9H2U2|IPYR2_HUMAN	0.335807	0.00544228	21506351369	7.22199e+09	Q9H2U2	PPA2	2	0.52	-1.57429	down
27069	sp|Q9H3K2|GHITM_HUMAN	3.79473	0.0127589	2696870572	10233899753	Q9H3K2	GHITM	0.19	0.74	1.924	up
27075	sp|O95857|TSN13_HUMAN	0.588271	0.0822771	5.98838e+08	3.52279e+08	O95857	TSPAN13	0.04	0.03	-0.765446	non
27086	sp|Q9H334|FOXP1_HUMAN	0.32187	0.0686514	3.8142e+08	1.22768e+08	Q9H334	FOXP1	0.03	0.01	-1.63545	non
27089	sp|O14949|QCR8_HUMAN	8.1954	0.000944733	6.67759e+08	5.47255e+09	O14949	UQCRQ	0.05	0.39	3.03481	up
27095	sp|O43617|TPPC3_HUMAN	0.397241	0.0698864	1.91835e+09	7.62046e+08	O43617	TRAPPC3	0.14	0.05	-1.33191	non
271	sp|Q01433|AMPD2_HUMAN	0.578458	0.0545954	5.9783e+09	3.45819e+09	Q01433	AMPD2	0.43	0.25	-0.789717	non
2710	sp|P32189|GLPK_HUMAN	29.7865	0.00133398	2.5433e+08	7.57561e+09	P32189	GK	0.02	0.54	4.89659	up
27101	sp|Q9HB71|CYBP_HUMAN	0.590808	0.0115641	80869770536	4.77785e+10	Q9HB71	CACYBP	6	3	-0.75924	down
27131	sp|Q9Y5X3|SNX5_HUMAN	0.437252	0.0567059	1.4266e+09	6.23785e+08	Q9Y5X3	SNX5	0.1	0.04	-1.19346	non
27161	sp|Q9UKV8|AGO2_HUMAN	2.21378	0.0531065	5.61433e+09	1.24289e+10	Q9UKV8	AGO2	0.4	0.89	1.14651	non
2717	sp|P06280|AGAL_HUMAN	0.441199	0.00769775	4100683571	1809219285	P06280	GLA	0.29	0.13	-1.1805	down
27183	sp|Q9UN37|VPS4A_HUMAN	0.790245	0.0944709	6.04368e+09	4.77599e+09	Q9UN37	VPS4A	0.43	0.34	-0.339628	non
2719	sp|P51654|GPC3_HUMAN	10.3938	0.00346715	5.20365e+08	5.40856e+09	P51654	GPC3	0.04	0.39	3.37765	up
2720	sp|P16278|BGAL_HUMAN	0.380882	0.0174249	1.60644e+10	6118646440	P16278	GLB1	1	0.44	-1.39258	down
27233	sp|O75897|ST1C4_HUMAN	0.438037	0.0717597	4.99034e+08	2.18595e+08	O75897	SULT1C4	0.04	0.02	-1.19088	non
27236	sp|P53367|ARFP1_HUMAN	0.553382	0.0354525	3719983983	2.05857e+09	P53367	ARFIP1	0.27	0.15	-0.853653	down
27238	sp|Q92917|GPKOW_HUMAN	0.290097	0.0451502	2.70458e+09	7.84593e+08	Q92917	GPKOW	0.19	0.06	-1.78539	down
27247	sp|Q9UMS0|NFU1_HUMAN	0.585724	0.082404	1830889063	1.0724e+09	Q9UMS0	NFU1	0.13	0.08	-0.771707	non
27250	sp|Q53EL6|PDCD4_HUMAN	0.351606	0.00154789	13981123762	4.91585e+09	Q53EL6	PDCD4	1	0.35	-1.50797	down
2729	sp|P48506|GSH1_HUMAN	0.376054	0.00822351	3.42438e+09	1.28775e+09	P48506	GCLC	0.25	0.09	-1.41099	down
27295	sp|Q53GG5|PDLI3_HUMAN	0.49286	0.031303	2.40061e+09	1.18317e+09	Q53GG5	PDLIM3	0.17	0.08	-1.02075	down
27303	sp|Q6XE24|RBMS3_HUMAN	2.27298	0.0503181	1.53229e+09	3.48285e+09	Q6XE24	RBMS3	0.11	0.25	1.18458	non
2731	sp|P23378|GCSP_HUMAN	0.145538	0.00842147	8.75548e+09	1274251221	P23378	GLDC	0.63	0.09	-2.78054	down
27314	sp|Q15771|RAB30_HUMAN	2.17011	0.087163	2.76743e+08	6.00562e+08	Q15771	RAB30	0.02	0.04	1.11777	non
27316	sp|P38159|RBMX_HUMAN	3.53731	0.00276777	4.7807e+09	1.69108e+10	P38159	RBMX	0.34	1	1.82265	up
27327	sp|Q8NDV7|TNR6A_HUMAN	6.00758	0.00741426	5.11918e+08	3.07539e+09	Q8NDV7	TNRC6A	0.04	0.22	2.58678	up
2733	sp|Q53GS7|GLE1_HUMAN	3.73422	0.0870328	5.77531e+07	2.15663e+08	Q53GS7	GLE1	0	0.02	1.90081	non
27332	sp|Q14966|ZN638_HUMAN	0.0308305	0.0144545	1.36368e+10	4.2043e+08	Q14966	ZNF638	0.98	0.03	-5.0195	down
27333	sp|O00461|GOLI4_HUMAN	1.92597	0.0672973	4.8949e+09	9427413491	O00461	GOLIM4	0.35	0.68	0.945584	non
27335	sp|Q9UBQ5|EIF3K_HUMAN	0.80175	0.0167223	1.83448e+10	14707967632	Q9UBQ5	EIF3K	1	1	-0.318775	down
27339	sp|Q9UMS4|PRP19_HUMAN	0.849968	0.0579423	25119793869	2.1351e+10	Q9UMS4	PRPF19	2	2	-0.234519	non
2734	sp|Q92896|GSLG1_HUMAN	2.17872	0.00126544	2.29731e+10	50051787458	Q92896	GLG1	2	4	1.12348	up
27344	sp|Q9UHG2|PCS1N_HUMAN	0.597767	0.0170983	2167401540	1295602056	Q9UHG2	PCSK1N	0.16	0.09	-0.742344	down
27346	sp|Q5BJF2|SGMR2_HUMAN	1.45087	0.0286668	1563383879	2.26826e+09	Q5BJF2	TMEM97	0.11	0.16	0.536916	up
27349	sp|Q8IVS2|FABD_HUMAN	0.317465	0.0663325	5015957817	1.59239e+09	Q8IVS2	MCAT	0.36	0.11	-1.65533	non
27430	sp|Q9NZL9|MAT2B_HUMAN	0.727293	0.014143	1.49673e+10	10885618227	Q9NZL9	MAT2B	1	0.78	-0.459392	down
27433	sp|Q5JU69|TOR2A_HUMAN	0.564349	0.0566602	1.06548e+09	6.01305e+08	Q5JU69	TOR2A	0.08	0.04	-0.82534	non
27436	sp|Q9HC35|EMAL4_HUMAN	0.911357	0.084255	61870798406	56386397904	Q9HC35	EML4	4	4	-0.133911	non
2744	sp|O94925|GLSK_HUMAN	0.557536	0.0115447	2.16165e+10	1.2052e+10	O94925	GLS	2	0.87	-0.842863	down
27440	sp|Q9BXW7|HDHD5_HUMAN	0.297701	0.0648896	1.70684e+10	5.08127e+09	Q9BXW7	HDHD5	1	0.36	-1.74807	non
2746	sp|P00367|DHE3_HUMAN	0.306497	0.00170889	7.24648e+10	22210263489	P00367	GLUD1	5	2	-1.70605	down
275	sp|P48728|GCST_HUMAN	0.243808	0.0118916	1801689659	4.39266e+08	P48728	AMT	0.13	0.03	-2.03618	down
2752	sp|P15104|GLNA_HUMAN	0.478078	0.0427365	2.55015e+09	1.21917e+09	P15104	GLUL	0.18	0.09	-1.06468	down
2762	sp|O60547|GMDS_HUMAN	0.155251	0.0361433	1.63385e+09	2.53656e+08	O60547	GMDS	0.12	0.02	-2.68733	down
2764	sp|P60983|GMFB_HUMAN	0.742808	0.0767788	3.22268e+09	2393835154	P60983	GMFB	0.23	0.17	-0.428939	non
2767	sp|P29992|GNA11_HUMAN	4.04986	0.00360135	9.05675e+09	3.66786e+10	P29992	GNA11	0.65	3	2.01787	up
2770	sp|P63096|GNAI1_HUMAN	3.39531	0.0341505	2.55136e+09	8.66265e+09	P63096	GNAI1	0.18	0.62	1.76354	up
2771	sp|P04899|GNAI2_HUMAN	4.62443	0.0119497	37490653914	1.73333e+11	P04899	GNAI2	3	12	2.20927	up
2773	sp|P08754|GNAI3_HUMAN	6.06653	0.00206685	10713354149	6.49929e+10	P08754	GNAI3	0.77	5	2.60087	up
2775	sp|P09471|GNAO_HUMAN	6.01934	0.00663314	7427882212	4.4711e+10	P09471	GNAO1	0.53	3	2.58961	up
2776	sp|P50148|GNAQ_HUMAN	4.01222	0.0209105	5.25775e+09	2.10952e+10	P50148	GNAQ	0.38	2	2.0044	up
2778	sp|Q5JWF2|GNAS1_HUMAN	2.53213	0.00220966	1.09333e+11	277000000000	Q5JWF2	GNAS	8	20	1.34035	up
2781	sp|P19086|GNAZ_HUMAN	3.14585	0.0284493	5.35213e+08	1683700716	P19086	GNAZ	0.04	0.12	1.65345	up
2782	sp|P62873|GBB1_HUMAN	3.88836	0.00937449	9.70768e+10	3.77667e+11	P62873	GNB1	7	27	1.95916	up
2783	sp|P62879|GBB2_HUMAN	4.38126	0.00373698	17765268697	7.78343e+10	P62879	GNB2	1	6	2.13135	up
2786	sp|P50150|GBG4_HUMAN	3.60708	0.00863363	3.26419e+09	11774199467	P50150	GNG4	0.23	0.85	1.85083	up
2788	sp|O60262|GBG7_HUMAN	3.18611	0.0202368	4.72212e+08	1504517803	O60262	GNG7	0.03	0.11	1.6718	up
2794	sp|P36915|GNL1_HUMAN	0.56777	0.0421065	1.78275e+10	10121956379	P36915	GNL1	1	0.73	-0.81662	down
2803	sp|Q13439|GOGA4_HUMAN	0.370016	0.0580203	2.07337e+09	767179934	Q13439	GOLGA4	0.15	0.06	-1.43434	non
2805	sp|P17174|AATC_HUMAN	0.526911	0.0513015	1.94184e+10	1.02318e+10	P17174	GOT1	1	0.73	-0.92437	non
2806	sp|P00505|AATM_HUMAN	0.403821	0.00479933	128000000000	5.16337e+10	P00505	GOT2	9	4	-1.30821	down
280636	sp|Q8IZQ5|SELH_HUMAN	0.504423	0.0883403	6514320067	3.28597e+09	Q8IZQ5	SELENOH	0.47	0.24	-0.987294	non
2821	sp|P06744|G6PI_HUMAN	0.567722	0.00896249	1.93667e+11	1.09667e+11	P06744	GPI	14	8	-0.816743	down
283209	sp|Q6PCE3|PGM2L_HUMAN	0.541415	0.0612774	1501515770	8.12943e+08	Q6PCE3	PGM2L1	0.11	0.06	-0.885194	non
283237	sp|Q8N5M4|TTC9C_HUMAN	0.574784	0.0656781	2.04188e+09	1.17364e+09	Q8N5M4	TTC9C	0.15	0.08	-0.798909	non
283248	sp|Q8IZ40|RCOR2_HUMAN	0.356304	0.0325455	1.57134e+09	5.59874e+08	Q8IZ40	RCOR2	0.11	0.04	-1.48882	down
283459	sp|O43716|GATC_HUMAN	0.249248	0.0648416	6.19953e+08	1.54522e+08	O43716	GATC	0.04	0.01	-2.00435	non
283578	sp|Q6PL24|TMED8_HUMAN	0.396278	0.0394647	9.59056e+08	3.80053e+08	Q6PL24	TMED8	0.07	0.03	-1.33541	down
283643	sp|Q86SX3|TEDC1_HUMAN	5.75158	0.0195046	7.18984e+07	4.13529e+08	Q86SX3	TEDC1	0.01	0.03	2.52396	up
283742	sp|Q52LJ0|FA98B_HUMAN	0.914671	0.0655096	1.07772e+10	9.8576e+09	Q52LJ0	FAM98B	0.77	0.71	-0.128674	non
283820	sp|Q5JPE7|NOMO2_HUMAN	1.3403	0.0364998	2.09987e+10	2.81446e+10	Q5JPE7	NOMO2	2	2	0.422559	up
283871	sp|A6NDG6|PGP_HUMAN	0.410949	0.0556605	2725537498	1.12006e+09	A6NDG6	PGP	0.2	0.08	-1.28297	non
283987	sp|Q8IV36|HID1_HUMAN	0.348852	0.0130739	3312719822	1.15565e+09	Q8IV36	HID1	0.24	0.08	-1.51931	down
284069	sp|A8MVW0|F1712_HUMAN	13.1133	0.000852872	2.45534e+08	3.21975e+09	A8MVW0	FAM171A2	0.02	0.23	3.71295	up
284161	sp|Q8N9F7|GDPD1_HUMAN	0.255648	0.04316	1.17343e+09	2.99986e+08	Q8N9F7	GDPD1	0.08	0.02	-1.96777	down
284273	sp|Q8N4Q0|PTGR3_HUMAN	0.480131	0.00636474	2371348694	1138558508	Q8N4Q0	PTGR3	0.17	0.08	-1.0585	down
285203	sp|Q5NDL2|EOGT_HUMAN	0.393655	0.0957921	9.87336e+08	3.8867e+08	Q5NDL2	EOGT	0.07	0.03	-1.345	non
285282	sp|Q5HYI8|RABL3_HUMAN	1.90981	0.0223546	8.75287e+08	1.67163e+09	Q5HYI8	RABL3	0.06	0.12	0.933431	up
285331	sp|A2RUB6|CCD66_HUMAN	0.703399	0.0605438	3.41416e+08	2.40152e+08	A2RUB6	CCDC66	0.02	0.02	-0.507585	non
285527	sp|O94915|FRYL_HUMAN	0.428437	0.0255061	3.72869e+09	1597506046	O94915	FRYL	0.27	0.11	-1.22285	down
285590	sp|A1X283|SPD2B_HUMAN	0.665486	0.0426516	1.48848e+10	9.90562e+09	A1X283	SH3PXD2B	1	0.71	-0.58752	down
285598	sp|Q8N8L6|ARL10_HUMAN	2.43042	0.0278114	1.81013e+09	4.39937e+09	Q8N8L6	ARL10	0.13	0.32	1.2812	up
286262	sp|Q4KMQ1|TPRN_HUMAN	5.54514	0.0854941	2.28656e+09	1.26793e+10	Q4KMQ1	TPRN	0.16	0.91	2.47122	non
286410	sp|Q8NB49|AT11C_HUMAN	4.30927	0.00483795	1.25976e+09	5.42864e+09	Q8NB49	ATP11C	0.09	0.39	2.10744	up
287	sp|Q01484|ANK2_HUMAN	3.09368	0.0136906	8676537281	2.68425e+10	Q01484	ANK2	0.62	2	1.62933	up
2870	sp|P43250|GRK6_HUMAN	2.88306	0.00983386	4.47942e+08	1.29144e+09	P43250	GRK6	0.03	0.09	1.5276	up
2873	sp|Q13098|CSN1_HUMAN	0.517503	0.0522224	9.00912e+09	4662248657	Q13098	GPS1	0.65	0.33	-0.95036	non
2876	sp|P07203|GPX1_HUMAN	0.591664	0.0527902	1.85535e+10	1.09774e+10	P07203	GPX1	1	0.79	-0.75715	non
2886												GOBP_STRESS_GRANULE_ASSEMBLY
2889	sp|Q13905|RPGF1_HUMAN	0.334651	0.0326163	1.42604e+08	4.77224e+07	Q13905	RAPGEF1	0.01	0	-1.57927	down
28952	sp|O60826|CCD22_HUMAN	0.602662	0.0122781	3212809156	1.93624e+09	O60826	CCDC22	0.23	0.14	-0.730578	down
28956	sp|Q9Y2Q5|LTOR2_HUMAN	3.14142	0.0099781	4292599228	1.34848e+10	Q9Y2Q5	LAMTOR2	0.31	0.97	1.65142	up
28958	sp|Q9Y2R0|COA3_HUMAN	6.63012	0.00652269	1.434e+09	9507618912	Q9Y2R0	COA3	0.1	0.68	2.72903	up
28960	sp|Q96C86|DCPS_HUMAN	0.367849	0.022816	6328736880	2328020126	Q96C86	DCPS	0.45	0.17	-1.44281	down
28969	sp|Q9Y6E2|5MP1_HUMAN	0.562305	0.0564582	1.04331e+10	5866564794	Q9Y6E2	BZW2	0.75	0.42	-0.830576	non
28972	sp|Q9Y6A9|SPCS1_HUMAN	2.96586	0.0696335	1.83125e+09	5431244523	Q9Y6A9	SPCS1	0.13	0.39	1.56845	non
28973	sp|Q9Y676|RT18B_HUMAN	1.58419	0.0646865	3.79741e+09	6015803944	Q9Y676	MRPS18B	0.27	0.43	0.663743	non
28976	sp|Q9H845|ACAD9_HUMAN	4.18416	0.00663588	9.0611e+09	3.79131e+10	Q9H845	ACAD9	0.65	3	2.06494	up
28977	sp|Q9Y6G3|RM42_HUMAN	2.72715	0.0129235	2025046958	5.52262e+09	Q9Y6G3	MRPL42	0.15	0.4	1.4474	up
28985	sp|Q9ULC4|MCTS1_HUMAN	0.496711	0.00763881	1.149e+10	5.70718e+09	Q9ULC4	MCTS1	0.83	0.41	-1.00952	down
28987	sp|Q9ULX3|NOB1_HUMAN	2.00303	0.0232049	1.27813e+09	2560128728	Q9ULX3	NOB1	0.09	0.18	1.00218	up
28988	sp|Q9UJU6|DBNL_HUMAN	0.620202	0.0604756	16486827488	1.02252e+10	Q9UJU6	DBNL	1	0.73	-0.689189	non
28992	sp|Q9BQ69|MACD1_HUMAN	0.680104	0.00311019	1.68778e+10	11478638145	Q9BQ69	MACROD1	1	0.82	-0.556173	down
28998	sp|Q9BYD1|RM13_HUMAN	2.41301	0.0209131	4.4337e+09	1.06986e+10	Q9BYD1	MRPL13	0.32	0.77	1.27084	up
29066	sp|Q8IWR0|Z3H7A_HUMAN	6.5253	0.0130714	1.61455e+09	1.05354e+10	Q8IWR0	ZC3H7A	0.12	0.76	2.70604	up
29079	sp|Q9NPJ6|MED4_HUMAN	0.486795	0.0812764	1.25631e+09	6.11565e+08	Q9NPJ6	MED4	0.09	0.04	-1.03861	non
29081	sp|Q9NRN9|METL5_HUMAN	0.311919	0.0315641	8.38146e+08	2.61434e+08	Q9NRN9	METTL5	0.06	0.02	-1.68076	down
29087	sp|Q9P016|THYN1_HUMAN	0.57808	0.0100533	5.48508e+09	3170812047	Q9P016	THYN1	0.39	0.23	-0.79066	down
29088	sp|Q9P015|RM15_HUMAN	2.72742	0.00321268	5160072603	14073694300	Q9P015	MRPL15	0.37	1	1.44754	up
29089	sp|Q9NPD8|UBE2T_HUMAN	2.32028	0.0855163	7.80151e+08	1.81016e+09	Q9NPD8	UBE2T	0.06	0.13	1.2143	non
29090	sp|Q9BVV7|TIM21_HUMAN	4.26909	0.0252514	4.32174e+08	1.84499e+09	Q9BVV7	TIMM21	0.03	0.13	2.09393	up
29093	sp|Q9NWU5|RM22_HUMAN	3.00308	0.002944	4388696488	1.31796e+10	Q9NWU5	MRPL22	0.32	0.95	1.58644	up
29094	sp|Q3ZCW2|LEGL_HUMAN	0.342494	0.0303528	1.70864e+09	5.852e+08	Q3ZCW2	LGALSL	0.12	0.04	-1.54585	down
29099	sp|Q9P000|COMD9_HUMAN	0.872269	0.0831117	2.91891e+09	2546072291	Q9P000	COMMD9	0.21	0.18	-0.197155	non
291	sp|P12235|ADT1_HUMAN	5.99451	0.00788552	6781647201	40652618619	P12235	SLC25A4	0.49	3	2.58364	up
29100	sp|Q9BTX3|TM208_HUMAN	1.66884	0.0945322	9.22676e+08	1.5398e+09	Q9BTX3	TMEM208	0.07	0.11	0.738846	non
29102	sp|Q9NRR4|RNC_HUMAN	0.468342	0.0975815	1.16092e+08	5.43709e+07	Q9NRR4	DROSHA	0.01	0	-1.09437	non
29105	sp|Q9Y6A4|CFA20_HUMAN	0.507923	0.0221648	1.61756e+09	8.21594e+08	Q9Y6A4	CFAP20	0.12	0.06	-0.977318	down
29107	sp|Q9UKK6|NXT1_HUMAN	1.69178	0.0317482	1.5656e+08	2.64864e+08	Q9UKK6	NXT1	0.01	0.02	0.758542	up
29115	sp|Q9UHR5|S30BP_HUMAN	0.61531	0.0222593	1.75621e+09	1.08061e+09	Q9UHR5	SAP30BP	0.13	0.08	-0.700615	down
29127	sp|Q9H0H5|RGAP1_HUMAN	10.5321	0.0064046	1.0707e+09	1.12768e+10	Q9H0H5	RACGAP1	0.08	0.81	3.39673	up
29128	sp|Q96T88|UHRF1_HUMAN	0.736346	0.0765855	2199596753	1619665348	Q96T88	UHRF1	0.16	0.12	-0.441543	non
292	sp|P05141|ADT2_HUMAN	7.34919	0.00238969	2.25453e+10	166000000000	P05141	SLC25A5	2	12	2.87758	up
2923	sp|P30101|PDIA3_HUMAN	0.579304	0.00877824	5.01667e+11	2.90333e+11	P30101	PDIA3	36	21	-0.787606	down
293	sp|P12236|ADT3_HUMAN	7.74398	0.00759798	138000000000	1070000000000	P12236	SLC25A6	10	77	2.95308	up
2934	sp|P06396|GELS_HUMAN	0.751289	0.0566451	1.32116e+10	9.92577e+09	P06396	GSN	0.95	0.71	-0.41256	non
2935	sp|P15170|ERF3A_HUMAN	0.809985	0.030902	6.73279e+09	5.45345e+09	P15170	GSPT1	0.48	0.39	-0.304033	down
2936	sp|P00390|GSHR_HUMAN	0.428003	0.00391639	2.387e+10	1.02164e+10	P00390	GSR	2	0.73	-1.22431	down
2937	sp|P48637|GSHB_HUMAN	0.568882	0.0138046	10061042843	5.72354e+09	P48637	GSS	0.72	0.41	-0.813799	down
2941	sp|O15217|GSTA4_HUMAN	0.651246	0.0331622	4.15309e+08	2.70468e+08	O15217	GSTA4	0.03	0.02	-0.618725	down
2946	sp|P28161|GSTM2_HUMAN	0.718424	0.0248612	1.9443e+09	1396830499	P28161	GSTM2	0.14	0.1	-0.477092	down
2947	sp|P21266|GSTM3_HUMAN	0.453653	0.00238195	2.53271e+10	1.14897e+10	P21266	GSTM3	2	0.83	-1.14034	down
2950	sp|P09211|GSTP1_HUMAN	0.529912	0.0525142	255000000000	135000000000	P09211	GSTP1	18	10	-0.916176	non
2952	sp|P30711|GSTT1_HUMAN	0.289632	0.00848132	1127622972	3.26596e+08	P30711	GSTT1	0.08	0.02	-1.78771	down
2954	sp|O43708|MAAI_HUMAN	0.448772	0.00983386	5.90516e+09	2.65007e+09	O43708	GSTZ1	0.42	0.19	-1.15595	down
2956	sp|P52701|MSH6_HUMAN	0.415742	0.00401566	4.18789e+10	1.74108e+10	P52701	MSH6	3	1	-1.26624	down
2957	sp|P52655|TF2AA_HUMAN	0.497878	0.0103961	1285752361	6.40148e+08	P52655	GTF2A1	0.09	0.05	-1.00614	down
2960	sp|P29083|T2EA_HUMAN	0.509545	0.0112343	2.30075e+09	1.17234e+09	P29083	GTF2E1	0.17	0.08	-0.972719	down
2961	sp|P29084|T2EB_HUMAN	0.542239	0.0601383	3.28907e+09	1.78346e+09	P29084	GTF2E2	0.24	0.13	-0.882998	non
2963	sp|P13984|T2FB_HUMAN	0.413488	0.00365912	7.08103e+09	2.92792e+09	P13984	GTF2F2	0.51	0.21	-1.27408	down
2965	sp|P32780|TF2H1_HUMAN	0.401318	0.00574272	1.52776e+09	6.13116e+08	P32780	GTF2H1	0.11	0.04	-1.31718	down
2969	sp|P78347|GTF2I_HUMAN	0.685212	0.0147709	120000000000	82145369739	P78347	GTF2I	9	6	-0.545378	down
2975	sp|Q12789|TF3C1_HUMAN	0.21722	0.0254786	6.87861e+09	1494174809	Q12789	GTF3C1	0.49	0.11	-2.20277	down
2976	sp|Q8WUA4|TF3C2_HUMAN	0.510161	0.0458457	2052044024	1.04687e+09	Q8WUA4	GTF3C2	0.15	0.08	-0.970975	down
29766	sp|Q9NYL9|TMOD3_HUMAN	0.79292	0.0274142	1.03364e+10	8.19596e+09	Q9NYL9	TMOD3	0.74	0.59	-0.334752	down
29789	sp|Q9NTK5|OLA1_HUMAN	0.640715	0.0130714	3.41562e+10	2.18844e+10	Q9NTK5	OLA1	2	2	-0.642246	down
2987	sp|Q16774|KGUA_HUMAN	0.469684	0.00145923	4549055564	2.13662e+09	Q16774	GUK1	0.33	0.15	-1.09024	down
29880	sp|Q9Y673|ALG5_HUMAN	0.236014	0.0643101	3.86009e+09	9.11035e+08	Q9Y673	ALG5	0.28	0.07	-2.08306	non
29883	sp|Q9UIV1|CNOT7_HUMAN	2.46844	0.0505638	1.33474e+09	3294724151	Q9UIV1	CNOT7	0.1	0.24	1.3036	non
29886	sp|Q9Y5X2|SNX8_HUMAN	3.75153	0.0331622	1.35695e+09	5.09063e+09	Q9Y5X2	SNX8	0.1	0.37	1.90748	up
29896	sp|Q13595|TRA2A_HUMAN	2.00193	0.0611061	4.92606e+08	9.86161e+08	Q13595	TRA2A	0.04	0.07	1.00139	non
2990	sp|P08236|BGLR_HUMAN	0.460855	0.0126289	5.86445e+09	2.70266e+09	P08236	GUSB	0.42	0.19	-1.11761	down
29916	sp|Q9Y5W9|SNX11_HUMAN	2.11907	0.0706442	4.01065e+08	8.49883e+08	Q9Y5W9	SNX11	0.03	0.06	1.08343	non
29920	sp|Q96C36|P5CR2_HUMAN	0.476314	0.0555055	1.99941e+10	9.52347e+09	Q96C36	PYCR2	1	0.68	-1.07001	non
29925	sp|Q9Y5P6|GMPPB_HUMAN	0.489252	0.00195593	3399178144	1.66305e+09	Q9Y5P6	GMPPB	0.24	0.12	-1.03135	down
29928	sp|Q9Y584|TIM22_HUMAN	2.77571	0.0545018	3.6646e+08	1.01719e+09	Q9Y584	TIMM22	0.03	0.07	1.47286	non
29929	sp|Q9Y672|ALG6_HUMAN	1.59337	0.0373794	9.44642e+08	1505163092	Q9Y672	ALG6	0.07	0.11	0.67208	up
29952	sp|Q9UHL4|DPP2_HUMAN	0.327835	0.0111701	5491080463	1800168123	Q9UHL4	DPP7	0.39	0.13	-1.60896	down
29956	sp|Q96G23|CERS2_HUMAN	1.83791	0.0188779	5.46856e+09	10050718899	Q96G23	CERS2	0.39	0.72	0.878065	up
29957	sp|Q6NUK1|SCMC1_HUMAN	6.88149	0.00631889	1.98519e+10	1.36667e+11	Q6NUK1	SLC25A24	1	10	2.78272	up
29959	sp|Q9UHY1|NRBP_HUMAN	0.553576	0.0658846	3.29513e+09	1824108845	Q9UHY1	NRBP1	0.24	0.13	-0.853146	non
29966	sp|Q13033|STRN3_HUMAN	0.874207	0.0740604	3.97584e+09	3475708087	Q13033	STRN3	0.29	0.25	-0.193952	non
29968	sp|Q9Y617|SERC_HUMAN	0.679899	0.0301781	2.29522e+10	15605161451	Q9Y617	PSAT1	2	1	-0.556608	down
29978	sp|Q9UHD9|UBQL2_HUMAN	0.561956	0.0335684	9.98605e+09	5.61172e+09	Q9UHD9	UBQLN2	0.72	0.4	-0.831471	down
29979	sp|Q9UMX0|UBQL1_HUMAN	0.488983	0.00154789	49910832681	24405564678	Q9UMX0	UBQLN1	4	2	-1.03214	down
30000	sp|O14787|TNPO2_HUMAN	0.649545	0.0676027	9519369497	6.18326e+09	O14787	TNPO2	0.68	0.44	-0.622498	non
30001	sp|Q96HE7|ERO1A_HUMAN	0.317249	0.000643069	5.79287e+10	1.83778e+10	Q96HE7	ERO1A	4	1	-1.65631	down
3005	sp|P07305|H10_HUMAN	0.451172	0.00195593	6104283973	2.75408e+09	P07305	H1-0	0.44	0.2	-1.14825	down
3009	sp|P16401|H15_HUMAN	0.642159	0.0268407	4.80344e+10	30845699229	P16401	H1-5	3	2	-0.638998	down
3010	sp|P22492|H1T_HUMAN	0.620605	0.0755821	1.71304e+08	1.06312e+08	P22492	H1-6	0.01	0.01	-0.688252	non
302	sp|P07355|ANXA2_HUMAN	0.667989	0.00177592	2.25333e+11	1.50667e+11	P07355	ANXA2	16	11	-0.582103	down
3020	sp|P84243|H33_HUMAN	2.30031	0.0124373	1.78533e+10	4.10682e+10	P84243	H3-3A	1	3	1.20183	up
3028	sp|Q99714|HCD2_HUMAN	0.418418	0.00573421	1.43667e+11	60036186911	Q99714	HSD17B10	10	4	-1.25698	down
3030	sp|P40939|ECHA_HUMAN	1.48173	0.00884236	1.88667e+11	279000000000	P40939	HADHA	14	20	0.567281	up
3032	sp|P55084|ECHB_HUMAN	1.41165	0.00257051	9.53023e+10	1.34667e+11	P55084	HADHB	7	10	0.497384	up
3033	sp|Q16836|HCDH_HUMAN	0.385077	0.0251567	43324110476	16683123838	Q16836	HADH	3	1	-1.37678	down
3035	sp|P12081|HARS1_HUMAN	0.617215	0.0341505	3.53662e+10	2.18286e+10	P12081	HARS1	3	2	-0.696155	down
3052	sp|P53701|CCHL_HUMAN	3.2046	0.00869883	2.96855e+09	9.51303e+09	P53701	HCCS	0.21	0.68	1.68015	up
3054	sp|P51610|HCFC1_HUMAN	0.565888	0.00391639	22872119532	12943064906	P51610	HCFC1	2	0.93	-0.821411	down
3064	sp|P42858|HD_HUMAN	0.372946	0.0229624	8958330725	3.34098e+09	P42858	HTT	0.64	0.24	-1.42296	down
3065	sp|Q13547|HDAC1_HUMAN	0.342001	0.00518227	2.51124e+09	8.58847e+08	Q13547	HDAC1	0.18	0.06	-1.54793	down
3068	sp|P51858|HDGF_HUMAN	0.468037	0.016044	8.26075e+10	3.86634e+10	P51858	HDGF	6	3	-1.0953	down
3069	sp|Q00341|VIGLN_HUMAN	0.752488	0.0289201	44610476559	3.35688e+10	Q00341	HDLBP	3	2	-0.41026	down
307	sp|P09525|ANXA4_HUMAN	0.523354	0.00545752	5512338727	2.8849e+09	P09525	ANXA4	0.4	0.21	-0.934142	down
3073	sp|P06865|HEXA_HUMAN	0.398247	0.0188927	8.21816e+09	3272853795	P06865	HEXA	0.59	0.24	-1.32827	down
3074	sp|P07686|HEXB_HUMAN	0.466087	0.030902	1.2809e+10	5.97011e+09	P07686	HEXB	0.92	0.43	-1.10133	down
308	sp|P08758|ANXA5_HUMAN	0.581557	0.0331124	85432856326	49684050479	P08758	ANXA5	6	4	-0.782008	down
30844	sp|Q9H223|EHD4_HUMAN	0.394446	0.00937523	5.30641e+09	2.09309e+09	Q9H223	EHD4	0.38	0.15	-1.3421	down
30845	sp|Q9NZN3|EHD3_HUMAN	0.554005	0.00406723	3472627523	1.92385e+09	Q9NZN3	EHD3	0.25	0.14	-0.85203	down
30849	sp|Q99570|PI3R4_HUMAN	0.670068	0.0704597	2.75012e+09	1.84277e+09	Q99570	PIK3R4	0.2	0.13	-0.57762	non
309	sp|P08133|ANXA6_HUMAN	0.556195	0.00126544	5.57411e+10	3.10029e+10	P08133	ANXA6	4	2	-0.846338	down
3093	sp|P61086|UBE2K_HUMAN	0.605673	0.00176507	1.35997e+10	8.23696e+09	P61086	UBE2K	0.98	0.59	-0.72339	down
30968	sp|Q9UJZ1|STML2_HUMAN	5.88135	0.00217102	26688736394	1.56667e+11	Q9UJZ1	STOML2	2	11	2.55615	up
3098	sp|P19367|HXK1_HUMAN	0.420753	0.00257051	111000000000	4.66508e+10	P19367	HK1	8	3	-1.24896	down
31	sp|Q13085|ACACA_HUMAN	0.723462	0.0298593	1.39482e+10	1.0091e+10	Q13085	ACACA	1	0.72	-0.46701	down
310	sp|P20073|ANXA7_HUMAN	0.415299	0.0479795	8.09791e+09	3.36306e+09	P20073	ANXA7	0.58	0.24	-1.26778	down
3105	sp|P04439|HLAA_HUMAN	6.2127	0.009611	5.40711e+08	3359278956	P04439	HLA-A	0.04	0.24	2.63522	up
311	sp|P50995|ANX11_HUMAN	0.493438	0.0238413	7.83111e+09	3.86417e+09	P50995	ANXA11	0.56	0.28	-1.01906	down
3145	sp|P08397|HEM3_HUMAN	0.501665	0.0144796	3.3326e+09	1.67185e+09	P08397	HMBS	0.24	0.12	-0.995204	down
3146	sp|P09429|HMGB1_HUMAN	0.65321	0.00530274	185000000000	1.20667e+11	P09429	HMGB1	13	9	-0.614381	down
3148	sp|P26583|HMGB2_HUMAN	0.664743	0.00398691	96121811537	63896261837	P26583	HMGB2	7	5	-0.589132	down
3149	sp|O15347|HMGB3_HUMAN	0.645768	0.0236699	18957645542	12242231914	O15347	HMGB3	1	0.88	-0.630913	down
3155	sp|P35914|HMGCL_HUMAN	0.351586	0.0089916	5.67404e+09	1994911925	P35914	HMGCL	0.41	0.14	-1.50805	down
3157	sp|Q01581|HMCS1_HUMAN	1.21203	0.0826883	2.81586e+09	3.41291e+09	Q01581	HMGCS1	0.2	0.25	0.277424	non
3161	sp|O75330|HMMR_HUMAN	3.95847	0.031084	4.95657e+09	1.96204e+10	O75330	HMMR	0.36	1	1.98494	up
317	sp|O14727|APAF_HUMAN	0.173781	0.0571234	1.96816e+09	3.42028e+08	O14727	APAF1	0.14	0.02	-2.52466	non
3178	sp|P09651|ROA1_HUMAN	1.54767	0.0869175	1.35333e+11	209000000000	P09651	HNRNPA1	10	15	0.630093	non
3181	sp|P22626|ROA2_HUMAN	2.15465	0.00298855	1.09333e+11	2.35667e+11	P22626	HNRNPA2B1	8	17	1.10745	up
3183	sp|P07910|HNRPC_HUMAN	3.37573	0.0112343	8.02143e+09	2.70782e+10	P07910	HNRNPC	0.58	2	1.7552	up
3185	sp|P52597|HNRPF_HUMAN	0.447915	0.0315641	2.44238e+10	10939787787	P52597	HNRNPF	2	0.79	-1.1587	down
3189	sp|P31942|HNRH3_HUMAN	2.76915	0.0149502	3815343940	10565271620	P31942	HNRNPH3	0.27	0.76	1.46944	up
3190	sp|P61978|HNRPK_HUMAN	0.803842	0.00784225	266000000000	214000000000	P61978	HNRNPK	19	15	-0.315017	down
3192	sp|Q00839|HNRPU_HUMAN	1.11849	0.0655452	114000000000	1.27667e+11	Q00839	HNRNPU	8	9	0.161558	non
321	sp|Q99767|APBA2_HUMAN	1.35505	0.0730505	8.06976e+08	1.09349e+09	Q99767	APBA2	0.06	0.08	0.438349	non
3251	sp|P00492|HPRT_HUMAN	0.480732	0.093917	2.1522e+10	10346312540	P00492	HPRT1	2	0.74	-1.05669	non
3265	sp|P01112|RASH_HUMAN	3.29398	0.00346715	7467105269	2.45965e+10	P01112	HRAS	0.54	2	1.71983	up
326625	sp|Q96EY8|MMAB_HUMAN	0.428374	0.0112343	7.80377e+08	3.34293e+08	Q96EY8	MMAB	0.06	0.02	-1.22306	down
3267	sp|P52594|AGFG1_HUMAN	0.343919	0.00719725	6285250052	2.16162e+09	P52594	AGFG1	0.45	0.16	-1.53986	down
327	sp|P13798|ACPH_HUMAN	0.519021	0.00245416	1.94324e+10	1.00859e+10	P13798	APEH	1	0.72	-0.946134	down
328	sp|P27695|APEX1_HUMAN	0.578252	0.00812382	4.41528e+10	2.55314e+10	P27695	APEX1	3	2	-0.79023	down
3281	sp|O75506|HSBP1_HUMAN	0.748153	0.0721153	5233332107	3915333893	O75506	HSBP1	0.38	0.28	-0.418594	non
3295	sp|P51659|DHB4_HUMAN	0.443533	0.000671616	58845139071	2.60998e+10	P51659	HSD17B4	4	2	-1.17289	down
3300	sp|P25686|DNJB2_HUMAN	0.252648	0.0400301	4.13853e+08	1.04559e+08	P25686	DNAJB2	0.03	0.01	-1.9848	down
3301	sp|P31689|DNJA1_HUMAN	1.45321	0.0310129	2.80202e+10	4.07192e+10	P31689	DNAJA1	2	3	0.539241	up
3303	sp|P0DMV8|HS71A_HUMAN	0.696987	0.0202506	259000000000	1.80333e+11	P0DMV8	HSPA1A	19	13	-0.520796	down
3306	sp|P54652|HSP72_HUMAN	0.380477	0.0460668	3.05728e+09	1.16323e+09	P54652	HSPA2	0.22	0.08	-1.39412	down
3308	sp|P34932|HSP74_HUMAN	0.510809	0.010322	113000000000	57746038568	P34932	HSPA4	8	4	-0.969144	down
3309	sp|P11021|BIP_HUMAN	0.610268	0.00095729	664000000000	4.05333e+11	P11021	HSPA5	48	29	-0.712485	down
3310	sp|P17066|HSP76_HUMAN	0.777452	0.0112343	1.07667e+11	8.35852e+10	P17066	HSPA6	8	6	-0.363175	down
3313	sp|P38646|GRP75_HUMAN	0.538708	0.0197117	2.68667e+11	1.44667e+11	P38646	HSPA9	19	10	-0.892424	down
3320	sp|P07900|HS90A_HUMAN	0.624578	0.0287781	1.68667e+12	1.05667e+12	P07900	HSP90AA1	121	76	-0.679047	down
3321	sp|O75054|IGSF3_HUMAN	8.40515	0.0104594	1.63823e+09	13769565553	O75054	IGSF3	0.12	0.99	3.07127	up
3326	sp|P08238|HS90B_HUMAN	0.690669	0.00270569	8.68667e+11	600000000000	P08238	HSP90AB1	62	43	-0.533934	down
3329	sp|P10809|CH60_HUMAN	0.489547	0.00125985	1280000000000	626000000000	P10809	HSPD1	92	45	-1.03048	down
3336	sp|P61604|CH10_HUMAN	0.373297	0.0460668	249000000000	9.30215e+10	P61604	HSPE1	18	7	-1.42161	down
3337	sp|P25685|DNJB1_HUMAN	0.622429	0.0198619	8.82067e+09	5.49024e+09	P25685	DNAJB1	0.63	0.39	-0.684019	down
3339	sp|P98160|PGBM_HUMAN	15.1806	0.0223378	1.12533e+08	1.70832e+09	P98160	HSPG2	0.01	0.12	3.92415	up
3376	sp|P41252|SYIC_HUMAN	0.751188	0.0146652	7.93454e+10	5.96033e+10	P41252	IARS1	6	4	-0.412755	down
337867	sp|Q8NBM4|UBAC2_HUMAN	1.62044	0.00423624	2.32336e+09	3.76486e+09	Q8NBM4	UBAC2	0.17	0.27	0.696385	up
338	sp|P04114|APOB_HUMAN	4.52376	0.00777167	1.18155e+08	5.34503e+08	P04114	APOB	0.01	0.04	2.17752	up
338773	sp|Q4V9L6|TM119_HUMAN	4.04413	0.0842175	4.48185e+08	1.81252e+09	Q4V9L6	TMEM119	0.03	0.13	2.01583	non
339487	sp|Q8IWT0|ARCH_HUMAN	1.62034	0.0319903	8.74749e+10	1.41667e+11	Q8IWT0	ZBTB8OS	6	10	0.6963	up
3396	sp|Q14197|ICT1_HUMAN	1.55866	0.0978398	3798317552	5920279571	Q14197	MRPL58	0.27	0.43	0.640305	non
34	sp|P11310|ACADM_HUMAN	0.357363	0.0127281	2.16285e+10	7.72922e+09	P11310	ACADM	2	0.56	-1.48454	down
340481	sp|Q8IVQ6|ZDH21_HUMAN	4.32226	0.079923	6.93794e+07	2.99875e+08	Q8IVQ6	ZDHHC21	0	0.02	2.11178	non
3417	sp|O75874|IDHC_HUMAN	0.554881	0.00186128	3.33962e+10	1.85309e+10	O75874	IDH1	2	1	-0.84975	down
3418	sp|P48735|IDHP_HUMAN	0.397894	0.0126659	146000000000	58091908313	P48735	IDH2	10	4	-1.32954	down
3419	sp|P50213|IDH3A_HUMAN	0.802279	0.0993383	1.72303e+10	1.38235e+10	P50213	IDH3A	1	0.99	-0.317824	non
3420	sp|O43837|IDH3B_HUMAN	0.77071	0.0493668	1.29746e+10	9.99966e+09	O43837	IDH3B	0.93	0.72	-0.37574	down
343702	sp|Q5GH72|XKR7_HUMAN	2.5969	0.0475906	1.89832e+08	4.92975e+08	Q5GH72	XKR7	0.01	0.04	1.37679	up
345778	sp|Q5HYI7|MTX3_HUMAN	3.82914	0.0100533	7.04118e+08	2696167638	Q5HYI7	MTX3	0.05	0.19	1.93702	up
345930	sp|Q008S8|ECT2L_HUMAN	0.695398	0.0804374	8.85286e+08	6.15626e+08	Q008S8	ECT2L	0.06	0.04	-0.52409	non
347252	sp|Q8WX77|IBPL1_HUMAN	0.544578	0.00742253	1.68493e+09	9.17578e+08	Q8WX77	IGFBPL1	0.12	0.07	-0.876789	down
347733	sp|Q9BVA1|TBB2B_HUMAN	0.866682	0.0713627	3.84667e+11	333000000000	Q9BVA1	TUBB2B	28	24	-0.206425	non
347734	sp|Q8TB61|S35B2_HUMAN	1.45554	0.0784473	2460255545	3.581e+09	Q8TB61	SLC35B2	0.18	0.26	0.541554	non
348	sp|P02649|APOE_HUMAN	5.76451	0.098983	3.01608e+08	1738626016	P02649	APOE	0.02	0.12	2.5272	non
3480	sp|P08069|IGF1R_HUMAN	3.74649	0.00479933	6822735863	2.55613e+10	P08069	IGF1R	0.49	2	1.90554	up
348110	sp|Q7Z6K5|ARPIN_HUMAN	0.493858	0.0875486	5.79619e+08	2.8625e+08	Q7Z6K5	ARPIN	0.04	0.02	-1.01783	non
3485	sp|P18065|IBP2_HUMAN	0.479603	0.0176402	8.52845e+09	4.09027e+09	P18065	IGFBP2	0.61	0.29	-1.06009	down
348654	sp|Q17RS7|GEN_HUMAN	4.42008	0.0207334	1.8994e+08	8.3955e+08	Q17RS7	GEN1	0.01	0.06	2.14407	up
35	sp|P16219|ACADS_HUMAN	0.112992	0.0123383	1618800394	1.82911e+08	P16219	ACADS	0.12	0.01	-3.14571	down
351	sp|P05067|A4_HUMAN	1.5785	0.00866615	5.06929e+09	8001880790	P05067	APP	0.36	0.57	0.658557	up
353116	sp|Q5EBL4|RIPL1_HUMAN	0.392409	0.0331665	1238139163	4.85857e+08	Q5EBL4	RILPL1	0.09	0.03	-1.34957	down
3551	sp|O14920|IKKB_HUMAN	2.73756	0.0468021	1.79957e+08	4.92642e+08	O14920	IKBKB	0.01	0.04	1.45289	up
359845	sp|Q8N5W9|RFLB_HUMAN	0.455587	0.0066814	1.1332e+09	5.1627e+08	Q8N5W9	RFLNB	0.08	0.04	-1.1342	down
36	sp|P45954|ACDSB_HUMAN	0.338106	0.0567059	3021864616	1.02171e+09	P45954	ACADSB	0.22	0.07	-1.56445	non
3607	sp|Q01167|FOXK2_HUMAN	0.273477	0.031186	1.69178e+09	4.62665e+08	Q01167	FOXK2	0.12	0.03	-1.87051	down
3608	sp|Q12905|ILF2_HUMAN	0.810619	0.0211164	8.79404e+10	7.12862e+10	Q12905	ILF2	6	5	-0.302905	down
3609	sp|Q12906|ILF3_HUMAN	0.884472	0.0202368	1.26333e+11	112000000000	Q12906	ILF3	9	8	-0.177111	down
3612	sp|P29218|IMPA1_HUMAN	0.573472	0.00348636	22242315517	1.27553e+10	P29218	IMPA1	2	0.92	-0.802206	down
3614	sp|P20839|IMDH1_HUMAN	0.622885	0.0482044	8.56839e+09	5337122075	P20839	IMPDH1	0.62	0.38	-0.682963	down
3615	sp|P12268|IMDH2_HUMAN	0.563563	0.00720161	5.412e+10	30500023755	P12268	IMPDH2	4	2	-0.827351	down
3631	sp|Q96PE3|INP4A_HUMAN	0.520444	0.0205656	1928015297	1.00342e+09	Q96PE3	INPP4A	0.14	0.07	-0.942185	down
3632	sp|Q14642|I5P1_HUMAN	6.84882	0.0310163	1.76749e+08	1.21052e+09	Q14642	INPP5A	0.01	0.09	2.77586	up
3646	sp|P60228|EIF3E_HUMAN	0.794039	0.00945155	4.07517e+10	3.23584e+10	P60228	EIF3E	3	2	-0.332718	down
3655	sp|P23229|ITA6_HUMAN	6.45463	0.0138265	3.66431e+08	2.36518e+09	P23229	ITGA6	0.03	0.17	2.69033	up
3663	sp|Q13568|IRF5_HUMAN	1.82229	0.00257051	4.64257e+08	8.46013e+08	Q13568	IRF5	0.03	0.06	0.865756	up
3672	sp|P56199|ITA1_HUMAN	3.3086	0.002944	7049456299	23323843094	P56199	ITGA1	0.51	2	1.72622	up
3673	sp|P17301|ITA2_HUMAN	8.56193	0.00101053	2.93907e+09	2.51641e+10	P17301	ITGA2	0.21	2	3.09794	up
3680	sp|Q13797|ITA9_HUMAN	24.847	0.0242017	1.03071e+08	2560997384	Q13797	ITGA9	0.01	0.18	4.635	up
3685	sp|P06756|ITAV_HUMAN	4.04489	0.00171935	1.97656e+09	7994984702	P06756	ITGAV	0.14	0.57	2.0161	up
3688	sp|P05556|ITB1_HUMAN	4.88377	0.00902755	1.3751e+10	6.7157e+10	P05556	ITGB1	0.99	5	2.288	up
3693	sp|P18084|ITB5_HUMAN	2.46964	0.0892721	9.24308e+08	2.28271e+09	P18084	ITGB5	0.07	0.16	1.3043	non
3694	sp|P18564|ITB6_HUMAN	3.88154	0.00631216	1.9141e+09	7429670026	P18564	ITGB6	0.14	0.53	1.95663	up
37	sp|P49748|ACADV_HUMAN	0.322735	0.0361164	5.97499e+10	1.92834e+10	P49748	ACADVL	4	1	-1.63158	down
3703	sp|P46977|STT3A_HUMAN	1.51479	0.052371	2.11975e+10	3.21096e+10	P46977	STT3A	2	2	0.599113	non
3705	sp|Q13572|ITPK1_HUMAN	0.375052	0.0802204	1.1692e+09	4.38512e+08	Q13572	ITPK1	0.08	0.03	-1.41484	non
3712	sp|P26440|IVD_HUMAN	0.382622	0.029301	5957935577	2.27964e+09	P26440	IVD	0.43	0.16	-1.38601	down
3716	sp|P23458|JAK1_HUMAN	2.33329	0.0505638	6.57157e+08	1.53334e+09	P23458	JAK1	0.05	0.11	1.22236	non
372	sp|P48444|COPD_HUMAN	0.617286	0.00595293	3.01681e+10	1.86223e+10	P48444	ARCN1	2	1	-0.695988	down
3728	sp|P14923|PLAK_HUMAN	4.38093	0.000205061	4.73881e+09	20760410317	P14923	JUP	0.34	1	2.13124	up
373	sp|P36406|TRI23_HUMAN	0.792033	0.0611372	5.71401e+08	4.52569e+08	P36406	TRIM23	0.04	0.03	-0.336368	non
373156	sp|Q9Y2Q3|GSTK1_HUMAN	0.419318	0.0035978	19484975237	8.17041e+09	Q9Y2Q3	GSTK1	1	0.59	-1.25388	down
3735	sp|Q15046|SYK_HUMAN	0.791309	0.0187842	5.79181e+10	45831143130	Q15046	KARS1	4	3	-0.337687	down
374291	sp|O75251|NDUS7_HUMAN	6.42803	0.00647112	4.24276e+09	27272618987	O75251	NDUFS7	0.3	2	2.68438	up
374354	sp|Q8NBF2|NHLC2_HUMAN	0.685647	0.0779325	3.74309e+09	2566440557	Q8NBF2	NHLRC2	0.27	0.18	-0.544463	non
374383	sp|Q68D85|NR3L1_HUMAN	2.85462	0.0376884	2.49125e+08	7.11158e+08	Q68D85	NCR3LG1	0.02	0.05	1.5133	up
375056	sp|Q5JRA6|TGO1_HUMAN	0.639712	0.0721153	6.87882e+09	4.40047e+09	Q5JRA6	MIA3	0.49	0.32	-0.644505	non
3757	sp|Q12809|KCNH2_HUMAN	5.57881	0.0225932	1.16866e+09	6.51975e+09	Q12809	KCNH2	0.08	0.47	2.47996	up
375743	sp|Q7Z6K3|PTAR1_HUMAN	4.0005	0.0103316	4.80986e+08	1.92419e+09	Q7Z6K3	PTAR1	0.03	0.14	2.00018	up
3798	sp|Q12840|KIF5A_HUMAN	9.53572	0.00302011	3.59566e+08	3428717129	Q12840	KIF5A	0.03	0.25	3.25334	up
38	sp|P24752|THIL_HUMAN	0.337251	0.00822351	6.41389e+10	2.16309e+10	P24752	ACAT1	5	2	-1.5681	down
382	sp|P62330|ARF6_HUMAN	0.576364	0.0842576	8.17502e+09	4711789993	P62330	ARF6	0.59	0.34	-0.794947	non
3831	sp|Q07866|KLC1_HUMAN	0.765573	0.0214629	2.99949e+10	2.29633e+10	Q07866	KLC1	2	2	-0.385389	down
3833	sp|Q9BW19|KIFC1_HUMAN	0.412486	0.0592282	2.39196e+09	9.86652e+08	Q9BW19	KIFC1	0.17	0.07	-1.27758	non
3835	sp|Q14807|KIF22_HUMAN	0.628759	0.0841786	1.07502e+09	6.75927e+08	Q14807	KIF22	0.08	0.05	-0.66942	non
3836	sp|P52294|IMA5_HUMAN	0.779288	0.0619817	1.64697e+09	1.28346e+09	P52294	KPNA1	0.12	0.09	-0.359771	non
3837	sp|Q14974|IMB1_HUMAN	0.681989	0.00663779	1.86333e+11	127000000000	Q14974	KPNB1	13	9	-0.55218	down
3838	sp|P52292|IMA1_HUMAN	1.9259	0.00365912	1.11583e+10	21489815714	P52292	KPNA2	0.8	2	0.945536	up
3843	sp|O00410|IPO5_HUMAN	0.945963	0.0806089	77095949122	7.29299e+10	O00410	IPO5	6	5	-0.0801441	non
387	sp|P61586|RHOA_HUMAN	0.623156	0.0231336	4.63686e+10	2.88949e+10	P61586	RHOA	3	2	-0.682336	down
387082	sp|Q6EEV6|SUMO4_HUMAN	0.31093	0.00322483	34402903983	1.06969e+10	Q6EEV6	SUMO4	2	0.77	-1.68534	down
387763	sp|Q7Z7L8|CK096_HUMAN	0.553897	0.0191101	1.21154e+10	6.71067e+09	Q7Z7L8	C11orf96	0.87	0.48	-0.85231	down
387882	sp|Q8TAD7|OCC1_HUMAN	3.99052	0.0636944	1.24235e+08	4.95762e+08	Q8TAD7	C12orf75	0.01	0.04	1.99658	non
388015	sp|A6NKG5|RTL1_HUMAN	1.2015	0.0205024	1.07667e+11	1.29333e+11	A6NKG5	RTL1	8	9	0.264837	up
3895	sp|Q86UP2|KTN1_HUMAN	1.14988	0.0234043	8.87041e+10	1.02101e+11	Q86UP2	KTN1	6	7	0.201488	up
389541	sp|Q0VGL1|LTOR4_HUMAN	3.02351	0.00159678	1448846107	4380604046	Q0VGL1	LAMTOR4	0.1	0.31	1.59623	up
3897	sp|P32004|L1CAM_HUMAN	10.0973	0.0016258	1.27792e+10	1.29333e+11	P32004	L1CAM	0.92	9	3.33589	up
390916	sp|A8MXV4|NUD19_HUMAN	0.448138	0.025185	3.4356e+09	1.53962e+09	A8MXV4	NUDT19	0.25	0.11	-1.15799	down
391	sp|P84095|RHOG_HUMAN	4.51752	0.0271273	2022492274	9.13665e+09	P84095	RHOG	0.15	0.66	2.17553	up
3911	sp|O15230|LAMA5_HUMAN	0.197844	0.000195954	7952294514	1.57332e+09	O15230	LAMA5	0.57	0.11	-2.33756	down
3915	sp|P11047|LAMC1_HUMAN	0.620977	0.0132181	5.1303e+09	3185802143	P11047	LAMC1	0.37	0.23	-0.687387	down
3916	sp|P11279|LAMP1_HUMAN	1.96977	0.0118916	7.00961e+09	13807354101	P11279	LAMP1	0.5	0.99	0.978031	up
392	sp|Q07960|RHG01_HUMAN	0.610019	0.00835839	1.69518e+10	1.03409e+10	Q07960	ARHGAP1	1	0.74	-0.713075	down
3920	sp|P13473|LAMP2_HUMAN	1.18691	0.0490236	4845305531	5.75092e+09	P13473	LAMP2	0.35	0.41	0.247206	up
3921	sp|P08865|RSSA_HUMAN	0.767217	0.00655635	1.56667e+11	120000000000	P08865	RPSA	11	9	-0.382293	down
3925	sp|P16949|STMN1_HUMAN	0.574359	0.00481314	1.11667e+11	64171498795	P16949	STMN1	8	5	-0.799976	down
3927	sp|Q14847|LASP1_HUMAN	0.58005	0.0373961	7.76682e+09	4.50515e+09	Q14847	LASP1	0.56	0.32	-0.78575	down
3930	sp|Q14739|LBR_HUMAN	3.29387	0.0355607	1.52719e+09	5.03036e+09	Q14739	LBR	0.11	0.36	1.71979	up
3939	sp|P00338|LDHA_HUMAN	0.449317	0.00154789	5.64667e+11	254000000000	P00338	LDHA	41	18	-1.1542	down
394	sp|Q13017|RHG05_HUMAN	0.488828	0.0641828	9.15988e+08	4.47761e+08	Q13017	ARHGAP5	0.07	0.03	-1.0326	non
3945	sp|P07195|LDHB_HUMAN	0.59557	0.030973	4.56667e+11	272000000000	P07195	LDHB	33	20	-0.747658	down
3954	sp|O95202|LETM1_HUMAN	0.565094	0.0150887	29731519007	1.68011e+10	O95202	LETM1	2	1	-0.823437	down
3956	sp|P09382|LEG1_HUMAN	6.66193	0.00606608	1.71667e+11	1140000000000	P09382	LGALS1	12	82	2.73594	up
3958	sp|P17931|LEG3_HUMAN	4.44416	0.00498921	4.24565e+09	1.88684e+10	P17931	LGALS3	0.3	1	2.15191	up
396	sp|P52565|GDIR1_HUMAN	0.71317	0.0394647	1.38333e+11	9.88198e+10	P52565	ARHGDIA	10	7	-0.487683	down
3964	sp|O00214|LEG8_HUMAN	12.1121	0.00273868	3.46608e+08	4.19814e+09	O00214	LGALS8	0.02	0.3	3.59838	up
3978	sp|P18858|DNLI1_HUMAN	0.604396	0.0604756	3294340465	1991087027	P18858	LIG1	0.24	0.14	-0.726433	non
3980	sp|P49916|DNLI3_HUMAN	0.403642	0.00190809	7.29505e+09	2944589866	P49916	LIG3	0.52	0.21	-1.30885	down
3981	sp|P49917|DNLI4_HUMAN	0.306517	0.0271273	6.85902e+08	2.1024e+08	P49917	LIG4	0.05	0.02	-1.70596	down
3983	sp|O14639|ABLM1_HUMAN	2.91667	0.0104594	2910350060	8.48853e+09	O14639	ABLIM1	0.21	0.61	1.54432	up
3992	sp|O60427|FADS1_HUMAN	1.96409	0.035312	1.84902e+09	3631640379	O60427	FADS1	0.13	0.26	0.973858	up
3996	sp|Q15334|L2GL1_HUMAN	0.666343	0.00899988	6.66178e+09	4.43903e+09	Q15334	LLGL1	0.48	0.32	-0.585662	down
399664	sp|Q86XN8|MEX3D_HUMAN	1.50883	0.0332958	8.53534e+09	12878410412	Q86XN8	MEX3D	0.61	0.93	0.593434	up
3998	sp|P49257|LMAN1_HUMAN	1.73312	0.00284917	2.94207e+10	50989641450	P49257	LMAN1	2	4	0.793374	up
4001	sp|P20700|LMNB1_HUMAN	6.8048	0.0150276	5.26754e+08	3.58446e+09	P20700	LMNB1	0.04	0.26	2.76655	up
401	sp|O14813|PHX2A_HUMAN	0.46555	0.00126544	1.59609e+10	7430602431	O14813	PHOX2A	1	0.53	-1.10299	down
4012	sp|Q9UIQ6|LCAP_HUMAN	0.570257	0.0389625	1892206117	1.07904e+09	Q9UIQ6	LNPEP	0.14	0.08	-0.810316	down
401399	sp|C9JH25|PRRT4_HUMAN	3.317	0.0472634	4.31084e+08	1.4299e+09	C9JH25	PRRT4	0.03	0.1	1.72988	up
401505	sp|Q8N4H5|TOM5_HUMAN	4.94292	0.0166086	3.62712e+09	17928568912	Q8N4H5	TOMM5	0.26	1	2.30536	up
402665	sp|A6NGN9|IGLO5_HUMAN	4.19366	0.0140822	1.35006e+09	5.6617e+09	A6NGN9	IGLON5	0.1	0.41	2.06821	up
4034	sp|O75427|LRCH4_HUMAN	0.407686	0.0460668	7.70113e+09	3.13964e+09	O75427	LRCH4	0.55	0.23	-1.29447	down
4035	sp|Q07954|LRP1_HUMAN	0.324196	0.00350447	1.13911e+10	3.69296e+09	Q07954	LRP1	0.82	0.27	-1.62506	down
4043	sp|P30533|AMRP_HUMAN	0.396526	0.0399523	2122447430	8.41606e+08	P30533	LRPAP1	0.15	0.06	-1.33451	down
4045	sp|Q13449|LSAMP_HUMAN	2.31205	0.0128149	2081217996	4811874665	Q13449	LSAMP	0.15	0.35	1.20917	up
4047	sp|P48449|LSS_HUMAN	0.333074	0.000615129	13280666245	4423441800	P48449	LSS	0.95	0.32	-1.58609	down
4048	sp|P09960|LKHA4_HUMAN	0.509832	0.0041988	2.74928e+10	1.40167e+10	P09960	LTA4H	2	1	-0.971905	down
405	sp|P27540|ARNT_HUMAN	0.542239	0.00578962	2063514108	1118918840	P27540	ARNT	0.15	0.08	-0.882998	down
4067	sp|P07948|LYN_HUMAN	4.33862	0.000500936	13484311229	58503244379	P07948	LYN	0.97	4	2.11723	up
4076	sp|Q14444|CAPR1_HUMAN	2.37223	0.00201588	24121013636	57220576641	Q14444	CAPRIN1	2	4	1.24624	up	GOBP_STRESS_GRANULE_ASSEMBLY
408	sp|P49407|ARRB1_HUMAN	0.262906	0.0347086	9.56202e+08	2.51391e+08	P49407	ARRB1	0.07	0.02	-1.92738	down
4081	sp|Q13394|MB211_HUMAN	0.840645	0.0734631	9.33051e+08	7.84365e+08	Q13394	MAB21L1	0.07	0.06	-0.250431	non
4085	sp|Q13257|MD2L1_HUMAN	0.646187	0.0827621	7.54653e+09	4.87647e+09	Q13257	MAD2L1	0.54	0.35	-0.629976	non
4087	sp|Q15796|SMAD2_HUMAN	1.61303	0.0151655	1891032683	3.0503e+09	Q15796	SMAD2	0.14	0.22	0.689775	up
4090	sp|Q99717|SMAD5_HUMAN	0.296584	0.0795144	5.63427e+08	1.67103e+08	Q99717	SMAD5	0.04	0.01	-1.75349	non
411	sp|P15848|ARSB_HUMAN	0.489622	0.0162244	3.36595e+09	1.64805e+09	P15848	ARSB	0.24	0.12	-1.03026	down
4123	sp|Q9NTJ4|MA2C1_HUMAN	0.00554692	0.00831548	27107185088	1.50361e+08	Q9NTJ4	MAN2C1	2	0.01	-7.4941	down
4124	sp|Q16706|MA2A1_HUMAN	3.41232	0.0357367	2.06198e+08	7.03612e+08	Q16706	MAN2A1	0.01	0.05	1.77075	up
4125	sp|O00754|MA2B1_HUMAN	0.531624	0.0252514	5.80596e+09	3.08659e+09	O00754	MAN2B1	0.42	0.22	-0.911521	down
4126	sp|O00462|MANBA_HUMAN	0.349222	0.0620226	8.12962e+08	2.83904e+08	O00462	MANBA	0.06	0.02	-1.51778	non
4128	sp|P21397|AOFA_HUMAN	2.42207	0.00154583	1.01553e+10	24596892111	P21397	MAOA	0.73	2	1.27624	up
4129	sp|P27338|AOFB_HUMAN	3.68782	0.01437	5.10787e+08	1.88369e+09	P27338	MAOB	0.04	0.14	1.88277	up
4131	sp|P46821|MAP1B_HUMAN	0.64661	0.00184552	2.59667e+11	168000000000	P46821	MAP1B	19	12	-0.629033	down
4133	sp|P11137|MTAP2_HUMAN	0.585822	0.00750413	24864516213	1.45662e+10	P11137	MAP2	2	1	-0.771465	down
4134	sp|P27816|MAP4_HUMAN	0.451099	0.00297318	79359831134	3.57991e+10	P27816	MAP4	6	3	-1.14848	down
4137	sp|P10636|TAU_HUMAN	0.630034	0.0495159	3.02945e+09	1908655194	P10636	MAPT	0.22	0.14	-0.666498	down	GOBP_STRESS_GRANULE_ASSEMBLY
4141	sp|P56192|SYMC_HUMAN	0.743594	0.0248612	3.25906e+10	2.42342e+10	P56192	MARS1	2	2	-0.427413	down
4154	sp|Q9NR56|MBNL1_HUMAN	0.405901	0.0446111	1.96901e+09	7.99222e+08	Q9NR56	MBNL1	0.14	0.06	-1.3008	down
4171	sp|P49736|MCM2_HUMAN	0.794681	0.0215013	3.49448e+10	2.777e+10	P49736	MCM2	3	2	-0.331553	down
4172	sp|P25205|MCM3_HUMAN	0.841962	0.00583762	3.91021e+10	3.29225e+10	P25205	MCM3	3	2	-0.248173	down
4174	sp|P33992|MCM5_HUMAN	0.724289	0.00186128	40766193600	2.95265e+10	P33992	MCM5	3	2	-0.465363	down
4175	sp|Q14566|MCM6_HUMAN	0.777469	0.00711041	38011304995	29552598665	Q14566	MCM6	3	2	-0.363144	down
4176	sp|P33993|MCM7_HUMAN	0.687398	0.0357325	4.82811e+10	3.31883e+10	P33993	MCM7	3	2	-0.540783	down
4179	sp|P15529|MCP_HUMAN	2.29941	0.0524194	5.01157e+08	1.15237e+09	P15529	CD46	0.04	0.08	1.20127	non
4190	sp|P40925|MDHC_HUMAN	0.596416	0.0571453	7.05404e+10	4.20714e+10	P40925	MDH1	5	3	-0.745609	non
4191	sp|P40926|MDHM_HUMAN	0.335529	0.00655635	5.16667e+11	1.73333e+11	P40926	MDH2	37	12	-1.57549	down
4199	sp|P48163|MAOX_HUMAN	0.283254	0.002944	5.49343e+09	1556034287	P48163	ME1	0.39	0.11	-1.81983	down
4200	sp|P23368|MAOM_HUMAN	0.331408	0.00513568	38958330968	1.29111e+10	P23368	ME2	3	0.93	-1.59332	down
4209	sp|Q14814|MEF2D_HUMAN	0.258255	0.00707376	9.08029e+08	2.34503e+08	Q14814	MEF2D	0.07	0.02	-1.95313	down
421	sp|O00192|ARVC_HUMAN	8.60792	0.0202562	1.35015e+09	1.1622e+10	O00192	ARVCF	0.1	0.83	3.10566	up
4239	sp|P55083|MFAP4_HUMAN	1.39504	0.0375591	1.48275e+08	2.06849e+08	P55083	MFAP4	0.01	0.01	0.480306	up
4240	sp|Q08431|MFGM_HUMAN	3.28115	0.0218761	6.13023e+08	2.01142e+09	Q08431	MFGE8	0.04	0.14	1.7142	up
4241	sp|P08582|TRFM_HUMAN	2.61391	0.0176402	4.14693e+09	1.08397e+10	P08582	MELTF	0.3	0.78	1.38621	up
4247	sp|Q10469|MGAT2_HUMAN	2.00338	0.0240524	1.37121e+09	2747046471	Q10469	MGAT2	0.1	0.2	1.00244	up
4249	sp|Q09328|MGT5A_HUMAN	2.26208	0.0899503	5.39184e+08	1.21968e+09	Q09328	MGAT5	0.04	0.09	1.17765	non
4253	sp|Q96PC5|MIA2_HUMAN	0.104177	0.0334621	5.54825e+08	5.77997e+07	Q96PC5	MIA2	0.04	0	-3.2629	down
4259	sp|O14880|MGST3_HUMAN	7.05077	0.0112343	4.76779e+09	3.36166e+10	O14880	MGST3	0.34	2	2.81778	up
4267	sp|P14209|CD99_HUMAN	1.5978	0.0824909	2.4425e+09	3.90263e+09	P14209	CD99	0.18	0.28	0.67609	non
427	sp|Q13510|ASAH1_HUMAN	0.435374	0.00899779	11555125721	5030800649	Q13510	ASAH1	0.83	0.36	-1.19967	down
4282	sp|P14174|MIF_HUMAN	0.761897	0.089984	1.37667e+11	1.04667e+11	P14174	MIF	10	8	-0.392332	non
4285	sp|Q99797|MIPEP_HUMAN	0.380027	0.0104857	2.40672e+09	9.14618e+08	Q99797	MIPEP	0.17	0.07	-1.39583	down
4287	sp|P54252|ATX3_HUMAN	0.359269	0.0658321	1.00899e+09	3.62497e+08	P54252	ATXN3	0.07	0.03	-1.47687	non
4299	sp|P51825|AFF1_HUMAN	0.518354	0.0991165	1516703170	7.8619e+08	P51825	AFF1	0.11	0.06	-0.947989	non
4301	sp|P55196|AFAD_HUMAN	0.731075	0.0945319	8.95483e+09	6.54665e+09	P55196	AFDN	0.64	0.47	-0.451909	non
4329	sp|Q02252|MMSA_HUMAN	0.227316	0.00777167	10548727673	2397892394	Q02252	ALDH6A1	0.76	0.17	-2.13723	down
4331	sp|P51948|MAT1_HUMAN	0.537256	0.0389625	7.5356e+08	4.04855e+08	P51948	MNAT1	0.05	0.03	-0.896317	down
4343	sp|Q9HCE1|MOV10_HUMAN	3.06667	0.0202572	12465044183	3.82262e+10	Q9HCE1	MOV10	0.9	3	1.61667	up
4345	sp|P41217|OX2G_HUMAN	7.45636	0.00728555	1.03435e+09	7712517278	P41217	CD200	0.07	0.55	2.89847	up
4356	sp|Q13368|MPP3_HUMAN	0.697221	0.0652337	4973553267	3.46767e+09	Q13368	MPP3	0.36	0.25	-0.520312	non
4358	sp|P39210|MPV17_HUMAN	4.27034	0.0611372	2995164494	1.27904e+10	P39210	MPV17	0.22	0.92	2.09435	non
4361	sp|P49959|MRE11_HUMAN	0.524829	0.078883	9.32763e+09	4.89541e+09	P49959	MRE11	0.67	0.35	-0.93008	non
4363	sp|P33527|MRP1_HUMAN	15.7719	0.0163723	1.50509e+09	2.37382e+10	P33527	ABCC1	0.11	2	3.97928	up
439	sp|O43681|GET3_HUMAN	0.720492	0.0767375	1.5459e+10	1.11381e+10	O43681	GET3	1	0.8	-0.472946	non
439921	sp|P84157|MXRA7_HUMAN	1.25291	0.0929444	7790699633	9.76103e+09	P84157	MXRA7	0.56	0.7	0.325281	non
440	sp|P08243|ASNS_HUMAN	1.28323	0.0299476	9.02179e+09	11577021638	P08243	ASNS	0.65	0.83	0.359779	up
440026	sp|Q5BJD5|TM41B_HUMAN	1.68507	0.0629822	7.88371e+07	1.32846e+08	Q5BJD5	TMEM41B	0.01	0.01	0.752811	non
440138	sp|Q2TAA5|ALG11_HUMAN	0.312885	0.00729021	2.26064e+09	7.07322e+08	Q2TAA5	ALG11	0.16	0.05	-1.67629	down
440193	sp|Q9P219|DAPLE_HUMAN	5.86942	0.0553803	1.90836e+08	1.12009e+09	Q9P219	CCDC88C	0.01	0.08	2.55322	non
440275	sp|Q9P2K8|E2AK4_HUMAN	0.425739	0.0453472	3.57522e+09	1.52211e+09	Q9P2K8	EIF2AK4	0.26	0.11	-1.23196	down
440574	sp|Q5TGZ0|MIC10_HUMAN	5.80203	0.00238195	7.85607e+08	4558118266	Q5TGZ0	MICOS10	0.06	0.33	2.53656	up
4430	sp|O43795|MYO1B_HUMAN	0.692134	0.0129764	8.45563e+10	5.85243e+10	O43795	MYO1B	6	4	-0.530876	down
4436	sp|P43246|MSH2_HUMAN	0.569688	0.043754	35830409447	20412150869	P43246	MSH2	3	1	-0.811756	down
4437	sp|P20585|MSH3_HUMAN	0.253642	0.0100533	4.64334e+09	1.17775e+09	P20585	MSH3	0.33	0.08	-1.97913	down
444	sp|Q12797|ASPH_HUMAN	0.303911	0.0141831	3123804133	9.49358e+08	Q12797	ASPH	0.22	0.07	-1.71828	down
4440	sp|O43347|MSI1H_HUMAN	2.0094	0.0479256	7578607454	1.52284e+10	O43347	MSI1	0.54	1	1.00676	up
4507	sp|Q13126|MTAP_HUMAN	0.530385	0.00515841	10457569353	5.54654e+09	Q13126	MTAP	0.75	0.4	-0.914888	down
4508	sp|P00846|ATP6_HUMAN	3.94559	0.000978752	3199977863	1.26258e+10	P00846	ATP6	0.23	0.91	1.98024	up
4509	sp|P03928|ATP8_HUMAN	7.61644	0.00636872	2404319039	1.83123e+10	P03928	ATP8	0.17	1	2.92912	up
4512	sp|P00395|COX1_HUMAN	5.62401	0.0066121	4.99012e+09	2.80645e+10	P00395	COX1	0.36	2	2.4916	up
4513	sp|P00403|COX2_HUMAN	7.15527	0.00453007	38263091687	2.73667e+11	P00403	COX2	3	20	2.83901	up
4514	sp|P00414|COX3_HUMAN	11.2463	0.00394823	2.65172e+08	2982189062	P00414	COX3	0.02	0.21	3.49137	up
4519	sp|P00156|CYB_HUMAN	9.84481	0.0327575	3.4686e+08	3.41477e+09	P00156	CYTB	0.02	0.25	3.29936	up
4522	sp|P11586|C1TC_HUMAN	0.687577	0.00545752	37441426066	2.57439e+10	P11586	MTHFD1	3	2	-0.540407	down
4535	sp|P03886|NU1M_HUMAN	7.79431	0.0621775	5.89959e+08	4598324391	P03886	ND1	0.04	0.33	2.96242	non
4536	sp|P03891|NU2M_HUMAN	6.8237	0.000447138	1.16803e+09	7.97029e+09	P03891	ND2	0.08	0.57	2.77055	up
4538	sp|P03905|NU4M_HUMAN	7.10754	0.00348636	1180498561	8390435056	P03905	ND4	0.08	0.6	2.82935	up
4540	sp|P03915|NU5M_HUMAN	6.94261	0.00453007	1774537845	12319920818	P03915	ND5	0.13	0.88	2.79548	up
4541	sp|P03923|NU6M_HUMAN	6.16389	0.0116105	5.63596e+08	3473943490	P03923	ND6	0.04	0.25	2.62384	up
4580	sp|Q13505|MTX1_HUMAN	3.46548	0.00654331	5520575525	1.91315e+10	Q13505	MTX1	0.4	1	1.79306	up
4591	sp|O94972|TRI37_HUMAN	3.80445	0.0127589	9.66097e+08	3.67547e+09	O94972	TRIM37	0.07	0.26	1.92769	up
4594	sp|P22033|MUTA_HUMAN	0.481365	0.0410777	5.00019e+09	2.40692e+09	P22033	MMUT	0.36	0.17	-1.0548	down
4597	sp|P53602|MVD1_HUMAN	0.506501	0.0595451	1.1512e+09	5.83085e+08	P53602	MVD	0.08	0.04	-0.981363	non
4627	sp|P35579|MYH9_HUMAN	0.616012	0.00095729	317000000000	195000000000	P35579	MYH9	23	14	-0.698969	down
4628	sp|P35580|MYH10_HUMAN	0.801626	0.00259355	1.57667e+11	1.26667e+11	P35580	MYH10	11	9	-0.318999	down
4637	sp|P60660|MYL6_HUMAN	0.762347	0.00424781	3.5295e+10	26907047444	P60660	MYL6	3	2	-0.39148	down
4641	sp|O00159|MYO1C_HUMAN	0.576693	0.0150887	2.98879e+10	1.72361e+10	O00159	MYO1C	2	1	-0.794124	down
4646	sp|Q9UM54|MYO6_HUMAN	0.642825	0.0138167	1.52688e+10	9815191120	Q9UM54	MYO6	1	0.71	-0.637502	down
4665	sp|Q15742|NAB2_HUMAN	0.564223	0.0717025	1.62052e+09	9.14337e+08	Q15742	NAB2	0.12	0.07	-0.825663	non
4666	sp|Q13765|NACA_HUMAN	0.785079	0.0526563	42699342090	3.35224e+10	Q13765	NACA	3	2	-0.34909	non
4669	sp|P54802|ANAG_HUMAN	0.372166	0.0496418	1.96357e+09	7.30776e+08	P54802	NAGLU	0.14	0.05	-1.42598	down
4670	sp|P52272|HNRPM_HUMAN	0.278776	0.00437141	213000000000	5.93572e+10	P52272	HNRNPM	15	4	-1.84282	down
4673	sp|P55209|NP1L1_HUMAN	0.824248	0.0671093	4.73349e+10	3.90157e+10	P55209	NAP1L1	3	3	-0.27885	non
4676	sp|Q99733|NP1L4_HUMAN	0.557264	0.0175032	4.50785e+10	25120644149	Q99733	NAP1L4	3	2	-0.843567	down
4677	sp|O43776|SYNC_HUMAN	0.552476	0.00747119	5.75234e+10	3.17803e+10	O43776	NARS1	4	2	-0.856016	down
4678	sp|P49321|NASP_HUMAN	0.588175	0.0175718	1.02583e+11	6.03498e+10	P49321	NASP	7	4	-0.765682	down
4684	sp|P13591|NCAM1_HUMAN	8.12921	0.00578962	2.0164e+10	164000000000	P13591	NCAM1	1	12	3.02312	up
4685	sp|O15394|NCAM2_HUMAN	63.7013	0.00931727	9.24359e+07	5888289262	O15394	NCAM2	0.01	0.42	5.99325	up
4686	sp|Q09161|NCBP1_HUMAN	0.781821	0.00649397	13120879547	1.02582e+10	Q09161	NCBP1	0.94	0.74	-0.355089	down
4690	sp|P16333|NCK1_HUMAN	0.434197	0.0366694	8.21023e+08	3.56485e+08	P16333	NCK1	0.06	0.03	-1.20358	down
4691	sp|P19338|NUCL_HUMAN	0.731975	0.00356597	2.62667e+11	1.92333e+11	P19338	NCL	19	14	-0.450134	down
4694	sp|O15239|NDUA1_HUMAN	5.38031	0.0133223	7.53113e+08	4051979983	O15239	NDUFA1	0.05	0.29	2.42769	up
4695	sp|O43678|NDUA2_HUMAN	6.3417	0.00270569	3.1532e+09	1.99966e+10	O43678	NDUFA2	0.23	1	2.66487	up
4696	sp|O95167|NDUA3_HUMAN	9.95397	0.00832343	1821617808	18132326758	O95167	NDUFA3	0.13	1	3.31527	up
4697	sp|O00483|NDUA4_HUMAN	1.42571	0.0323746	1.17577e+10	1.6763e+10	O00483	NDUFA4	0.84	1	0.511676	up
4698	sp|Q16718|NDUA5_HUMAN	5.05903	0.00110419	8602698650	43521279389	Q16718	NDUFA5	0.62	3	2.33886	up
47	sp|P53396|ACLY_HUMAN	0.728966	0.00488884	8.06825e+10	5.88148e+10	P53396	ACLY	6	4	-0.456076	down
4700	sp|P56556|NDUA6_HUMAN	6.43987	0.0155446	1.9727e+09	1.27039e+10	P56556	NDUFA6	0.14	0.91	2.68703	up
4701	sp|O95182|NDUA7_HUMAN	4.45653	0.00823523	1904391208	8486975523	O95182	NDUFA7	0.14	0.61	2.15592	up
4702	sp|P51970|NDUA8_HUMAN	9.1542	0.00195593	7669212850	70205492923	P51970	NDUFA8	0.55	5	3.19443	up
4704	sp|Q16795|NDUA9_HUMAN	6.70616	0.0495159	6.06675e+09	4.06846e+10	Q16795	NDUFA9	0.44	3	2.74549	up
4705	sp|O95299|NDUAA_HUMAN	8.12445	0.00136531	8.5866e+09	6.97614e+10	O95299	NDUFA10	0.62	5	3.02227	up
4706	sp|O14561|ACPM_HUMAN	2.28259	0.00832343	5633392734	1.28587e+10	O14561	NDUFAB1	0.4	0.92	1.19067	up
4707	sp|O75438|NDUB1_HUMAN	9.26002	0.000543322	1.99403e+09	1.84647e+10	O75438	NDUFB1	0.14	1	3.21101	up
4709	sp|O43676|NDUB3_HUMAN	7.04384	0.00257051	2.39286e+09	1.68549e+10	O43676	NDUFB3	0.17	1	2.81636	up
471	sp|P31939|PUR9_HUMAN	0.698136	0.0902845	5.79079e+10	4.04276e+10	P31939	ATIC	4	3	-0.51842	non
4710	sp|O95168|NDUB4_HUMAN	10.0087	0.0186948	2088031887	2.08984e+10	O95168	NDUFB4	0.15	2	3.32318	up
4711	sp|O43674|NDUB5_HUMAN	2.67812	0.00284151	5.72649e+09	1.53362e+10	O43674	NDUFB5	0.41	1	1.42122	up
4712	sp|O95139|NDUB6_HUMAN	7.64509	0.00794835	1.64061e+09	1.25426e+10	O95139	NDUFB6	0.12	0.9	2.93453	up
4713	sp|P17568|NDUB7_HUMAN	18.3799	0.00871931	4.97805e+08	9149636932	P17568	NDUFB7	0.04	0.66	4.20006	up
4714	sp|O95169|NDUB8_HUMAN	10.4952	0.00373482	2.99126e+09	3.13938e+10	O95169	NDUFB8	0.21	2	3.39165	up
4715	sp|Q9Y6M9|NDUB9_HUMAN	12.6479	0.0106673	2.88367e+09	3.64725e+10	Q9Y6M9	NDUFB9	0.21	3	3.66083	up
4716	sp|O96000|NDUBA_HUMAN	7.72878	0.0052115	8.04336e+09	62165382073	O96000	NDUFB10	0.58	4	2.95024	up
4717	sp|O43677|NDUC1_HUMAN	10.4142	0.0114313	6.25897e+08	6518199674	O43677	NDUFC1	0.04	0.47	3.38048	up
4718	sp|O95298|NDUC2_HUMAN	6.69898	0.0294387	3.07194e+09	20578898753	O95298	NDUFC2	0.22	1	2.74394	up
4719	sp|P28331|NDUS1_HUMAN	4.54616	0.000205061	3.90713e+10	1.77667e+11	P28331	NDUFS1	3	13	2.18465	up
472	sp|Q13315|ATM_HUMAN	0.587055	0.0570467	2.36722e+09	1.38969e+09	Q13315	ATM	0.17	0.1	-0.768432	non
4720	sp|O75306|NDUS2_HUMAN	5.04339	0.000500936	2.18551e+10	1.10333e+11	O75306	NDUFS2	2	8	2.33439	up
4722	sp|O75489|NDUS3_HUMAN	4.84607	0.00095729	18048350562	8.74635e+10	O75489	NDUFS3	1	6	2.27681	up
4723	sp|P49821|NDUV1_HUMAN	3.78107	0.000195954	21022115140	7.94861e+10	P49821	NDUFV1	2	6	1.91879	up
4724	sp|O43181|NDUS4_HUMAN	8.48215	0.00780021	2835151582	2.40482e+10	O43181	NDUFS4	0.2	2	3.08443	up
4725	sp|O43920|NDUS5_HUMAN	7.18894	0.0214404	3.91051e+09	2.81124e+10	O43920	NDUFS5	0.28	2	2.84578	up
4726	sp|O75380|NDUS6_HUMAN	10.5591	0.00864399	1.47947e+09	1.56218e+10	O75380	NDUFS6	0.11	1	3.40041	up
4728	sp|O00217|NDUS8_HUMAN	13.8923	0.0350466	2275718034	3.16149e+10	O00217	NDUFS8	0.16	2	3.79621	up
4729	sp|P19404|NDUV2_HUMAN	7.06499	0.00170889	3.8233e+09	27011560360	P19404	NDUFV2	0.27	2	2.82069	up
4731	sp|P56181|NDUV3_HUMAN	7.49918	0.0373961	1054797255	7910115592	P56181	NDUFV3	0.08	0.57	2.90673	up
4735	sp|Q15019|SEPT2_HUMAN	0.557903	0.00190809	9.93271e+10	5.5455e+10	Q15019	SEPTIN2	7	4	-0.841915	down
4741	sp|P07197|NFM_HUMAN	6.27335	0.00208352	1.36609e+09	8569957365	P07197	NEFM	0.1	0.62	2.64923	up
4744	sp|P12036|NFH_HUMAN	4.03313	0.0327044	4.94869e+08	1.99587e+09	P12036	NEFH	0.04	0.14	2.0119	up
4747	sp|P07196|NFL_HUMAN	4.04623	0.00330192	1.71509e+09	6939634514	P07196	NEFL	0.12	0.5	2.01658	up
476	sp|P05023|AT1A1_HUMAN	6.99165	0.00265757	1.52481e+10	1.06333e+11	P05023	ATP1A1	1	8	2.80563	up
4771	sp|P35240|MERL_HUMAN	0.708927	0.0658846	7.6787e+08	5.44364e+08	P35240	NF2	0.06	0.04	-0.49629	non
478	sp|P13637|AT1A3_HUMAN	7.52475	0.0104342	28889030014	2.17333e+11	P13637	ATP1A3	2	16	2.91164	up
4781	sp|O00712|NFIB_HUMAN	0.598777	0.0373375	2602511540	1.55832e+09	O00712	NFIB	0.19	0.11	-0.73991	down
4782	sp|P08651|NFIC_HUMAN	2.70322	0.00833229	1.21739e+09	3290872603	P08651	NFIC	0.09	0.24	1.43468	up
4791	sp|Q00653|NFKB2_HUMAN	0.330443	0.0383989	2.27692e+09	752391348	Q00653	NFKB2	0.16	0.05	-1.59753	down
48	sp|P21399|ACOHC_HUMAN	0.481796	0.026605	4.48983e+09	2163180217	P21399	ACO1	0.32	0.16	-1.05351	down
4800	sp|P23511|NFYA_HUMAN	0.435563	0.0628491	6.67996e+08	2.90955e+08	P23511	NFYA	0.05	0.02	-1.19905	non
481	sp|P05026|AT1B1_HUMAN	9.85495	0.00901542	4974292319	4.90214e+10	P05026	ATP1B1	0.36	4	3.30085	up
4811	sp|P14543|NID1_HUMAN	1.98352	0.0197979	2.49242e+09	4.94378e+09	P14543	NID1	0.18	0.36	0.988065	up
4817	sp|Q86X76|NIT1_HUMAN	0.494121	0.020587	5724856109	2.82877e+09	Q86X76	NIT1	0.41	0.2	-1.01706	down
483	sp|P54709|AT1B3_HUMAN	9.41032	0.00259028	2.82243e+09	26560002246	P54709	ATP1B3	0.2	2	3.23424	up
4831	sp|P22392|NDKB_HUMAN	0.672772	0.00300553	2.81333e+11	1.89333e+11	P22392	NME2	20	14	-0.57181	down
4833	sp|O00746|NDKM_HUMAN	0.539185	0.0200549	1.35214e+10	7290557428	O00746	NME4	0.97	0.52	-0.891148	down
4836	sp|P30419|NMT1_HUMAN	0.552253	0.00165254	12531072743	6.92033e+09	P30419	NMT1	0.9	0.5	-0.856598	down
4839	sp|P46087|NOP2_HUMAN	0.700699	0.0566602	4880527276	3.41978e+09	P46087	NOP2	0.35	0.25	-0.513132	non
4841	sp|Q15233|NONO_HUMAN	3.33841	0.00655635	111000000000	3.69667e+11	Q15233	NONO	8	27	1.73916	up
4853	sp|Q04721|NOTC2_HUMAN	3.80729	0.0505638	5.0435e+08	1920203807	Q04721	NOTCH2	0.04	0.14	1.92876	non
4854	sp|Q9UM47|NOTC3_HUMAN	3.91875	0.0493052	6.20406e+08	2.43122e+09	Q9UM47	NOTCH3	0.04	0.17	1.97039	up
4857	sp|P51513|NOVA1_HUMAN	0.514148	0.0265866	8.82239e+08	4.53601e+08	P51513	NOVA1	0.06	0.03	-0.959744	down
4860	sp|P00491|PNPH_HUMAN	0.637635	0.01347	1.51822e+10	9.68071e+09	P00491	PNP	1	0.7	-0.649196	down
4864	sp|O15118|NPC1_HUMAN	4.08316	0.0327554	5.0688e+08	2.06967e+09	O15118	NPC1	0.04	0.15	2.02969	up
4869	sp|P06748|NPM_HUMAN	0.777749	0.043993	2.46667e+11	192000000000	P06748	NPM1	18	14	-0.362623	down
488	sp|P16615|AT2A2_HUMAN	1.25543	0.0465325	87582590567	1.09667e+11	P16615	ATP2A2	6	8	0.328178	up
4893	sp|P01111|RASN_HUMAN	2.90614	0.0152405	1.999e+09	5.80936e+09	P01111	NRAS	0.14	0.42	1.5391	up
4897	sp|Q92823|NRCAM_HUMAN	0.203763	0.00552205	2.48782e+10	5.06926e+09	Q92823	NRCAM	2	0.36	-2.29503	down
4898	sp|O43847|NRDC_HUMAN	0.34463	0.00260013	1.20707e+10	4159913187	O43847	NRDC	0.87	0.3	-1.53688	down
4899	sp|Q16656|NRF1_HUMAN	0.389191	0.0945319	1.1904e+09	4.63293e+08	Q16656	NRF1	0.09	0.03	-1.36145	non
490	sp|P20020|AT2B1_HUMAN	7.59274	0.00943624	9.91512e+08	7.52829e+09	P20020	ATP2B1	0.07	0.54	2.92462	up
4904	sp|P67809|YBOX1_HUMAN	1.99975	0.00177592	7.78584e+10	1.55667e+11	P67809	YBX1	6	11	0.999819	up
4905	sp|P46459|NSF_HUMAN	2.0633	0.002944	2.31307e+10	4.77257e+10	P46459	NSF	2	3	1.04496	up
4907	sp|P21589|5NTD_HUMAN	32.7882	0.012534	1.14161e+09	3.74314e+10	P21589	NT5E	0.08	3	5.03511	up
4919	sp|Q01973|ROR1_HUMAN	10.5003	0.0270517	2.50593e+08	2631305430	Q01973	ROR1	0.02	0.19	3.39236	up
4920	sp|Q01974|ROR2_HUMAN	12.3387	0.0310358	9.91257e+07	1.22308e+09	Q01974	ROR2	0.01	0.09	3.62511	up
4924	sp|Q02818|NUCB1_HUMAN	0.453246	0.00687634	18808344837	8.52481e+09	Q02818	NUCB1	1	0.61	-1.14163	down
4925	sp|P80303|NUCB2_HUMAN	0.479112	0.0104342	7267524401	3.48196e+09	P80303	NUCB2	0.52	0.25	-1.06156	down
4926	sp|Q14980|NUMA1_HUMAN	0.592143	0.00811043	31317280982	18544299750	Q14980	NUMA1	2	1	-0.755983	down
4928	sp|P52948|NUP98_HUMAN	0.652025	0.0886878	3096234985	2018823731	P52948	NUP98	0.22	0.15	-0.617	non
493	sp|P23634|AT2B4_HUMAN	4.68037	0.0301837	3172057718	14846411078	P23634	ATP2B4	0.23	1	2.22662	up
4942	sp|P04181|OAT_HUMAN	0.399659	0.00190809	2.59951e+10	1.03892e+10	P04181	OAT	2	0.75	-1.32316	down
4957	sp|Q5BJF6|ODFP2_HUMAN	12.6904	0.00310445	1.1947e+08	1516126326	Q5BJF6	ODF2	0.01	0.11	3.66567	up
4967	sp|Q02218|ODO1_HUMAN	2.31257	0.00483795	26493880276	61268846784	Q02218	OGDH	2	4	1.20949	up
4976	sp|O60313|OPA1_HUMAN	1.2737	0.0458457	3.14053e+10	4.00009e+10	O60313	OPA1	2	3	0.349024	up
498	sp|P25705|ATPA_HUMAN	4.24869	0.00385588	2.73667e+11	1.16333e+12	P25705	ATP5F1A	20	84	2.08702	up
50	sp|Q99798|ACON_HUMAN	0.375806	0.00330421	68571770786	2.57696e+10	Q99798	ACO2	5	2	-1.41194	down
5000	sp|O43929|ORC4_HUMAN	0.594512	0.0310163	3.01698e+09	1.79363e+09	O43929	ORC4	0.22	0.13	-0.750223	down
5001	sp|O43913|ORC5_HUMAN	0.506578	0.00244289	1.66319e+09	8.42535e+08	O43913	ORC5	0.12	0.06	-0.981144	down
5007	sp|P22059|OSBP1_HUMAN	0.63379	0.0115568	5.57235e+09	3531702117	P22059	OSBP	0.4	0.25	-0.657923	down
501	sp|P49419|AL7A1_HUMAN	0.463685	0.013461	3.27157e+10	1.51698e+10	P49419	ALDH7A1	2	1	-1.10878	down
5018	sp|Q15070|OXA1L_HUMAN	10.8109	0.00353111	1.1221e+09	1.21309e+10	Q15070	OXA1L	0.08	0.87	3.43441	up
5019	sp|P55809|SCOT1_HUMAN	0.435284	0.0303036	1.58564e+10	6902041694	P55809	OXCT1	1	0.5	-1.19997	down
5033	sp|P13674|P4HA1_HUMAN	0.380722	0.00253723	22113116020	8.41895e+09	P13674	P4HA1	2	0.6	-1.39319	down
5034	sp|P07237|PDIA1_HUMAN	0.531062	0.00195593	3.27667e+11	174000000000	P07237	P4HB	24	12	-0.913047	down
5036	sp|Q9UQ80|PA2G4_HUMAN	0.800471	0.0072514	7.77853e+10	6.22648e+10	Q9UQ80	PA2G4	6	4	-0.32108	down
5037	sp|P30086|PEBP1_HUMAN	0.673179	0.000852872	9.94149e+10	66841821283	P30086	PEBP1	7	5	-0.570937	down
5048	sp|P43034|LIS1_HUMAN	0.692681	0.0683993	3.33163e+10	2.30776e+10	P43034	PAFAH1B1	2	2	-0.529737	non
50484	sp|Q7LG56|RIR2B_HUMAN	0.420609	0.0232518	2499407562	1.05127e+09	Q7LG56	RRM2B	0.18	0.08	-1.24945	down
5049	sp|P68402|PA1B2_HUMAN	0.588687	0.0938228	27485571566	1.61804e+10	P68402	PAFAH1B2	2	1	-0.764428	non
5050	sp|Q15102|PA1B3_HUMAN	0.707401	0.0392631	3.22885e+10	22840922698	Q15102	PAFAH1B3	2	2	-0.499399	down
5052	sp|Q06830|PRDX1_HUMAN	0.547986	0.00508543	3.74333e+11	2.05333e+11	Q06830	PRDX1	27	15	-0.86779	down
5058	sp|Q13153|PAK1_HUMAN	0.29239	0.00154789	3046522824	8.90773e+08	Q13153	PAK1	0.22	0.06	-1.77403	down
506	sp|P06576|ATPB_HUMAN	4.38628	0.000490864	3.96333e+11	1740000000000	P06576	ATP5F1B	28	125	2.133	up
50618	sp|Q9NZM3|ITSN2_HUMAN	0.321645	0.089695	7.75127e+08	2.49316e+08	Q9NZM3	ITSN2	0.06	0.02	-1.63646	non
5064	sp|O75781|PALM_HUMAN	2.42866	0.000978752	3.69889e+09	8983344887	O75781	PALM	0.27	0.65	1.28016	up
5066	sp|P19021|AMD_HUMAN	0.706713	0.0915776	2216859126	1566683033	P19021	PAM	0.16	0.11	-0.500804	non
5073	sp|O95453|PARN_HUMAN	0.06627	0.0200549	2098856643	1.39091e+08	O95453	PARN	0.15	0.01	-3.9155	down
50807	sp|Q9ULH1|ASAP1_HUMAN	0.388469	0.0268435	2.38386e+09	9.26056e+08	Q9ULH1	ASAP1	0.17	0.07	-1.36413	down
50808	sp|Q9UIJ7|KAD3_HUMAN	0.26562	0.0022255	8527838666	2.26516e+09	Q9UIJ7	AK3	0.61	0.16	-1.91257	down
50809	sp|Q5SSJ5|HP1B3_HUMAN	0.738868	0.0605437	8943839467	6.60832e+09	Q5SSJ5	HP1BP3	0.64	0.47	-0.436611	non
50810	sp|Q9Y3E1|HDGR3_HUMAN	0.576863	0.0218761	2.80625e+09	1618823434	Q9Y3E1	HDGFL3	0.2	0.12	-0.793699	down
50814	sp|Q15738|NSDHL_HUMAN	0.353507	0.0394945	8.16976e+09	2.88807e+09	Q15738	NSDHL	0.59	0.21	-1.50019	down
5082	sp|Q13371|PHLP_HUMAN	0.451724	0.0041988	1.34522e+09	6.0767e+08	Q13371	PDCL	0.1	0.04	-1.14649	down
50865	sp|Q9NRV9|HEBP1_HUMAN	0.297727	0.0725823	4.09769e+08	1.21999e+08	Q9NRV9	HEBP1	0.03	0.01	-1.74794	non
5089	sp|P40425|PBX2_HUMAN	0.482246	0.0245288	1735410910	8.36895e+08	P40425	PBX2	0.12	0.06	-1.05216	down
509	sp|P36542|ATPG_HUMAN	4.38608	0.00186128	3.47012e+10	152000000000	P36542	ATP5F1C	2	11	2.13293	up
5091	sp|P11498|PYC_HUMAN	0.394811	0.00126544	2.29665e+10	9067446549	P11498	PC	2	0.65	-1.34077	down
5092	sp|P61457|PHS_HUMAN	0.589682	0.0301781	1.33738e+10	7.88627e+09	P61457	PCBD1	0.96	0.57	-0.76199	down
5094	sp|Q15366|PCBP2_HUMAN	1.66105	0.0102194	74476837803	1.23667e+11	Q15366	PCBP2	5	9	0.732092	up
5095	sp|P05165|PCCA_HUMAN	0.294859	0.0163127	6.90371e+09	2.03562e+09	P05165	PCCA	0.5	0.15	-1.7619	down
5096	sp|P05166|PCCB_HUMAN	0.335187	0.0311494	5.24786e+09	1.75902e+09	P05166	PCCB	0.38	0.13	-1.57696	down
5098	sp|Q9UN70|PCDGK_HUMAN	3.41066	0.0119902	1801143509	6143090391	Q9UN70	PCDHGC3	0.13	0.44	1.77005	up
51	sp|Q15067|ACOX1_HUMAN	0.533059	0.0125193	1.26947e+10	6.76703e+09	Q15067	ACOX1	0.91	0.49	-0.907634	down
51004	sp|Q9Y2Z9|COQ6_HUMAN	0.170822	0.00543259	1.80846e+09	308923884	Q9Y2Z9	COQ6	0.13	0.02	-2.54944	down
51006	sp|Q9NQQ7|S35C2_HUMAN	0.670374	0.0744329	1.06272e+08	7.12418e+07	Q9NQQ7	SLC35C2	0.01	0.01	-0.576961	non
51010	sp|Q9NQT5|EXOS3_HUMAN	0.522204	0.00558753	3.60981e+09	1885059574	Q9NQT5	EXOSC3	0.26	0.14	-0.937314	down
51013	sp|Q9Y3B2|EXOS1_HUMAN	0.507755	0.0308963	1.77655e+09	9.02052e+08	Q9Y3B2	EXOSC1	0.13	0.06	-0.977795	down
51014	sp|Q9Y3B3|TMED7_HUMAN	1.74398	0.0163723	1.14574e+10	1.99815e+10	Q9Y3B3	TMED7	0.82	1	0.802384	up
51015	sp|Q96CN7|ISOC1_HUMAN	0.566568	0.00126581	6.13784e+10	3.47751e+10	Q96CN7	ISOC1	4	2	-0.819678	down
51020	sp|Q7Z4H3|HDDC2_HUMAN	0.436845	0.0790275	4.32172e+08	1.88792e+08	Q7Z4H3	HDDC2	0.03	0.01	-1.19481	non
51021	sp|Q9Y3D3|RT16_HUMAN	1.53843	0.0390853	2.0679e+09	3181302783	Q9Y3D3	MRPS16	0.15	0.23	0.621454	up
51023	sp|Q9Y3D5|RT18C_HUMAN	1.73289	0.00578962	6.54328e+08	1.13388e+09	Q9Y3D5	MRPS18C	0.05	0.08	0.793182	up
51031	sp|Q9HC38|GLOD4_HUMAN	0.533852	0.00596074	16381496689	8745299533	Q9HC38	GLOD4	1	0.63	-0.905487	down
51056	sp|P28838|AMPL_HUMAN	0.477484	0.00365912	1.94182e+10	9.27187e+09	P28838	LAP3	1	0.67	-1.06648	down
5106	sp|Q16822|PCKGM_HUMAN	0.342013	0.0401341	12789871301	4.3743e+09	Q16822	PCK2	0.92	0.31	-1.54788	down
51060	sp|O95881|TXD12_HUMAN	0.497034	0.00259611	2.39123e+10	1.18852e+10	O95881	TXNDC12	2	0.85	-1.00858	down
51062	sp|Q8WXF7|ATLA1_HUMAN	0.388593	0.00179856	8.37428e+09	3.25419e+09	Q8WXF7	ATL1	0.6	0.23	-1.36367	down
51065	sp|Q71UM5|RS27L_HUMAN	0.730526	0.0646845	3.19543e+09	2.33434e+09	Q71UM5	RPS27L	0.23	0.17	-0.452993	non
51069	sp|Q5T653|RM02_HUMAN	2.92315	0.00893868	3.30867e+09	9.67173e+09	Q5T653	MRPL2	0.24	0.69	1.54752	up
51073	sp|Q9BYD3|RM04_HUMAN	2.29403	0.0144827	9.39444e+09	2.15511e+10	Q9BYD3	MRPL4	0.67	2	1.19788	up
51075	sp|Q9Y320|TMX2_HUMAN	1.67114	0.0756969	3.32505e+09	5556630698	Q9Y320	TMX2	0.24	0.4	0.740833	non
51079	sp|Q9P0J0|NDUAD_HUMAN	9.94874	0.000852872	6.3415e+09	6.30899e+10	Q9P0J0	NDUFA13	0.46	5	3.31451	up
51081	sp|Q9Y2R9|RT07_HUMAN	1.92965	0.0324189	5.44395e+09	10504915475	Q9Y2R9	MRPS7	0.39	0.75	0.94834	up
51082	sp|P0DPB6|RPAC2_HUMAN	0.54282	0.0137964	1.05911e+09	5.74909e+08	P0DPB6	POLR1D	0.08	0.04	-0.881454	down
51083	sp|P22466|GALA_HUMAN	0.707469	0.0405612	7.82302e+09	5534540557	P22466	GAL	0.56	0.4	-0.499262	down
51087	sp|Q9Y2T7|YBOX2_HUMAN	2.3239	0.0357367	1253136400	2.91216e+09	Q9Y2T7	YBX2	0.09	0.21	1.21655	up
51095	sp|Q96Q11|TRNT1_HUMAN	0.566524	0.0344113	5565537200	3153010281	Q96Q11	TRNT1	0.4	0.23	-0.819791	down
51097	sp|Q8NBX0|SCPDL_HUMAN	0.609278	0.0108029	1.2444e+10	7581855488	Q8NBX0	SCCPDH	0.89	0.54	-0.714828	down
51099	sp|Q8WTS1|ABHD5_HUMAN	0.467703	0.0899103	4.14674e+08	1.93944e+08	Q8WTS1	ABHD5	0.03	0.01	-1.09633	non
5110	sp|P22061|PIMT_HUMAN	0.524162	0.00544228	20378778244	1.06818e+10	P22061	PCMT1	1	0.77	-0.931915	down
51100	sp|Q9Y371|SHLB1_HUMAN	0.483536	0.00747119	3.24255e+09	1.56789e+09	Q9Y371	SH3GLB1	0.23	0.11	-1.0483	down
51102	sp|Q9BV79|MECR_HUMAN	0.645012	0.0294221	1.734e+09	1.11845e+09	Q9BV79	MECR	0.12	0.08	-0.632602	down
51103	sp|Q9Y375|CIA30_HUMAN	9.94933	0.0149083	4.6545e+08	4.63091e+09	Q9Y375	NDUFAF1	0.03	0.33	3.3146	up
51109	sp|Q8TC12|RDH11_HUMAN	0.462145	0.00124239	6259511915	2.8928e+09	Q8TC12	RDH11	0.45	0.21	-1.11358	down
5111	sp|P12004|PCNA_HUMAN	0.735388	0.0333286	4.4091e+10	3.2424e+10	P12004	PCNA	3	2	-0.443422	down
51110	sp|Q53H82|LACB2_HUMAN	0.539998	0.0965761	1.4436e+09	7.79542e+08	Q53H82	LACTB2	0.1	0.06	-0.888975	non
51115	sp|Q96DB5|RMD1_HUMAN	0.607928	0.0149421	5384046465	3273112333	Q96DB5	RMDN1	0.39	0.24	-0.718028	down
51116	sp|Q9Y399|RT02_HUMAN	1.66739	0.0837856	2.07181e+09	3.45451e+09	Q9Y399	MRPS2	0.15	0.25	0.737588	non
51119	sp|Q9Y3A5|SBDS_HUMAN	0.398964	0.00978894	8.02013e+09	3.19974e+09	Q9Y3A5	SBDS	0.58	0.23	-1.32567	down
51121	sp|Q9UNX3|RL26L_HUMAN	0.86943	0.0868827	2.58388e+10	22465053755	Q9UNX3	RPL26L1	2	2	-0.201858	non
51124	sp|Q9Y5U9|IR3IP_HUMAN	1.56849	0.0194127	4.6957e+09	7.36516e+09	Q9Y5U9	IER3IP1	0.34	0.53	0.649376	up
51126	sp|P61599|NAA20_HUMAN	0.405462	0.0725814	1.28693e+09	5.218e+08	P61599	NAA20	0.09	0.04	-1.30236	non
51138	sp|Q9BT78|CSN4_HUMAN	0.483473	0.0246914	15051344773	7.27691e+09	Q9BT78	COPS4	1	0.52	-1.04849	down
51142	sp|Q9Y6H1|CHCH2_HUMAN	0.641091	0.0245659	1.5825e+10	10145282844	Q9Y6H1	CHCHD2	1	0.73	-0.641399	down
51143	sp|Q9Y6G9|DC1L1_HUMAN	0.680696	0.0241808	2.29494e+10	15621561699	Q9Y6G9	DYNC1LI1	2	1	-0.554917	down
51144	sp|Q53GQ0|DHB12_HUMAN	0.538273	0.00565238	1.71533e+10	9233167702	Q53GQ0	HSD17B12	1	0.66	-0.893591	down
51148	sp|Q5T4B2|GT253_HUMAN	2.67477	0.0842576	1.72227e+08	4.60667e+08	Q5T4B2	CERCAM	0.01	0.03	1.41942	non
51150	sp|Q9BRK5|CAB45_HUMAN	0.566508	0.0648017	6.38819e+09	3618961778	Q9BRK5	SDF4	0.46	0.26	-0.819832	non
51154	sp|Q9UKD2|MRT4_HUMAN	1.29183	0.0578686	5542590589	7160097003	Q9UKD2	MRTO4	0.4	0.51	0.369419	non
51160	sp|Q9UK41|VPS28_HUMAN	0.805089	0.0360853	4412828329	3552719966	Q9UK41	VPS28	0.32	0.26	-0.31278	down
51162	sp|Q9UHF1|EGFL7_HUMAN	2.11091	0.0786713	3.63679e+08	7.67692e+08	Q9UHF1	EGFL7	0.03	0.06	1.07786	non
51163	sp|Q9UK59|DBR1_HUMAN	0.402022	0.0287459	3.76125e+09	1512105300	Q9UK59	DBR1	0.27	0.11	-1.31465	down
51167	sp|Q7L1T6|NB5R4_HUMAN	0.515758	0.0477792	1.08479e+09	5.59487e+08	Q7L1T6	CYB5R4	0.08	0.04	-0.955234	down
51181	sp|Q7Z4W1|DCXR_HUMAN	0.370522	0.0228134	3.92362e+09	1453787592	Q7Z4W1	DCXR	0.28	0.1	-1.43237	down
51182	sp|Q0VDF9|HSP7E_HUMAN	0.54093	0.00997256	4681171804	2532185130	Q0VDF9	HSPA14	0.34	0.18	-0.886487	down
51191	sp|Q9UII4|HERC5_HUMAN	0.397215	0.00842147	1.35916e+09	5.39876e+08	Q9UII4	HERC5	0.1	0.04	-1.33201	down
51194	sp|Q9UI26|IPO11_HUMAN	1.94655	0.00931727	6.24342e+10	1.21667e+11	Q9UI26	IPO11	4	9	0.960918	up
51218	sp|Q86SX6|GLRX5_HUMAN	0.441166	0.00676966	3285798076	1.44958e+09	Q86SX6	GLRX5	0.24	0.1	-1.18061	down
51228	sp|Q9NZD2|GLTP_HUMAN	0.356559	0.0149502	1.21708e+09	4.3396e+08	Q9NZD2	GLTP	0.09	0.03	-1.48779	down
51249	sp|Q5SWH9|TMM69_HUMAN	4.32561	0.0302627	1.98879e+08	8.60273e+08	Q5SWH9	TMEM69	0.01	0.06	2.1129	up
51253	sp|Q9BZE1|RM37_HUMAN	1.93973	0.00448827	10985919489	2.13097e+10	Q9BZE1	MRPL37	0.79	2	0.955853	up
51258	sp|Q4U2R6|RM51_HUMAN	1.66083	0.0394647	2.03197e+09	3.37476e+09	Q4U2R6	MRPL51	0.15	0.24	0.731908	up
51263	sp|Q8TCC3|RM30_HUMAN	2.58347	0.00348636	3.7552e+08	9.70144e+08	Q8TCC3	MRPL30	0.03	0.07	1.36931	up
51264	sp|Q9P0M9|RM27_HUMAN	2.8618	0.0112343	2.24625e+09	6.42834e+09	Q9P0M9	MRPL27	0.16	0.46	1.51693	up
5127	sp|Q00536|CDK16_HUMAN	0.240935	0.0330346	7.7063e+08	1.85672e+08	Q00536	CDK16	0.06	0.01	-2.05328	down
5128	sp|Q00537|CDK17_HUMAN	0.426481	0.0753016	4.52128e+08	1.92824e+08	Q00537	CDK17	0.03	0.01	-1.22945	non
51280	sp|Q8NBJ4|GOLM1_HUMAN	1.73373	0.0245288	1129997977	1.95911e+09	Q8NBJ4	GOLM1	0.08	0.14	0.793876	up
51286	sp|Q8N111|CEND_HUMAN	9.29843	0.0310163	2.01919e+08	1.87753e+09	Q8N111	CEND1	0.01	0.13	3.21699	up
51295	sp|Q9BQ95|ECSIT_HUMAN	5.86231	0.00136531	1.91646e+09	11234904848	Q9BQ95	ECSIT	0.14	0.81	2.55147	up
513	sp|P30049|ATPD_HUMAN	4.66833	0.000447138	1.72661e+10	80603940129	P30049	ATP5F1D	1	6	2.22291	up
51300	sp|Q9NPL8|TIDC1_HUMAN	5.57081	0.00295304	1.81337e+09	1.01019e+10	Q9NPL8	TIMMDC1	0.13	0.73	2.47789	up
51309	sp|Q9P291|ARMX1_HUMAN	9.24676	0.00892056	4.18271e+08	3.86766e+09	Q9P291	ARMCX1	0.03	0.28	3.20895	up
51317	sp|Q96BD5|PF21A_HUMAN	0.165943	0.0824909	5.74822e+08	95387611	Q96BD5	PHF21A	0.04	0.01	-2.59124	non
51320	sp|Q5U5Q3|MEX3C_HUMAN	7.9973	0.019772	4.58357e+08	3665620071	Q5U5Q3	MEX3C	0.03	0.26	2.99951	up
51335	sp|Q9NPE2|NGRN_HUMAN	3.57961	0.0153785	1.70614e+08	6.10731e+08	Q9NPE2	NGRN	0.01	0.04	1.8398	up
51340	sp|Q9BZJ0|CRNL1_HUMAN	0.691775	0.029729	2183655252	1510598614	Q9BZJ0	CRNKL1	0.16	0.11	-0.531625	down
51362	sp|O60508|PRP17_HUMAN	3.30206	0.052371	2.60902e+08	8.61516e+08	O60508	CDC40	0.02	0.06	1.72337	non
51366	sp|O95071|UBR5_HUMAN	0.341717	0.0105608	7.78881e+09	2661572168	O95071	UBR5	0.56	0.19	-1.54912	down
51373	sp|Q9Y2R5|RT17_HUMAN	1.52905	0.0514895	1794404923	2.74373e+09	Q9Y2R5	MRPS17	0.13	0.2	0.612633	non
51375	sp|Q9UNH6|SNX7_HUMAN	0.650947	0.0538234	3306436865	2152316104	Q9UNH6	SNX7	0.24	0.15	-0.619387	non
51377	sp|Q9Y5K5|UCHL5_HUMAN	0.620071	0.0242017	9.76466e+09	6.05478e+09	Q9Y5K5	UCHL5	0.7	0.43	-0.689494	down
51386	sp|Q9Y262|EIF3L_HUMAN	0.689443	0.00265757	30888322479	2.12957e+10	Q9Y262	EIF3L	2	2	-0.536497	down
51389	sp|Q9H446|RWDD1_HUMAN	0.62139	0.0788166	9.6008e+08	5.96584e+08	Q9H446	RWDD1	0.07	0.04	-0.686429	non
5139	sp|Q14432|PDE3A_HUMAN	0.261439	0.0267047	2.6363e+09	6.89232e+08	Q14432	PDE3A	0.19	0.05	-1.93545	down
5140	sp|Q13370|PDE3B_HUMAN	2.92275	0.0460668	3.72929e+08	1.08998e+09	Q13370	PDE3B	0.03	0.08	1.54733	up
51400	sp|Q9Y570|PPME1_HUMAN	0.605765	0.0428478	6605532154	4001402093	Q9Y570	PPME1	0.47	0.29	-0.723169	down
5142	sp|Q07343|PDE4B_HUMAN	0.570849	0.0692394	2.86304e+09	1634365472	Q07343	PDE4B	0.21	0.12	-0.808819	non
51429	sp|Q9Y5X1|SNX9_HUMAN	0.335129	0.00718242	8.7812e+09	2.94284e+09	Q9Y5X1	SNX9	0.63	0.21	-1.57721	down
51441	sp|Q9Y5A9|YTHD2_HUMAN	1.59263	0.0740604	6.71418e+09	1.06932e+10	Q9Y5A9	YTHDF2	0.48	0.77	0.671413	non	GOBP_STRESS_GRANULE_ASSEMBLY
51449	sp|Q9UHG3|PCYOX_HUMAN	0.384913	0.00518075	1.80916e+10	6.96369e+09	Q9UHG3	PCYOX1	1	0.5	-1.3774	down
51451	sp|Q9UIC8|LCMT1_HUMAN	0.42166	0.0301759	1.87416e+09	7.90256e+08	Q9UIC8	LCMT1	0.13	0.06	-1.24585	down
51454	sp|Q9UBP9|GULP1_HUMAN	2.75003	0.0404371	4.22963e+08	1163160529	Q9UBP9	GULP1	0.03	0.08	1.45945	up
51474	sp|Q9UHB6|LIMA1_HUMAN	1.32312	0.0584827	9.4133e+09	1.24549e+10	Q9UHB6	LIMA1	0.68	0.89	0.403945	non
51477	sp|Q9NPH2|INO1_HUMAN	0.471926	0.00831548	33886087372	1.59917e+10	Q9NPH2	ISYNA1	2	1	-1.08337	down
51478	sp|P56937|DHB7_HUMAN	0.287751	0.0239228	1663481417	4.78668e+08	P56937	HSD17B7	0.12	0.03	-1.79711	down
51493	sp|Q9Y3I0|RTCB_HUMAN	1.13157	0.0458914	40551371696	45886902453	Q9Y3I0	RTCB	3	3	0.178332	up
51495	sp|Q9P035|HACD3_HUMAN	1.5144	0.00819302	3.61002e+10	5.46701e+10	Q9P035	HACD3	3	4	0.598746	up
515	sp|P24539|AT5F1_HUMAN	4.13276	0.0373338	27740663358	1.14667e+11	P24539	ATP5PB	2	8	2.0471	up
51501	sp|Q53FT3|HIKES_HUMAN	0.293426	0.0149955	1.911e+09	5.60737e+08	Q53FT3	HIKESHI	0.14	0.04	-1.76893	down
51504	sp|Q9UI30|TR112_HUMAN	1.76428	0.059364	4.27283e+09	7.53846e+09	Q9UI30	TRMT112	0.31	0.54	0.819079	non
51520	sp|Q9P2J5|SYLC_HUMAN	0.872995	0.0763637	8.7135e+10	7.60684e+10	Q9P2J5	LARS1	6	5	-0.195954	non
51523	sp|Q7LFL8|CXXC5_HUMAN	0.150315	0.00572503	1.18216e+09	1.77696e+08	Q7LFL8	CXXC5	0.08	0.01	-2.73394	down
51530	sp|Q86WB0|NIPA_HUMAN	0.286012	0.0592299	3.04722e+09	8.71543e+08	Q86WB0	ZC3HC1	0.22	0.06	-1.80585	non
51534	sp|Q9NP79|VTA1_HUMAN	0.801219	0.0167833	9.43958e+09	7.56317e+09	Q9NP79	VTA1	0.68	0.54	-0.319731	down
51537	sp|Q9UDX5|MTFP1_HUMAN	5.51582	0.0321687	1103571237	6087102762	Q9UDX5	MTFP1	0.08	0.44	2.46358	up
51540	sp|Q96I15|SCLY_HUMAN	0.340588	0.0539577	1975588448	6.72862e+08	Q96I15	SCLY	0.14	0.05	-1.5539	non
51559	sp|Q86UY8|NT5D3_HUMAN	0.235232	0.000500936	1682402439	3.95755e+08	Q86UY8	NT5DC3	0.12	0.03	-2.08785	down
5156	sp|P16234|PGFRA_HUMAN	0.19892	0.0100746	6.5192e+09	1296797487	P16234	PDGFRA	0.47	0.09	-2.32974	down
51566	sp|Q9UH62|ARMX3_HUMAN	3.06195	0.0463733	3.07882e+09	9.42721e+09	Q9UH62	ARMCX3	0.22	0.68	1.61445	up
51571	sp|Q9NUQ9|CYRIB_HUMAN	0.297431	0.0219353	8.30193e+09	2.46926e+09	Q9NUQ9	CYRIB	0.6	0.18	-1.74937	down
51585	sp|O94913|PCF11_HUMAN	0.387422	0.0628491	1.93753e+09	7.5064e+08	O94913	PCF11	0.14	0.05	-1.36802	non
5159	sp|P09619|PGFRB_HUMAN	3.45911	0.00566299	1.14518e+10	3.96131e+10	P09619	PDGFRB	0.82	3	1.7904	up
51593	sp|Q9BXP5|SRRT_HUMAN	0.666838	0.050431	6.60097e+09	4.40178e+09	Q9BXP5	SRRT	0.47	0.32	-0.584592	non
51596	sp|O60888|CUTA_HUMAN	0.574776	0.0194127	1.45911e+10	8.38661e+09	O60888	CUTA	1	0.6	-0.798928	down
5160	sp|P08559|ODPA_HUMAN	2.16033	0.0206016	2.41987e+10	52277216752	P08559	PDHA1	2	4	1.11125	up
51611	sp|Q9H2P9|DPH5_HUMAN	0.552337	0.0752623	1208392010	6.6744e+08	Q9H2P9	DPH5	0.09	0.05	-0.85638	non
5162	sp|P11177|ODPB_HUMAN	2.33368	0.00356186	2.90836e+10	6.78716e+10	P11177	PDHB	2	5	1.2226	up
5163	sp|Q15118|PDK1_HUMAN	0.300569	0.0658321	2.57969e+09	7.75375e+08	Q15118	PDK1	0.19	0.06	-1.73423	non
51635	sp|Q9Y394|DHRS7_HUMAN	0.349694	0.0144381	2.1603e+10	7554455836	Q9Y394	DHRS7	2	0.54	-1.51583	down
51639	sp|Q9Y3B4|SF3B6_HUMAN	0.645136	0.0551502	4.27015e+09	2.75483e+09	Q9Y3B4	SF3B6	0.31	0.2	-0.632325	non
51642	sp|Q96GC5|RM48_HUMAN	2.1104	0.0148151	3.32198e+09	7010691165	Q96GC5	MRPL48	0.24	0.5	1.07751	up
51646	sp|P62699|YPEL5_HUMAN	0.188142	0.0970687	6.77828e+08	1.27528e+08	P62699	YPEL5	0.05	0.01	-2.4101	non
51649	sp|Q9Y3D9|RT23_HUMAN	1.27659	0.0149955	7.68595e+09	9811828871	Q9Y3D9	MRPS23	0.55	0.7	0.352298	up
5165	sp|Q15120|PDK3_HUMAN	0.3219	0.0282168	1.70021e+09	5.47298e+08	Q15120	PDK3	0.12	0.04	-1.63532	down
51651	sp|Q9Y3E5|PTH2_HUMAN	1.78791	0.0273647	5.03264e+09	8.9979e+09	Q9Y3E5	PTRH2	0.36	0.65	0.838273	up
51657												GOBP_STRESS_GRANULE_ASSEMBLY
51661	sp|Q9Y680|FKBP7_HUMAN	0.279451	0.0346108	7.22173e+09	2.01812e+09	Q9Y680	FKBP7	0.52	0.14	-1.83933	down
51667	sp|Q9Y5A7|NUB1_HUMAN	0.730964	0.0121187	2.00422e+09	1465015009	Q9Y5A7	NUB1	0.14	0.11	-0.452127	down
51668	sp|Q9Y547|IFT25_HUMAN	0.684535	0.0270517	6.44838e+09	4.41414e+09	Q9Y547	IFT25	0.46	0.32	-0.546804	down
51673	sp|Q9BW30|TPPP3_HUMAN	0.587074	0.0457757	5.93126e+09	3.48209e+09	Q9BW30	TPPP3	0.43	0.25	-0.768385	down
51678	sp|Q9NZW5|PALS2_HUMAN	1.72472	0.014582	5883796830	1.01479e+10	Q9NZW5	PALS2	0.42	0.73	0.786361	up
51691	sp|O95777|LSM8_HUMAN	0.497827	0.0169595	7.46271e+09	3.71514e+09	O95777	LSM8	0.54	0.27	-1.00628	down
51699	sp|Q9UBQ0|VPS29_HUMAN	0.46691	0.0200399	1.48224e+10	6.92073e+09	Q9UBQ0	VPS29	1	0.5	-1.09878	down
51706	sp|Q9UHQ9|NB5R1_HUMAN	2.28093	0.00658013	5467133269	12470172768	Q9UHQ9	CYB5R1	0.39	0.9	1.18963	up
51715	sp|Q9ULC3|RAB23_HUMAN	0.60911	0.00685386	2.00422e+09	1.22079e+09	Q9ULC3	RAB23	0.14	0.09	-0.715225	down
51726	sp|Q9UBS4|DJB11_HUMAN	0.618023	0.0138091	1.98552e+10	1.2271e+10	Q9UBS4	DNAJB11	1	0.88	-0.694267	down
51727	sp|P30085|KCY_HUMAN	0.667372	0.0727348	7.31299e+09	4.88048e+09	P30085	CMPK1	0.53	0.35	-0.583438	non
51729	sp|Q9Y2W2|WBP11_HUMAN	0.34734	0.0249191	6.16306e+09	2.14068e+09	Q9Y2W2	WBP11	0.44	0.15	-1.52558	down
51742	sp|Q4LE39|ARI4B_HUMAN	0.681873	0.0214662	8.40625e+08	5.73199e+08	Q4LE39	ARID4B	0.06	0.04	-0.552425	down
51752	sp|Q9NZ08|ERAP1_HUMAN	1.45184	0.0825134	1.45045e+09	2105812640	Q9NZ08	ERAP1	0.1	0.15	0.537879	non
51759	sp|Q9NZ63|TLS1_HUMAN	0.682014	0.0202368	1032310009	7.0405e+08	Q9NZ63	C9orf78	0.07	0.05	-0.552126	down
51765	sp|Q9P289|STK26_HUMAN	0.523836	0.0121037	1.24296e+10	6511070738	Q9P289	STK26	0.89	0.47	-0.932812	down
51780	sp|Q7LBC6|KDM3B_HUMAN	0.331449	0.00145923	8029181739	2661260595	Q7LBC6	KDM3B	0.58	0.19	-1.59314	down
51805	sp|Q9NZJ6|COQ3_HUMAN	0.292803	0.090301	1.05932e+09	3.10171e+08	Q9NZJ6	COQ3	0.08	0.02	-1.772	non
51808	sp|Q9H814|PHAX_HUMAN	1.61035	0.0676735	5.73099e+09	9.22891e+09	Q9H814	PHAX	0.41	0.66	0.687377	non
5188	sp|O75879|GATB_HUMAN	0.374654	0.0875486	1.77535e+09	6.65142e+08	O75879	GATB	0.13	0.05	-1.41637	non
5193	sp|O00623|PEX12_HUMAN	3.96014	0.0455084	138840204	5.49827e+08	O00623	PEX12	0.01	0.04	1.98555	up
5194	sp|Q92968|PEX13_HUMAN	3.05411	0.097573	1.67436e+08	5.11368e+08	Q92968	PEX13	0.01	0.04	1.61075	non
5195	sp|O75381|PEX14_HUMAN	3.29988	0.00394823	2.65458e+09	8759805251	O75381	PEX14	0.19	0.63	1.72241	up
5198	sp|O15067|PUR4_HUMAN	0.62867	0.0814103	2.90713e+10	1.82762e+10	O15067	PFAS	2	1	-0.669626	non
52	sp|P24666|PPAC_HUMAN	0.889626	0.0345851	1.36411e+10	1.21354e+10	P24666	ACP1	0.98	0.87	-0.16873	down
5201	sp|O60925|PFD1_HUMAN	0.318802	0.00835839	8.48491e+09	2.70501e+09	O60925	PFDN1	0.61	0.19	-1.64927	down
5202	sp|Q9UHV9|PFD2_HUMAN	0.718601	0.0148632	18458788425	1.32645e+10	Q9UHV9	PFDN2	1	0.95	-0.476737	down
5203	sp|Q9NQP4|PFD4_HUMAN	0.585273	0.0661045	2.84531e+09	1665280731	Q9NQP4	PFDN4	0.2	0.12	-0.772819	non
5204	sp|Q99471|PFD5_HUMAN	0.722971	0.0263603	1.95214e+10	1.41134e+10	Q99471	PFDN5	1	1	-0.467991	down
521	sp|P56385|ATP5I_HUMAN	4.72062	0.00737222	5.55225e+09	2.62101e+10	P56385	ATP5ME	0.4	2	2.23898	up
5211	sp|P17858|PFKAL_HUMAN	0.439304	0.0536116	28047921685	12321568350	P17858	PFKL	2	0.89	-1.18671	non
5213	sp|P08237|PFKAM_HUMAN	0.436663	0.0141921	5.83839e+10	2.54941e+10	P08237	PFKM	4	2	-1.19541	down
5214	sp|Q01813|PFKAP_HUMAN	0.438713	0.00536144	50374505003	22099968538	Q01813	PFKP	4	2	-1.18865	down
5216	sp|P07737|PROF1_HUMAN	0.608983	0.0234926	548000000000	3.33667e+11	P07737	PFN1	39	24	-0.715526	down
522	sp|P18859|ATP5J_HUMAN	4.81885	0.00284151	1.1888e+10	57286318757	P18859	ATP5PF	0.85	4	2.26869	up
5223	sp|P18669|PGAM1_HUMAN	0.614443	0.014649	168000000000	103253697339	P18669	PGAM1	12	7	-0.702649	down
5224	sp|P15259|PGAM2_HUMAN	0.411304	0.0145338	2.26266e+09	9.30641e+08	P15259	PGAM2	0.16	0.07	-1.28172	down
5226	sp|P52209|6PGD_HUMAN	0.692308	0.0138889	1.01333e+11	70106507174	P52209	PGD	7	5	-0.530514	down
523	sp|P38606|VATA_HUMAN	1.15097	0.0781476	4.13155e+10	4.75527e+10	P38606	ATP6V1A	3	3	0.202847	non
5230	sp|P00558|PGK1_HUMAN	0.43014	0.00186128	605000000000	260000000000	P00558	PGK1	43	19	-1.21712	down
5236	sp|P36871|PGM1_HUMAN	0.50846	0.00276777	5.71631e+10	29065119384	P36871	PGM1	4	2	-0.975794	down
5238	sp|O95394|AGM1_HUMAN	0.573197	0.0150887	1.48844e+10	8.5317e+09	O95394	PGM3	1	0.61	-0.802897	down
5243	sp|P08183|MDR1_HUMAN	4.34195	0.00927868	2.73632e+10	119000000000	P08183	ABCB1	2	9	2.11834	up
5245	sp|P35232|PHB1_HUMAN	7.09517	7.86e-05	1.12333e+11	799000000000	P35232	PHB1	8	57	2.82684	up
5250	sp|Q00325|MPCP_HUMAN	5.20476	0.00600927	4.51852e+10	235000000000	Q00325	SLC25A3	3	17	2.37983	up
5255	sp|P46020|KPB1_HUMAN	0.516023	0.050625	1.01968e+09	5.26178e+08	P46020	PHKA1	0.07	0.04	-0.954494	non
5256	sp|P46019|KPB2_HUMAN	3.10652	0.0731176	3.32933e+08	1.03426e+09	P46019	PHKA2	0.02	0.07	1.6353	non
5257	sp|Q93100|KPBB_HUMAN	1.89923	0.0115711	1.31815e+09	2503470928	Q93100	PHKB	0.09	0.18	0.925411	up
526	sp|P21281|VATB2_HUMAN	1.2094	0.0151768	3.88382e+10	4.69711e+10	P21281	ATP6V1B2	3	3	0.274297	up
5261	sp|P15735|PHKG2_HUMAN	4.7454	0.0460435	3.06737e+08	1.45559e+09	P15735	PHKG2	0.02	0.1	2.24653	up
5269	sp|P35237|SPB6_HUMAN	0.697372	0.00648032	1.77865e+10	1.24038e+10	P35237	SERPINB6	1	0.89	-0.520001	down
529	sp|P36543|VATE1_HUMAN	1.15022	0.0711636	1.03488e+10	1.19033e+10	P36543	ATP6V1E1	0.74	0.86	0.201907	non
5297	sp|P42356|PI4KA_HUMAN	1.28341	0.00716608	2104814556	2.70135e+09	P42356	PI4KA	0.15	0.19	0.359987	up
5298	sp|Q9UBF8|PI4KB_HUMAN	0.336911	0.0688335	8.86992e+08	2.98838e+08	Q9UBF8	PI4KB	0.06	0.02	-1.56956	non
5300	sp|Q13526|PIN1_HUMAN	0.667873	0.0579546	10157474177	6.7839e+09	Q13526	PIN1	0.73	0.49	-0.582355	non
5305	sp|P48426|PI42A_HUMAN	0.56404	0.0704597	2096110751	1.18229e+09	P48426	PIP4K2A	0.15	0.08	-0.826131	non
5306	sp|Q00169|PIPNA_HUMAN	0.429198	0.00124239	7.80585e+09	3.35025e+09	Q00169	PITPNA	0.56	0.24	-1.22029	down
5315	sp|P14618|KPYM_HUMAN	0.607494	0.000301517	1.17667e+12	715000000000	P14618	PKM	85	51	-0.719059	down
5331	sp|Q01970|PLCB3_HUMAN	0.424308	0.021049	9.45478e+09	4011735628	Q01970	PLCB3	0.68	0.29	-1.23682	down
5332	sp|Q15147|PLCB4_HUMAN	2.06468	0.00588624	4.37154e+09	9.02581e+09	Q15147	PLCB4	0.31	0.65	1.04591	up
5333	sp|P51178|PLCD1_HUMAN	0.256988	0.0174786	1.01124e+09	2.59876e+08	P51178	PLCD1	0.07	0.02	-1.96023	down
5335	sp|P19174|PLCG1_HUMAN	0.759009	0.0699283	1.37326e+10	1.04232e+10	P19174	PLCG1	0.99	0.75	-0.397812	non
5338	sp|O14939|PLD2_HUMAN	2.95137	0.0626889	3.95737e+08	1.16796e+09	O14939	PLD2	0.03	0.08	1.56138	non
5339	sp|Q15149|PLEC_HUMAN	1.08787	0.050431	5.44187e+10	59200461992	Q15149	PLEC	4	4	0.121506	non
535	sp|Q93050|VPP1_HUMAN	2.04188	0.017971	1.04685e+10	2.13754e+10	Q93050	ATP6V0A1	0.75	2	1.0299	up
5351	sp|Q02809|PLOD1_HUMAN	0.60799	0.0218577	1.34779e+10	8194408941	Q02809	PLOD1	0.97	0.59	-0.717882	down
5355	sp|Q04941|PLP2_HUMAN	2.41896	0.022695	3.77126e+09	9.12251e+09	Q04941	PLP2	0.27	0.66	1.27439	up
5358	sp|P13797|PLST_HUMAN	0.440833	0.0357367	1.75405e+10	7.73243e+09	P13797	PLS3	1	0.56	-1.1817	down
53616	sp|Q9P0K1|ADA22_HUMAN	3.6714	0.0418611	2.38407e+09	8.75287e+09	Q9P0K1	ADAM22	0.17	0.63	1.87633	up
5364	sp|O43157|PLXB1_HUMAN	4.56415	0.00206685	4.13641e+08	1.88792e+09	O43157	PLXNB1	0.03	0.14	2.19035	up
537	sp|Q15904|VAS1_HUMAN	2.05333	0.00350576	4502526514	9.24519e+09	Q15904	ATP6AP1	0.32	0.66	1.03797	up
538	sp|Q04656|ATP7A_HUMAN	0.810131	0.0144545	1.10589e+10	8.95919e+09	Q04656	ATP7A	0.79	0.64	-0.303773	down
53826	sp|Q9H0Q3|FXYD6_HUMAN	5.96712	0.0187856	4.98929e+08	2977171883	Q9H0Q3	FXYD6	0.04	0.21	2.57704	up
539	sp|P48047|ATPO_HUMAN	5.85601	0.0192526	2.16259e+10	1.26667e+11	P48047	ATP5PO	2	9	2.54992	up
53917	sp|Q969Q5|RAB24_HUMAN	1.72916	0.0205142	1.32486e+09	2.29091e+09	Q969Q5	RAB24	0.1	0.16	0.790074	up
5393	sp|Q06265|EXOS9_HUMAN	0.605467	0.0246538	2352911851	1424610925	Q06265	EXOSC9	0.17	0.1	-0.723879	down
5394	sp|Q01780|EXOSX_HUMAN	0.749276	0.0130164	8.12015e+09	6084229025	Q01780	EXOSC10	0.58	0.44	-0.416431	down
53944	sp|Q9HCP0|KC1G1_HUMAN	20.1534	0.0211903	8.405e+07	1.69389e+09	Q9HCP0	CSNK1G1	0.01	0.12	4.33295	up
5395	sp|P54278|PMS2_HUMAN	0.52755	0.0817554	1.87023e+09	9.8664e+08	P54278	PMS2	0.13	0.07	-0.922619	non
5411	sp|Q9H307|PININ_HUMAN	5.12966	0.0184791	2.54395e+08	1.30496e+09	Q9H307	PNN	0.02	0.09	2.35886	up
5413	sp|Q99719|SEPT5_HUMAN	0.425133	0.00899089	3456505598	1469475063	Q99719	SEPTIN5	0.25	0.11	-1.23401	down
54148	sp|Q9NYK5|RM39_HUMAN	2.07122	0.0133457	6.76863e+09	1.40193e+10	Q9NYK5	MRPL39	0.49	1	1.05048	up
54165	sp|Q96GG9|DCNL1_HUMAN	0.610753	0.0152386	3.46513e+09	2.11634e+09	Q96GG9	DCUN1D1	0.25	0.15	-0.711338	down
54187	sp|Q9NR45|SIAS_HUMAN	0.542662	0.00258895	7.76669e+09	4214681564	Q9NR45	NANS	0.56	0.3	-0.881876	down
54205	sp|P99999|CYC_HUMAN	0.482339	0.000116818	5.64611e+10	27233390437	P99999	CYCS	4	2	-1.05188	down
5423	sp|P06746|DPOLB_HUMAN	0.45736	0.0436467	2.09347e+09	9.57473e+08	P06746	POLB	0.15	0.07	-1.1286	down
5424	sp|P28340|DPOD1_HUMAN	0.529398	0.0427365	6.11202e+09	3235686333	P28340	POLD1	0.44	0.23	-0.917577	down
5428	sp|P54098|DPOG1_HUMAN	1.69278	0.0957453	2.34674e+09	3.97252e+09	P54098	POLG	0.17	0.29	0.759397	non
5430	sp|P24928|RPB1_HUMAN	0.458925	0.0557242	3.60463e+09	1.65426e+09	P24928	POLR2A	0.26	0.12	-1.12367	non
5433	sp|O15514|RPB4_HUMAN	0.447417	0.00597784	3.49492e+08	1.56369e+08	O15514	POLR2D	0.03	0.01	-1.16031	down
54331	sp|P59768|GBG2_HUMAN	2.15369	0.0237252	5140361456	1.10707e+10	P59768	GNG2	0.37	0.8	1.10681	up
54332	sp|Q8TB36|GDAP1_HUMAN	1.5207	0.0214662	17040927696	25914089655	Q8TB36	GDAP1	1	2	0.604733	up
54344	sp|Q9P2X0|DPM3_HUMAN	1.32991	0.0448967	2.23779e+09	2.97606e+09	Q9P2X0	DPM3	0.16	0.21	0.411331	up
54407	sp|Q96QD8|S38A2_HUMAN	9.00705	0.00400039	1.71363e+08	1543479951	Q96QD8	SLC38A2	0.01	0.11	3.17106	up
54414	sp|Q9HAT2|SIAE_HUMAN	0.431206	0.0310163	1987731811	8.57123e+08	Q9HAT2	SIAE	0.14	0.06	-1.21355	down
54433	sp|Q9NY12|GAR1_HUMAN	0.770084	0.0697125	1661565886	1.27955e+09	Q9NY12	GAR1	0.12	0.09	-0.376912	non
54439	sp|Q9P2N5|RBM27_HUMAN	0.553628	0.019772	4.69769e+09	2.60077e+09	Q9P2N5	RBM27	0.34	0.19	-0.85301	down
5445	sp|Q15165|PON2_HUMAN	0.516184	0.0169628	14801871772	7.64049e+09	Q15165	PON2	1	0.55	-0.954043	down
54460	sp|P82921|RT21_HUMAN	1.61867	0.0843959	1.58757e+09	2.56975e+09	P82921	MRPS21	0.11	0.18	0.694805	non
54464	sp|Q8IZH2|XRN1_HUMAN	2.73285	0.00456305	2.56475e+09	7.00909e+09	Q8IZH2	XRN1	0.18	0.5	1.45041	up
54467	sp|Q9P2G1|AKIB1_HUMAN	8.82698	0.0899503	1.62566e+08	1.43497e+09	Q9P2G1	ANKIB1	0.01	0.1	3.14192	non
54468	sp|Q9NXC5|MIO_HUMAN	1.34158	0.0603588	2.72081e+09	3.6502e+09	Q9NXC5	MIOS	0.2	0.26	0.423938	non
5447	sp|P16435|NCPR_HUMAN	1.44758	0.0355607	26097746900	3.77786e+10	P16435	POR	2	3	0.533645	up
54475	sp|Q9NVX2|NLE1_HUMAN	0.499298	0.0468581	1.86401e+09	9.30696e+08	Q9NVX2	NLE1	0.13	0.07	-1.00203	down
54480	sp|Q9P2E5|CHPF2_HUMAN	5.48145	0.0798068	2.71746e+08	1.48956e+09	Q9P2E5	CHPF2	0.02	0.11	2.45456	non
54491	sp|Q9NUU6|OTULL_HUMAN	0.182337	0.0601229	8.34502e+08	1.5216e+08	Q9NUU6	OTULINL	0.06	0.01	-2.45532	non
54499	sp|Q9UM00|TMCO1_HUMAN	2.58689	0.0402121	9.95635e+08	2.5756e+09	Q9UM00	TMCO1	0.07	0.19	1.37122	up
545	sp|Q13535|ATR_HUMAN	0.405279	0.0674206	1.15353e+09	4.67501e+08	Q13535	ATR	0.08	0.03	-1.30301	non
54505	sp|Q7Z478|DHX29_HUMAN	1.54882	0.0293767	2.51104e+09	3.88915e+09	Q7Z478	DHX29	0.18	0.28	0.631168	up
54516	sp|Q9UGC7|RF1ML_HUMAN	0.26851	0.0245288	7.74805e+08	2.08043e+08	Q9UGC7	MTRF1L	0.06	0.01	-1.89695	down
54517	sp|Q96PZ0|PUS7_HUMAN	0.451253	0.0267767	1.05888e+10	4.77822e+09	Q96PZ0	PUS7	0.76	0.34	-1.14799	down
54520	sp|Q567U6|CCD93_HUMAN	0.237331	0.00635331	1.04843e+09	2.48825e+08	Q567U6	CCDC93	0.08	0.02	-2.07503	down
54534	sp|Q8N5N7|RM50_HUMAN	2.32255	0.0287276	2.90871e+09	6.75564e+09	Q8N5N7	MRPL50	0.21	0.49	1.21571	up
54539	sp|Q9NX14|NDUBB_HUMAN	6.71201	0.00154789	4268208564	28648243607	Q9NX14	NDUFB11	0.31	2	2.74674	up
54543	sp|Q9P0U1|TOM7_HUMAN	8.93167	0.0299303	1.30207e+09	11629680274	Q9P0U1	TOMM7	0.09	0.84	3.15893	up
54584	sp|Q9BYB4|GNB1L_HUMAN	2.13115	0.0821341	2.31458e+08	4.93271e+08	Q9BYB4	GNB1L	0.02	0.04	1.09163	non
54587	sp|Q9BRK3|MXRA8_HUMAN	1.97272	0.0335816	1.74888e+09	3.45006e+09	Q9BRK3	MXRA8	0.13	0.25	0.980189	up
54622	sp|Q9NXU5|ARL15_HUMAN	2.40507	0.0460668	3.88999e+08	9.35571e+08	Q9NXU5	ARL15	0.03	0.07	1.26608	up
5464	sp|Q15181|IPYR_HUMAN	0.6655	0.00937449	5.22324e+10	3.47607e+10	Q15181	PPA1	4	2	-0.587489	down
54662	sp|Q9NVG8|TBC13_HUMAN	0.560625	0.0490236	1.53137e+09	8.58525e+08	Q9NVG8	TBC1D13	0.11	0.06	-0.834891	down
54663	sp|Q6RFH5|WDR74_HUMAN	0.142848	0.0349932	7.24502e+08	1.03494e+08	Q6RFH5	WDR74	0.05	0.01	-2.80745	down
54677	sp|Q9UKG9|OCTC_HUMAN	0.283961	0.0893156	7.98056e+08	2.26617e+08	Q9UKG9	CROT	0.06	0.02	-1.81623	non
5469	sp|Q15648|MED1_HUMAN	0.275921	0.0603588	1.37153e+09	3.78433e+08	Q15648	MED1	0.1	0.03	-1.85767	non
54704	sp|Q9P0J1|PDP1_HUMAN	0.284794	0.00483795	6.17893e+09	1.75972e+09	Q9P0J1	PDP1	0.44	0.13	-1.81201	down
54708	sp|Q9NX47|MARH5_HUMAN	4.69389	0.0193341	2.32848e+09	1.09296e+10	Q9NX47	MARCHF5	0.17	0.79	2.23078	up
5471	sp|Q06203|PUR1_HUMAN	0.452546	0.00927868	11012200497	4983524425	Q06203	PPAT	0.79	0.36	-1.14386	down
54732	sp|Q9BVK6|TMED9_HUMAN	1.66386	0.066613	1.42768e+10	23754515734	Q9BVK6	TMED9	1	2	0.734532	non
54734	sp|Q14964|RB39A_HUMAN	1.27157	0.0756672	3.56984e+10	4.5393e+10	Q14964	RAB39A	3	3	0.346611	non
54749	sp|Q9UM22|EPDR1_HUMAN	0.461727	0.0539209	5695287025	2629669346	Q9UM22	EPDR1	0.41	0.19	-1.11489	non
54756	sp|Q8NFM7|I17RD_HUMAN	2.72938	0.0118071	1.20466e+09	3287975915	Q8NFM7	IL17RD	0.09	0.24	1.44857	up
54762	sp|Q8IYS0|ASTRC_HUMAN	1.59399	0.0301148	7.24911e+08	1155500732	Q8IYS0	GRAMD1C	0.05	0.08	0.672642	up
5478	sp|P62937|PPIA_HUMAN	0.77358	0.0368192	6.91667e+11	535000000000	P62937	PPIA	50	38	-0.370377	down
54784	sp|Q9NXW9|ALKB4_HUMAN	4.06398	0.0620065	1.09108e+08	4.43412e+08	Q9NXW9	ALKBH4	0.01	0.03	2.02289	non
5479	sp|P23284|PPIB_HUMAN	0.669409	0.0352809	1.78667e+11	1.19667e+11	P23284	PPIB	13	9	-0.579039	down
5480	sp|P45877|PPIC_HUMAN	0.425181	0.00840135	1.61528e+09	6.86787e+08	P45877	PPIC	0.12	0.05	-1.23385	down
54808	sp|Q7RTS9|DYM_HUMAN	0.495842	0.0840032	7.59274e+08	3.7648e+08	Q7RTS9	DYM	0.05	0.03	-1.01205	non
5481	sp|Q08752|PPID_HUMAN	0.621027	0.0188927	12101629975	7.51544e+09	Q08752	PPID	0.87	0.54	-0.687271	down
54815	sp|Q86YP4|P66A_HUMAN	2.34298	0.0952462	2.10959e+08	4.94274e+08	Q86YP4	GATAD2A	0.02	0.04	1.22835	non
54832	sp|Q709C8|VP13C_HUMAN	0.545073	0.0302272	1.28437e+10	7.00073e+09	Q709C8	VPS13C	0.92	0.5	-0.875479	down
54858	sp|Q9NXJ5|PGPI_HUMAN	5.30549	0.0249468	1.6258e+08	8.62569e+08	Q9NXJ5	PGPEP1	0.01	0.06	2.40749	up
54867	sp|Q6NUQ4|TM214_HUMAN	0.410458	0.00652269	3663874137	1503866134	Q6NUQ4	TMEM214	0.26	0.11	-1.28469	down
54870	sp|Q2TAL8|QRIC1_HUMAN	0.373072	0.0273825	4.03325e+09	1.50469e+09	Q2TAL8	QRICH1	0.29	0.11	-1.42247	down
54872	sp|Q5H8A4|PIGG_HUMAN	1.5059	0.0426901	1468406528	2.21128e+09	Q5H8A4	PIGG	0.11	0.16	0.590629	up
54874	sp|Q5T0N5|FBP1L_HUMAN	0.45777	0.0959634	6.18952e+09	2.83338e+09	Q5T0N5	FNBP1L	0.44	0.2	-1.1273	non
54882	sp|Q8IWZ3|ANKH1_HUMAN	2.08658	0.0605321	6.95376e+08	1.45096e+09	Q8IWZ3	ANKHD1	0.05	0.1	1.06114	non
54899	sp|Q7Z7A4|PXK_HUMAN	0.307493	0.0310163	3.29294e+08	1.01256e+08	Q7Z7A4	PXK	0.02	0.01	-1.70138	down
549	sp|Q13825|AUHM_HUMAN	0.33069	0.0240619	1.26981e+09	4.19913e+08	Q13825	AUH	0.09	0.03	-1.59645	down
54910	sp|Q9C0C4|SEM4C_HUMAN	0.440782	0.0364998	1.02997e+09	4.53994e+08	Q9C0C4	SEMA4C	0.07	0.03	-1.18186	down
54914	sp|Q5VW36|FOCAD_HUMAN	0.513418	0.0374334	2.17459e+09	1.11647e+09	Q5VW36	FOCAD	0.16	0.08	-0.961794	down
54915												GOBP_STRESS_GRANULE_ASSEMBLY
54927	sp|Q9NX63|MIC19_HUMAN	8.31554	0.0022255	9.97649e+09	8.29599e+10	Q9NX63	CHCHD3	0.72	6	3.05581	up
54928	sp|Q9NX62|IMPA3_HUMAN	1.63103	0.0393521	2.83512e+09	4.62416e+09	Q9NX62	BPNT2	0.2	0.33	0.705784	up
54929	sp|Q9NX61|T161A_HUMAN	0.691483	0.0514791	738054269	5.10352e+08	Q9NX61	TMEM161A	0.05	0.04	-0.532234	non
54931	sp|Q7L0Y3|TM10C_HUMAN	0.481137	0.00584179	22619355298	1.0883e+10	Q7L0Y3	TRMT10C	2	0.78	-1.05548	down
54935	sp|Q9BVJ7|DUS23_HUMAN	4.28173	0.0894098	1.75913e+08	7.53211e+08	Q9BVJ7	DUSP23	0.01	0.05	2.09819	non
54936	sp|Q9NX46|ADPRS_HUMAN	0.398279	0.0128296	5.48869e+09	2186033011	Q9NX46	ADPRS	0.39	0.16	-1.32815	down
54938	sp|Q9NP81|SYSM_HUMAN	0.402899	0.0636944	3.60931e+09	1.45418e+09	Q9NP81	SARS2	0.26	0.1	-1.31151	non
54940	sp|Q9NX40|OCAD1_HUMAN	6.97136	0.0246538	4.94717e+09	3.44885e+10	Q9NX40	OCIAD1	0.36	2	2.80144	up
54947	sp|Q7L5N7|PCAT2_HUMAN	0.426496	0.00488884	9.57429e+09	4.0834e+09	Q7L5N7	LPCAT2	0.69	0.29	-1.22939	down
54948	sp|Q9NX20|RM16_HUMAN	2.77761	0.00665131	3.5398e+09	9832188190	Q9NX20	MRPL16	0.25	0.71	1.47384	up
54953	sp|Q5SWX8|ODR4_HUMAN	1.76517	0.0224109	1.80451e+09	3185267932	Q5SWX8	ODR4	0.13	0.23	0.819806	up
54954	sp|Q9NX05|F120C_HUMAN	1.63663	0.0306063	1865170986	3.05259e+09	Q9NX05	FAM120C	0.13	0.22	0.710727	up
54958	sp|Q9NX00|TM160_HUMAN	4.04109	0.0960469	3.8385e+08	1.55117e+09	Q9NX00	TMEM160	0.03	0.11	2.01475	non
5496	sp|O15355|PPM1G_HUMAN	0.555722	0.0553832	3.19342e+10	1.77465e+10	O15355	PPM1G	2	1	-0.847564	non
54968	sp|Q9BUB7|TMM70_HUMAN	3.99668	0.00124239	1794027164	7.17014e+09	Q9BUB7	TMEM70	0.13	0.52	1.9988	up
54971	sp|Q8N9N5|BANP_HUMAN	0.0200509	0.0720031	6.11808e+09	1.22673e+08	Q8N9N5	BANP	0.44	0.01	-5.64019	non
54972	sp|Q24JP5|T132A_HUMAN	7.71871	0.0768565	1.13754e+08	8.78035e+08	Q24JP5	TMEM132A	0.01	0.06	2.94836	non
5498	sp|P50336|PPOX_HUMAN	0.388094	0.0491322	4674511312	1.81415e+09	P50336	PPOX	0.34	0.13	-1.36552	down
54987	sp|Q9NWV4|CZIB_HUMAN	0.548428	0.0381106	3.72499e+09	2.04289e+09	Q9NWV4	CZIB	0.27	0.15	-0.866627	down
5499	sp|P62136|PP1A_HUMAN	1.53854	0.0417346	3.62279e+10	55737872858	P62136	PPP1CA	3	4	0.621558	up
54994	sp|Q9NWU2|GID8_HUMAN	0.28156	0.0634244	2.2659e+09	6.37986e+08	Q9NWU2	GID8	0.16	0.05	-1.82849	non
54995	sp|Q9NWU1|OXSM_HUMAN	0.455722	0.0394202	1.29399e+09	589699413	Q9NWU1	OXSM	0.09	0.04	-1.13377	down
54996	sp|Q969Z3|MARC2_HUMAN	7.10222	0.0168088	2.72366e+08	1934406227	Q969Z3	MTARC2	0.02	0.14	2.82827	up
55004	sp|Q6IAA8|LTOR1_HUMAN	3.75107	0.0163723	7.05406e+09	26460249540	Q6IAA8	LAMTOR1	0.51	2	1.9073	up
55005	sp|Q9NWS8|RMND1_HUMAN	5.81484	0.00993314	2.20412e+09	1.28166e+10	Q9NWS8	RMND1	0.16	0.92	2.53974	up
5501	sp|P36873|PP1G_HUMAN	1.48398	0.0523707	1.59538e+09	2367507498	P36873	PPP1CC	0.11	0.17	0.569467	non
55015	sp|Q86UA1|PRP39_HUMAN	0.287001	0.0115641	8.4151e+08	2.41514e+08	Q86UA1	PRPF39	0.06	0.02	-1.80087	down
55027	sp|Q7Z4Q2|HEAT3_HUMAN	0.330627	0.0825134	7.2032e+08	2.38157e+08	Q7Z4Q2	HEATR3	0.05	0.02	-1.59672	non
55031	sp|Q96K76|UBP47_HUMAN	0.676486	0.0621103	4.4785e+09	3029640904	Q96K76	USP47	0.32	0.22	-0.563869	non
55033	sp|Q9NWM8|FKB14_HUMAN	0.499112	0.0439135	1668491556	8.32764e+08	Q9NWM8	FKBP14	0.12	0.06	-1.00256	down
[truncated: 1,533 more rows]

## Sheet: Fig3d
entrzid	Primary_protein_ID	ratio	adj_pvalue	YP_Presort_mean	YP_Sorted_mean	unipor	genesymbol	YP_presort	YP_sorted	log2fc	change	term
1000	sp|P19022|CADH2_HUMAN	4.96373	0.00186853	1.42783e+10	7.08737e+10	P19022	CDH2	1	5	2.31143	up
10000	sp|Q9Y243|AKT3_HUMAN	0.463005	0.0429715	2.78417e+09	1.28909e+09	Q9Y243	AKT3	0.2	0.09	-1.1109	down
10006	sp|Q8IZP0|ABI1_HUMAN	0.726782	0.0695802	3905183486	2838218652	Q8IZP0	ABI1	0.28	0.2	-0.460405	non
10007	sp|P46926|GNPI1_HUMAN	0.383146	0.00388489	1.96387e+10	7.5245e+09	P46926	GNPDA1	1	0.54	-1.38403	down
10011	sp|Q9HD15|SRA1_HUMAN	0.38603	0.00783312	1.57914e+09	6.09596e+08	Q9HD15	SRA1	0.11	0.04	-1.37321	down
100129583	sp|Q6ZV65|FA47E_HUMAN	1.50589	0.0237453	3631518597	5468652890	Q6ZV65	FAM47E	0.26	0.39	0.590613	up
10013	sp|Q9UBN7|HDAC6_HUMAN	0.635925	0.00945155	3.97358e+09	2.5269e+09	Q9UBN7	HDAC6	0.29	0.18	-0.65307	down
100130758												GOBP_RIBOSOME_BIOGENESIS
100131017	sp|A6NFI3|ZN316_HUMAN	0.444369	0.085321	2.45077e+08	1.08905e+08	A6NFI3	ZNF316	0.02	0.01	-1.17017	non
100131187	sp|Q8NFU3|TSTD1_HUMAN	0.286593	0.0280285	1332984390	3.82024e+08	Q8NFU3	TSTD1	0.1	0.03	-1.80292	down
100137047	sp|P0C870|JMJD7_HUMAN	0.465192	0.0661207	9.66461e+07	4.4959e+07	P0C870	JMJD7	0.01	0	-1.1041	non
10014	sp|Q9UQL6|HDAC5_HUMAN	0.344019	0.0177162	4.84274e+08	1.666e+08	Q9UQL6	HDAC5	0.03	0.01	-1.53944	down
10015	sp|Q8WUM4|PDC6I_HUMAN	0.741708	0.00180349	37095808045	27514273639	Q8WUM4	PDCD6IP	3	2	-0.431076	down
10016	sp|O75340|PDCD6_HUMAN	0.483491	0.0364439	16782560007	8.11421e+09	O75340	PDCD6	1	0.58	-1.04844	down
100188893	sp|Q96B49|TOM6_HUMAN	8.22357	0.016625	1.60785e+09	1.32223e+10	Q96B49	TOMM6	0.12	0.95	3.03976	up
10020	sp|Q9Y223|GLCNE_HUMAN	0.634238	0.0550862	5.42535e+09	3.44096e+09	Q9Y223	GNE	0.39	0.25	-0.656904	non
100287932	sp|O14925|TIM23_HUMAN	7.71219	0.0301759	2049302211	1.58046e+10	O14925	TIMM23	0.15	1	2.94714	up
10051	sp|Q9NTJ3|SMC4_HUMAN	0.673022	0.0491087	11941187116	8.03668e+09	Q9NTJ3	SMC4	0.86	0.58	-0.571275	down
10054	sp|Q9UBT2|SAE2_HUMAN	0.555148	0.0274803	4.59026e+10	2.54828e+10	Q9UBT2	UBA2	3	2	-0.849056	down
10055	sp|Q9UBE0|SAE1_HUMAN	0.677165	0.0656258	2.82336e+10	19118804741	Q9UBE0	SAE1	2	1	-0.56242	non
10056	sp|Q9NSD9|SYFB_HUMAN	0.661668	0.0430516	13917888359	9209028011	Q9NSD9	FARSB	1	0.66	-0.59582	down
10057	sp|O15440|MRP5_HUMAN	3.61525	0.0603567	2.86441e+08	1.03556e+09	O15440	ABCC5	0.02	0.07	1.8541	non
10059	sp|O00429|DNM1L_HUMAN	0.669536	0.0144545	36482247143	2.44262e+10	O00429	DNM1L	3	2	-0.578766	down
10063	sp|Q14061|COX17_HUMAN	0.57118	0.0112343	2905666139	1.65966e+09	Q14061	COX17	0.21	0.12	-0.807982	down
10066	sp|O15127|SCAM2_HUMAN	0.706368	0.0263603	2.42444e+09	1.71255e+09	O15127	SCAMP2	0.17	0.12	-0.501508	down
10072	sp|Q9NY33|DPP3_HUMAN	0.64273	0.0299303	2.06182e+10	1.32519e+10	Q9NY33	DPP3	1	0.95	-0.637716	down
10075	sp|Q7Z6Z7|HUWE1_HUMAN	0.326433	0.00258895	4.79797e+10	15662158478	Q7Z6Z7	HUWE1	3	1	-1.61514	down
10076	sp|Q92729|PTPRU_HUMAN	0.668829	0.0945322	2.84793e+08	1.90478e+08	Q92729	PTPRU	0.02	0.01	-0.58029	non
10079	sp|O75110|ATP9A_HUMAN	1.96918	0.0792098	7.86975e+08	1549697809	O75110	ATP9A	0.06	0.11	0.977597	non
10082	sp|Q9Y625|GPC6_HUMAN	16.8328	0.00284151	3.45766e+08	5.82021e+09	Q9Y625	GPC6	0.02	0.42	4.07321	up
10085	sp|O43854|EDIL3_HUMAN	15.0086	0.0443287	1.0788e+08	1.61913e+09	O43854	EDIL3	0.01	0.12	3.90772	up
10087	sp|Q9Y5P4|CERT_HUMAN	0.352754	0.00586431	2.27792e+09	8.03544e+08	Q9Y5P4	CERT1	0.16	0.06	-1.50327	down
10092	sp|O15511|ARPC5_HUMAN	0.577902	0.055521	16867414661	9.74771e+09	O15511	ARPC5	1	0.7	-0.791104	non
10093	sp|P59998|ARPC4_HUMAN	0.461148	0.0118486	3.42269e+10	15783654534	P59998	ARPC4	2	1	-1.1167	down
10094	sp|O15145|ARPC3_HUMAN	0.66259	0.0987777	12055241667	7.98769e+09	O15145	ARPC3	0.87	0.57	-0.593811	non
10095	sp|O15143|ARC1B_HUMAN	0.481948	0.0207334	2.94557e+10	1.41961e+10	O15143	ARPC1B	2	1	-1.05305	down
10096	sp|P61158|ARP3_HUMAN	0.502183	0.0394924	5.57605e+10	2.8002e+10	P61158	ACTR3	4	2	-0.993715	down
10097	sp|P61160|ARP2_HUMAN	0.48379	0.0305318	5.42293e+10	2.62356e+10	P61160	ACTR2	4	2	-1.04755	down
10099	sp|O60637|TSN3_HUMAN	1.4821	0.0650972	8.83455e+08	1.30937e+09	O60637	TSPAN3	0.06	0.09	0.567644	non
10105	sp|P30405|PPIF_HUMAN	0.376232	0.0346489	9.50073e+09	3.57448e+09	P30405	PPIF	0.68	0.26	-1.41031	down
10109	sp|O15144|ARPC2_HUMAN	0.532166	0.00385588	5.50603e+10	2.93012e+10	O15144	ARPC2	4	2	-0.910052	down
10111	sp|Q92878|RAD50_HUMAN	0.454196	0.00373698	19111266500	8.68025e+09	Q92878	RAD50	1	0.62	-1.13861	down
10120	sp|P42025|ACTY_HUMAN	0.659966	0.0100533	9.1497e+09	6038483994	P42025	ACTR1B	0.66	0.43	-0.599537	down
10121	sp|P61163|ACTZ_HUMAN	0.647168	0.00719725	4.31195e+10	2.79056e+10	P61163	ACTR1A	3	2	-0.627787	down
10128	sp|P42704|LPPRC_HUMAN	1.82132	0.000512483	348000000000	634000000000	P42704	LRPPRC	25	46	0.864988	up
10130	sp|Q15084|PDIA6_HUMAN	0.565523	0.002419	249000000000	1.40667e+11	Q15084	PDIA6	18	10	-0.822344	down
10131	sp|Q12931|TRAP1_HUMAN	0.369696	0.00365862	7.56824e+10	27979497373	Q12931	TRAP1	5	2	-1.43559	down
10133	sp|Q96CV9|OPTN_HUMAN	0.379414	0.0594758	5.03346e+08	1.90976e+08	Q96CV9	OPTN	0.04	0.01	-1.39816	non
10134	sp|P51572|BAP31_HUMAN	0.471239	0.00685386	48313220578	2.27671e+10	P51572	BCAP31	3	2	-1.08547	down
10135	sp|P43490|NAMPT_HUMAN	0.463617	0.00373698	20210743643	9.37004e+09	P43490	NAMPT	1	0.67	-1.109	down
10137	sp|Q9NTZ6|RBM12_HUMAN	0.490579	0.00625899	1.21716e+10	5.97112e+09	Q9NTZ6	RBM12	0.87	0.43	-1.02744	down
10146	sp|Q13283|G3BP1_HUMAN	2.40709	0.00238195	2.41287e+10	58079917668	Q13283	G3BP1	2	4	1.26729	up
10152	sp|Q9NYB9|ABI2_HUMAN	0.633003	0.0761327	8.44913e+09	5.34832e+09	Q9NYB9	ABI2	0.61	0.38	-0.659716	non
10155	sp|Q13263|TIF1B_HUMAN	0.438484	0.00423624	1.41333e+11	61955809554	Q13263	TRIM28	10	4	-1.1894	down
10160	sp|Q9Y4F1|FARP1_HUMAN	3.12708	0.0214662	6.07231e+09	18988614468	Q9Y4F1	FARP1	0.44	1	1.64482	up
10163	sp|Q9Y6W5|WASF2_HUMAN	0.175827	0.0491087	1597583045	2.80898e+08	Q9Y6W5	WASF2	0.11	0.02	-2.50777	down
10165	sp|Q9UJS0|CMC2_HUMAN	6.37899	0.00676823	61136204855	390000000000	Q9UJS0	SLC25A13	4	28	2.67333	up
10166	sp|Q9Y619|ORNT1_HUMAN	8.52339	0.00531454	2.08389e+09	1.77618e+10	Q9Y619	SLC25A15	0.15	1	3.09143	up
10171												GOBP_RIBOSOME_BIOGENESIS
10180	sp|P78332|RBM6_HUMAN	2.55948	0.067985	8.09769e+07	2.07259e+08	P78332	RBM6	0.01	0.01	1.35585	non
10189	sp|Q86V81|THOC4_HUMAN	0.941763	0.0862367	43510486794	4.09766e+10	Q86V81	ALYREF	3	3	-0.0865635	non
1019	sp|P11802|CDK4_HUMAN	3.43056	0.0797669	1.00579e+09	3.45042e+09	P11802	CDK4	0.07	0.25	1.77845	non
10190	sp|O14530|TXND9_HUMAN	0.705319	0.0396223	1.12316e+09	7.92189e+08	O14530	TXNDC9	0.08	0.06	-0.503652	down
10195	sp|Q92685|ALG3_HUMAN	1.60489	0.0685439	5.48515e+08	880305643	Q92685	ALG3	0.04	0.06	0.682472	non
10199												GOBP_RIBOSOME_BIOGENESIS
102	sp|O14672|ADA10_HUMAN	4.13776	0.062062	1.50676e+09	6.2346e+09	O14672	ADAM10	0.11	0.45	2.04885	non
10200												GOBP_RIBOSOME_BIOGENESIS
1021	sp|Q00534|CDK6_HUMAN	0.44004	0.0200424	16605212266	7.30696e+09	Q00534	CDK6	1	0.52	-1.18429	down
10211	sp|O75955|FLOT1_HUMAN	7.19728	0.00174763	1.46922e+10	1.05667e+11	O75955	FLOT1	1	8	2.84745	up
10212	sp|O00148|DX39A_HUMAN	0.488048	0.00822351	7.81711e+09	3.81512e+09	O00148	DDX39A	0.56	0.27	-1.03491	down
10213	sp|O00487|PSDE_HUMAN	0.64636	0.0310163	1.69035e+10	1.09257e+10	O00487	PSMD14	1	0.78	-0.629591	down
102157402	sp|Q9Y3D8|KAD6_HUMAN	0.397622	0.0927904	3.40917e+08	1.35556e+08	Q9Y3D8	AK6	0.02	0.01	-1.33053	non
1022	sp|P50613|CDK7_HUMAN	0.187934	0.0214662	1.90584e+09	3.58173e+08	P50613	CDK7	0.14	0.03	-2.4117	down
10226	sp|O60664|PLIN3_HUMAN	0.419587	0.000978752	20021756303	8.40087e+09	O60664	PLIN3	1	0.6	-1.25296	down
10227	sp|Q14728|MFS10_HUMAN	1.2663	0.067886	1.98609e+09	2514991968	Q14728	MFSD10	0.14	0.18	0.34062	non
10229	sp|Q99807|COQ7_HUMAN	0.223429	0.0176402	1.2782e+09	2.85588e+08	Q99807	COQ7	0.09	0.02	-2.16211	down
10236	sp|O43390|HNRPR_HUMAN	1.31195	0.00842156	2.42786e+10	3.18524e+10	O43390	HNRNPR	2	2	0.391715	up
10240	sp|Q92665|RT31_HUMAN	3.01082	0.0202368	3.82475e+09	11515627462	Q92665	MRPS31	0.27	0.83	1.59016	up
10245	sp|O60830|TI17B_HUMAN	4.23899	0.00586431	2.26459e+09	9.59956e+09	O60830	TIMM17B	0.16	0.69	2.08372	up
10247	sp|P52758|RIDA_HUMAN	1.47424	0.093933	4240566881	6251617967	P52758	RIDA	0.3	0.45	0.559972	non
10248												GOBP_RIBOSOME_BIOGENESIS
1025	sp|P50750|CDK9_HUMAN	0.282769	0.0066814	3397905565	9.60822e+08	P50750	CDK9	0.24	0.07	-1.8223	down
10254	sp|O75886|STAM2_HUMAN	0.566507	0.0474406	1.26618e+09	7.17297e+08	O75886	STAM2	0.09	0.05	-0.819835	down
10257	sp|O15439|MRP4_HUMAN	13.9325	0.0146652	5.85219e+08	8.15359e+09	O15439	ABCC4	0.04	0.59	3.80039	up
10262	sp|Q15427|SF3B4_HUMAN	0.590235	0.00537153	5.82488e+09	3.43805e+09	Q15427	SF3B4	0.42	0.25	-0.760638	down
10269	sp|O75844|FACE1_HUMAN	1.79023	0.00631216	1.43236e+10	2.56427e+10	O75844	ZMPSTE24	1	2	0.840148	up
1027	sp|P46527|CDN1B_HUMAN	0.238521	0.0652481	5.4102e+08	1.29044e+08	P46527	CDKN1B	0.04	0.01	-2.06781	non
102724159												GOBP_RIBOSOME_BIOGENESIS
10277	sp|O95155|UBE4B_HUMAN	0.641436	0.0881738	3.83288e+09	2458547409	O95155	UBE4B	0.28	0.18	-0.640622	non
10280	sp|Q99720|SGMR1_HUMAN	0.602631	0.0623879	3.57915e+09	2.15691e+09	Q99720	SIGMAR1	0.26	0.15	-0.730654	non
10283	sp|Q6UX04|CWC27_HUMAN	0.409779	0.0457352	7.87222e+08	3.22587e+08	Q6UX04	CWC27	0.06	0.02	-1.28708	down
10284	sp|O00422|SAP18_HUMAN	2.05469	0.0258296	3.60727e+08	7.41184e+08	O00422	SAP18	0.03	0.05	1.03892	up
10285	sp|O75940|SPF30_HUMAN	0.629063	0.0152304	3.43522e+09	2.16097e+09	O75940	SMNDC1	0.25	0.16	-0.668724	down
10291	sp|Q15459|SF3A1_HUMAN	0.522341	0.0473141	1.37797e+10	7197695226	Q15459	SF3A1	0.99	0.52	-0.936936	down
10295	sp|O14874|BCKD_HUMAN	0.754745	0.0945322	1569476871	1184554915	O14874	BCKDK	0.11	0.09	-0.405939	non
10299	sp|O60337|MARH6_HUMAN	2.7196	0.0773609	2.94173e+08	8.00034e+08	O60337	MARCHF6	0.02	0.06	1.4434	non
103	sp|P55265|DSRAD_HUMAN	1.60577	0.0273825	9.07123e+09	1.45664e+10	P55265	ADAR	0.65	1	0.68327	up
10311	sp|O14972|VP26C_HUMAN	0.480453	0.0605494	1.64011e+09	7.87999e+08	O14972	VPS26C	0.12	0.06	-1.05753	non
10313	sp|O95197|RTN3_HUMAN	0.288808	0.0263279	1.59275e+10	4.59999e+09	O95197	RTN3	1	0.33	-1.79182	down
10314	sp|O43813|LANC1_HUMAN	0.536675	0.00469322	12021887371	6.45185e+09	O43813	LANCL1	0.86	0.46	-0.897878	down
10318	sp|Q15025|TNIP1_HUMAN	2.93935	0.0112343	2.01103e+08	5.91113e+08	Q15025	TNIP1	0.01	0.04	1.5555	up
10328	sp|O43402|EMC8_HUMAN	1.79049	0.0112343	3.36973e+09	6.03349e+09	O43402	EMC8	0.24	0.43	0.840358	up
10330	sp|Q9Y2B0|CNPY2_HUMAN	0.480384	0.010082	1.45423e+10	6.98589e+09	Q9Y2B0	CNPY2	1	0.5	-1.05774	down
10360												GOBP_RIBOSOME_BIOGENESIS
10376	sp|P68363|TBA1B_HUMAN	0.755637	0.00276777	2.59667e+12	1.96333e+12	P68363	TUBA1B	187	141	-0.404235	down
10380	sp|O95861|BPNT1_HUMAN	0.402073	0.00648831	8.70238e+09	3498994146	O95861	BPNT1	0.63	0.25	-1.31447	down
10382	sp|P04350|TBB4A_HUMAN	0.832364	0.0801866	1.31641e+09	1.09574e+09	P04350	TUBB4A	0.09	0.08	-0.264713	non
10383	sp|P68371|TBB4B_HUMAN	0.817728	0.0319903	1.49333e+12	1.21667e+12	P68371	TUBB4B	107	87	-0.290307	down
10397	sp|Q92597|NDRG1_HUMAN	0.19649	0.00994092	8.69019e+08	1.70754e+08	Q92597	NDRG1	0.06	0.01	-2.34747	down
10409	sp|P80723|BASP1_HUMAN	6.49181	0.0225313	1.22573e+09	7.95718e+09	P80723	BASP1	0.09	0.57	2.69862	up
10412												GOBP_RIBOSOME_BIOGENESIS
10419	sp|O14744|ANM5_HUMAN	0.524108	0.0587238	1.73025e+10	9.06841e+09	O14744	PRMT5	1	0.65	-0.932063	non
10425	sp|O95376|ARI2_HUMAN	0.306323	0.0179306	3.49546e+09	1.07074e+09	O95376	ARIH2	0.25	0.08	-1.70688	down
10426	sp|Q96CW5|GCP3_HUMAN	0.81695	0.0935184	9.15792e+09	7.48156e+09	Q96CW5	TUBGCP3	0.66	0.54	-0.29168	non
10427	sp|O95487|SC24B_HUMAN	0.490467	0.0380862	6.05788e+09	2.97119e+09	O95487	SEC24B	0.44	0.21	-1.02777	down
10428	sp|Q9UEE9|CFDP1_HUMAN	0.521835	0.00769775	3.35848e+09	1.75257e+09	Q9UEE9	CFDP1	0.24	0.13	-0.938334	down
10432	sp|Q96PK6|RBM14_HUMAN	1.95342	0.0292679	9058093373	1.76943e+10	Q96PK6	RBM14	0.65	1	0.966004	up
10436												GOBP_RIBOSOME_BIOGENESIS
10437	sp|P13284|GILT_HUMAN	0.26314	0.0345851	1289688659	3.39369e+08	P13284	IFI30	0.09	0.02	-1.9261	down
10438												GOBP_RIBOSOME_BIOGENESIS
10444	sp|Q7Z7L7|ZER1_HUMAN	0.312951	0.0411196	1.09829e+09	3.43712e+08	Q7Z7L7	ZER1	0.08	0.02	-1.67599	down
10445	sp|Q96EZ8|MCRS1_HUMAN	3.96099	0.0133457	8.14931e+07	3.22793e+08	Q96EZ8	MCRS1	0.01	0.02	1.98586	up
10449	sp|P42765|THIM_HUMAN	0.394596	0.00937449	6.13926e+10	2.42253e+10	P42765	ACAA2	4	2	-1.34155	down
10450	sp|Q9UNP9|PPIE_HUMAN	0.483235	0.00802313	4.26713e+09	2.06202e+09	Q9UNP9	PPIE	0.31	0.15	-1.0492	down
10452	sp|O96008|TOM40_HUMAN	9.50396	0.0138151	1.29839e+10	1.23667e+11	O96008	TOMM40	0.93	9	3.24853	up
10454	sp|Q15750|TAB1_HUMAN	0.524911	0.0402121	2293364759	1.20381e+09	Q15750	TAB1	0.16	0.09	-0.929854	down
10455	sp|O75521|ECI2_HUMAN	0.253361	0.0122878	8.67208e+09	2.19717e+09	O75521	ECI2	0.62	0.16	-1.98073	down
10463	sp|Q6PML9|ZNT9_HUMAN	4.95005	0.0424196	1.63074e+09	8072244246	Q6PML9	SLC30A9	0.12	0.58	2.30744	up
10465	sp|O43447|PPIH_HUMAN	0.614191	0.0270936	5.04475e+09	3.09844e+09	O43447	PPIH	0.36	0.22	-0.703241	down
10466	sp|Q9UP83|COG5_HUMAN	0.332474	0.0331743	2638862843	8.77353e+08	Q9UP83	COG5	0.19	0.06	-1.58869	down
10469	sp|O43615|TIM44_HUMAN	0.427418	0.0126079	10643613378	4.54927e+09	O43615	TIMM44	0.76	0.33	-1.22628	down
10471	sp|O15212|PFD6_HUMAN	0.58805	0.027093	1.76258e+10	1.03648e+10	O15212	PFDN6	1	0.74	-0.76599	down
10476	sp|O75947|ATP5H_HUMAN	5.29702	0.000538901	24390175556	1.29333e+11	O75947	ATP5PD	2	9	2.40518	up
10478	sp|O43808|PM34_HUMAN	3.06875	0.0524665	7.20679e+08	2.21158e+09	O43808	SLC25A17	0.05	0.16	1.61765	non
10480	sp|Q7L2H7|EIF3M_HUMAN	0.770405	0.00831548	2.39864e+10	1.84792e+10	Q7L2H7	EIF3M	2	1	-0.376312	down
10483	sp|Q15437|SC23B_HUMAN	0.619375	0.0148414	23882153962	1.4792e+10	Q15437	SEC23B	2	1	-0.691114	down
10484	sp|Q15436|SC23A_HUMAN	0.340547	0.0448967	7309659169	2.48928e+09	Q15436	SEC23A	0.53	0.18	-1.55407	down
10487	sp|Q01518|CAP1_HUMAN	0.535697	0.00186128	1.23667e+11	6.62393e+10	Q01518	CAP1	9	5	-0.90051	down
10489	sp|Q15345|LRC41_HUMAN	0.185821	0.0271943	2.81162e+09	5.22457e+08	Q15345	LRRC41	0.2	0.04	-2.42802	down
10490	sp|Q9UEU0|VTI1B_HUMAN	2.72042	0.00606789	2.88245e+09	7.84145e+09	Q9UEU0	VTI1B	0.21	0.56	1.44383	up
10491	sp|O75718|CRTAP_HUMAN	0.599343	0.0139653	12531851947	7.51088e+09	O75718	CRTAP	0.9	0.54	-0.738545	down
10492	sp|O60506|HNRPQ_HUMAN	1.31227	0.00385588	8.24592e+10	1.08333e+11	O60506	SYNCRIP	6	8	0.392062	up
10493	sp|Q99536|VAT1_HUMAN	0.353293	0.048804	5.71189e+10	2.01797e+10	Q99536	VAT1	4	1	-1.50106	down
10497	sp|O14795|UN13B_HUMAN	0.616262	0.0149516	1.71946e+09	1.05964e+09	O14795	UNC13B	0.12	0.08	-0.698385	down
10498	sp|Q86X55|CARM1_HUMAN	0.528828	0.00685386	8770810180	4638248781	Q86X55	CARM1	0.63	0.33	-0.91913	down
10514	sp|Q9BQG0|MBB1A_HUMAN	0.403104	0.00663779	15074583548	6.07662e+09	Q9BQG0	MYBBP1A	1	0.44	-1.31078	down	GOBP_RIBOSOME_BIOGENESIS
10519	sp|Q99828|CIB1_HUMAN	3.47557	0.0324189	7.98835e+07	2.77641e+08	Q99828	CIB1	0.01	0.02	1.79725	up
10521												GOBP_RIBOSOME_BIOGENESIS
10525	sp|Q9Y4L1|HYOU1_HUMAN	0.522577	0.00975726	246000000000	1.28333e+11	Q9Y4L1	HYOU1	18	9	-0.936284	down
10527	sp|O95373|IPO7_HUMAN	0.697183	0.0604756	62003813257	43228000473	O95373	IPO7	4	3	-0.520391	non
10528												GOBP_RIBOSOME_BIOGENESIS
10531	sp|Q5JRX3|PREP_HUMAN	0.38677	0.0150887	6.34144e+09	2.45268e+09	Q5JRX3	PITRM1	0.46	0.18	-1.37045	down
10534	sp|O60232|ZNRD2_HUMAN	0.393729	0.0505638	6.08177e+09	2.39457e+09	O60232	ZNRD2	0.44	0.17	-1.34472	non
10536	sp|Q8IVL6|P3H3_HUMAN	0.626021	0.0596469	2.64123e+09	1.65347e+09	Q8IVL6	P3H3	0.19	0.12	-0.675717	non
10539	sp|O76003|GLRX3_HUMAN	0.779596	0.0495361	1.31732e+10	10269747656	O76003	GLRX3	0.95	0.74	-0.359201	down
10540	sp|Q13561|DCTN2_HUMAN	0.705212	0.00124239	3.81852e+10	2.69287e+10	Q13561	DCTN2	3	2	-0.503872	down
10541	sp|Q92688|AN32B_HUMAN	0.575486	0.0152264	2.41533e+10	1.38999e+10	Q92688	ANP32B	2	1	-0.797147	down
10542	sp|O43504|LTOR5_HUMAN	2.79582	0.0282168	5164581484	1.44392e+10	O43504	LAMTOR5	0.37	1	1.48327	up
10548	sp|O15321|TM9S1_HUMAN	2.08045	0.0104985	8.31415e+08	1.72972e+09	O15321	TM9SF1	0.06	0.12	1.0569	up
10549	sp|Q13162|PRDX4_HUMAN	0.445566	0.0152264	3.59758e+10	1.60296e+10	Q13162	PRDX4	3	1	-1.16629	down
10550	sp|O75915|PRAF3_HUMAN	0.35825	0.0391014	1.18446e+10	4.24334e+09	O75915	ARL6IP5	0.85	0.3	-1.48096	down
10552	sp|Q92747|ARC1A_HUMAN	0.614626	0.0394945	1.79021e+10	11003121348	Q92747	ARPC1A	1	0.79	-0.702218	down
10554	sp|Q99943|PLCA_HUMAN	0.477002	0.0198524	5762816394	2.74887e+09	Q99943	AGPAT1	0.41	0.2	-1.06793	down
10556	sp|P78346|RPP30_HUMAN	0.421599	0.00769775	2.73173e+09	1.15169e+09	P78346	RPP30	0.2	0.08	-1.24606	down	GOBP_RIBOSOME_BIOGENESIS
10557	sp|P78345|RPP38_HUMAN	0.443274	0.0511607	8.96391e+08	3.97347e+08	P78345	RPP38	0.06	0.03	-1.17373	non	GOBP_RIBOSOME_BIOGENESIS
10558	sp|O15269|SPTC1_HUMAN	0.394613	0.040257	8.12605e+09	3.20665e+09	O15269	SPTLC1	0.58	0.23	-1.34149	down
10564	sp|Q9Y6D5|BIG2_HUMAN	0.240764	0.0258229	1.16391e+09	2.80226e+08	Q9Y6D5	ARFGEF2	0.08	0.02	-2.05431	down
10570	sp|O14531|DPYL4_HUMAN	0.849328	0.0638116	3.91719e+10	3.32698e+10	O14531	DPYSL4	3	2	-0.235607	non
10573	sp|Q13084|RM28_HUMAN	2.79337	0.0234043	6.27177e+09	1.75194e+10	Q13084	MRPL28	0.45	1	1.48201	up
10574	sp|Q99832|TCPH_HUMAN	0.593126	0.00195593	160000000000	9.48935e+10	Q99832	CCT7	11	7	-0.75359	down
10575	sp|P50991|TCPD_HUMAN	0.602406	0.00429578	149000000000	8.95868e+10	P50991	CCT4	11	6	-0.731192	down
10576	sp|P78371|TCPB_HUMAN	0.638378	0.00391404	2.26333e+11	1.44333e+11	P78371	CCT2	16	10	-0.647518	down
10580	sp|Q9BX66|SRBS1_HUMAN	0.064272	0.00545063	2916144913	1.87426e+08	Q9BX66	SORBS1	0.21	0.01	-3.95967	down
10586	sp|Q9Y586|MB212_HUMAN	0.777372	0.0913961	4.20704e+09	3.27044e+09	Q9Y586	MAB21L2	0.3	0.23	-0.363323	non
10587	sp|Q9NNW7|TRXR2_HUMAN	0.406077	0.0389625	4981633060	2022926022	Q9NNW7	TXNRD2	0.36	0.15	-1.30018	down
10589	sp|Q14919|NC2A_HUMAN	0.341263	0.0325455	3.74214e+09	1277052370	Q14919	DRAP1	0.27	0.09	-1.55104	down
10591	sp|O43598|DNPH1_HUMAN	0.521852	0.0725823	6407923469	3.34399e+09	O43598	DNPH1	0.46	0.24	-0.938286	non
10592	sp|O95347|SMC2_HUMAN	0.452872	0.0299196	1.65552e+10	7.49738e+09	O95347	SMC2	1	0.54	-1.14282	down
10594	sp|Q6P2Q9|PRP8_HUMAN	0.644212	0.0249269	4.25916e+10	2.7438e+10	Q6P2Q9	PRPF8	3	2	-0.634392	down
10598	sp|O95433|AHSA1_HUMAN	0.541458	0.0125193	53881524087	2.91746e+10	O95433	AHSA1	4	2	-0.885078	down
10600												GOBP_RIBOSOME_BIOGENESIS
10602	sp|Q9UKI2|BORG2_HUMAN	0.485692	0.0945322	9.89346e+08	4.80518e+08	Q9UKI2	CDC42EP3	0.07	0.03	-1.04189	non
10605	sp|Q9H074|PAIP1_HUMAN	1.50781	0.0711636	5.37602e+09	8106001961	Q9H074	PAIP1	0.39	0.58	0.592452	non
10606	sp|P22234|PUR6_HUMAN	0.534946	0.0394456	1.04963e+11	56095848171	P22234	PAICS	8	4	-0.902536	down
10607	sp|Q12788|TBL3_HUMAN	0.454392	0.0234043	2119366829	9.63023e+08	Q12788	TBL3	0.15	0.07	-1.13799	down	GOBP_RIBOSOME_BIOGENESIS
10609	sp|Q92791|SC65_HUMAN	0.339526	0.00886396	1703021238	5.78219e+08	Q92791	P3H4	0.12	0.04	-1.55841	down
10611	sp|Q96HC4|PDLI5_HUMAN	0.808309	0.0203551	1.4142e+10	1.14311e+10	Q96HC4	PDLIM5	1	0.82	-0.307021	down
10613	sp|O75477|ERLN1_HUMAN	1.96471	0.0782201	3.42095e+09	6721184155	O75477	ERLIN1	0.25	0.48	0.974317	non
10614	sp|O94992|HEXI1_HUMAN	0.245988	0.0550862	1665887148	4.09788e+08	O94992	HEXIM1	0.12	0.03	-2.02334	non
10616	sp|Q9BYM8|HOIL1_HUMAN	0.564695	0.0177382	1322613885	7.46873e+08	Q9BYM8	RBCK1	0.09	0.05	-0.824456	down
10627	sp|P19105|ML12A_HUMAN	0.77812	0.014372	5.06046e+10	3.93765e+10	P19105	MYL12A	4	3	-0.361935	down
1063	sp|P49454|CENPF_HUMAN	4.25534	0.00133894	1.08494e+09	4616780999	P49454	CENPF	0.08	0.33	2.08928	up
10632	sp|O75964|ATP5L_HUMAN	3.31407	0.0180214	1.20216e+10	3.98404e+10	O75964	ATP5MG	0.86	3	1.7286	up
10643	sp|O00425|IF2B3_HUMAN	2.2459	0.0123464	44805982619	1.00489e+11	O00425	IGF2BP3	3	7	1.16729	up
10645	sp|Q96RR4|KKCC2_HUMAN	0.416915	0.0495159	5.26884e+08	2.19666e+08	Q96RR4	CAMKK2	0.04	0.02	-1.26217	down
10651	sp|O75431|MTX2_HUMAN	12.1551	0.00970453	4754063397	57786020297	O75431	MTX2	0.34	4	3.60349	up
10657	sp|Q07666|KHDR1_HUMAN	0.905774	0.0896806	4.8033e+10	43507035989	Q07666	KHDRBS1	3	3	-0.142777	non
10667	sp|O95363|SYFM_HUMAN	0.382877	0.042258	8.1282e+08	3.1121e+08	O95363	FARS2	0.06	0.02	-1.38505	down
10670	sp|Q7L523|RRAGA_HUMAN	1.35963	0.0121037	2.48765e+09	3.3823e+09	Q7L523	RRAGA	0.18	0.24	0.443218	up
10672	sp|Q14344|GNA13_HUMAN	6.3976	0.00868093	5.85087e+09	37431498491	Q14344	GNA13	0.42	3	2.67753	up
10682	sp|Q15125|EBP_HUMAN	1.51139	0.0214662	4.6992e+09	7.10235e+09	Q15125	EBP	0.34	0.51	0.59588	up
1069	sp|P41208|CETN2_HUMAN	1.26545	0.0824909	5.99362e+08	7.58464e+08	P41208	CETN2	0.04	0.05	0.339652	non
10694	sp|P50990|TCPQ_HUMAN	0.60867	0.0229378	2.10667e+11	1.28333e+11	P50990	CCT8	15	9	-0.716268	down
10695	sp|Q9BT09|CNPY3_HUMAN	0.643537	0.0423232	2.58709e+09	1.66489e+09	Q9BT09	CNPY3	0.19	0.12	-0.635904	down
10713	sp|Q53GS9|SNUT2_HUMAN	0.438291	0.0521739	2771199753	1.21459e+09	Q53GS9	USP39	0.2	0.09	-1.19004	non
10714	sp|Q15054|DPOD3_HUMAN	0.611587	0.0188592	1.17502e+09	7.18629e+08	Q15054	POLD3	0.08	0.05	-0.709369	down
1072	sp|P23528|COF1_HUMAN	0.721034	0.00333321	529000000000	3.81333e+11	P23528	CFL1	38	27	-0.471861	down
10724	sp|O60502|OGA_HUMAN	0.442564	0.014649	7.24582e+09	3.20674e+09	O60502	OGA	0.52	0.23	-1.17604	down
10726	sp|Q9Y266|NUDC_HUMAN	0.733194	0.0524194	44393284467	32548887877	Q9Y266	NUDC	3	2	-0.447733	non
10730	sp|Q96TA2|YMEL1_HUMAN	9.58403	0.000852872	4285781376	4.1075e+10	Q96TA2	YME1L1	0.31	3	3.26063	up
10735	sp|Q8N3U4|STAG2_HUMAN	0.767182	0.0955115	4.32914e+09	3.32124e+09	Q8N3U4	STAG2	0.31	0.24	-0.382359	non
10741	sp|O75884|RBBP9_HUMAN	0.334957	0.0632909	2.23991e+09	7.50274e+08	O75884	RBBP9	0.16	0.05	-1.57795	non
1075	sp|P53634|CATC_HUMAN	0.485596	0.0802204	1.05162e+10	5.10665e+09	P53634	CTSC	0.76	0.37	-1.04217	non
10762	sp|Q9UKX7|NUP50_HUMAN	0.199298	0.0919796	1.75906e+09	3.50578e+08	Q9UKX7	NUP50	0.13	0.03	-2.327	non
10763	sp|P48681|NEST_HUMAN	1.99354	0.0320915	1.73799e+10	34647552860	P48681	NES	1	2	0.995332	up
10768	sp|O43865|SAHH2_HUMAN	0.525814	0.0614431	4.12439e+09	2.16866e+09	O43865	AHCYL1	0.3	0.16	-0.927375	non
10775	sp|O95707|RPP29_HUMAN	0.28312	0.0345018	5.07884e+08	1.43792e+08	O95707	POP4	0.04	0.01	-1.82051	down	GOBP_RIBOSOME_BIOGENESIS
10785	sp|P57081|WDR4_HUMAN	0.438647	0.0686514	2094391850	918699353	P57081	WDR4	0.15	0.07	-1.18887	non
10787	sp|Q9Y2A7|NCKP1_HUMAN	0.563835	0.00937449	3.06456e+10	17279049450	Q9Y2A7	NCKAP1	2	1	-0.826656	down
10788	sp|Q13576|IQGA2_HUMAN	0.589308	0.026605	5389244394	3.17593e+09	Q13576	IQGAP2	0.39	0.23	-0.762905	down
10793	sp|Q14593|ZN273_HUMAN	4.4329	0.0200549	1.78199e+08	7.8994e+08	Q14593	ZNF273	0.01	0.06	2.14825	up
10799												GOBP_RIBOSOME_BIOGENESIS
10801	sp|Q9UHD8|SEPT9_HUMAN	0.550232	0.0217697	103757580924	5.7104e+10	Q9UHD8	SEPTIN9	7	4	-0.861888	down
10802	sp|O95486|SC24A_HUMAN	0.479359	0.0149502	2570626296	1.23225e+09	O95486	SEC24A	0.18	0.09	-1.06082	down
10808	sp|Q92598|HS105_HUMAN	0.727782	0.0641735	1.14667e+11	8.35985e+10	Q92598	HSPH1	8	6	-0.458422	non
10813	sp|Q9BVJ6|UT14A_HUMAN	2.47574	0.0200549	4.8768e+08	1.20737e+09	Q9BVJ6	UTP14A	0.04	0.09	1.30786	up	GOBP_RIBOSOME_BIOGENESIS
10814	sp|Q6PUV4|CPLX2_HUMAN	0.496854	0.0419235	3.12589e+08	1.55311e+08	Q6PUV4	CPLX2	0.02	0.01	-1.0091	down
10818	sp|Q8WU20|FRS2_HUMAN	10.1014	0.025185	7.46679e+07	7.54249e+08	Q8WU20	FRS2	0.01	0.05	3.33648	up
10844	sp|Q9BSJ2|GCP2_HUMAN	0.812837	0.0609271	1.25712e+10	10218326016	Q9BSJ2	TUBGCP2	0.9	0.73	-0.298962	non
10845	sp|O76031|CLPX_HUMAN	1.42771	0.0324442	4831391603	6897828441	O76031	CLPX	0.35	0.5	0.513703	up
10846	sp|Q9Y233|PDE10_HUMAN	5.40572	0.00896252	1.03484e+08	5.59406e+08	Q9Y233	PDE10A	0.01	0.04	2.43449	up
10856	sp|Q9Y230|RUVB2_HUMAN	0.604252	0.0035978	81389595472	4.91799e+10	Q9Y230	RUVBL2	6	4	-0.726777	down
10867	sp|O75954|TSN9_HUMAN	5.82982	0.00340183	2.20651e+08	1.28636e+09	O75954	TSPAN9	0.02	0.09	2.54345	up
10884	sp|Q9NP92|RT30_HUMAN	1.45273	0.00456911	13097995845	19027862618	Q9NP92	MRPS30	0.94	1	0.538767	up
10885												GOBP_RIBOSOME_BIOGENESIS
10890	sp|P61026|RAB10_HUMAN	1.36043	0.030902	4.04495e+10	5.50287e+10	P61026	RAB10	3	4	0.444065	up
10901	sp|Q9BTZ2|DHRS4_HUMAN	0.319336	0.00400039	1397805581	4.46369e+08	Q9BTZ2	DHRS4	0.1	0.03	-1.64685	down
10905	sp|O60476|MA1A2_HUMAN	1.96777	0.0782201	1.04855e+09	2.06332e+09	O60476	MAN1A2	0.08	0.15	0.976563	non
10907	sp|P83876|TXN4A_HUMAN	0.428476	0.0284093	1.36402e+09	5.84448e+08	P83876	TXNL4A	0.1	0.04	-1.22272	down
10910	sp|Q9Y2Z0|SGT1_HUMAN	0.697002	0.0590923	9.8692e+09	6.87885e+09	Q9Y2Z0	SUGT1	0.71	0.49	-0.520766	non
10911	sp|O95399|UTS2_HUMAN	0.565215	0.00885113	2.40325e+10	1.35835e+10	O95399	UTS2	2	0.98	-0.823127	down
10914	sp|P51003|PAPOA_HUMAN	0.804883	0.0796828	8.24681e+09	6.63771e+09	P51003	PAPOLA	0.59	0.48	-0.31315	non
10915	sp|O14776|TCRG1_HUMAN	0.547479	0.0492026	22049491946	1.20716e+10	O14776	TCERG1	2	0.87	-0.869125	down
10916	sp|Q9UNF1|MAGD2_HUMAN	0.764099	0.0104098	18737001155	1.43169e+10	Q9UNF1	MAGED2	1	1	-0.388169	down
10921	sp|Q15287|RNPS1_HUMAN	2.43158	0.0517984	1.00432e+09	2442090755	Q15287	RNPS1	0.07	0.18	1.28189	non
10922	sp|Q14296|FASTK_HUMAN	3.51408	0.0463157	6.93415e+07	2.43672e+08	Q14296	FASTK	0	0.02	1.81315	up
10923	sp|P53999|TCP4_HUMAN	0.711607	0.0211164	2.67923e+10	1.90656e+10	P53999	SUB1	2	1	-0.490847	down
10928	sp|Q15311|RBP1_HUMAN	0.22893	0.00754619	9.58584e+08	2.19448e+08	Q15311	RALBP1	0.07	0.02	-2.12702	down
10935	sp|P30048|PRDX3_HUMAN	0.489503	0.00191627	1.05667e+11	5.16793e+10	P30048	PRDX3	8	4	-1.03061	down
10938	sp|Q9H4M9|EHD1_HUMAN	0.559911	0.0945322	13042632793	7.30272e+09	Q9H4M9	EHD1	0.94	0.52	-0.83673	non
10939	sp|Q9Y4W6|AFG32_HUMAN	5.50997	0.000500936	9898262272	5.45391e+10	Q9Y4W6	AFG3L2	0.71	4	2.46204	up
10940	sp|Q99575|POP1_HUMAN	0.350131	0.0268984	2.51515e+09	8.80631e+08	Q99575	POP1	0.18	0.06	-1.51403	down
10946	sp|Q12874|SF3A3_HUMAN	0.605984	0.0311675	7.13828e+09	4.32569e+09	Q12874	SF3A3	0.51	0.31	-0.722648	down
10948	sp|Q14849|STAR3_HUMAN	2.88902	0.00526772	3.70298e+08	1.0698e+09	Q14849	STARD3	0.03	0.08	1.53058	up
10949	sp|Q13151|ROA0_HUMAN	1.42225	0.0237252	5.18679e+10	7.37693e+10	Q13151	HNRNPA0	4	5	0.508177	up
10952	sp|P60468|SC61B_HUMAN	1.95537	0.0597421	4.634e+09	9061185894	P60468	SEC61B	0.33	0.65	0.967443	non
10953	sp|Q15785|TOM34_HUMAN	0.709405	0.00833772	6240359322	4.42694e+09	Q15785	TOMM34	0.45	0.32	-0.495319	down
10954	sp|Q14554|PDIA5_HUMAN	0.476991	0.0240697	2317527728	1.10544e+09	Q14554	PDIA5	0.17	0.08	-1.06797	down
10960	sp|Q12907|LMAN2_HUMAN	1.34008	0.0523707	3.12038e+10	4.18157e+10	Q12907	LMAN2	2	3	0.422324	non
10961	sp|P30040|ERP29_HUMAN	0.611023	0.00442653	4.12589e+10	2.52101e+10	P30040	ERP29	3	2	-0.710702	down
10962	sp|Q13015|AF1Q_HUMAN	3.76344	0.0616257	7.11748e+08	2678622402	Q13015	MLLT11	0.05	0.19	1.91205	non
10963	sp|P31948|STIP1_HUMAN	0.601364	0.00285176	1.39333e+11	8.37871e+10	P31948	STIP1	10	6	-0.733689	down
10965	sp|P49753|ACOT2_HUMAN	0.431654	0.00920078	2.59064e+09	1.11826e+09	P49753	ACOT2	0.19	0.08	-1.21205	down
10969												GOBP_RIBOSOME_BIOGENESIS
10970	sp|Q07065|CKAP4_HUMAN	2.7198	0.00122722	41743563921	1.13333e+11	Q07065	CKAP4	3	8	1.4435	up
10971	sp|P27348|1433T_HUMAN	0.868304	0.047969	143000000000	124000000000	P27348	YWHAQ	10	9	-0.203728	down
10972	sp|P49755|TMEDA_HUMAN	1.269	0.0126229	30253193667	3.83912e+10	P49755	TMED10	2	3	0.343689	up
10973	sp|Q8N3C0|ASCC3_HUMAN	0.757	0.043723	8001583414	6.0572e+09	Q8N3C0	ASCC3	0.57	0.44	-0.401635	down
10975	sp|O14957|QCR10_HUMAN	7.89836	0.0145118	3.52954e+08	2.78776e+09	O14957	UQCR11	0.03	0.2	2.98155	up
10978	sp|Q92989|CLP1_HUMAN	0.261933	0.040015	1.16663e+09	3.05578e+08	Q92989	CLP1	0.08	0.02	-1.93273	down
10979	sp|Q96AC1|FERM2_HUMAN	0.640615	0.0208592	48904338915	3.13289e+10	Q96AC1	FERMT2	4	2	-0.64247	down
10980	sp|Q7L5N1|CSN6_HUMAN	0.659632	0.0495159	1.28476e+10	8474663186	Q7L5N1	COPS6	0.92	0.61	-0.600267	down
10985	sp|Q92616|GCN1_HUMAN	0.645668	0.00774334	91576648318	5.91281e+10	Q92616	GCN1	7	4	-0.631136	down
10987	sp|Q92905|CSN5_HUMAN	0.644658	0.0100115	1.03365e+10	6.66353e+09	Q92905	COPS5	0.74	0.48	-0.633395	down
10988	sp|P50579|MAP2_HUMAN	0.473023	0.0692394	1.06824e+09	5.05301e+08	P50579	METAP2	0.08	0.04	-1.08002	non
10989	sp|Q16891|MIC60_HUMAN	8.81764	0.00121572	4.59344e+10	405000000000	Q16891	IMMT	3	29	3.14039	up
10994	sp|A1L0T0|HACL2_HUMAN	0.509685	0.014582	11897368445	6.06391e+09	A1L0T0	ILVBL	0.85	0.44	-0.972322	down
11000	sp|Q5K4L6|S27A3_HUMAN	0.523761	0.00802313	3.96576e+09	2.07711e+09	Q5K4L6	SLC27A3	0.28	0.15	-0.933018	down
11011	sp|Q86UE8|TLK2_HUMAN	0.183358	0.00171935	1237326763	2.26874e+08	Q86UE8	TLK2	0.09	0.02	-2.44726	down
11013	sp|P0CG34|TB15A_HUMAN	0.592186	0.0645872	4135288857	2.44886e+09	P0CG34	TMSB15A	0.3	0.18	-0.755877	non
11020	sp|Q9BW83|IFT27_HUMAN	0.722768	0.0638116	2.62338e+09	1.8961e+09	Q9BW83	IFT27	0.19	0.14	-0.468395	non
11021	sp|Q15286|RAB35_HUMAN	1.3842	0.00992915	5787175402	8.01058e+09	Q15286	RAB35	0.42	0.58	0.469048	up
11022	sp|Q9Y2W6|TDRKH_HUMAN	5.31383	0.00699002	1.65371e+09	8.78755e+09	Q9Y2W6	TDRKH	0.12	0.63	2.40975	up
1104	sp|P18754|RCC1_HUMAN	0.482845	0.00777167	8.11842e+09	3919943627	P18754	RCC1	0.58	0.28	-1.05037	down
11041	sp|O43505|B4GA1_HUMAN	0.47862	0.0605321	1.69393e+09	8.10746e+08	O43505	B4GAT1	0.12	0.06	-1.06305	non
11047	sp|Q16186|ADRM1_HUMAN	0.494475	0.0344041	3.48708e+09	1.72427e+09	Q16186	ADRM1	0.25	0.12	-1.01603	down
11054	sp|Q9NZT2|OGFR_HUMAN	0.455493	0.0271384	2777172834	1.26498e+09	Q9NZT2	OGFR	0.2	0.09	-1.1345	down
11056												GOBP_RIBOSOME_BIOGENESIS
11065	sp|O00762|UBE2C_HUMAN	2.8103	0.0193341	7.66763e+08	2.15483e+09	O00762	UBE2C	0.06	0.15	1.49072	up
11069	sp|Q8WZA2|RPGF4_HUMAN	0.178232	0.0723132	8.88097e+08	1.58287e+08	Q8WZA2	RAPGEF4	0.06	0.01	-2.48817	non
11075	sp|Q93045|STMN2_HUMAN	0.666068	0.0611372	5.59395e+10	37259501657	Q93045	STMN2	4	3	-0.586258	non
11079	sp|O15258|RER1_HUMAN	1.3794	0.0374444	4.07395e+09	5.61962e+09	O15258	RER1	0.29	0.4	0.464046	up
11099	sp|Q16825|PTN21_HUMAN	0.523055	0.0538234	1.01519e+08	53099998	Q16825	PTPN21	0.01	0	-0.934966	non
11100	sp|Q9BUJ2|HNRL1_HUMAN	1.44196	0.0542846	13765781537	1.98497e+10	Q9BUJ2	HNRNPUL1	0.99	1	0.528029	non
11103												GOBP_RIBOSOME_BIOGENESIS
11112	sp|P31937|3HIDH_HUMAN	0.355397	0.0132252	1.21936e+10	4.33356e+09	P31937	HIBADH	0.88	0.31	-1.4925	down
11113	sp|O14578|CTRO_HUMAN	15.0766	0.0234485	4.37599e+08	6597496858	O14578	CIT	0.03	0.47	3.91424	up
11120	sp|Q7KYR7|BT2A1_HUMAN	12.275	0.0092193	1.27449e+08	1.56444e+09	Q7KYR7	BTN2A1	0.01	0.11	3.61766	up
11124	sp|Q9UNN5|FAF1_HUMAN	0.487853	0.00346715	5822525391	2840537369	Q9UNN5	FAF1	0.42	0.2	-1.03548	down
11128	sp|O14802|RPC1_HUMAN	0.35191	0.0557242	3.06147e+09	1.07736e+09	O14802	POLR3A	0.22	0.08	-1.50672	non
1113	sp|P10645|CMGA_HUMAN	0.347289	0.00361284	3.17549e+10	1.10281e+10	P10645	CHGA	2	0.79	-1.52579	down
11137	sp|Q13610|PWP1_HUMAN	1.9576	0.0517054	7.21049e+08	1.41153e+09	Q13610	PWP1	0.05	0.1	0.969089	non	GOBP_RIBOSOME_BIOGENESIS
1114	sp|P05060|SCG1_HUMAN	0.778904	0.050625	72804899965	5.67081e+10	P05060	CHGB	5	4	-0.360482	non
11146	sp|Q92990|GLMN_HUMAN	0.652533	0.043754	1715927562	1.1197e+09	Q92990	GLMN	0.12	0.08	-0.615876	down
11152	sp|Q9Y484|WIPI4_HUMAN	4.35198	0.0267431	5.07966e+08	2210654878	Q9Y484	WDR45	0.04	0.16	2.12167	up
11157												GOBP_RIBOSOME_BIOGENESIS
11160	sp|O94905|ERLN2_HUMAN	2.04493	0.002944	12082809349	24708527457	O94905	ERLIN2	0.87	2	1.03205	up
11164	sp|Q9UKK9|NUDT5_HUMAN	0.554262	0.0165527	2.706e+10	14998335225	Q9UKK9	NUDT5	2	1	-0.851361	down
11165	sp|O95989|NUDT3_HUMAN	0.723185	0.0168088	2.51547e+09	1819149954	O95989	NUDT3	0.18	0.13	-0.467564	down
11167	sp|Q12841|FSTL1_HUMAN	0.383791	0.0219797	2.83076e+08	1.08642e+08	Q12841	FSTL1	0.02	0.01	-1.38161	down
11168	sp|O75475|PSIP1_HUMAN	0.783032	0.0845022	1.75912e+10	1.37745e+10	O75475	PSIP1	1	0.99	-0.352857	non
11169	sp|O75717|WDHD1_HUMAN	0.139537	0.0695716	4.73563e+09	6.60797e+08	O75717	WDHD1	0.34	0.05	-2.84128	non
11171	sp|Q9Y3F4|STRAP_HUMAN	1.20536	0.0118018	4.32036e+10	52075947470	Q9Y3F4	STRAP	3	4	0.269464	up
11180	sp|Q9NNW5|WDR6_HUMAN	2.05445	0.033381	1.06136e+09	2.18052e+09	Q9NNW5	WDR6	0.08	0.16	1.03875	up
11189	sp|Q5SZQ8|CELF3_HUMAN	1.88755	0.0394898	4.30853e+08	8.13258e+08	Q5SZQ8	CELF3	0.03	0.06	0.916518	up
11194	sp|Q9NUT2|MITOS_HUMAN	3.42457	0.00483795	2.33791e+09	8.00633e+09	Q9NUT2	ABCB8	0.17	0.58	1.77592	up
11196	sp|Q9Y6Y8|S23IP_HUMAN	0.435216	0.0343377	5.21193e+09	2.26832e+09	Q9Y6Y8	SEC23IP	0.37	0.16	-1.2002	down
11198	sp|Q9Y5B9|SP16H_HUMAN	6.61989	0.0022255	7.05683e+09	4.67154e+10	Q9Y5B9	SUPT16H	0.51	3	2.72681	up
11201	sp|Q9UNA4|POLI_HUMAN	0.460641	0.0514895	1.0577e+09	4.8722e+08	Q9UNA4	POLI	0.08	0.03	-1.11828	non
11212	sp|O94903|PLPHP_HUMAN	0.638701	0.00637231	3753973396	2.39767e+09	O94903	PLPBP	0.27	0.17	-0.646788	down
1122	sp|P26374|RAE2_HUMAN	2.35926	0.0400691	4.21662e+08	9.94809e+08	P26374	CHML	0.03	0.07	1.23833	up
11222	sp|P09001|RM03_HUMAN	2.9057	0.00276777	5.90049e+09	17145060036	P09001	MRPL3	0.42	1	1.53889	up
11224												GOBP_RIBOSOME_BIOGENESIS
11226	sp|Q8NCL4|GALT6_HUMAN	0.474228	0.089206	4.08805e+08	1.93866e+08	Q8NCL4	GALNT6	0.03	0.01	-1.07635	non
11232	sp|Q9UHN1|DPOG2_HUMAN	0.386325	0.0374776	2.10087e+09	8.11619e+08	Q9UHN1	POLG2	0.15	0.06	-1.37211	down
11234	sp|Q9UPZ3|HPS5_HUMAN	0.658142	0.0477458	6.42732e+08	4.23009e+08	Q9UPZ3	HPS5	0.05	0.03	-0.603529	down
11235	sp|Q9BUL8|PDC10_HUMAN	0.494209	0.0216341	6.44938e+09	3187342220	Q9BUL8	PDCD10	0.46	0.23	-1.01681	down
112479												GOBP_RIBOSOME_BIOGENESIS
11252	sp|Q9UNF0|PACN2_HUMAN	0.37499	0.0033671	2.31055e+09	8.66435e+08	Q9UNF0	PACSIN2	0.17	0.06	-1.41508	down
11260	sp|O43592|XPOT_HUMAN	0.568548	0.00774334	1.67417e+10	9.51843e+09	O43592	XPOT	1	0.68	-0.814647	down
11269	sp|Q9UMR2|DD19B_HUMAN	0.655117	0.0538596	15587532953	1.02117e+10	Q9UMR2	DDX19B	1	0.73	-0.610175	non
11273	sp|Q8WWM7|ATX2L_HUMAN	1.30595	0.0514895	1.50595e+10	19666927078	Q8WWM7	ATXN2L	1	1	0.385101	non
112770	sp|Q8WWB7|GLMP_HUMAN	0.588484	0.0394647	3.17651e+08	1.86933e+08	Q8WWB7	GLMP	0.02	0.01	-0.764924	down
11285	sp|Q9UBV7|B4GT7_HUMAN	2.88965	0.00222898	8.03579e+07	2.32206e+08	Q9UBV7	B4GALT7	0.01	0.02	1.53089	up
112936	sp|Q4G0F5|VP26B_HUMAN	0.393479	0.0461009	3.28778e+09	1.29367e+09	Q4G0F5	VPS26B	0.24	0.09	-1.34564	down
112939	sp|Q96RE7|NACC1_HUMAN	0.302821	0.027554	6.43933e+08	1.94997e+08	Q96RE7	NACC1	0.05	0.01	-1.72346	down
112950	sp|Q96G25|MED8_HUMAN	0.239558	0.0726142	7.3278e+08	1.75543e+08	Q96G25	MED8	0.05	0.01	-2.06155	non
113000												GOBP_RIBOSOME_BIOGENESIS
11311	sp|Q9NRW7|VPS45_HUMAN	0.666424	0.0656094	8939089576	5.95722e+09	Q9NRW7	VPS45	0.64	0.43	-0.585488	non
113115	sp|Q6P444|MTFR2_HUMAN	0.493345	0.0669666	3.14116e+08	1.54968e+08	Q6P444	MTFR2	0.02	0.01	-1.01933	non
11315	sp|Q99497|PARK7_HUMAN	0.580939	0.00124239	116000000000	67284541658	Q99497	PARK7	8	5	-0.783542	down
113189	sp|Q8NCH0|CHSTE_HUMAN	2.07195	0.0055025	2230346849	4.62117e+09	Q8NCH0	CHST14	0.16	0.33	1.05099	up
113201	sp|Q6P4E1|GOLM2_HUMAN	1.53013	0.0325455	8.13838e+08	1.24528e+09	Q6P4E1	GOLM2	0.06	0.09	0.613656	up
11325	sp|Q86XP3|DDX42_HUMAN	0.586138	0.0190097	14835170746	8695452403	Q86XP3	DDX42	1	0.62	-0.770689	down
113251	sp|Q71RC2|LARP4_HUMAN	2.90246	0.00899639	2.07865e+09	6.03319e+09	Q71RC2	LARP4	0.15	0.43	1.53727	up
113263	sp|Q86VQ1|GLCI1_HUMAN	0.250562	0.0847854	9.46756e+08	237221366	Q86VQ1	GLCCI1	0.07	0.02	-1.99676	non
11328	sp|O95302|FKBP9_HUMAN	0.462208	0.0218761	12368362055	5.71676e+09	O95302	FKBP9	0.89	0.41	-1.11338	down
11329	sp|Q15208|STK38_HUMAN	0.616027	0.0578686	1.16635e+09	7.18503e+08	Q15208	STK38	0.08	0.05	-0.698935	non
11331	sp|Q99623|PHB2_HUMAN	6.76662	0.000195954	112000000000	758000000000	Q99623	PHB2	8	54	2.75844	up
11332	sp|O00154|BACH_HUMAN	0.652601	0.00330421	5.36828e+10	3.50334e+10	O00154	ACOT7	4	3	-0.615726	down
11333	sp|Q13442|HAP28_HUMAN	0.535347	0.00509995	2.74775e+10	1.471e+10	Q13442	PDAP1	2	1	-0.901454	down
11336	sp|O60645|EXOC3_HUMAN	0.616772	0.0157511	7.30936e+09	4508205884	O60645	EXOC3	0.53	0.32	-0.697192	down
11338	sp|P26368|U2AF2_HUMAN	0.662301	0.0401911	2.90125e+10	1.9215e+10	P26368	U2AF2	2	1	-0.59444	down
11340	sp|Q96B26|EXOS8_HUMAN	0.707414	0.000643069	2.60921e+09	1845792814	Q96B26	EXOSC8	0.19	0.13	-0.499373	down	GOBP_RIBOSOME_BIOGENESIS
11342	sp|O43567|RNF13_HUMAN	1.40722	0.0692656	1.895e+08	2.6667e+08	O43567	RNF13	0.01	0.02	0.492853	non
11345	sp|P60520|GBRL2_HUMAN	0.746628	0.0691647	4.4233e+09	3.30256e+09	P60520	GABARAPL2	0.32	0.24	-0.421539	non
11346	sp|Q8N3V7|SYNPO_HUMAN	8.82204	0.0162593	2.27671e+08	2.00852e+09	Q8N3V7	SYNPO	0.02	0.14	3.14111	up
113612	sp|Q7Z449|CP2U1_HUMAN	0.0991252	0.0868827	4.97608e+08	4.93255e+07	Q7Z449	CYP2U1	0.04	0	-3.3346	non
114034	sp|Q96GM8|TOE1_HUMAN	5.33927	0.0145118	2.62908e+08	1.40374e+09	Q96GM8	TOE1	0.02	0.1	2.41664	up
114049												GOBP_RIBOSOME_BIOGENESIS
114294	sp|P83111|LACTB_HUMAN	1.56457	0.00636474	1.24766e+09	1.95205e+09	P83111	LACTB	0.09	0.14	0.64577	up
1147	sp|O15111|IKKA_HUMAN	1.90415	0.0960173	1.46704e+09	2793464009	O15111	CHUK	0.11	0.2	0.929144	non
114757	sp|Q8WWM9|CYGB_HUMAN	0.695787	0.0639654	1.63619e+10	1.13844e+10	Q8WWM9	CYGB	1	0.82	-0.523281	non
114787	sp|Q7Z2K8|GRIN1_HUMAN	2.42637	0.00400039	6673723844	16192903427	Q7Z2K8	GPRIN1	0.48	1	1.2788	up
114789	sp|Q6KCM7|SCMC2_HUMAN	11.0346	0.0664985	2.61297e+08	2.88331e+09	Q6KCM7	SLC25A25	0.02	0.21	3.46396	non
114790	sp|Q8N1F8|S11IP_HUMAN	4.52064	0.0167109	1400298062	6.33024e+09	Q8N1F8	STK11IP	0.1	0.45	2.17653	up
114793	sp|Q96PY5|FMNL2_HUMAN	1.8424	0.0319658	2.96777e+09	5.46781e+09	Q96PY5	FMNL2	0.21	0.39	0.881585	up
114805	sp|Q8IUC8|GLT13_HUMAN	2.63847	0.0897361	755946680	1.99454e+09	Q8IUC8	GALNT13	0.05	0.14	1.3997	non
114882	sp|Q9BZF1|OSBL8_HUMAN	2.24255	0.0033671	8.44077e+09	1.89289e+10	Q9BZF1	OSBPL8	0.61	1	1.16514	up
114885	sp|Q9BXB4|OSB11_HUMAN	0.487525	0.0469235	1.4355e+09	6.9984e+08	Q9BXB4	OSBPL11	0.1	0.05	-1.03645	down
114971	sp|Q8WUK0|PTPM1_HUMAN	0.501796	0.0442582	4.0251e+08	2.01978e+08	Q8WUK0	PTPMT1	0.03	0.01	-0.994828	down
114984	sp|Q96CP2|FWCH2_HUMAN	0.438185	0.0261553	6.88358e+08	3.01628e+08	Q96CP2	FLYWCH2	0.05	0.02	-1.19039	down
115207	sp|Q96CX2|KCD12_HUMAN	0.266853	0.0853748	1.62659e+09	4.34062e+08	Q96CX2	KCTD12	0.12	0.03	-1.90588	non
1153	sp|Q14011|CIRBP_HUMAN	1.83713	0.00507835	1.46649e+10	2.69413e+10	Q14011	CIRBP	1	2	0.877453	up
115416												GOBP_RIBOSOME_BIOGENESIS
1155	sp|Q99426|TBCB_HUMAN	1.27562	0.00931727	8536798948	1.08897e+10	Q99426	TBCB	0.61	0.78	0.351199	up
115548	sp|Q0JRZ9|FCHO2_HUMAN	0.338896	0.00891639	1337975549	4.53434e+08	Q0JRZ9	FCHO2	0.1	0.03	-1.56109	down
115827	sp|Q96E17|RAB3C_HUMAN	1.59937	0.0238797	2.77971e+09	4.44579e+09	Q96E17	RAB3C	0.2	0.32	0.677504	up
1159	sp|P12532|KCRU_HUMAN	0.516771	0.0748781	4.32389e+10	2.23446e+10	P12532	CKMT1B	3	2	-0.952404	non
115939												GOBP_RIBOSOME_BIOGENESIS
116143	sp|Q96MX6|DAA10_HUMAN	0.680585	0.0145671	3.14023e+09	2137194789	Q96MX6	DNAAF10	0.23	0.15	-0.555152	down
116151	sp|Q96KR6|F210B_HUMAN	3.87638	0.0196152	1.97871e+08	7.67024e+08	Q96KR6	FAM210B	0.01	0.06	1.95471	up
116228	sp|Q5RI15|COX20_HUMAN	13.0018	0.0140822	1152624329	14986184983	Q5RI15	COX20	0.08	1	3.70064	up
116442	sp|Q96DA2|RB39B_HUMAN	2.91933	0.0161804	1.07385e+09	3.13492e+09	Q96DA2	RAB39B	0.08	0.23	1.54564	up
116540	sp|Q96EL3|RM53_HUMAN	2.77113	0.0628491	3.11993e+09	8645723720	Q96EL3	MRPL53	0.22	0.62	1.47047	non
116541	sp|Q6P161|RM54_HUMAN	2.17705	0.02519	1737778983	3.78323e+09	Q6P161	MRPL54	0.12	0.27	1.12238	up
116841	sp|Q5SQN1|SNP47_HUMAN	7.8245	0.0452786	9.54325e+07	7.46712e+08	Q5SQN1	SNAP47	0.01	0.05	2.968	up
116988	sp|Q96P47|AGAP3_HUMAN	0.729215	0.0469235	4.93203e+09	3.59651e+09	Q96P47	AGAP3	0.35	0.26	-0.455583	down
117246	sp|Q8IY81|SPB1_HUMAN	0.255785	0.0137078	3.53979e+09	9.05424e+08	Q8IY81	FTSJ3	0.25	0.07	-1.967	down	GOBP_RIBOSOME_BIOGENESIS
1175	sp|P53680|AP2S1_HUMAN	0.807602	0.0710785	6.33655e+09	5.11741e+09	P53680	AP2S1	0.46	0.37	-0.308283	non
1176	sp|Q92572|AP3S1_HUMAN	0.612166	0.00767504	3112123667	1905137326	Q92572	AP3S1	0.22	0.14	-0.708004	down
118	sp|P35611|ADDA_HUMAN	0.526913	0.0104982	2.05166e+10	1.08104e+10	P35611	ADD1	1	0.78	-0.924363	down
118460	sp|Q5RKV6|EXOS6_HUMAN	0.526546	0.0454513	2940647550	1.54839e+09	Q5RKV6	EXOSC6	0.21	0.11	-0.925369	down	GOBP_RIBOSOME_BIOGENESIS
1186	sp|P51798|CLCN7_HUMAN	5.75673	0.0252514	9.51665e+08	5.47848e+09	P51798	CLCN7	0.07	0.39	2.52525	up
118980	sp|Q96NB2|SFXN2_HUMAN	15.9524	0.0313254	9.761e+07	1.55712e+09	Q96NB2	SFXN2	0.01	0.11	3.9957	up
1191	sp|P10909|CLUS_HUMAN	2.36281	0.072216	2.83952e+08	6.70925e+08	P10909	CLU	0.02	0.05	1.2405	non
1192	sp|O00299|CLIC1_HUMAN	0.615381	0.00413172	3.64029e+10	2.24017e+10	O00299	CLIC1	3	2	-0.700447	down
119559	sp|Q6P4A7|SFXN4_HUMAN	8.55169	0.00467714	2.08237e+08	1.78078e+09	Q6P4A7	SFXN4	0.01	0.13	3.09621	up
120	sp|Q9UEY8|ADDG_HUMAN	0.441286	0.00145923	1.74066e+10	7681270963	Q9UEY8	ADD3	1	0.55	-1.18022	down
1200	sp|O14773|TPP1_HUMAN	0.401679	0.0744329	9.16938e+09	3683146160	O14773	TPP1	0.66	0.26	-1.31589	non
120379												GOBP_RIBOSOME_BIOGENESIS
121441	sp|Q8NHV4|NEDD1_HUMAN	0.827047	0.0945322	3.69483e+09	3.0558e+09	Q8NHV4	NEDD1	0.27	0.22	-0.273959	non
121457	sp|Q70UQ0|IKIP_HUMAN	1.80865	0.00978894	4.5534e+09	8.23548e+09	Q70UQ0	IKBIP	0.33	0.59	0.854909	up
122553	sp|Q86SZ2|TPC6B_HUMAN	0.468668	0.0618006	1825811551	8.557e+08	Q86SZ2	TRAPPC6B	0.13	0.06	-1.09336	non
122704	sp|Q86TS9|RM52_HUMAN	2.27722	0.0311734	1.52575e+09	3.47448e+09	Q86TS9	MRPL52	0.11	0.25	1.18728	up
122830	sp|Q147X3|NAA30_HUMAN	0.170779	0.0309493	1.01872e+09	1.73975e+08	Q147X3	NAA30	0.07	0.01	-2.5498	down
123	sp|Q99541|PLIN2_HUMAN	0.068551	0.00545063	1.84518e+09	1.26489e+08	Q99541	PLIN2	0.13	0.01	-3.86668	down
123096	sp|Q8N8R3|MCATL_HUMAN	5.31192	0.0143203	6.10285e+08	3241789037	Q8N8R3	SLC25A29	0.04	0.23	2.40923	up
123207	sp|Q8WUR7|CO040_HUMAN	0.538044	0.0158753	3.06238e+08	1.6477e+08	Q8WUR7	C15orf40	0.02	0.01	-0.894205	down
123263	sp|Q96DP5|FMT_HUMAN	0.157104	0.0189444	5.48628e+08	8.61915e+07	Q96DP5	MTFMT	0.04	0.01	-2.67021	down
123283	sp|A2RTX5|SYTC2_HUMAN	3.36401	0.0955008	9.05456e+07	3.04597e+08	A2RTX5	TARS3	0.01	0.02	1.75018	non
123803	sp|Q96AB6|NTAN1_HUMAN	0.26653	0.0120122	8.46561e+08	2.25634e+08	Q96AB6	NTAN1	0.06	0.02	-1.90763	down
123879	sp|Q8IWE4|DCNL3_HUMAN	8.11802	0.00331226	1.1051e+08	8.97124e+08	Q8IWE4	DCUN1D3	0.01	0.06	3.02113	up
124540	sp|Q96DH6|MSI2H_HUMAN	2.28465	0.0182193	8720776419	1.9924e+10	Q96DH6	MSI2	0.63	1	1.19198	up
124583	sp|Q8WVQ1|CANT1_HUMAN	1.64837	0.0344438	2255446164	3717810324	Q8WVQ1	CANT1	0.16	0.27	0.72104	up
124801	sp|Q3MHD2|LSM12_HUMAN	1.19774	0.0817458	1.7276e+09	2.06922e+09	Q3MHD2	LSM12	0.12	0.15	0.260319	non
124995	sp|Q7Z7H8|RM10_HUMAN	2.07207	0.00831548	2433591412	5.04257e+09	Q7Z7H8	MRPL10	0.17	0.36	1.05107	up
125950	sp|Q8IY67|RAVR1_HUMAN	0.595672	0.0267628	7.63925e+09	4.55049e+09	Q8IY67	RAVER1	0.55	0.33	-0.747409	down
125988	sp|Q5XKP0|MIC13_HUMAN	2.58863	0.0279297	2618203161	6.77757e+09	Q5XKP0	MICOS13	0.19	0.49	1.37219	up
126328	sp|Q86Y39|NDUAB_HUMAN	8.46447	0.00238195	2494599516	2.11155e+10	Q86Y39	NDUFA11	0.18	2	3.08142	up
1265	sp|Q99439|CNN2_HUMAN	0.430246	0.012787	9134482091	3930075581	Q99439	CNN2	0.66	0.28	-1.21677	down
1266	sp|Q15417|CNN3_HUMAN	0.649228	0.0035978	6.17077e+10	4.00623e+10	Q15417	CNN3	4	3	-0.623204	down
1267	sp|P09543|CN37_HUMAN	0.614522	0.0615138	1.6788e+10	10316618555	P09543	CNP	1	0.74	-0.702464	non
126792	sp|Q96L58|B3GT6_HUMAN	3.34921	0.013302	6.09148e+08	2.04017e+09	Q96L58	B3GALT6	0.04	0.15	1.74382	up
127018	sp|Q5VWZ2|LYPL1_HUMAN	0.325561	0.0111143	2516720572	8.19346e+08	Q5VWZ2	LYPLAL1	0.18	0.06	-1.619	down
1271	sp|P26992|CNTFR_HUMAN	2.64733	0.0048143	7.33531e+09	19418947532	P26992	CNTFR	0.53	1	1.40454	up
1272	sp|Q12860|CNTN1_HUMAN	2.18429	0.0323802	1.86729e+10	40786941734	Q12860	CNTN1	1	3	1.12716	up
127262	sp|Q5T0D9|TPRGL_HUMAN	0.192566	0.073206	5.19775e+09	1.00091e+09	Q5T0D9	TPRG1L	0.37	0.07	-2.37657	non
128	sp|P11766|ADHX_HUMAN	0.505591	0.00253219	44784597809	2.26427e+10	P11766	ADH5	3	2	-0.983956	down
128061												GOBP_RIBOSOME_BIOGENESIS
128077	sp|Q8IVB5|LIX1L_HUMAN	0.653805	0.0899503	1988934410	1.30038e+09	Q8IVB5	LIX1L	0.14	0.09	-0.613068	non
128239	sp|Q86VI3|IQGA3_HUMAN	5.1082	0.014372	3543074393	1.80987e+10	Q86VI3	IQGAP3	0.25	1	2.35282	up
128240	sp|Q8NCW5|NNRE_HUMAN	0.550089	0.00154789	1.53693e+10	8.45449e+09	Q8NCW5	NAXE	1	0.61	-0.862263	down
128308	sp|Q7Z7F7|RM55_HUMAN	3.26656	0.0419587	1.02496e+09	3348089725	Q7Z7F7	MRPL55	0.07	0.24	1.70777	up
128387	sp|Q17R31|TATD3_HUMAN	0.497241	0.0263603	2.60917e+08	1.29739e+08	Q17R31	TATDN3	0.02	0.01	-1.00798	down
128866	sp|Q9H444|CHM4B_HUMAN	0.837166	0.0585784	18608876271	1.55787e+10	Q9H444	CHMP4B	1	1	-0.256415	non
1291	sp|P12109|CO6A1_HUMAN	0.217204	0.0092193	2.97832e+09	6.46904e+08	P12109	COL6A1	0.21	0.05	-2.20288	down
1292	sp|P12110|CO6A2_HUMAN	0.210584	0.0463501	2.2925e+09	4.82766e+08	P12110	COL6A2	0.16	0.03	-2.24753	down
129401	sp|Q8NFH5|NUP35_HUMAN	0.404556	0.0411181	9.68145e+08	3.91669e+08	Q8NFH5	NUP35	0.07	0.03	-1.30559	down
129563	sp|Q8IYB7|DI3L2_HUMAN	0.508392	0.0857887	2.9279e+09	1.48852e+09	Q8IYB7	DIS3L2	0.21	0.11	-0.975986	non
129642	sp|Q6ZWT7|MBOA2_HUMAN	1.45115	0.0118931	1168990474	1.69638e+09	Q6ZWT7	MBOAT2	0.08	0.12	0.537192	up
130589	sp|Q96C23|GALM_HUMAN	0.43947	0.00394823	3630065681	1.5953e+09	Q96C23	GALM	0.26	0.11	-1.18616	down
130916												GOBP_RIBOSOME_BIOGENESIS
131076	sp|Q4VC31|MIX23_HUMAN	0.357688	0.0115885	3.9455e+09	1411259639	Q4VC31	MIX23	0.28	0.1	-1.48322	down
1312	sp|P21964|COMT_HUMAN	0.383229	0.00994092	1.64491e+10	6.30379e+09	P21964	COMT	1	0.45	-1.38372	down
1314	sp|P53621|COPA_HUMAN	0.733186	0.0285503	95888520238	7.03042e+10	P53621	COPA	7	5	-0.447748	down
1315	sp|P53618|COPB_HUMAN	0.631775	0.00488884	5.36745e+10	3.39102e+10	P53618	COPB1	4	2	-0.662518	down
1317	sp|O15431|COPT1_HUMAN	8.02417	0.040096	3.49928e+08	2807880471	O15431	SLC31A1	0.03	0.2	3.00435	up
131870												GOBP_RIBOSOME_BIOGENESIS
132001	sp|Q96BW9|TAM41_HUMAN	0.704555	0.0740545	1.06609e+09	7.51118e+08	Q96BW9	TAMM41	0.08	0.05	-0.505215	non
132299	sp|Q56VL3|OCAD2_HUMAN	8.25827	0.0123548	2.12996e+09	1.75898e+10	Q56VL3	OCIAD2	0.15	1	3.04584	up
132320	sp|Q96NL6|SCLT1_HUMAN	0.332789	0.0458457	1885721790	6.27547e+08	Q96NL6	SCLT1	0.14	0.05	-1.58732	down
1327	sp|P13073|COX41_HUMAN	7.49443	0.000205061	3.07752e+10	231000000000	P13073	COX4I1	2	17	2.90582	up
1329	sp|P10606|COX5B_HUMAN	6.46629	0.00340183	18682613945	121000000000	P10606	COX5B	1	9	2.69294	up
133383	sp|Q8NE22|SETD9_HUMAN	0.0532791	0.0218761	1118632094	5.95997e+07	Q8NE22	SETD9	0.08	0	-4.23029	down
133619	sp|Q96M27|PRRC1_HUMAN	0.482701	0.0879949	2.55272e+09	1.2322e+09	Q96M27	PRRC1	0.18	0.09	-1.0508	non
133686	sp|Q4G0N4|NAKD2_HUMAN	0.436144	0.0324632	4637492446	2022612915	Q4G0N4	NADK2	0.33	0.15	-1.19712	down
1337	sp|P12074|CX6A1_HUMAN	9.99808	0.0198696	2827721012	28271773759	P12074	COX6A1	0.2	2	3.32165	up
1340	sp|P14854|CX6B1_HUMAN	6.14407	0.00747119	1.88442e+10	1.15667e+11	P14854	COX6B1	1	8	2.61919	up
134147	sp|Q96DG6|CMBL_HUMAN	0.622838	0.0825134	2.29494e+09	1.42938e+09	Q96DG6	CMBL	0.16	0.1	-0.683072	non
134265	sp|Q8TED9|AF1L1_HUMAN	4.66262	0.0957453	5.54992e+08	2.58772e+09	Q8TED9	AFAP1L1	0.04	0.19	2.22114	non
134430												GOBP_RIBOSOME_BIOGENESIS
134492	sp|Q8WVJ2|NUDC2_HUMAN	0.64203	0.0275317	1434982694	9.21302e+08	Q8WVJ2	NUDCD2	0.1	0.07	-0.639287	down
1345	sp|P09669|COX6C_HUMAN	7.59397	0.0104594	10447906127	79341083047	P09669	COX6C	0.75	6	2.92485	up
134510	sp|Q8WVY7|UBCP1_HUMAN	0.428747	0.0301781	6262902454	2.6852e+09	Q8WVY7	UBLCP1	0.45	0.19	-1.2218	down
1347	sp|P14406|CX7A2_HUMAN	6.36277	0.0165589	1.45679e+10	92725949991	P14406	COX7A2	1	7	2.66966	up
134957	sp|Q5T5C0|STXB5_HUMAN	2.81905	0.0117834	2.55186e+09	7.19382e+09	Q5T5C0	STXBP5	0.18	0.52	1.49521	up
135114	sp|Q9NQE9|HINT3_HUMAN	0.498599	0.0194989	1.1898e+09	5.93232e+08	Q9NQE9	HINT3	0.09	0.04	-1.00405	down
1353	sp|Q9Y6N1|COX11_HUMAN	4.03576	0.0141831	1.50144e+08	6.05944e+08	Q9Y6N1	COX11	0.01	0.04	2.01284	up
1355	sp|Q7KZN9|COX15_HUMAN	5.76306	0.0249269	2859809482	1.64813e+10	Q7KZN9	COX15	0.21	1	2.52683	up
1363	sp|P16870|CBPE_HUMAN	0.55349	0.0453435	1.5378e+10	8.51159e+09	P16870	CPE	1	0.61	-0.85337	down
136319	sp|P58546|MTPN_HUMAN	0.661721	0.0286668	3.18498e+10	2.10757e+10	P58546	MTPN	2	2	-0.595705	down
1371	sp|P36551|HEM6_HUMAN	0.5273	0.0167542	4.356e+09	2.29692e+09	P36551	CPOX	0.31	0.16	-0.923305	down
1374	sp|P50416|CPT1A_HUMAN	1.3477	0.0248844	19729594025	2.65896e+10	P50416	CPT1A	1	2	0.430503	up
1376	sp|P23786|CPT2_HUMAN	0.256804	0.0340236	7811868241	2.00612e+09	P23786	CPT2	0.56	0.14	-1.96126	down
137682	sp|Q330K2|NDUF6_HUMAN	2.61069	0.0791964	5.48585e+08	1.43219e+09	Q330K2	NDUFAF6	0.04	0.1	1.38443	non
137695	sp|Q96MH6|TMM68_HUMAN	0.361367	0.0655452	1311330354	4.73872e+08	Q96MH6	TMEM68	0.09	0.03	-1.46846	non
137964	sp|Q86UL3|GPAT4_HUMAN	0.346139	0.0273647	1.9569e+09	6.77359e+08	Q86UL3	GPAT4	0.14	0.05	-1.53058	down
1381	sp|P29762|RABP1_HUMAN	0.701793	0.017709	5.77724e+10	40544229584	P29762	CRABP1	4	3	-0.510883	down
1382	sp|P29373|RABP2_HUMAN	0.320658	0.00518383	4.83232e+10	1.54952e+10	P29373	CRABP2	3	1	-1.64089	down
1384	sp|P43155|CACP_HUMAN	0.102375	0.00238195	5.0455e+09	5.16532e+08	P43155	CRAT	0.36	0.04	-3.28807	down
1386	sp|P15336|ATF2_HUMAN	1.95759	0.0723866	1.1812e+08	2.3123e+08	P15336	ATF2	0.01	0.02	0.969079	non
139322	sp|Q6UXV4|MIC27_HUMAN	10.4166	0.00154789	2221651253	2.31421e+10	Q6UXV4	APOOL	0.16	2	3.38081	up
1398	sp|P46108|CRK_HUMAN	0.600287	0.0418287	7.65305e+09	4594027600	P46108	CRK	0.55	0.33	-0.736276	down
1399	sp|P46109|CRKL_HUMAN	0.470394	0.00899639	1.41783e+10	6.66941e+09	P46109	CRKL	1	0.48	-1.08806	down
1400	sp|Q14194|DPYL1_HUMAN	0.710145	0.00663314	155000000000	1.10333e+11	Q14194	CRMP1	11	8	-0.493815	down
140462	sp|Q96DX5|ASB9_HUMAN	0.35338	0.042122	1.21621e+09	4.29783e+08	Q96DX5	ASB9	0.09	0.03	-1.50071	down
140465	sp|P14649|MYL6B_HUMAN	0.6783	0.00358771	34024224363	2.30786e+10	P14649	MYL6B	2	2	-0.560004	down
140710	sp|O94964|SOGA1_HUMAN	1.95103	0.0470303	1512463721	2950863318	O94964	MTCL2	0.11	0.21	0.964237	up
140801												GOBP_RIBOSOME_BIOGENESIS
140823	sp|P60602|ROMO1_HUMAN	2.96383	0.0327011	1.38866e+09	4115755656	P60602	ROMO1	0.1	0.3	1.56746	up
142	sp|P09874|PARP1_HUMAN	0.749602	0.0102228	2.12667e+11	1.59333e+11	P09874	PARP1	15	11	-0.415803	down
142679	sp|Q8WTR2|DUS19_HUMAN	0.619611	0.00685668	4932865183	3.05646e+09	Q8WTR2	DUSP19	0.35	0.22	-0.690565	down
1429	sp|Q08257|QOR_HUMAN	0.292266	0.00949386	2.5175e+10	7.3578e+09	Q08257	CRYZ	2	0.53	-1.77465	down
143	sp|Q9UKK3|PARP4_HUMAN	0.363676	0.0131415	4.27904e+09	1.55619e+09	Q9UKK3	PARP4	0.31	0.11	-1.45927	down
1431	sp|O75390|CISY_HUMAN	0.348527	0.00124239	100293536287	34961276054	O75390	CS	7	3	-1.52066	down
1434	sp|P55060|XPO2_HUMAN	0.553395	0.0796828	112000000000	62039593212	P55060	CSE1L	8	4	-0.853617	non
143888	sp|Q7Z4H8|PLGT3_HUMAN	0.418857	0.0452733	8244008006	3.45306e+09	Q7Z4H8	POGLUT3	0.59	0.25	-1.25547	down
144097	sp|Q9BUA3|SPNDC_HUMAN	0.160901	0.0490236	6.45249e+08	1.03822e+08	Q9BUA3	SPINDOC	0.05	0.01	-2.63575	down
1445	sp|P41240|CSK_HUMAN	0.827709	0.00498921	6.24748e+09	5171099053	P41240	CSK	0.45	0.37	-0.272804	down
145173	sp|Q6Y288|B3GLT_HUMAN	0.371842	0.0468926	2.32947e+09	8.66196e+08	Q6Y288	B3GLCT	0.17	0.06	-1.42724	down
1453	sp|P48730|KC1D_HUMAN	1.57785	0.030902	2.61331e+09	4123412495	P48730	CSNK1D	0.19	0.3	0.657959	up
145482	sp|Q8N8N7|PTGR2_HUMAN	0.422354	0.0104594	6.87671e+08	2.90441e+08	Q8N8N7	PTGR2	0.05	0.02	-1.24347	down
1455	sp|P78368|KC1G2_HUMAN	5.19551	0.0176402	7.537e+08	3.91586e+09	P78368	CSNK1G2	0.05	0.28	2.37727	up
145508	sp|Q6ZU80|CE128_HUMAN	14.3188	0.0972736	4.53149e+07	6.48855e+08	Q6ZU80	CEP128	0	0.05	3.83984	non
145553	sp|Q86V88|MGDP1_HUMAN	0.203765	0.053032	4.35053e+08	8.86484e+07	Q86V88	MDP1	0.03	0.01	-2.29502	non
1457	sp|P68400|CSK21_HUMAN	0.669622	0.0470402	1.96052e+10	1.31281e+10	P68400	CSNK2A1	1	0.94	-0.578581	down
1459	sp|P19784|CSK22_HUMAN	0.588329	0.0390584	10969022010	6453393937	P19784	CSNK2A2	0.79	0.46	-0.765305	down
1465	sp|P21291|CSRP1_HUMAN	0.564682	0.0342932	4.48655e+09	2.53347e+09	P21291	CSRP1	0.32	0.18	-0.82449	down
1466	sp|Q16527|CSRP2_HUMAN	0.2242	0.0443945	4.61518e+09	1.03472e+09	Q16527	CSRP2	0.33	0.07	-2.15714	down
146691	sp|Q6ZVM7|TM1L2_HUMAN	0.56658	0.025185	2.28638e+09	1.29542e+09	Q6ZVM7	TOM1L2	0.16	0.09	-0.819648	down
1468	sp|Q9UBX3|DIC_HUMAN	7.69987	0.00728749	2.92755e+09	2.25418e+10	Q9UBX3	SLC25A10	0.21	2	2.94483	up
147179	sp|Q8TF74|WIPF2_HUMAN	0.489156	0.0726171	1.01819e+09	4.98052e+08	Q8TF74	WIPF2	0.07	0.04	-1.03163	non
1476	sp|P04080|CYTB_HUMAN	0.711625	0.0705617	2.02387e+10	14402330045	P04080	CSTB	1	1	-0.490811	non
1477	sp|Q05048|CSTF1_HUMAN	0.543239	0.0543889	3622359147	1.96781e+09	Q05048	CSTF1	0.26	0.14	-0.880341	non
1478	sp|P33240|CSTF2_HUMAN	0.588335	0.0407667	5.03373e+09	2961518649	P33240	CSTF2	0.36	0.21	-0.76529	down
147841	sp|Q8NBT2|SPC24_HUMAN	1.24182	0.0969168	1270187231	1.57735e+09	Q8NBT2	SPC24	0.09	0.11	0.312461	non
1479	sp|Q12996|CSTF3_HUMAN	0.306184	0.0048143	2.50277e+09	7.66307e+08	Q12996	CSTF3	0.18	0.06	-1.70753	down
147965	sp|Q17RN3|FA98C_HUMAN	0.471404	0.0934787	4.11786e+08	1.94118e+08	Q17RN3	FAM98C	0.03	0.01	-1.08497	non
1487	sp|Q13363|CTBP1_HUMAN	1.35889	0.0994561	2.22506e+10	3.02362e+10	Q13363	CTBP1	2	2	0.442432	non
148741	sp|Q8N283|ANR35_HUMAN	1.31202	0.0325455	3.30175e+09	4.33198e+09	Q8N283	ANKRD35	0.24	0.31	0.391794	up
148867	sp|Q8NEW0|ZNT7_HUMAN	1.28218	0.0920828	9.68393e+08	1.24165e+09	Q8NEW0	SLC30A7	0.07	0.09	0.358595	non
149041	sp|Q5TC82|RC3H1_HUMAN	6.65439	0.0652481	2.11164e+08	1.40517e+09	Q5TC82	RC3H1	0.02	0.1	2.73431	non
1491	sp|P32929|CGL_HUMAN	1.52428	0.0816398	7.37464e+08	1.12411e+09	P32929	CTH	0.05	0.08	0.608132	non
149175	sp|Q5VSG8|MANEL_HUMAN	5.96347	0.00330421	3.51463e+08	2.09594e+09	Q5VSG8	MANEAL	0.03	0.15	2.57615	up
149371	sp|Q8IYI6|EXOC8_HUMAN	0.386233	0.041504	4.15156e+09	1.60347e+09	Q8IYI6	EXOC8	0.3	0.12	-1.37246	down
1495	sp|P35221|CTNA1_HUMAN	5.39898	0.00650882	3.18446e+10	1.71667e+11	P35221	CTNNA1	2	12	2.43269	up
1496	sp|P26232|CTNA2_HUMAN	6.38233	0.00395906	3.00406e+09	19172874530	P26232	CTNNA2	0.22	1	2.67408	up
1499	sp|P35222|CTNB1_HUMAN	6.52427	0.00095729	1.56316e+10	1.02333e+11	P35222	CTNNB1	1	7	2.70582	up
149986	sp|Q9BX40|LS14B_HUMAN	2.47138	0.0132007	3.34247e+09	8260523211	Q9BX40	LSM14B	0.24	0.59	1.30532	up
1500	sp|O60716|CTND1_HUMAN	3.76328	0.000490864	1.88892e+10	7.10854e+10	O60716	CTNND1	1	5	1.91199	up
150737	sp|Q8N4P2|TT30B_HUMAN	2.69053	0.011175	1.02098e+09	2.74696e+09	Q8N4P2	IFT70B	0.07	0.2	1.42789	up
1508	sp|P07858|CATB_HUMAN	0.456235	0.066929	3.48401e+10	15895277489	P07858	CTSB	3	1	-1.13215	non
1509	sp|P07339|CATD_HUMAN	0.610991	0.0144381	5.12224e+10	3.12964e+10	P07339	CTSD	4	2	-0.710776	down
151011	sp|Q9P0V9|SEP10_HUMAN	0.333201	0.0134269	3461319768	1.15332e+09	Q9P0V9	SEPTIN10	0.25	0.08	-1.58553	down
151188	sp|Q8N6S5|AR6P6_HUMAN	1.94254	0.0704597	1.41385e+08	2.74646e+08	Q8N6S5	ARL6IP6	0.01	0.02	0.957948	non
151195	sp|Q8N7R7|CCYL1_HUMAN	4.54373	0.0324877	1.36797e+08	621568363	Q8N7R7	CCNYL1	0.01	0.04	2.18388	up
151393	sp|Q96LZ7|RMD2_HUMAN	10.4024	0.00961942	3.20728e+08	3.33635e+09	Q96LZ7	RMDN2	0.02	0.24	3.37885	up
151987	sp|Q9NY27|PP4R2_HUMAN	0.631263	0.0125193	1.48436e+09	9.37024e+08	Q9NY27	PPP4R2	0.11	0.07	-0.663687	down
152002	sp|Q8NBI6|XXLT1_HUMAN	2.07479	0.0189226	4.2331e+09	8782810853	Q8NBI6	XXYLT1	0.3	0.63	1.05297	up
152007	sp|Q9H4G4|GAPR1_HUMAN	2.36476	0.00293788	2316039974	5476880811	Q9H4G4	GLIPR2	0.17	0.39	1.24169	up
1523	sp|P39880|CUX1_HUMAN	2.32446	0.0233464	2084236988	4.84473e+09	P39880	CUX1	0.15	0.35	1.2169	up
1525	sp|P78310|CXAR_HUMAN	5.9091	0.0211783	1.88034e+09	11111123871	P78310	CXADR	0.14	0.8	2.56294	up
153339	sp|Q8TBQ9|KISHA_HUMAN	1.33188	0.0175986	2.32832e+09	3.10104e+09	Q8TBQ9	TMEM167A	0.17	0.22	0.413466	up
1534	sp|P49447|CY561_HUMAN	1.52596	0.00654331	8.73862e+09	13334764953	P49447	CYB561	0.63	0.96	0.609715	up
153443												GOBP_RIBOSOME_BIOGENESIS
1537	sp|P08574|CY1_HUMAN	6.25622	0.00670693	5.98227e+09	3.74263e+10	P08574	CYC1	0.43	3	2.64529	up
155400												GOBP_RIBOSOME_BIOGENESIS
155435	sp|Q96EV2|RBM33_HUMAN	0.347478	0.0101456	2158758486	7.5012e+08	Q96EV2	RBM33	0.16	0.05	-1.52501	down
156	sp|P25098|ARBK1_HUMAN	0.379245	0.0492026	7.36926e+08	2.79475e+08	P25098	GRK2	0.05	0.02	-1.3988	down
157	sp|P35626|ARBK2_HUMAN	0.678379	0.0736858	1.64691e+09	1.11723e+09	P35626	GRK3	0.12	0.08	-0.559837	non
157378	sp|Q6PI78|TMM65_HUMAN	0.29907	0.0166841	1.18604e+09	3.54709e+08	Q6PI78	TMEM65	0.09	0.03	-1.74144	down
157680	sp|Q7Z7G8|VP13B_HUMAN	0.0899143	0.00522192	2697405496	2.42535e+08	Q7Z7G8	VPS13B	0.19	0.02	-3.47531	down
158	sp|P30566|PUR8_HUMAN	0.528722	0.0853748	6423446241	3.39622e+09	P30566	ADSL	0.46	0.24	-0.919418	non
158763	sp|Q6ZRI8|RHG36_HUMAN	1.96517	0.0499326	4.23614e+09	8.32475e+09	Q6ZRI8	ARHGAP36	0.3	0.6	0.974657	up
159	sp|P30520|PURA2_HUMAN	0.686514	0.0368878	16050072325	11018604279	P30520	ADSS2	1	0.79	-0.542638	down
1595	sp|Q16850|CP51A_HUMAN	0.690863	0.0366731	2203583568	1.52237e+09	Q16850	CYP51A1	0.16	0.11	-0.533529	down
160	sp|O95782|AP2A1_HUMAN	0.845061	0.0246914	24474143622	2.06822e+10	O95782	AP2A1	2	1	-0.242872	down
1602	sp|Q9UI36|DACH1_HUMAN	0.453442	0.0683452	342659754	1.55376e+08	Q9UI36	DACH1	0.02	0.01	-1.14101	non
1603	sp|P61803|DAD1_HUMAN	1.50128	0.0807112	9.9584e+09	1.49503e+10	P61803	DAD1	0.72	1	0.586189	non
160428	sp|Q3SY69|AL1L2_HUMAN	0.505253	0.0389115	2.51777e+09	1272107643	Q3SY69	ALDH1L2	0.18	0.09	-0.984923	down
1605	sp|Q14118|DAG1_HUMAN	2.87033	0.0628491	9.92658e+08	2849254672	Q14118	DAG1	0.07	0.2	1.52122	non
161	sp|O94973|AP2A2_HUMAN	0.791915	0.025721	2.07954e+10	16468194673	O94973	AP2A2	1	1	-0.336583	down
161424	sp|Q86U38|NOP9_HUMAN	0.071946	0.0364439	2.17107e+09	156199773	Q86U38	NOP9	0.16	0.01	-3.79694	down	GOBP_RIBOSOME_BIOGENESIS
1615	sp|P14868|SYDC_HUMAN	0.692022	0.0611372	6.81214e+10	47141449034	P14868	DARS1	5	3	-0.531111	non
162	sp|Q10567|AP1B1_HUMAN	0.728387	0.0642778	1.73625e+10	1.26466e+10	Q10567	AP1B1	1	0.91	-0.457224	non
1621	sp|P09172|DOPO_HUMAN	0.787088	0.00636474	184000000000	1.44667e+11	P09172	DBH	13	10	-0.345403	down
1622	sp|P07108|ACBP_HUMAN	0.628484	0.0341296	3.83121e+10	2.40785e+10	P07108	DBI	3	2	-0.670053	down
162427	sp|Q86VR2|RETR3_HUMAN	0.459374	0.0346252	2108504603	9.68593e+08	Q86VR2	RETREG3	0.15	0.07	-1.12226	down
1627	sp|Q16643|DREB_HUMAN	2.435	0.000671616	87031869602	2.11667e+11	Q16643	DBN1	6	15	1.28392	up
1629	sp|P11182|ODB2_HUMAN	1.82684	0.0303036	4.92156e+09	8.99089e+09	P11182	DBT	0.35	0.65	0.869346	up
163033	sp|Q8NAF0|ZN579_HUMAN	0.490873	0.0427703	3.94241e+08	1.93523e+08	Q8NAF0	ZNF579	0.03	0.01	-1.02658	down
1632	sp|P42126|ECI1_HUMAN	0.352839	0.00835839	1.21161e+10	4275046674	P42126	ECI1	0.87	0.31	-1.50292	down
1633	sp|P27707|DCK_HUMAN	0.568834	0.0623928	2945405351	1675446413	P27707	DCK	0.21	0.12	-0.813921	non
163590	sp|Q8NFQ8|TOIP2_HUMAN	2.12258	0.00544228	3323122919	7.0536e+09	Q8NFQ8	TOR1AIP2	0.24	0.51	1.08582	up
1636	sp|P12821|ACE_HUMAN	7.90893	0.0115641	1.76657e+09	1.39717e+10	P12821	ACE	0.13	1	2.98348	up
163859												GOBP_RIBOSOME_BIOGENESIS
1639	sp|Q14203|DCTN1_HUMAN	0.605875	0.00154789	35443039988	2.14741e+10	Q14203	DCTN1	3	2	-0.722908	down
164	sp|O43747|AP1G1_HUMAN	0.578239	0.0245342	12536869026	7.24931e+09	O43747	AP1G1	0.9	0.52	-0.790262	down
1641	sp|O43602|DCX_HUMAN	1.65619	0.0249468	1.04677e+10	17336528148	O43602	DCX	0.75	1	0.72787	up
1642	sp|Q16531|DDB1_HUMAN	0.661461	0.0127636	1.00349e+11	66544379658	Q16531	DDB1	7	5	-0.596272	down
1643	sp|Q92466|DDB2_HUMAN	0.202463	0.0137432	3.25022e+09	6.58049e+08	Q92466	DDB2	0.23	0.05	-2.30427	down
1644	sp|P20711|DDC_HUMAN	0.653505	0.0277138	3.49703e+10	22853263810	P20711	DDC	3	2	-0.61373	down
1645	sp|Q04828|AK1C1_HUMAN	0.556549	0.0091314	4991675563	2778113160	Q04828	AKR1C1	0.36	0.2	-0.845419	down
165	sp|Q8IUX7|AEBP1_HUMAN	2.57344	0.0270517	2.19695e+08	5.65371e+08	Q8IUX7	AEBP1	0.02	0.04	1.3637	up
1650	sp|P39656|OST48_HUMAN	1.63236	0.00274309	4.63766e+10	7.57035e+10	P39656	DDOST	3	5	0.706963	up
1654	sp|O00571|DDX3X_HUMAN	2.37577	0.00974373	4.21502e+10	9.98574e+10	O00571	DDX3X	3	7	1.2484	up	GOBP_RIBOSOME_BIOGENESIS
1655	sp|P17844|DDX5_HUMAN	1.98968	0.00835839	96810490421	1.92667e+11	P17844	DDX5	7	14	0.992538	up
1656	sp|P26196|DDX6_HUMAN	2.72379	0.00145923	2.87318e+10	78259347692	P26196	DDX6	2	6	1.44561	up
1660	sp|Q08211|DHX9_HUMAN	1.56924	0.00820127	6.90182e+10	1.08333e+11	Q08211	DHX9	5	8	0.650064	up
1662												GOBP_RIBOSOME_BIOGENESIS
166378	sp|Q8NB90|AFG2H_HUMAN	0.646721	0.00940077	8652600771	5.59582e+09	Q8NB90	AFG2A	0.62	0.4	-0.628784	down	GOBP_RIBOSOME_BIOGENESIS
1665	sp|O43143|DHX15_HUMAN	0.566054	0.0100222	3.8491e+10	2.1788e+10	O43143	DHX15	3	2	-0.820987	down
1666	sp|Q16698|DECR_HUMAN	0.476823	0.0010461	1.67436e+10	7.98371e+09	Q16698	DECR1	1	0.57	-1.06848	down
166614	sp|Q8N568|DCLK2_HUMAN	1.56347	0.0540377	3463261661	5414716222	Q8N568	DCLK2	0.25	0.39	0.644754	non
167227	sp|Q8IU60|DCP2_HUMAN	9.48157	0.0270671	3.84126e+08	3.64212e+09	Q8IU60	DCP2	0.03	0.26	3.24513	up
1676	sp|O00273|DFFA_HUMAN	0.370241	0.0670179	6.89495e+09	2.55279e+09	O00273	DFFA	0.5	0.18	-1.43346	non
1677	sp|O76075|DFFB_HUMAN	0.149347	0.0566602	5.03381e+08	7.51787e+07	O76075	DFFB	0.04	0.01	-2.74326	non
1678	sp|O60220|TIM8A_HUMAN	0.523943	0.0141746	5.41164e+09	2835390862	O60220	TIMM8A	0.39	0.2	-0.932518	down
1687	sp|O60443|GSDME_HUMAN	0.77171	0.0301548	1.03669e+10	8.00023e+09	O60443	GSDME	0.74	0.57	-0.37387	down
169714	sp|Q6ZRP7|QSOX2_HUMAN	1.52562	0.00245416	3.74094e+09	5.70725e+09	Q6ZRP7	QSOX2	0.27	0.41	0.609394	up
170384	sp|Q495W5|FUT11_HUMAN	0.386047	0.00311723	1236544682	4.77365e+08	Q495W5	FUT11	0.09	0.03	-1.37315	down
170954	sp|Q6NYC8|PPR18_HUMAN	2.71998	0.0207427	4.72479e+08	1.28513e+09	Q6NYC8	PPP1R18	0.03	0.09	1.4436	up
171024	sp|Q9UMS6|SYNP2_HUMAN	0.717263	0.0394924	9.60901e+09	6.89218e+09	Q9UMS6	SYNPO2	0.69	0.5	-0.479427	down
171425	sp|Q8N0X4|CLYBL_HUMAN	0.0950644	0.00997256	1.00486e+09	9.55265e+07	Q8N0X4	CLYBL	0.07	0.01	-3.39495	down
1716	sp|Q16854|DGUOK_HUMAN	0.265276	0.00154789	2.1254e+09	5.63818e+08	Q16854	DGUOK	0.15	0.04	-1.91443	down
1717	sp|Q9UBM7|DHCR7_HUMAN	1.49138	0.0521739	2906017628	4.33399e+09	Q9UBM7	DHCR7	0.21	0.31	0.576652	non
1719	sp|P00374|DYR_HUMAN	2.09253	0.0560553	9.52327e+08	1992769159	P00374	DHFR	0.07	0.14	1.06525	non
1725	sp|P49366|DHYS_HUMAN	0.531593	0.0653899	5.66498e+09	3.01146e+09	P49366	DHPS	0.41	0.22	-0.911606	non
1727	sp|P00387|NB5R3_HUMAN	2.2473	0.0033671	1.4401e+10	3.23633e+10	P00387	CYB5R3	1	2	1.16819	up
1728	sp|P15559|NQO1_HUMAN	0.214957	0.00351052	5878561402	1.26364e+09	P15559	NQO1	0.42	0.09	-2.21788	down
1729	sp|O60610|DIAP1_HUMAN	0.463236	0.00545336	7.11179e+09	3294435632	O60610	DIAPH1	0.51	0.24	-1.11018	down
1736												GOBP_RIBOSOME_BIOGENESIS
1737	sp|P10515|ODP2_HUMAN	2.59269	0.00195681	2.77539e+10	71957425314	P10515	DLAT	2	5	1.37445	up
1738	sp|P09622|DLDH_HUMAN	0.473527	0.00685668	66574118061	3.15247e+10	P09622	DLD	5	2	-1.07848	down
1739	sp|Q12959|DLG1_HUMAN	3.09353	0.0176402	4043764835	12509499850	Q12959	DLG1	0.29	0.9	1.62925	up
1743	sp|P36957|ODO2_HUMAN	2.60618	0.0106874	24532398985	63935873699	P36957	DLST	2	5	1.38194	up
1756	sp|P11532|DMD_HUMAN	1.93994	0.0846269	1.69719e+08	3.29245e+08	P11532	DMD	0.01	0.02	0.956016	non
1759	sp|Q05193|DYN1_HUMAN	0.612285	0.0523434	4.97869e+09	3.04838e+09	Q05193	DNM1	0.36	0.22	-0.707725	non
1763	sp|P51530|DNA2_HUMAN	4.60066	0.0236749	2.18519e+08	1.00533e+09	P51530	DNA2	0.02	0.07	2.20184	up
1769	sp|Q96JB1|DYH8_HUMAN	0.0147768	0.0149421	9258493445	1.36811e+08	Q96JB1	DNAH8	0.67	0.01	-6.08052	down
177	sp|Q15109|RAGE_HUMAN	3.38188	0.0151768	2.02827e+09	6.85938e+09	Q15109	AGER	0.15	0.49	1.75783	up
1777	sp|O00115|DNS2A_HUMAN	0.475075	0.0959634	2.35537e+09	1.11898e+09	O00115	DNASE2	0.17	0.08	-1.07377	non
1778	sp|Q14204|DYHC1_HUMAN	0.55092	0.00176507	5.34333e+11	294000000000	Q14204	DYNC1H1	38	21	-0.860085	down
178	sp|P35573|GDE_HUMAN	1.65509	0.0145209	9685590206	16030565811	P35573	AGL	0.7	1	0.726913	up
1781	sp|Q13409|DC1I2_HUMAN	0.628079	0.0212972	3.22981e+10	20285774930	Q13409	DYNC1I2	2	1	-0.670981	down
1783	sp|O43237|DC1L2_HUMAN	0.662753	0.00407205	2.24919e+10	1.49065e+10	O43237	DYNC1LI2	2	1	-0.593457	down
1785	sp|P50570|DYN2_HUMAN	0.519245	0.0641886	16468277815	8.55107e+09	P50570	DNM2	1	0.61	-0.945512	non
1788	sp|Q9Y6K1|DNM3A_HUMAN	4.13727	0.0108043	3.46768e+08	1.43467e+09	Q9Y6K1	DNMT3A	0.02	0.1	2.04868	up
1793	sp|Q14185|DOCK1_HUMAN	0.429167	0.00191627	8.09102e+09	3.4724e+09	Q14185	DOCK1	0.58	0.25	-1.22039	down
18	sp|P80404|GABT_HUMAN	0.392389	0.00315795	5.47744e+09	2149283729	P80404	ABAT	0.39	0.15	-1.34964	down
1808	sp|Q16555|DPYL2_HUMAN	0.744901	0.00195593	256000000000	1.90667e+11	Q16555	DPYSL2	18	14	-0.42488	down
1809	sp|Q14195|DPYL3_HUMAN	0.837955	0.0022255	215000000000	180000000000	Q14195	DPYSL3	15	13	-0.255055	down
1819	sp|P55039|DRG2_HUMAN	0.495364	0.0169739	3.05004e+09	1.51088e+09	P55039	DRG2	0.22	0.11	-1.01344	down
1836	sp|P50443|S26A2_HUMAN	15.1978	0.0344205	7.2543e+07	1.10249e+09	P50443	SLC26A2	0.01	0.08	3.92579	up
1845	sp|P51452|DUS3_HUMAN	0.7869	0.0916043	3.55019e+09	2.79365e+09	P51452	DUSP3	0.25	0.2	-0.345748	non
1861	sp|O14656|TOR1A_HUMAN	0.526787	0.0194629	6.1777e+09	3.25433e+09	O14656	TOR1A	0.44	0.23	-0.924708	down
1891	sp|Q13011|ECH1_HUMAN	0.346834	0.0130739	4.74688e+10	1.64638e+10	Q13011	ECH1	3	1	-1.52768	down
1892	sp|P30084|ECHM_HUMAN	0.390256	0.0628491	3.76053e+10	1.46757e+10	P30084	ECHS1	3	1	-1.35751	non
191	sp|P23526|SAHH_HUMAN	0.655276	0.0135962	9.13585e+10	5.9865e+10	P23526	AHCY	7	4	-0.609826	down
1912	sp|Q8IXK0|PHC2_HUMAN	0.210207	0.0405787	1.17333e+09	2.46642e+08	Q8IXK0	PHC2	0.08	0.02	-2.25011	down
1915	sp|P68104|EF1A1_HUMAN	0.776516	0.0361433	1.46667e+12	1.13667e+12	P68104	EEF1A1	105	82	-0.364913	down
192111	sp|Q96HS1|PGAM5_HUMAN	3.38256	0.00912662	1.79568e+10	60739841532	Q96HS1	PGAM5	1	4	1.75811	up
192286	sp|Q9BW72|HIG2A_HUMAN	7.89601	0.00373482	5.90534e+08	4.66287e+09	Q9BW72	HIGD2A	0.04	0.33	2.98112	up
192669	sp|Q9H9G7|AGO3_HUMAN	3.1571	0.0311685	1.48435e+09	4686237198	Q9H9G7	AGO3	0.11	0.34	1.6586	up
1933	sp|P24534|EF1B_HUMAN	0.771024	0.0138167	4.88835e+10	3.76904e+10	P24534	EEF1B2	4	3	-0.375152	down
1936	sp|P29692|EF1D_HUMAN	0.812172	0.0804374	5.29502e+10	4.30046e+10	P29692	EEF1D	4	3	-0.300143	non
1937	sp|P26641|EF1G_HUMAN	0.574045	0.0755265	2.10333e+11	1.20667e+11	P26641	EEF1G	15	9	-0.800764	non
1938	sp|P13639|EF2_HUMAN	0.803079	0.00622345	5.18333e+11	416000000000	P13639	EEF2	37	30	-0.316386	down
1946	sp|P52803|EFNA5_HUMAN	3.91989	0.0931196	1.34543e+08	527392626	P52803	EFNA5	0.01	0.04	1.97081	non
1948	sp|P52799|EFNB2_HUMAN	2.66987	0.0291732	2.98892e+08	7.98004e+08	P52799	EFNB2	0.02	0.06	1.41677	up
196074												GOBP_RIBOSOME_BIOGENESIS
1964												GOBP_RIBOSOME_BIOGENESIS
196463	sp|Q8NHP8|PLBL2_HUMAN	0.508323	0.0373338	4753512002	2416320372	Q8NHP8	PLBD2	0.34	0.17	-0.976182	down
1965	sp|P05198|IF2A_HUMAN	0.770561	0.047969	2.66258e+10	2.05168e+10	P05198	EIF2S1	2	1	-0.376019	down
196513	sp|Q8IZD4|DCP1B_HUMAN	7.12843	0.0197187	7.02079e+08	5004722289	Q8IZD4	DCP1B	0.05	0.36	2.83359	up
196527	sp|Q4KMQ2|ANO6_HUMAN	4.34863	0.00123255	4.81564e+09	2.09415e+10	Q4KMQ2	ANO6	0.35	2	2.12056	up
196528	sp|Q68CP9|ARID2_HUMAN	0.664266	0.0892196	1.08793e+09	7.22678e+08	Q68CP9	ARID2	0.08	0.05	-0.590168	non
1968	sp|P41091|IF2G_HUMAN	0.726349	0.0274077	24986022410	1.81486e+10	P41091	EIF2S3	2	1	-0.461265	down
1969	sp|P29317|EPHA2_HUMAN	10.5678	0.00297318	2.46239e+08	2602216183	P29317	EPHA2	0.02	0.19	3.40161	up
197131	sp|Q8IWV7|UBR1_HUMAN	0.491459	0.0495159	1.74932e+09	8.59719e+08	Q8IWV7	UBR1	0.13	0.06	-1.02486	down
197322	sp|Q4G176|ACSF3_HUMAN	0.3721	0.0138167	2.30969e+09	8.59435e+08	Q4G176	ACSF3	0.17	0.06	-1.42624	down
1974	sp|Q14240|IF4A2_HUMAN	0.723112	0.0236661	1.21658e+10	8.79723e+09	Q14240	EIF4A2	0.87	0.63	-0.46771	down
1978	sp|Q13541|4EBP1_HUMAN	0.505586	0.0655306	4.71973e+09	2.38623e+09	Q13541	EIF4EBP1	0.34	0.17	-0.983971	non
1981	sp|Q04637|IF4G1_HUMAN	1.34831	0.0305984	62185566717	8.38457e+10	Q04637	EIF4G1	4	6	0.431157	up
1982	sp|P78344|IF4G2_HUMAN	1.17402	0.0332693	2.138e+10	2.51006e+10	P78344	EIF4G2	2	2	0.231462	up
1983												GOBP_RIBOSOME_BIOGENESIS
1984	sp|P63241|IF5A1_HUMAN	0.594605	0.0706217	1.74667e+11	104000000000	P63241	EIF5A	13	7	-0.749996	non
1993	sp|Q12926|ELAV2_HUMAN	19.6642	0.016044	3.18146e+08	6.25607e+09	Q12926	ELAVL2	0.02	0.45	4.2975	up
1994	sp|Q15717|ELAV1_HUMAN	2.84259	0.0277746	6.47968e+09	1.84191e+10	Q15717	ELAVL1	0.47	1	1.50721	up
1995	sp|Q14576|ELAV3_HUMAN	4.61008	0.00488884	4.92419e+09	2.27009e+10	Q14576	ELAVL3	0.35	2	2.20479	up
1996	sp|P26378|ELAV4_HUMAN	5.95657	0.00566299	1.81939e+10	1.08333e+11	P26378	ELAVL4	1	8	2.57448	up
1998	sp|Q15723|ELF2_HUMAN	0.493387	0.0409257	22120796121	1.09141e+10	Q15723	ELF2	2	0.78	-1.01921	down
200185	sp|Q8N6L1|KTAP2_HUMAN	1.66594	0.0139635	1.40745e+09	2.34473e+09	Q8N6L1	KRTCAP2	0.1	0.17	0.736338	up
200205	sp|Q5T440|CAF17_HUMAN	0.682362	0.0704597	1171515528	7.99398e+08	Q5T440	IBA57	0.08	0.06	-0.55139	non
200916	sp|Q6P5R6|RL22L_HUMAN	1.62722	0.037609	7.59155e+08	1.23531e+09	Q6P5R6	RPL22L1	0.05	0.09	0.702405	up
2010	sp|P50402|EMD_HUMAN	1.77086	0.0122522	6.20453e+09	10987343065	P50402	EMD	0.45	0.79	0.824448	up
201161	sp|Q7Z7K6|CENPV_HUMAN	8.32999	0.0287459	1.17044e+08	9.74974e+08	Q7Z7K6	CENPV	0.01	0.07	3.05832	up
201164	sp|Q8N2A8|PLD6_HUMAN	17.515	0.0310358	4.44571e+07	7.78666e+08	Q8N2A8	PLD6	0	0.06	4.13052	up
201266	sp|Q8N1S5|S39AB_HUMAN	0.295017	0.0249269	1102187458	3.25164e+08	Q8N1S5	SLC39A11	0.08	0.02	-1.76113	down
201595	sp|Q8TCJ2|STT3B_HUMAN	1.74606	0.012799	7.13928e+09	1.24656e+10	Q8TCJ2	STT3B	0.51	0.9	0.804106	up
201626	sp|Q6L8Q7|PDE12_HUMAN	0.67506	0.0202368	8.80828e+09	5946122256	Q6L8Q7	PDE12	0.63	0.43	-0.566911	down
201627	sp|Q8IWF6|DEN6A_HUMAN	0.502297	0.089984	3.69932e+08	1.85816e+08	Q8IWF6	DENND6A	0.03	0.01	-0.993387	non
2017	sp|Q14247|SRC8_HUMAN	0.425506	0.00666446	3.14303e+10	13373775951	Q14247	CTTN	2	0.96	-1.23275	down
201931	sp|Q8IY95|TM192_HUMAN	1.67767	0.0381906	8.96527e+08	1504074385	Q8IY95	TMEM192	0.06	0.11	0.746457	up
201965	sp|Q6NW29|RWDD4_HUMAN	0.709047	0.0556547	6.54089e+08	4.6378e+08	Q6NW29	RWDD4	0.05	0.03	-0.496048	non
2021	sp|Q14249|NUCG_HUMAN	0.628633	0.0674206	2636581108	1.65744e+09	Q14249	ENDOG	0.19	0.12	-0.66971	non
2023	sp|P06733|ENOA_HUMAN	0.578847	0.0174249	1.05733e+12	6.11667e+11	P06733	ENO1	76	44	-0.788746	down
2026	sp|P09104|ENOG_HUMAN	0.60284	0.00606608	50867932637	3.06652e+10	P09104	ENO2	4	2	-0.730153	down
2027	sp|P13929|ENOB_HUMAN	1.09073	0.0804374	1.00007e+09	1.09081e+09	P13929	ENO3	0.07	0.08	0.1253	non
2029	sp|O43768|ENSA_HUMAN	0.737754	0.0483191	3.78199e+09	2.79018e+09	O43768	ENSA	0.27	0.2	-0.438788	down
203	sp|P00568|KAD1_HUMAN	0.546894	0.0873698	1.15463e+10	6.31459e+09	P00568	AK1	0.83	0.45	-0.870668	non
2030	sp|Q99808|S29A1_HUMAN	14.255	0.000205061	1.31094e+08	1868745339	Q99808	SLC29A1	0.01	0.13	3.8334	up
203068	sp|P07437|TBB5_HUMAN	0.855677	0.0505638	388000000000	3.32333e+11	P07437	TUBB	28	24	-0.224863	non
203228	sp|Q96LT7|CI072_HUMAN	0.403858	0.0670719	7.84051e+08	3.16645e+08	Q96LT7	C9orf72	0.06	0.02	-1.30808	non
2035	sp|P11171|EPB41_HUMAN	2.04511	0.0137432	1.09577e+10	22409655032	P11171	EPB41	0.79	2	1.03218	up
2036	sp|Q9H4G0|E41L1_HUMAN	3.7444	0.0160276	9.26477e+08	3.4691e+09	Q9H4G0	EPB41L1	0.07	0.25	1.90473	up
2039	sp|Q08495|DEMA_HUMAN	0.617112	0.0344041	2.24333e+09	1384387512	Q08495	DMTN	0.16	0.1	-0.696395	down
204	sp|P54819|KAD2_HUMAN	0.396993	0.0122781	26825890223	1.06497e+10	P54819	AK2	2	0.76	-1.33282	down
2048	sp|P29323|EPHB2_HUMAN	3.10714	0.0199417	8.98355e+08	2791318894	P29323	EPHB2	0.06	0.2	1.63559	up
205	sp|P27144|KAD4_HUMAN	0.123555	0.0214662	8.48858e+09	1.04881e+09	P27144	AK4	0.61	0.08	-3.01677	down
2050	sp|P54760|EPHB4_HUMAN	7.32914	0.0394647	3.03013e+08	2220820030	P54760	EPHB4	0.02	0.16	2.87364	up
2052	sp|P07099|HYEP_HUMAN	0.349317	0.0155016	6.45328e+09	2254236655	P07099	EPHX1	0.46	0.16	-1.51739	down
2053	sp|P34913|HYES_HUMAN	0.362747	0.0702448	2018628531	7.32251e+08	P34913	EPHX2	0.14	0.05	-1.46296	non
2054	sp|P32856|STX2_HUMAN	6.80597	0.0452733	4.63802e+08	3156621026	P32856	STX2	0.03	0.23	2.7668	up
2058	sp|P07814|SYEP_HUMAN	0.792669	0.0184834	112000000000	8.87868e+10	P07814	EPRS1	8	6	-0.33521	down
2063	sp|P10588|NR2F6_HUMAN	0.327725	0.0206519	5.31831e+08	1.74294e+08	P10588	NR2F6	0.04	0.01	-1.60944	down
206358	sp|Q7Z2H8|S36A1_HUMAN	1.75566	0.0219314	9.58403e+07	1.68263e+08	Q7Z2H8	SLC36A1	0.01	0.01	0.812012	up
2068	sp|P18074|ERCC2_HUMAN	0.434593	0.0176402	2884680324	1.25366e+09	P18074	ERCC2	0.21	0.09	-1.20226	down	GOBP_RIBOSOME_BIOGENESIS
2071	sp|P19447|ERCC3_HUMAN	0.368214	0.0566602	1.77716e+09	6.54375e+08	P19447	ERCC3	0.13	0.05	-1.44138	non
2072	sp|Q92889|XPF_HUMAN	0.347197	0.0466675	7.07726e+08	2.45721e+08	Q92889	ERCC4	0.05	0.02	-1.52617	down
2091	sp|P22087|FBRL_HUMAN	1.68685	0.0578686	1.18718e+09	2.00261e+09	P22087	FBL	0.09	0.14	0.754335	non	GOBP_RIBOSOME_BIOGENESIS
2098	sp|P10768|ESTD_HUMAN	0.565502	0.0792665	1.72265e+10	9.74162e+09	P10768	ESD	1	0.7	-0.822396	non
2101	sp|P11474|ERR1_HUMAN	0.35933	0.00971182	8.76759e+07	3.15046e+07	P11474	ESRRA	0.01	0	-1.47662	down
2107	sp|P62495|ERF1_HUMAN	0.578958	0.0174743	2.66444e+10	15425965344	P62495	ETF1	2	1	-0.78847	down
2108	sp|P13804|ETFA_HUMAN	0.285942	0.026818	30426414864	8.70019e+09	P13804	ETFA	2	0.62	-1.8062	down
2109	sp|P38117|ETFB_HUMAN	0.347413	0.0593465	1.66443e+10	5782455342	P38117	ETFB	1	0.42	-1.52528	non
2110	sp|Q16134|ETFD_HUMAN	0.200311	0.0938478	951283620	1.90553e+08	Q16134	ETFDH	0.07	0.01	-2.31968	non
2130	sp|Q01844|EWS_HUMAN	0.650481	0.0141831	2.18555e+10	1.42166e+10	Q01844	EWSR1	2	1	-0.62042	down
2135	sp|Q9UBQ6|EXTL2_HUMAN	1.67745	0.0761113	2.78011e+09	4663503766	Q9UBQ6	EXTL2	0.2	0.33	0.746271	non
214	sp|Q13740|CD166_HUMAN	15.9907	0.0121198	18235165835	2.91667e+11	Q13740	ALCAM	1	21	3.99916	up
2140	sp|Q99504|EYA3_HUMAN	0.607991	0.0655452	9.72151e+08	5.91059e+08	Q99504	EYA3	0.07	0.04	-0.717879	non
215	sp|P33897|ABCD1_HUMAN	0.386563	0.0127561	4219168947	1.63097e+09	P33897	ABCD1	0.3	0.12	-1.37122	down
217	sp|P05091|ALDH2_HUMAN	0.363575	0.00808354	60292886341	21920990260	P05091	ALDH2	4	2	-1.45967	down
2171	sp|Q01469|FABP5_HUMAN	0.504855	0.00437141	4.89815e+10	2.47286e+10	Q01469	FABP5	4	2	-0.98606	down
2177	sp|Q9BXW9|FACD2_HUMAN	0.208752	0.00126544	2.1279e+09	4.44203e+08	Q9BXW9	FANCD2	0.15	0.03	-2.26014	down
2180	sp|P33121|ACSL1_HUMAN	0.294699	0.00303262	1.69984e+10	5.0094e+09	P33121	ACSL1	1	0.36	-1.76269	down
2181	sp|O95573|ACSL3_HUMAN	0.805814	0.0804374	1.06546e+10	8.58563e+09	O95573	ACSL3	0.77	0.62	-0.311482	non
2184	sp|P16930|FAAA_HUMAN	0.26321	0.0780619	998306124	2.62764e+08	P16930	FAH	0.07	0.02	-1.92571	non
219	sp|P30837|AL1B1_HUMAN	0.346563	0.00715373	1.32609e+10	4.59575e+09	P30837	ALDH1B1	0.95	0.33	-1.52881	down
2193	sp|Q9Y285|SYFA_HUMAN	0.712438	0.0909542	1.31415e+10	9362523649	Q9Y285	FARSA	0.94	0.67	-0.489163	non
2194	sp|P49327|FAS_HUMAN	0.891165	0.0374334	3.62667e+11	323000000000	P49327	FASN	26	23	-0.166236	down
219402	sp|Q9H2K0|IF3M_HUMAN	0.494622	0.0237817	1907506778	9.43495e+08	Q9H2K0	MTIF3	0.14	0.07	-1.0156	down
219699	sp|Q8IZJ1|UNC5B_HUMAN	1.72411	0.0144545	1.88249e+09	3.24563e+09	Q8IZJ1	UNC5B	0.14	0.23	0.785855	up
219771	sp|Q8ND76|CCNY_HUMAN	2.18681	0.00453654	1.18751e+09	2.59686e+09	Q8ND76	CCNY	0.09	0.19	1.12883	up
219927	sp|Q7Z2W9|RM21_HUMAN	2.34196	0.019772	4781050801	11197040201	Q7Z2W9	MRPL21	0.34	0.8	1.22772	up
219988	sp|Q86TB9|PATL1_HUMAN	3.27248	0.00477851	2095964675	6.859e+09	Q86TB9	PATL1	0.15	0.49	1.71038	up
22	sp|O75027|ABCB7_HUMAN	1.40053	0.0782872	1873065942	2.62328e+09	O75027	ABCB7	0.13	0.19	0.485969	non
220	sp|P47895|AL1A3_HUMAN	0.218782	0.0310163	2.03729e+09	4.45722e+08	P47895	ALDH1A3	0.15	0.03	-2.19244	down
220064												GOBP_RIBOSOME_BIOGENESIS
220717												GOBP_RIBOSOME_BIOGENESIS
220988	sp|P51991|ROA3_HUMAN	2.50251	0.00401166	1.94819e+10	48753703974	P51991	HNRNPA3	1	4	1.32337	up
221035	sp|Q6NUK4|REEP3_HUMAN	0.362564	0.0555055	1287732761	4.66885e+08	Q6NUK4	REEP3	0.09	0.03	-1.46369	non
221143	sp|Q8WVE0|EFMT1_HUMAN	2.4531	0.0199561	1.95558e+08	4.79724e+08	Q8WVE0	EEF1AKMT1	0.01	0.03	1.29461	up
221150	sp|Q8IX90|SKA3_HUMAN	7.60882	0.0669319	6.56831e+08	4.99771e+09	Q8IX90	SKA3	0.05	0.36	2.92767	non
221184	sp|Q96FN4|CPNE2_HUMAN	0.4119	0.02164	2371308186	9.76743e+08	Q96FN4	CPNE2	0.17	0.07	-1.27963	down
221294	sp|Q5TFE4|NT5D1_HUMAN	0.491738	0.00545063	6001140504	2.95099e+09	Q5TFE4	NT5DC1	0.43	0.21	-1.02404	down
221443	sp|Q9Y530|OARD1_HUMAN	1.84427	0.0797669	3.83983e+08	7.08171e+08	Q9Y530	OARD1	0.03	0.05	0.883054	non
221496	sp|Q8NC56|LEMD2_HUMAN	1.84216	0.0437011	2.50995e+09	4623723622	Q8NC56	LEMD2	0.18	0.33	0.881395	up
221613	sp|Q96QV6|H2A1A_HUMAN	1.47625	0.0812764	1382130246	2.04037e+09	Q96QV6	H2AC1	0.1	0.15	0.561935	non
221914	sp|Q8N158|GPC2_HUMAN	2.05017	0.0273647	1677674495	3.43952e+09	Q8N158	GPC2	0.12	0.25	1.03574	up
221927	sp|Q6PJG6|BRAT1_HUMAN	1.89043	0.0322396	2079438729	3.93104e+09	Q6PJG6	BRAT1	0.15	0.28	0.918716	up
221935	sp|Q7Z5N4|SDK1_HUMAN	6.47396	0.083907	1.11818e+08	7.23908e+08	Q7Z5N4	SDK1	0.01	0.05	2.69465	non
221937	sp|P85037|FOXK1_HUMAN	0.2914	0.020569	3.7525e+09	1.09348e+09	P85037	FOXK1	0.27	0.08	-1.77893	down
221955	sp|Q8NCG7|DGLB_HUMAN	0.252143	0.0268407	2.55342e+09	6.43827e+08	Q8NCG7	DAGLB	0.18	0.05	-1.98769	down
221981	sp|Q9UPZ6|THS7A_HUMAN	3.60822	0.0100533	2306171238	8321179873	Q9UPZ6	THSD7A	0.17	0.6	1.85129	up
2222	sp|P37268|FDFT_HUMAN	0.44511	0.0213952	5.68994e+09	2.53265e+09	P37268	FDFT1	0.41	0.18	-1.16777	down
222229	sp|Q9UFC0|LRWD1_HUMAN	0.470413	0.00670693	4053533847	1.90683e+09	Q9UFC0	LRWD1	0.29	0.14	-1.088	down
2224	sp|P14324|FPPS_HUMAN	0.562997	0.00260013	1.84239e+10	1.03726e+10	P14324	FDPS	1	0.75	-0.8288	down
223	sp|P49189|AL9A1_HUMAN	0.676568	0.0374444	1.3382e+10	9053851444	P49189	ALDH9A1	0.96	0.65	-0.563694	down
2232	sp|P22570|ADRO_HUMAN	0.402773	0.00369426	1.23512e+10	4974744407	P22570	FDXR	0.89	0.36	-1.31196	down
2235	sp|P22830|HEMH_HUMAN	0.458865	0.0245783	5868727784	2692951016	P22830	FECH	0.42	0.19	-1.12386	down
2237	sp|P39748|FEN1_HUMAN	0.47984	0.00997256	4.05345e+10	1.94501e+10	P39748	FEN1	3	1	-1.05937	down
224	sp|P51648|AL3A2_HUMAN	0.491713	0.00260013	7.03793e+09	3.46064e+09	P51648	ALDH3A2	0.51	0.25	-1.02411	down
225	sp|Q9UBJ2|ABCD2_HUMAN	2.41117	0.00613801	2.16146e+09	5.21164e+09	Q9UBJ2	ABCD2	0.16	0.37	1.26973	up
226	sp|P04075|ALDOA_HUMAN	0.575228	0.0478618	240000000000	138000000000	P04075	ALDOA	17	10	-0.797794	down
2271	sp|P07954|FUMH_HUMAN	0.381898	0.0182498	1.03857e+11	3.96567e+10	P07954	FH	7	3	-1.38874	down
2273	sp|Q13642|FHL1_HUMAN	0.707823	0.0581448	1.46128e+10	10343286480	Q13642	FHL1	1	0.74	-0.498539	non
22794	sp|O15234|CASC3_HUMAN	7.96347	0.00331226	2.42544e+08	1.93149e+09	O15234	CASC3	0.02	0.14	2.9934	up
22796	sp|Q14746|COG2_HUMAN	0.626891	0.0384627	4.22039e+09	2645728854	Q14746	COG2	0.3	0.19	-0.673713	down
2280	sp|P62942|FKB1A_HUMAN	0.575992	0.0168425	2.84258e+10	1.6373e+10	P62942	FKBP1A	2	1	-0.795879	down
22800	sp|P62070|RRAS2_HUMAN	0.163463	0.0432169	7.67141e+08	1.25399e+08	P62070	RRAS2	0.06	0.01	-2.61296	down
22803	sp|Q9H0D6|XRN2_HUMAN	0.573233	0.00222898	1.66241e+10	9529457936	Q9H0D6	XRN2	1	0.68	-0.802807	down	GOBP_RIBOSOME_BIOGENESIS
22818	sp|P61923|COPZ1_HUMAN	0.500409	0.00257051	9038771943	4.52309e+09	P61923	COPZ1	0.65	0.32	-0.998819	down
22820	sp|Q9Y678|COPG1_HUMAN	0.707491	0.0363014	2.74287e+10	19405579759	Q9Y678	COPG1	2	1	-0.499217	down
22824	sp|O95757|HS74L_HUMAN	0.508317	0.0249468	9.65809e+09	4909369367	O95757	HSPA4L	0.69	0.35	-0.9762	down
22826	sp|O75937|DNJC8_HUMAN	0.658806	0.0254178	4.16809e+09	2745962367	O75937	DNAJC8	0.3	0.2	-0.602074	down
22827	sp|Q9UHX1|PUF60_HUMAN	0.577495	0.00835839	1.7141e+10	9.89881e+09	Q9UHX1	PUF60	1	0.71	-0.79212	down
22836	sp|O94955|RHBT3_HUMAN	5.74471	0.00519501	4.20845e+08	2417635299	O94955	RHOBTB3	0.03	0.17	2.52223	up
22839	sp|Q9Y2H0|DLGP4_HUMAN	0.603939	0.0458457	1.4869e+09	8.97999e+08	Q9Y2H0	DLGAP4	0.11	0.06	-0.727525	down
22841	sp|Q7L804|RFIP2_HUMAN	0.157217	0.0565561	1.11727e+09	1.75653e+08	Q7L804	RAB11FIP2	0.08	0.01	-2.66917	non
22845	sp|Q9UPQ8|DOLK_HUMAN	2.20737	0.0341505	4.12538e+08	9.10625e+08	Q9UPQ8	DOLK	0.03	0.07	1.14233	up
22848	sp|Q2M2I8|AAK1_HUMAN	0.598291	0.0970687	4.31574e+09	2.58207e+09	Q2M2I8	AAK1	0.31	0.19	-0.74108	non
22852	sp|Q9UPS8|ANR26_HUMAN	0.746277	0.0371656	5.78372e+08	4.31626e+08	Q9UPS8	ANKRD26	0.04	0.03	-0.422216	down
22856	sp|Q86X52|CHSS1_HUMAN	2.88849	0.0383087	5.54125e+08	1.60059e+09	Q86X52	CHSY1	0.04	0.11	1.53032	up
22858	sp|Q9UPZ9|CILK1_HUMAN	0.468774	0.0456478	3.42631e+08	1.60617e+08	Q9UPZ9	CILK1	0.02	0.01	-1.09303	down
2286	sp|P26885|FKBP2_HUMAN	0.469436	0.00261122	13785088444	6471211266	P26885	FKBP2	0.99	0.46	-1.091	down
22862	sp|Q9Y2H6|FND3A_HUMAN	2.31491	0.0163705	5.31386e+09	1.23011e+10	Q9Y2H6	FNDC3A	0.38	0.88	1.21096	up
22868	sp|Q9NYY8|FAKD2_HUMAN	1.55841	0.0176402	2.27831e+09	3.55055e+09	Q9NYY8	FASTKD2	0.16	0.26	0.640076	up	GOBP_RIBOSOME_BIOGENESIS
2287	sp|Q00688|FKBP3_HUMAN	0.501156	0.0182089	3.14378e+10	1.57552e+10	Q00688	FKBP3	2	1	-0.996668	down
22872	sp|O94979|SC31A_HUMAN	0.592614	0.0208482	25818532468	1.53004e+10	O94979	SEC31A	2	1	-0.754834	down
22874	sp|Q9Y2H5|PKHA6_HUMAN	6.0555	0.0242017	1.21614e+09	7.36433e+09	Q9Y2H5	PLEKHA6	0.09	0.53	2.59825	up
22878	sp|Q9Y2L5|TPPC8_HUMAN	0.461992	0.0929077	1676117350	7.74353e+08	Q9Y2L5	TRAPPC8	0.12	0.06	-1.11406	non
22879	sp|Q7L1V2|MON1B_HUMAN	0.441941	0.0264082	1.44589e+09	6.38998e+08	Q7L1V2	MON1B	0.1	0.05	-1.17807	down
2288	sp|Q02790|FKBP4_HUMAN	0.561695	0.000889147	136000000000	7.62686e+10	Q02790	FKBP4	10	5	-0.832141	down
22880	sp|Q9Y6X9|MORC2_HUMAN	0.256988	0.0686514	2.04326e+09	5.25091e+08	Q9Y6X9	MORC2	0.15	0.04	-1.96023	non
2289	sp|Q13451|FKBP5_HUMAN	0.406593	0.00288827	5.52406e+09	2.24605e+09	Q13451	FKBP5	0.4	0.16	-1.29834	down
22894	sp|Q9Y2L1|RRP44_HUMAN	0.365145	0.0150844	1.80723e+10	6.599e+09	Q9Y2L1	DIS3	1	0.47	-1.45346	down	GOBP_RIBOSOME_BIOGENESIS
22905	sp|O95208|EPN2_HUMAN	0.56454	0.0347086	1.54377e+09	8.7152e+08	O95208	EPN2	0.11	0.06	-0.824853	down
22906	sp|Q9UPV9|TRAK1_HUMAN	11.4466	0.0138151	7.01839e+07	8.03365e+08	Q9UPV9	TRAK1	0.01	0.06	3.51684	up
22907	sp|Q7L2E3|DHX30_HUMAN	3.13523	0.00483795	2.5582e+10	8.02056e+10	Q7L2E3	DHX30	2	6	1.64857	up	GOBP_RIBOSOME_BIOGENESIS
22913	sp|Q9UKM9|RALY_HUMAN	3.7505	0.0148024	1.16673e+09	4.37582e+09	Q9UKM9	RALY	0.08	0.31	1.90708	up
22919	sp|Q15691|MARE1_HUMAN	0.729967	0.0287665	4.08472e+10	29817151311	Q15691	MAPRE1	3	2	-0.454096	down
22920	sp|Q92845|KIFA3_HUMAN	0.533427	0.0723345	1.93595e+09	1.03269e+09	Q92845	KIFAP3	0.14	0.07	-0.906636	non
22921	sp|Q9Y3D2|MSRB2_HUMAN	0.584491	0.0974382	3621542349	2116757742	Q9Y3D2	MSRB2	0.26	0.15	-0.774748	non
22924	sp|Q9UPY8|MARE3_HUMAN	0.473436	0.0423301	4316358088	2043521271	Q9UPY8	MAPRE3	0.31	0.15	-1.07876	down
22926	sp|P18850|ATF6A_HUMAN	2.31012	0.0451956	1.30195e+08	3.00766e+08	P18850	ATF6	0.01	0.02	1.20797	up
22927												GOBP_RIBOSOME_BIOGENESIS
22928	sp|Q99611|SPS2_HUMAN	0.415056	0.0806726	7.2795e+08	3.0214e+08	Q99611	SEPHS2	0.05	0.02	-1.26862	non
22929	sp|P49903|SPS1_HUMAN	0.520985	0.0134513	8.96505e+09	4670658254	P49903	SEPHS1	0.64	0.34	-0.940685	down
22930	sp|Q15042|RB3GP_HUMAN	0.533281	0.0264082	8315138731	4.43431e+09	Q15042	RAB3GAP1	0.6	0.32	-0.907032	down
22931	sp|Q9NP72|RAB18_HUMAN	1.68248	0.0122781	7567274204	1.27318e+10	Q9NP72	RAB18	0.54	0.91	0.75059	up
22937	sp|Q12770|SCAP_HUMAN	1.76308	0.0118529	4.34503e+08	7.66065e+08	Q12770	SCAP	0.03	0.06	0.818101	up
22943	sp|O94907|DKK1_HUMAN	1.98532	0.0214594	1.49339e+09	2.96487e+09	O94907	DKK1	0.11	0.21	0.989375	up
22948	sp|P48643|TCPE_HUMAN	0.615423	0.0020341	205000000000	1.26333e+11	P48643	CCT5	15	9	-0.700349	down
22950	sp|Q9BWU0|NADAP_HUMAN	0.310157	0.00819302	8.72032e+08	2.70467e+08	Q9BWU0	SLC4A1AP	0.06	0.02	-1.68893	down
22954	sp|Q13049|TRI32_HUMAN	1.52324	0.0375994	1294773740	1.97225e+09	Q13049	TRIM32	0.09	0.14	0.607143	up
22974	sp|Q9ULW0|TPX2_HUMAN	3.73455	0.0539209	1.10938e+08	4.14305e+08	Q9ULW0	TPX2	0.01	0.03	1.90094	non
22983	sp|Q9Y2H9|MAST1_HUMAN	0.108964	0.0219353	9.82639e+08	1.07072e+08	Q9Y2H9	MAST1	0.07	0.01	-3.19808	down
22984	sp|Q14690|RRP5_HUMAN	0.643173	0.0555055	2116102435	1361019454	Q14690	PDCD11	0.15	0.1	-0.636722	non	GOBP_RIBOSOME_BIOGENESIS
22998	sp|Q9UPQ0|LIMC1_HUMAN	0.543243	0.00840135	12897964421	7006723408	Q9UPQ0	LIMCH1	0.93	0.5	-0.880332	down
23	sp|Q8NE71|ABCF1_HUMAN	0.765556	0.0278411	1.93047e+10	1.47788e+10	Q8NE71	ABCF1	1	1	-0.385419	down
230	sp|P09972|ALDOC_HUMAN	0.468665	0.0672913	15187989347	7.11807e+09	P09972	ALDOC	1	0.51	-1.09337	non
23012	sp|Q9Y2H1|ST38L_HUMAN	0.396343	0.0650544	1.61428e+09	6.39807e+08	Q9Y2H1	STK38L	0.12	0.05	-1.33518	non
23016												GOBP_RIBOSOME_BIOGENESIS
23019	sp|A5YKK6|CNOT1_HUMAN	1.27179	0.0372703	2.36328e+10	30055959927	A5YKK6	CNOT1	2	2	0.346859	up
23020	sp|O75643|U520_HUMAN	0.70778	0.0471112	5.21441e+10	36906566748	O75643	SNRNP200	4	3	-0.498628	down
23022	sp|Q8WX93|PALLD_HUMAN	0.482044	0.0663831	6.73139e+09	3.24482e+09	Q8WX93	PALLD	0.48	0.23	-1.05276	non
23028	sp|O60341|KDM1A_HUMAN	0.421685	0.0587268	1.06215e+10	4.47893e+09	O60341	KDM1A	0.76	0.32	-1.24576	non
23029												GOBP_RIBOSOME_BIOGENESIS
23039	sp|Q9UIA9|XPO7_HUMAN	0.431647	0.0149339	1.71152e+10	7387704611	Q9UIA9	XPO7	1	0.53	-1.21208	down
23041	sp|Q7Z3U7|MON2_HUMAN	0.264741	0.0240296	3.30704e+09	8.75509e+08	Q7Z3U7	MON2	0.24	0.06	-1.91735	down
23042	sp|Q6P996|PDXD1_HUMAN	1.33529	0.0763652	3528046371	4.71097e+09	Q6P996	PDXDC1	0.25	0.34	0.417155	non
23047	sp|Q9NTI5|PDS5B_HUMAN	0.51924	0.00488884	1.07515e+10	5582592595	Q9NTI5	PDS5B	0.77	0.4	-0.945528	down
23049	sp|Q96Q15|SMG1_HUMAN	0.422378	0.0570245	3.76051e+09	1.58836e+09	Q96Q15	SMG1	0.27	0.11	-1.24339	non
23053	sp|A7E2V4|ZSWM8_HUMAN	1.53977	0.00719725	1288563110	1.98409e+09	A7E2V4	ZSWIM8	0.09	0.14	0.622717	up
23054	sp|Q14686|NCOA6_HUMAN	0.330983	0.0350754	2.86176e+08	9.47195e+07	Q14686	NCOA6	0.02	0.01	-1.59517	down
23062	sp|Q9UJY4|GGA2_HUMAN	0.640687	0.0205142	2495841455	1.59905e+09	Q9UJY4	GGA2	0.18	0.11	-0.642309	down
23063	sp|Q7Z5K2|WAPL_HUMAN	0.259372	0.0151101	2.20383e+09	5.71612e+08	Q7Z5K2	WAPL	0.16	0.04	-1.9469	down
23064	sp|Q7Z333|SETX_HUMAN	0.413037	0.0274979	8.3088e+08	3.43184e+08	Q7Z333	SETX	0.06	0.02	-1.27566	down
23065	sp|Q8N766|EMC1_HUMAN	1.59737	0.0168126	1.57482e+10	2.51557e+10	Q8N766	EMC1	1	2	0.675701	up
23070	sp|Q8N1G2|CMTR1_HUMAN	0.394866	0.00578962	2762419861	1090786605	Q8N1G2	CMTR1	0.2	0.08	-1.34056	down
23071	sp|Q9BS26|ERP44_HUMAN	0.427587	0.0120752	2.25838e+10	9.65655e+09	Q9BS26	ERP44	2	0.69	-1.22571	down
23074	sp|A0JNW5|UH1BL_HUMAN	0.115325	0.0311415	1672510997	1.92883e+08	A0JNW5	BLTP3B	0.12	0.01	-3.11622	down
23075	sp|Q9UH65|SWP70_HUMAN	1.79269	0.00547118	7438906110	13335620197	Q9UH65	SWAP70	0.53	0.96	0.842123	up
23076												GOBP_RIBOSOME_BIOGENESIS
23078	sp|A3KMH1|VWA8_HUMAN	1.1958	0.0218859	16358942376	19561981987	A3KMH1	VWA8	1	1	0.257973	up
23080	sp|Q8NBF6|AVL9_HUMAN	1.73403	0.0279889	3594826061	6.23355e+09	Q8NBF6	AVL9	0.26	0.45	0.794132	up
23085	sp|Q8IUD2|RB6I2_HUMAN	0.688958	0.0487397	7.6248e+09	5.25317e+09	Q8IUD2	ERC1	0.55	0.38	-0.537511	down
23096	sp|Q5JU85|IQEC2_HUMAN	1.47254	0.0409795	5.7994e+09	8539859101	Q5JU85	IQSEC2	0.42	0.61	0.558309	up
23098	sp|Q6SZW1|SARM1_HUMAN	3.21916	0.00654331	5062994849	1.62986e+10	Q6SZW1	SARM1	0.36	1	1.68669	up
231	sp|P15121|ALDR_HUMAN	0.624578	0.0620226	127000000000	7.92922e+10	P15121	AKR1B1	9	6	-0.679045	non
23107	sp|Q92552|RT27_HUMAN	1.50503	0.0144796	7.52163e+09	1.13202e+10	Q92552	MRPS27	0.54	0.81	0.589788	up
23126	sp|Q7Z3K3|POGZ_HUMAN	2.36566	0.06945	4.47278e+08	1.05811e+09	Q7Z3K3	POGZ	0.03	0.08	1.24224	non
23133	sp|Q9UPP1|PHF8_HUMAN	0.356128	0.0169981	1.68612e+09	6.00474e+08	Q9UPP1	PHF8	0.12	0.04	-1.48953	down
2314	sp|Q13045|FLII_HUMAN	0.702217	0.0293767	9.45446e+09	6639090328	Q13045	FLII	0.68	0.48	-0.51001	down
23148	sp|O15069|NACAD_HUMAN	1.3732	0.0764339	6.17396e+09	8.47807e+09	O15069	NACAD	0.44	0.61	0.457539	non
23157	sp|Q14141|SEPT6_HUMAN	0.572318	0.00619593	73349121512	4.1979e+10	Q14141	SEPTIN6	5	3	-0.805111	down
2316	sp|P21333|FLNA_HUMAN	0.773206	0.0126079	3.40667e+11	263000000000	P21333	FLNA	24	19	-0.371076	down
23160												GOBP_RIBOSOME_BIOGENESIS
23162	sp|Q9UPT6|JIP3_HUMAN	0.732709	0.0291732	3.92065e+09	2872691867	Q9UPT6	MAPK8IP3	0.28	0.21	-0.448689	down
23168	sp|Q92541|RTF1_HUMAN	0.422208	0.00832343	5.25511e+09	2218751175	Q92541	RTF1	0.38	0.16	-1.24397	down
2317	sp|O75369|FLNB_HUMAN	0.676107	0.0156265	7.7243e+10	5.22245e+10	O75369	FLNB	6	4	-0.564676	down
23171	sp|Q8N335|GPD1L_HUMAN	1.24017	0.0742337	2.32036e+10	28776404414	Q8N335	GPD1L	2	2	0.31054	non
23173	sp|P53582|MAP11_HUMAN	0.481326	0.0414539	5.77846e+09	2.78132e+09	P53582	METAP1	0.42	0.2	-1.05491	down
23175	sp|Q14693|LPIN1_HUMAN	0.177898	0.0465716	3.55713e+09	6.32807e+08	Q14693	LPIN1	0.26	0.05	-2.49088	down
23176	sp|Q92599|SEPT8_HUMAN	0.285441	0.0176696	2182213334	6.22893e+08	Q92599	SEPTIN8	0.16	0.04	-1.80874	down
2318	sp|Q14315|FLNC_HUMAN	0.307143	0.00896249	3.16038e+10	9.70689e+09	Q14315	FLNC	2	0.7	-1.70302	down
23180	sp|Q14699|RFTN1_HUMAN	6.64602	0.0114973	8.2641e+09	54923372580	Q14699	RFTN1	0.59	4	2.73249	up
23184	sp|Q14696|MESD_HUMAN	0.369716	0.0149502	8359647674	3.09069e+09	Q14696	MESD	0.6	0.22	-1.43551	down
23186	sp|Q9UKL0|RCOR1_HUMAN	0.392927	0.00479933	3.66418e+09	1.43976e+09	Q9UKL0	RCOR1	0.26	0.1	-1.34767	down
2319	sp|Q14254|FLOT2_HUMAN	7.14773	0.00126544	12336470094	88177730049	Q14254	FLOT2	0.89	6	2.83748	up
23190	sp|Q92575|UBXN4_HUMAN	0.376621	0.00650882	2456088380	9.25015e+08	Q92575	UBXN4	0.18	0.07	-1.40881	down
23191	sp|Q7L576|CYFP1_HUMAN	0.551702	0.00716608	28923431997	15957127548	Q7L576	CYFIP1	2	1	-0.858038	down
23193	sp|Q14697|GANAB_HUMAN	0.467431	0.00696687	3.39333e+11	1.58667e+11	Q14697	GANAB	24	11	-1.09717	down
23195	sp|Q9NU22|MDN1_HUMAN	0.524659	0.0313294	2.30802e+09	1.21092e+09	Q9NU22	MDN1	0.17	0.09	-0.930548	down	GOBP_RIBOSOME_BIOGENESIS
23196	sp|Q9NZB2|F120A_HUMAN	1.5724	0.0103577	1.31466e+10	2.06716e+10	Q9NZB2	FAM120A	0.94	1	0.652967	up
23197	sp|Q96CS3|FAF2_HUMAN	1.68945	0.00894262	7.89771e+09	1.33428e+10	Q96CS3	FAF2	0.57	0.96	0.756554	up
23198	sp|Q14997|PSME4_HUMAN	0.3356	0.0108284	8.88677e+09	2.9824e+09	Q14997	PSME4	0.64	0.21	-1.57519	down
23199	sp|Q14687|GSE1_HUMAN	0.198878	0.00133894	3.10183e+09	6.16885e+08	Q14687	GSE1	0.22	0.04	-2.33005	down
23200	sp|Q9Y2G3|AT11B_HUMAN	1.52806	0.0714929	1.25607e+09	1919347574	Q9Y2G3	ATP11B	0.09	0.14	0.611697	non
23203	sp|Q10713|MPPA_HUMAN	0.387878	0.0267431	2.64389e+10	10255091627	Q10713	PMPCA	2	0.74	-1.36632	down
23204	sp|Q15041|AR6P1_HUMAN	0.490765	0.0720769	4.23519e+09	2.07848e+09	Q15041	ARL6IP1	0.3	0.15	-1.0269	non
23208	sp|Q9BT88|SYT11_HUMAN	3.88901	0.053369	5.67978e+08	2.20888e+09	Q9BT88	SYT11	0.04	0.16	1.9594	non
23210	sp|Q6NYC1|JMJD6_HUMAN	0.602706	0.0778462	4.71078e+09	2.83921e+09	Q6NYC1	JMJD6	0.34	0.2	-0.730474	non
23212												GOBP_RIBOSOME_BIOGENESIS
23214	sp|Q96QU8|XPO6_HUMAN	0.31768	0.00951759	9.75803e+08	3.09993e+08	Q96QU8	XPO6	0.07	0.02	-1.65435	down
23215	sp|Q9Y520|PRC2C_HUMAN	2.93527	0.00565192	1.50565e+10	4.4195e+10	Q9Y520	PRRC2C	1	3	1.55349	up
23218	sp|Q6ZNJ1|NBEL2_HUMAN	9.13813	0.0321687	1.49095e+09	1.36245e+10	Q6ZNJ1	NBEAL2	0.11	0.98	3.1919	up
23223												GOBP_RIBOSOME_BIOGENESIS
23224	sp|Q8WXH0|SYNE2_HUMAN	0.309131	0.00124239	1.49023e+10	4.60676e+09	Q8WXH0	SYNE2	1	0.33	-1.69371	down
23230	sp|Q96RL7|VP13A_HUMAN	0.433649	0.014372	5891001802	2.55463e+09	Q96RL7	VPS13A	0.42	0.18	-1.2054	down
23236	sp|Q9NQ66|PLCB1_HUMAN	0.167819	0.0683013	3.0766e+08	5.16312e+07	Q9NQ66	PLCB1	0.02	0	-2.57502	non
23239	sp|O60346|PHLP1_HUMAN	0.832364	0.0786581	2.67242e+09	2224424637	O60346	PHLPP1	0.19	0.16	-0.264714	non
23241	sp|Q86VP3|PACS2_HUMAN	2.39967	0.0219797	4.26487e+08	1.02343e+09	Q86VP3	PACS2	0.03	0.07	1.26284	up
23244	sp|Q29RF7|PDS5A_HUMAN	0.292866	0.00231555	1.26612e+10	3.70804e+09	Q29RF7	PDS5A	0.91	0.27	-1.77169	down
23246												GOBP_RIBOSOME_BIOGENESIS
23248	sp|Q5VT52|RPRD2_HUMAN	0.573362	0.0846399	1562400897	8.95821e+08	Q5VT52	RPRD2	0.11	0.06	-0.802482	non
23250	sp|P98196|AT11A_HUMAN	0.538649	0.0327948	3.38417e+09	1.82288e+09	P98196	ATP11A	0.24	0.13	-0.892582	down
23258	sp|Q6IQ26|DEN5A_HUMAN	4.59868	0.0118172	5.45121e+07	2.50683e+08	Q6IQ26	DENND5A	0	0.02	2.20122	up
23262	sp|O43314|VIP2_HUMAN	0.483379	0.0126659	4.08134e+09	1972837042	O43314	PPIP5K2	0.29	0.14	-1.04877	down
23263	sp|O15068|MCF2L_HUMAN	1.89865	0.0092975	7.35742e+08	1396920088	O15068	MCF2L	0.05	0.1	0.924977	up
23264	sp|Q9UGR2|Z3H7B_HUMAN	4.39123	0.00276777	5.9993e+08	2634431760	Q9UGR2	ZC3H7B	0.04	0.19	2.13463	up
23265	sp|Q9UPT5|EXOC7_HUMAN	0.650933	0.0671524	7075558558	4.60571e+09	Q9UPT5	EXOC7	0.51	0.33	-0.619419	non
23266	sp|O95490|AGRL2_HUMAN	10.0237	0.00835839	2.80235e+09	2.80901e+10	O95490	ADGRL2	0.2	2	3.32535	up
23275	sp|Q9Y2G5|OFUT2_HUMAN	0.169585	0.0819903	2.96412e+09	5.02671e+08	Q9Y2G5	POFUT2	0.21	0.04	-2.55992	non
23277	sp|O75153|CLU_HUMAN	0.642207	0.0930287	5.41294e+09	3.47623e+09	O75153	CLUH	0.39	0.25	-0.63889	non
23295	sp|O60291|MGRN1_HUMAN	2.32816	0.09161	5.62225e+08	1.30895e+09	O60291	MGRN1	0.04	0.09	1.21919	non
23299	sp|Q8TD16|BICD2_HUMAN	0.612464	0.0567871	1.00545e+09	6.15799e+08	Q8TD16	BICD2	0.07	0.04	-0.707304	non
23303	sp|Q9NQT8|KI13B_HUMAN	0.483373	0.0298154	5.90675e+09	2855164659	Q9NQT8	KIF13B	0.42	0.21	-1.04879	down
23304	sp|Q8IWV8|UBR2_HUMAN	0.447577	0.0160172	1.52141e+09	6.80949e+08	Q8IWV8	UBR2	0.11	0.05	-1.15979	down
23307	sp|Q5T1M5|FKB15_HUMAN	0.450195	0.0112343	3089196208	1.39074e+09	Q5T1M5	FKBP15	0.22	0.1	-1.15138	down
2332	sp|Q06787|FMR1_HUMAN	6.76152	0.00652269	1468315021	9.92803e+09	Q06787	FMR1	0.11	0.71	2.75735	up
23325	sp|Q2M389|WASC4_HUMAN	0.483901	0.0266467	4596317482	2224164467	Q2M389	WASHC4	0.33	0.16	-1.04721	down
23327	sp|Q96PU5|NED4L_HUMAN	1.57736	0.0950168	4.05425e+08	6.39502e+08	Q96PU5	NEDD4L	0.03	0.05	0.657514	non
23332	sp|Q7Z460|CLAP1_HUMAN	0.7425	0.0120112	14076222650	1.04516e+10	Q7Z460	CLASP1	1	0.75	-0.429536	down
23333	sp|Q2PZI1|D19L1_HUMAN	2.359	0.0024141	2.34099e+09	5522413192	Q2PZI1	DPY19L1	0.17	0.4	1.23818	up
23339	sp|Q96JC1|VPS39_HUMAN	1.18358	0.0464655	2.73766e+09	3240225694	Q96JC1	VPS39	0.2	0.23	0.243151	up
23344	sp|Q9BSJ8|ESYT1_HUMAN	0.74014	0.00421708	6.04266e+10	4.47241e+10	Q9BSJ8	ESYT1	4	3	-0.434129	down
23347	sp|A6NHR9|SMHD1_HUMAN	0.184205	0.000116818	10808691568	1.99101e+09	A6NHR9	SMCHD1	0.78	0.14	-2.44062	down
23352	sp|Q5T4S7|UBR4_HUMAN	0.529961	0.0168126	2.68119e+10	1.42093e+10	Q5T4S7	UBR4	2	1	-0.916041	down
23355	sp|Q8N3P4|VPS8_HUMAN	0.381233	0.0214594	2.1244e+09	809891987	Q8N3P4	VPS8	0.15	0.06	-1.39126	down
23358	sp|Q9UPU5|UBP24_HUMAN	0.431655	0.0122781	7.72747e+09	3.3356e+09	Q9UPU5	USP24	0.56	0.24	-1.21205	down
23363	sp|O75147|OBSL1_HUMAN	4.85931	0.0853748	1.42469e+08	6.923e+08	O75147	OBSL1	0.01	0.05	2.28075	non
23365	sp|Q9NZN5|ARHGC_HUMAN	0.472879	0.0236378	2.26342e+09	1.07032e+09	Q9NZN5	ARHGEF12	0.16	0.08	-1.08046	down
23367	sp|Q6PKG0|LARP1_HUMAN	1.082	0.0412517	14532407902	1.5724e+10	Q6PKG0	LARP1	1	1	0.113698	up
23368	sp|Q96KQ4|ASPP1_HUMAN	6.08015	0.0188082	1.86879e+08	1136255637	Q96KQ4	PPP1R13B	0.01	0.08	2.60411	up
23369	sp|Q8TB72|PUM2_HUMAN	4.91942	0.0168285	9.39863e+08	4.62358e+09	Q8TB72	PUM2	0.07	0.33	2.29849	up
23373	sp|Q6UUV9|CRTC1_HUMAN	0.346314	0.0104982	7.63535e+08	2.64423e+08	Q6UUV9	CRTC1	0.05	0.02	-1.52985	down
23378												GOBP_RIBOSOME_BIOGENESIS
23381	sp|Q9UPR3|SMG5_HUMAN	1.73314	0.0485009	6.73028e+08	1.16645e+09	Q9UPR3	SMG5	0.05	0.08	0.793389	up
23384	sp|Q69YQ0|CYTSA_HUMAN	11.7403	0.00195593	1.8868e+08	2.21516e+09	Q69YQ0	SPECC1L	0.01	0.16	3.5534	up
23385	sp|Q92542|NICA_HUMAN	3.32641	0.00621967	7.2873e+09	24240535592	Q92542	NCSTN	0.52	2	1.73396	up
23386	sp|Q8IVD9|NUDC3_HUMAN	0.58544	0.0168292	1.20141e+10	7.03355e+09	Q8IVD9	NUDCD3	0.86	0.51	-0.772408	down
23395	sp|Q15031|SYLM_HUMAN	0.302411	0.00186128	10560846776	3.19372e+09	Q15031	LARS2	0.76	0.23	-1.72542	down
23397	sp|Q15003|CND2_HUMAN	0.485625	0.0726142	4673646922	2269640776	Q15003	NCAPH	0.34	0.16	-1.04208	non
23399	sp|O95476|CNEP1_HUMAN	1.80662	0.0892196	1.66662e+08	3.01095e+08	O95476	CTDNEP1	0.01	0.02	0.853294	non
23404	sp|Q13868|EXOS2_HUMAN	0.674727	0.0170361	4.59605e+09	3.10108e+09	Q13868	EXOSC2	0.33	0.22	-0.567625	down	GOBP_RIBOSOME_BIOGENESIS
23408	sp|Q9NXA8|SIR5_HUMAN	0.33372	0.0393521	1.13075e+09	3.77354e+08	Q9NXA8	SIRT5	0.08	0.03	-1.58329	down
23417	sp|O95822|DCMC_HUMAN	0.602375	0.0936462	1.36453e+09	8.21958e+08	O95822	MLYCD	0.1	0.06	-0.731265	non
2342	sp|P49356|FNTB_HUMAN	0.304352	0.0361433	4.82874e+08	1.46964e+08	P49356	FNTB	0.03	0.01	-1.71619	down
23424	sp|Q8NHU6|TDRD7_HUMAN	0.35188	0.0219314	3695198270	1.30027e+09	Q8NHU6	TDRD7	0.27	0.09	-1.50684	down
23433	sp|P17081|RHOQ_HUMAN	3.83196	0.0118018	1.80108e+08	6.90167e+08	P17081	RHOQ	0.01	0.05	1.93808	up
23438	sp|P49590|SYHM_HUMAN	0.319923	0.0086793	7.0815e+09	2.26554e+09	P49590	HARS2	0.51	0.16	-1.6442	down
23446	sp|Q8WWI5|CTL1_HUMAN	3.69855	0.0130441	6.07523e+08	2.24695e+09	Q8WWI5	SLC44A1	0.04	0.16	1.88696	up
23450	sp|Q15393|SF3B3_HUMAN	0.743484	0.0279889	3.07115e+10	2.28335e+10	Q15393	SF3B3	2	2	-0.427627	down
23451	sp|O75533|SF3B1_HUMAN	0.60029	0.0196152	24730920794	1.48457e+10	O75533	SF3B1	2	1	-0.736268	down
23456	sp|Q9NRK6|ABCBA_HUMAN	44.1268	0.0552452	5.88214e+07	2.5956e+09	Q9NRK6	ABCB10	0	0.19	5.46358	non
23463	sp|O60725|ICMT_HUMAN	1.8884	0.0362133	1.06636e+09	2.01372e+09	O60725	ICMT	0.08	0.14	0.917166	up
23471	sp|Q15629|TRAM1_HUMAN	3.07406	0.0766322	4.6475e+08	1.42867e+09	Q15629	TRAM1	0.03	0.1	1.62015	non
23473	sp|Q9Y6W3|CAN7_HUMAN	0.536436	0.0298941	1.08055e+09	5.79643e+08	Q9Y6W3	CAPN7	0.08	0.04	-0.898523	down
23474	sp|O95571|ETHE1_HUMAN	0.325447	0.044346	4841734929	1.57573e+09	O95571	ETHE1	0.35	0.11	-1.61951	down
23476	sp|O60885|BRD4_HUMAN	0.359371	0.0875742	9621716329	3.45776e+09	O60885	BRD4	0.69	0.25	-1.47646	non
23478	sp|P67812|SC11A_HUMAN	1.47424	0.0661207	8.37397e+09	1.23453e+10	P67812	SEC11A	0.6	0.89	0.559975	non
23481												GOBP_RIBOSOME_BIOGENESIS
23505	sp|Q92545|TM131_HUMAN	3.63704	0.0875486	1.96977e+08	7.16413e+08	Q92545	TMEM131	0.01	0.05	1.86276	non
23509	sp|Q9H488|OFUT1_HUMAN	0.354075	0.0020341	6.05537e+09	2.14405e+09	Q9H488	POFUT1	0.43	0.15	-1.49788	down
23510	sp|Q14681|KCTD2_HUMAN	3.35189	0.0780085	2.0044e+08	6.71853e+08	Q14681	KCTD2	0.01	0.05	1.74497	non
23511	sp|Q5SRE5|NU188_HUMAN	0.500572	0.0115641	1.62227e+09	8.12065e+08	Q5SRE5	NUP188	0.12	0.06	-0.99835	down
23513	sp|Q14160|SCRIB_HUMAN	3.26216	0.0022255	7.3564e+09	2.39978e+10	Q14160	SCRIB	0.53	2	1.70583	up
23516	sp|Q15043|S39AE_HUMAN	1.49264	0.0501384	7.325e+08	1093361714	Q15043	SLC39A14	0.05	0.08	0.577871	non
23517												GOBP_RIBOSOME_BIOGENESIS
23518	sp|Q15032|R3HD1_HUMAN	7.84746	0.00349828	1.05433e+09	8273839123	Q15032	R3HDM1	0.08	0.59	2.97223	up
23530	sp|Q13423|NNTM_HUMAN	5.82292	0.0126079	39656872800	231000000000	Q13423	NNT	3	17	2.54174	up
23534	sp|Q9Y5L0|TNPO3_HUMAN	0.636009	0.0454513	1.71735e+10	10922530553	Q9Y5L0	TNPO3	1	0.78	-0.652881	down
23545	sp|Q9Y487|VPP2_HUMAN	2.82702	0.00539542	1.51332e+09	4.27817e+09	Q9Y487	ATP6V0A2	0.11	0.31	1.49928	up
23549	sp|Q9ULA0|DNPEP_HUMAN	0.549289	0.0433661	3.51451e+09	1.93048e+09	Q9ULA0	DNPEP	0.25	0.14	-0.864363	down
23555	sp|O95858|TSN15_HUMAN	2.80858	0.0341534	154314997	4.33406e+08	O95858	TSPAN15	0.01	0.03	1.48984	up
23558	sp|Q969T9|WBP2_HUMAN	1.59836	0.0171448	1.919e+09	3.06727e+09	Q969T9	WBP2	0.14	0.22	0.676595	up
23560	sp|Q9BZE4|GTPB4_HUMAN	0.548964	0.0144339	9.19194e+09	5.04604e+09	Q9BZE4	GTPBP4	0.66	0.36	-0.865217	down	GOBP_RIBOSOME_BIOGENESIS
23564	sp|O95865|DDAH2_HUMAN	0.602408	0.0355792	2.23983e+10	1.34929e+10	O95865	DDAH2	2	0.97	-0.731187	down
23576	sp|O94760|DDAH1_HUMAN	0.762135	0.077208	18813478108	1.43384e+10	O94760	DDAH1	1	1	-0.391882	non
23580	sp|Q9H3Q1|BORG4_HUMAN	0.463815	0.0373338	2932861599	1.36031e+09	Q9H3Q1	CDC42EP4	0.21	0.1	-1.10838	down
23585	sp|O95807|TM50A_HUMAN	1.38226	0.0757972	2.35479e+08	3.25493e+08	O95807	TMEM50A	0.02	0.02	0.467026	non
23589	sp|Q9Y2V2|CHSP1_HUMAN	1.29123	0.0443945	1.84218e+10	23786805018	Q9Y2V2	CARHSP1	1	2	0.368744	up
23595	sp|Q9UBD5|ORC3_HUMAN	0.623055	0.0683013	2.22048e+09	1.38348e+09	Q9UBD5	ORC3	0.16	0.1	-0.682569	non
23597	sp|Q9Y305|ACOT9_HUMAN	0.393769	0.0258229	9.89369e+09	3.89583e+09	Q9Y305	ACOT9	0.71	0.28	-1.34458	down
23603	sp|Q9ULV4|COR1C_HUMAN	1.64696	0.0126659	1.95108e+10	3.21336e+10	Q9ULV4	CORO1C	1	2	0.719804	up
23607	sp|Q9Y5K6|CD2AP_HUMAN	0.534586	0.0753562	2.44882e+09	1.30911e+09	Q9Y5K6	CD2AP	0.18	0.09	-0.903507	non
23609	sp|Q9H000|MKRN2_HUMAN	4.64602	0.0152264	3.18067e+08	1.47775e+09	Q9H000	MKRN2	0.02	0.11	2.21599	up
23633	sp|O60684|IMA7_HUMAN	0.794363	0.0263603	8053823385	6.39766e+09	O60684	KPNA6	0.58	0.46	-0.332129	down
23635	sp|P81877|SSBP2_HUMAN	1.58984	0.0664985	4.90887e+08	7.80432e+08	P81877	SSBP2	0.04	0.06	0.668883	non
23637	sp|Q9Y3P9|RBGP1_HUMAN	0.678233	0.0716605	4.92967e+09	3.34346e+09	Q9Y3P9	RABGAP1	0.35	0.24	-0.560147	non
23644	sp|Q6P2E9|EDC4_HUMAN	7.93944	0.00336886	24018340319	1.90667e+11	Q6P2E9	EDC4	2	14	2.98904	up
23647	sp|P53365|ARFP2_HUMAN	0.244536	0.0198	1.0373e+09	2.53657e+08	P53365	ARFIP2	0.07	0.02	-2.03188	down
23654	sp|O15031|PLXB2_HUMAN	3.87816	0.00159521	8.66861e+09	3.36183e+10	O15031	PLXNB2	0.62	2	1.95537	up
23659	sp|Q8NCC3|PAG15_HUMAN	0.418033	0.00106497	1.70213e+09	7.11547e+08	Q8NCC3	PLA2G15	0.12	0.05	-1.25831	down
23677	sp|Q9P0V3|SH3B4_HUMAN	4.02062	0.0681455	6.79815e+08	2.73328e+09	Q9P0V3	SH3BP4	0.05	0.2	2.00742	non
23683	sp|O94806|KPCD3_HUMAN	0.518444	0.0924697	2690249166	1.39474e+09	O94806	PRKD3	0.19	0.1	-0.947739	non
23705	sp|Q9BY67|CADM1_HUMAN	5.29264	0.00700974	3.16357e+09	1.67436e+10	Q9BY67	CADM1	0.23	1	2.40399	up
23708	sp|Q8IYD1|ERF3B_HUMAN	0.69198	0.0115966	13286628204	9194077482	Q8IYD1	GSPT2	0.95	0.66	-0.531198	down
23729	sp|Q9UHJ6|SHPK_HUMAN	0.392292	0.00493461	2352765870	9.22971e+08	Q9UHJ6	SHPK	0.17	0.07	-1.35	down
23759	sp|Q13356|PPIL2_HUMAN	0.377316	0.039791	4.7843e+08	1.80519e+08	Q13356	PPIL2	0.03	0.01	-1.40615	down
23760	sp|P48739|PIPNB_HUMAN	0.702741	0.0193252	26220511572	1.84262e+10	P48739	PITPNB	2	1	-0.508936	down
23770	sp|Q14318|FKBP8_HUMAN	2.31014	0.0120752	1.40634e+10	3.24885e+10	Q14318	FKBP8	1	2	1.20798	up
23786	sp|Q9BXK5|B2L13_HUMAN	3.16421	0.00179856	2.14259e+09	6779627663	Q9BXK5	BCL2L13	0.15	0.49	1.66185	up
23788	sp|Q9Y6C9|MTCH2_HUMAN	4.83367	0.0214404	1.88618e+10	9.12796e+10	Q9Y6C9	MTCH2	1	7	2.27312	up
238	sp|Q9UM73|ALK_HUMAN	2.24913	0.0293868	1.81182e+09	4.07502e+09	Q9UM73	ALK	0.13	0.29	1.16937	up
24137	sp|O95239|KIF4A_HUMAN	2.47874	0.00315795	3.09575e+09	7673538033	O95239	KIF4A	0.22	0.55	1.3096	up
24145	sp|Q96RD7|PANX1_HUMAN	6.33202	0.00739356	6.57564e+08	4.16371e+09	Q96RD7	PANX1	0.05	0.3	2.66267	up
245972	sp|Q8N8Y2|VA0D2_HUMAN	2.77418	0.0374776	2.09714e+08	5.81785e+08	Q8N8Y2	ATP6V0D2	0.02	0.04	1.47206	up
2475	sp|P42345|MTOR_HUMAN	0.467962	0.0498397	9856476361	4612456161	P42345	MTOR	0.71	0.33	-1.09554	down
2483	sp|Q14331|FRG1_HUMAN	0.604373	0.0195046	2.32897e+09	1.40756e+09	Q14331	FRG1	0.17	0.1	-0.726488	down	GOBP_RIBOSOME_BIOGENESIS
2495	sp|P02794|FRIH_HUMAN	0.396516	0.0460668	8.46454e+09	3356325535	P02794	FTH1	0.61	0.24	-1.33455	down
2512	sp|P02792|FRIL_HUMAN	0.360032	0.0294641	4424798496	1593069425	P02792	FTL	0.32	0.11	-1.4738	down
2517	sp|P04066|FUCO_HUMAN	0.361716	0.0151101	2890551100	1.04556e+09	P04066	FUCA1	0.21	0.08	-1.46707	down
2519	sp|Q9BTY2|FUCO2_HUMAN	0.389624	0.0158557	2.28725e+09	8.91168e+08	Q9BTY2	FUCA2	0.16	0.06	-1.35984	down
2521	sp|P35637|FUS_HUMAN	1.70741	0.0150844	2.90067e+10	49526191975	P35637	FUS	2	4	0.771807	up
2531	sp|Q06136|KDSR_HUMAN	0.507014	0.0566564	3727422348	1.88986e+09	Q06136	KDSR	0.27	0.14	-0.979902	non
2534	sp|P06241|FYN_HUMAN	6.00904	0.0236661	3.08074e+08	1.85123e+09	P06241	FYN	0.02	0.13	2.58714	up
253558	sp|Q6UWP7|LCLT1_HUMAN	1.4728	0.00725178	5.9949e+09	8.82931e+09	Q6UWP7	LCLAT1	0.43	0.63	0.558564	up
253714	sp|Q6ZRQ5|MMS22_HUMAN	0.128922	0.0234043	2.77262e+08	3.57453e+07	Q6ZRQ5	MMS22L	0.02	0	-2.95543	down
253725	sp|Q9Y4E1|WAC2C_HUMAN	0.604621	0.0162593	6.11971e+09	3.70011e+09	Q9Y4E1	WASHC2C	0.44	0.27	-0.725897	down
253827	sp|Q8IXL7|MSRB3_HUMAN	0.667878	0.0624462	3.54135e+08	2.36519e+08	Q8IXL7	MSRB3	0.03	0.02	-0.582343	non
2539	sp|P11413|G6PD_HUMAN	0.473455	0.00901542	45493049885	2.15389e+10	P11413	G6PD	3	2	-1.0787	down
253943	sp|Q7Z739|YTHD3_HUMAN	1.30286	0.0939928	5.25583e+09	6.8476e+09	Q7Z739	YTHDF3	0.38	0.49	0.38168	non
253959	sp|Q6GYQ0|RGPA1_HUMAN	0.292754	0.00676823	3817044917	1.11745e+09	Q6GYQ0	RALGAPA1	0.27	0.08	-1.77224	down
254048	sp|Q6ZU65|UBN2_HUMAN	3.36555	0.0633231	8.69407e+07	2.92603e+08	Q6ZU65	UBN2	0.01	0.02	1.75084	non
2542	sp|O43826|G6PT1_HUMAN	1.21313	0.0899503	6.12848e+08	7.43466e+08	O43826	SLC37A4	0.04	0.05	0.278736	non
254531	sp|Q643R3|LPCT4_HUMAN	0.302381	0.0616065	7.79806e+08	2.35799e+08	Q643R3	LPCAT4	0.06	0.02	-1.72556	non
2547	sp|P12956|XRCC6_HUMAN	0.615494	0.00899639	109000000000	6.7126e+10	P12956	XRCC6	8	5	-0.700183	down
2548	sp|P10253|LYAG_HUMAN	0.337504	0.00134988	27982262304	9.44411e+09	P10253	GAA	2	0.68	-1.56703	down
254863	sp|Q8N2U0|TM256_HUMAN	12.7826	0.075262	1.96765e+08	2515175377	Q8N2U0	TMEM256	0.01	0.18	3.67611	non
2549	sp|Q13480|GAB1_HUMAN	0.500896	0.0899503	6.72262e+08	3.36733e+08	Q13480	GAB1	0.05	0.02	-0.997416	non
2551	sp|Q06546|GABPA_HUMAN	0.359816	0.00465247	2.06966e+09	744696909	Q06546	GABPA	0.15	0.05	-1.47467	down
255252	sp|Q8N9N7|LRC57_HUMAN	0.713617	0.0683098	2.55918e+09	1826274112	Q8N9N7	LRRC57	0.18	0.13	-0.486777	non
257160	sp|Q8ND24|RN214_HUMAN	3.23822	0.00562192	3.46105e+09	1.12077e+10	Q8ND24	RNF214	0.25	0.81	1.6952	up
257194	sp|Q7Z3B1|NEGR1_HUMAN	4.17529	0.0319135	9.17308e+07	3.83003e+08	Q7Z3B1	NEGR1	0.01	0.03	2.06188	up
257218	sp|Q149N8|SHPRH_HUMAN	1.54933	0.0241808	1150191212	1782023269	Q149N8	SHPRH	0.08	0.13	0.631642	up
257407	sp|A6NCS6|CB072_HUMAN	2.31983	0.0262575	9.47139e+08	2.19721e+09	A6NCS6	C2orf72	0.07	0.16	1.21402	up
257415	sp|Q5BKY9|F133B_HUMAN	1.48607	0.0221955	3.35313e+08	4.983e+08	Q5BKY9	FAM133B	0.02	0.04	0.571504	up
25764	sp|Q9NX55|HYPK_HUMAN	0.623023	0.0970058	5129302626	3.19567e+09	Q9NX55	HYPK	0.37	0.23	-0.682643	non
25771	sp|Q8WUA7|TB22A_HUMAN	0.160763	0.00484464	6.94182e+08	1.11599e+08	Q8WUA7	TBC1D22A	0.05	0.01	-2.63699	down
25782	sp|Q9H2M9|RBGPR_HUMAN	0.731673	0.0315122	12668358135	9.26909e+09	Q9H2M9	RAB3GAP2	0.91	0.67	-0.45073	down
25793	sp|Q9Y3I1|FBX7_HUMAN	0.3418	0.0583395	9.42765e+08	3.22237e+08	Q9Y3I1	FBXO7	0.07	0.02	-1.54877	non
25800	sp|Q13433|S39A6_HUMAN	4.22091	0.0172562	2.43824e+08	1.02916e+09	Q13433	SLC39A6	0.02	0.07	2.07755	up
25801	sp|P28676|GRAN_HUMAN	0.570529	0.0293194	1.56051e+09	8.90316e+08	P28676	GCA	0.11	0.06	-0.809627	down
258010	sp|Q8NHG7|SVIP_HUMAN	3.17994	0.0274953	4.66108e+08	1.4822e+09	Q8NHG7	SVIP	0.03	0.11	1.669	up
2581	sp|P54803|GALC_HUMAN	0.262761	0.017466	1.86768e+09	4.90753e+08	P54803	GALC	0.13	0.04	-1.92818	down
25813	sp|Q9Y512|SAM50_HUMAN	9.37341	0.00840135	1.21548e+10	114000000000	Q9Y512	SAMM50	0.87	8	3.22857	up
25814	sp|Q9UBB4|ATX10_HUMAN	0.885168	0.0656164	1.26668e+10	1.12123e+10	Q9UBB4	ATXN10	0.91	0.81	-0.175978	non
2582	sp|Q14376|GALE_HUMAN	0.580975	0.00596306	5502053870	3196553669	Q14376	GALE	0.4	0.23	-0.783453	down
25820	sp|Q9Y4X5|ARI1_HUMAN	0.5486	0.0595398	2.61106e+09	1432428057	Q9Y4X5	ARIH1	0.19	0.1	-0.866173	non
25824	sp|P30044|PRDX5_HUMAN	0.527551	0.000852872	86366152429	4.55626e+10	P30044	PRDX5	6	3	-0.922616	down
25828	sp|Q99757|THIOM_HUMAN	0.38245	0.00284151	7837907940	2997611787	Q99757	TXN2	0.56	0.22	-1.38666	down
25839	sp|Q9H9E3|COG4_HUMAN	0.421415	0.0373113	3.31059e+09	1.39513e+09	Q9H9E3	COG4	0.24	0.1	-1.24669	down
25840	sp|Q9H8H3|MET7A_HUMAN	0.568307	0.0795144	1.98986e+10	11308514708	Q9H8H3	TMT1A	1	0.81	-0.815257	non
25865	sp|Q9BZL6|KPCD2_HUMAN	0.676976	0.0537609	3025075958	2.0479e+09	Q9BZL6	PRKD2	0.22	0.15	-0.562824	non
25870	sp|Q8NBJ7|SUMF2_HUMAN	0.57147	0.002944	8.36412e+09	4.77985e+09	Q8NBJ7	SUMF2	0.6	0.34	-0.807249	down
25874	sp|O95563|MPC2_HUMAN	13.1715	0.00267534	6.37925e+08	8.4024e+09	O95563	MPC2	0.05	0.6	3.71934	up
25879	sp|Q9NV06|DCA13_HUMAN	0.532144	0.043754	6.29524e+08	3.34998e+08	Q9NV06	DCAF13	0.05	0.02	-0.910111	down	GOBP_RIBOSOME_BIOGENESIS
2588	sp|P34059|GALNS_HUMAN	0.330537	0.0555055	1.12793e+09	3.72823e+08	P34059	GALNS	0.08	0.03	-1.59712	non
2589	sp|Q10472|GALT1_HUMAN	2.49793	0.03546	4.55356e+08	1.13745e+09	Q10472	GALNT1	0.03	0.08	1.32073	up
2590	sp|Q10471|GALT2_HUMAN	1.85943	0.00573421	13023963108	24217151855	Q10471	GALNT2	0.94	2	0.894861	up
25904	sp|Q9H9A5|CNO10_HUMAN	1.86523	0.0241065	1.36055e+09	2.53774e+09	Q9H9A5	CNOT10	0.1	0.18	0.899353	up
25911	sp|Q9BVM2|DPCD_HUMAN	0.499274	0.00714568	2.22491e+09	1.11084e+09	Q9BVM2	DPCD	0.16	0.08	-1.0021	down
25912	sp|Q9BWL3|CA043_HUMAN	2.04837	0.0572579	2.61586e+08	5.35825e+08	Q9BWL3	C1orf43	0.02	0.04	1.03448	non
25914	sp|Q86VV8|RTTN_HUMAN	1.17872	0.0674206	9730128002	11469061708	Q86VV8	RTTN	0.7	0.82	0.237217	non
25915	sp|Q9BU61|NDUF3_HUMAN	2.74312	0.00727638	1.25936e+09	3454578333	Q9BU61	NDUFAF3	0.09	0.25	1.45582	up
25920	sp|Q8WX92|NELFB_HUMAN	0.266099	0.0310163	5.72922e+09	1.52454e+09	Q8WX92	NELFB	0.41	0.11	-1.90996	down
25921	sp|Q9C0B5|ZDHC5_HUMAN	13.7934	0.00572212	1.65163e+08	2278154915	Q9C0B5	ZDHHC5	0.01	0.16	3.78591	up
259217	sp|O43301|HS12A_HUMAN	0.0946384	0.0169869	8.37194e+09	7.92307e+08	O43301	HSPA12A	0.6	0.06	-3.40143	down
25923	sp|Q6DD88|ATLA3_HUMAN	0.471349	0.00265425	2.33674e+10	11014204752	Q6DD88	ATL3	2	0.79	-1.08513	down
25926												GOBP_RIBOSOME_BIOGENESIS
259266	sp|Q8IZT6|ASPM_HUMAN	2.22817	0.0611372	1.23722e+09	2756737544	Q8IZT6	ASPM	0.09	0.2	1.15586	non
259282	sp|Q8NFC6|BD1L1_HUMAN	0.332306	0.010322	2.09439e+09	6.95977e+08	Q8NFC6	BOD1L1	0.15	0.05	-1.58942	down
25930	sp|Q9H3S7|PTN23_HUMAN	0.747533	0.0501888	8.46157e+09	6325297877	Q9H3S7	PTPN23	0.61	0.45	-0.419792	non
25932	sp|Q9Y696|CLIC4_HUMAN	0.578012	0.0176402	1.80822e+10	1.04517e+10	Q9Y696	CLIC4	1	0.75	-0.790828	down
25934	sp|Q9UFN0|NPS3A_HUMAN	0.345492	0.00481314	13004859480	4.49308e+09	Q9UFN0	NIPSNAP3A	0.93	0.32	-1.53327	down
25938	sp|Q86XA9|HTR5A_HUMAN	0.339547	0.00536479	1.38477e+09	4.70195e+08	Q86XA9	HEATR5A	0.1	0.03	-1.55832	down
25939	sp|Q9Y3Z3|SAMH1_HUMAN	0.319929	0.0310163	2.02673e+09	6.4841e+08	Q9Y3Z3	SAMHD1	0.15	0.05	-1.64417	down
25940	sp|Q8NCA5|FA98A_HUMAN	2.72357	0.0553706	1.95882e+09	5334980920	Q8NCA5	FAM98A	0.14	0.38	1.4455	non
25942	sp|Q96ST3|SIN3A_HUMAN	0.376018	0.0572504	6.45676e+09	2.42786e+09	Q96ST3	SIN3A	0.46	0.17	-1.41112	non
25948	sp|Q8IY47|KBTB2_HUMAN	0.505693	0.0713621	2666640682	1.3485e+09	Q8IY47	KBTBD2	0.19	0.1	-0.983666	non
25959	sp|Q63ZY3|KANK2_HUMAN	2.8573	0.00729021	1.53599e+10	4.38877e+10	Q63ZY3	KANK2	1	3	1.51465	up
2596	sp|P17677|NEUM_HUMAN	10.0695	0.00899988	2152342607	2.16731e+10	P17677	GAP43	0.15	2	3.33193	up
25962	sp|Q69YN4|VIR_HUMAN	0.273646	0.0250905	1.17035e+09	3.20261e+08	Q69YN4	VIRMA	0.08	0.02	-1.86962	down
[truncated: 2,667 more rows]

[truncated: 79 more sheets: Fig3e, Fig3f, Fig4a, Fig 4b, Fig 4c, Fig 4d, Fig 4f, Fig 4g, Fig 4h, Fig5a, Fig 5b, Fig 5c, Fig 5d, Fig 5f, Fig 5g, Fig 5i, Fig 5k, Fig 5l, Fig 5m, Fig5n …]
